# Supplementary material for: Characterization of Inner and Outer Membrane Proteins from Francisella tularensis Strains LVS and Schu S4 and Identification of Potential Subunit Vaccine Candidates
Source: mBio. 2017 Oct 10;8(5):e01592-17. doi: 10.1128/mBio.01592-17 (PMC5635693; doi:10.1128/mBio.01592-17)
Supplement: TABLE S1 [file mbo005173519st1.xlsx]

## Sheet: Rank
STable 1a. Spectral counts and rankings for three biological replicates from LVS inner membrane preparations. Rankings are sorted based on biological replicate #2.
1 Due to duplicate entries, some of the original accession numbers were updated on the UniProt website, the updated accession numbers are listed below.
2Predicted extracellular proteins, membrane proteins, and lipoproteins are shown in green. Proteins predicted as membrane or lipoproteins were automatically designated as membrane proteins by their green shading in the PSORTb column.
3Spectral rankings within 10 places of the ranking from another biological replicate are shaded yellow.
Locus/gene	Uniprot	1Updated Uniprot			2Protein description	2Cellular Localization		3Spectral Counts and Ranking									Obs in # Reps
	Accession #	Accession #	Updated Protein Description 10-31-16 AD	1Uniparc ID		2PSORTb	SOSUIGramN	BioRep#1 SC	BioRep#1 Rank		BioRep#2 SC	BioRep#2 Rank		BioRep#3 SC	BioRep#3 Rank
FTL_0617	Q2A4H6	A0A0B3WHQ2	Ferritin-like domain protein	UPI00006C4CD4	Putative uncharacterized protein, ferritin-like domain protein	Cytoplasmic	Cytoplasmic	19.75	1		108.5	1		7.78	2		3
FTL_1714, groL	P94798	A0A0B3VNP3	60 kDa chaperonin (GroEL protein) (Protein Cpn60)	UPI00006C4FF6	60 kDa chaperonin, GroEL	Cytoplasmic	Cytoplasmic	10.62	2		66.9	2		43.57	1		3
FTL_0269	Q2A5D8	A0A0B3WHZ6	Glutamate dehydrogenase	UPI00006C4BCD	NAD(P)-specific glutamate dehydrogenase	Unknown	Cytoplasmic	8.28	4		14.44	3		1.2	15		3
FTL_0421	P18149	A0A0B6DRV9	Putative 17 kDa major membrane protein	UPI000012F423	17 kDa major membrane protein	Outer Membrane	Periplasmic	10.08	3		13.7	4		1.73	7		3
FTL_0895	Q2A3T8	A0A0B6E271	DNA-binding protein HU-beta	UPI00003FC8F2	Histone-like protein HU form B	Cytoplasmic	Cytoplasmic	5.64	5		11.93	5		1.54	10		3
FTL_1328	Q2A2Q8			UPI00006C4ED3	Outer membrane associated protein	Outer Membrane	Outer Membrane	4.86	7		11.21	6		7.3	3		3
FTL_0105	Q2A5U7	A0A0B3VEP0	Uncharacterized protein	UPI00006C4B53	Hypothetical membrane protein	Unknown	Inner Membrane	5.1	6		10.59	7		1.5	12		3
FTL_0898, hfq	Q2A3T5	A0A0B3VWF4	RNA-binding protein Hfq	UPI00006C4DA8	RNA-binding protein Hfq	Cytoplasmic	Cytoplasmic				10.06	8		0.26	167		2
FTL_0317	Q2A593	A0A0B3WLA2	Uncharacterized protein	UPI00006C4BF7	Putative uncharacterized protein	Unknown	Outer Membrane	3.83	8		8.8	9		6.97	4		3
atpE	Q2A1H7	A0A0B3VQR9	ATP synthase subunit c	UPI00006C503C	ATP synthase subunit c	Inner Membrane	Inner Membrane	1.63	9		6.75	10		0.45	84		3
FTL_0847	Q2A3Y3			UPI00006C4D7E	Preprotein translocase family protein	Inner Membrane	Inner Membrane	1.41	12		5	11		0.81	29		3
FTL_1546, pdxS	Q2A260	A0A0B3VWG7	Pyridoxal 5'-phosphate synthase subunit PdxS (PLP synthase subunit PdxS) (EC 4.3.3.6) (Pdx1)	UPI000049C2E5	Pyridoxal biosynthesis lyase PdxS	Cytoplasmic	Unknown	1.22	16		4.5	12		0.67	44		3
FTL_1641	Q2A1X2			UPI00006C4FBB	Hypothetical membrane protein	Inner Membrane	Inner Membrane				4.4	13		0.18	241		2
FTL_0380, sodC	Q59448	A0A0B6E3F7	Superoxide dismutase [Cu-Zn] (EC 1.15.1.1)	UPI0000135BA3	Superoxide dismutase [Cu-Zn]	Periplasmic	Periplasmic				4.22	14		0.74	37		2
FTL_0538, fabZ	Q2A4P5	A0A0B3VXX3	3-hydroxyacyl-[acyl-carrier-protein] dehydratase FabZ (EC 4.2.1.59) ((3R)-hydroxymyristoyl-[acyl-carrier-protein] dehydratase) (Beta-hydroxyacyl-ACP dehydratase)	UPI000049C58E	(3R)-hydroxymyristoyl-[acyl-carrier-protein] dehydratase	Cytoplasmic	Cytoplasmic	0.06	63		3.65	15		2.55	6		3
FTL_0361	Q2A558	A0A0B3VPQ3	LemA family protein	UPI00006C4C12	LemA-like protein	Cytoplasmic	Inner Membrane	1.57	11		3.64	16		0.96	20		3
FTL_1146	Q2A370	A0A0B3VMU7	Glyceraldehyde-3-phosphate dehydrogenase (EC 1.2.1.-)	UPI00006C4E5C	Glyceraldehyde-3-phosphate dehydrogenase	Cytoplasmic	Cytoplasmic	0.75	22		3.49	17		0.84	25		3
FTL_1211	Q2A308	A0A0B6CQP3	LPS-assembly lipoprotein LptE	UPI00006C4E7F	LPS-assembly lipoprotein LptE	Unknown	Extracellular	0.29	39		3.29	18		0.18	237		3
FTL_0329	Q2A585	A0A0B3VNV1	CDP-alcohol phosphatidyltransferase family protein	UPI00006C4BFE	CDP-alcohol phosphatidyltransferase	Inner Membrane	Inner Membrane	0.2	45		3.25	19		0.47	76		3
FTL_1788	Q2A1I9			UPI00006C5033	Succinate dehydrogenase, cytochrome b556	Inner Membrane	Inner Membrane				3.25	20		0.6	51		2
FTL_0903	Q2A3T0	A0A0B6E534	HflK protein	UPI00006C4DAD	HflK protein	Cytoplasmic	Inner Membrane	1.24	13		3.01	21		0.84	26		3
FTL_1957	Q2A147	A0A0B3WLK9	Hsp20/alpha crystallin family protein	UPI00006C50A4	Heat shock protein, Hsp20	Cytoplasmic	Cytoplasmic	1.24	14		2.73	22		1.51	11		3
FTL_0336	Q2A578	A0A0B3WIA5	Outer membrane P6 domain protein	UPI00006C4C03	Peptidoglycan-associated lipoprotein, outer membrane P6 domain protein	Outer Membrane	Periplasmic	1.58	10		2.7	23		0.45	82		3
FTL_1096	Q2A3B4	Q19TM5	Conserved lipoprotein (Domain amino terminal to FKBP-type peptidyl-prolyl isomerase family protein)	UPI00006C4E3C	Conserved hypothetical lipoprotein	Unknown	Unknown	0.29	40		2.6	24		0.47	77		3
FTL_1799, atpF	Q2A1H8	A0A0B3VRA2	ATP synthase subunit b (ATP synthase F(0) sector subunit b) (ATPase subunit I) (F-type ATPase subunit b)	UPI00006C503B	ATP synthase subunit b	Inner Membrane	Cytoplasmic	1.24	15		2.55	25		0.35	127		3
FTL_1108	Q2A3A7	A0A0B6EAC2	Cytosol aminopeptidase (EC 3.4.11.1)	UPI00006C4E3F	Cytosol aminopeptidase family protein	Cytoplasmic	Cytoplasmic				2.53	26		0.39	107		2
FTL_0039	Q2A604			UPI00006C4B1C	Hypothetical membrane protein	Unknown	Outer Membrane	0.1	59		2.52	27		0.13	293		3
FTL_1787	Q2A1J0			UPI00006C5032	Succinate dehydrogenase hydrophobic membrane anchor protein	Inner Membrane	Inner Membrane				2.43	28		0.04	404		2
FTL_1715, groS	P94797	A0A0B3VN11	10 kDa chaperonin (GroES protein) (Protein Cpn10)	UPI000004984D	10 kDa chaperonin, GroES	Cytoplasmic	Cytoplasmic				2.28	29					1
FTL_0523	Q2A4R0			UPI00006C4C8E	Hypothetical lipoprotein	Extracellular	Extracellular				2.27	30		0.21	212		2
FTL_0645	Q2A4F4	A0A0B3VWA0	Uncharacterized protein	UPI00003FC8DB	Hypothetical lipoprotein	Unknown	Extracellular	0.78	21		2.17	31		0.41	103		3
FTL_1795, atpD	Q2A1I2	A0A0B3VF39	ATP synthase subunit beta (EC 3.6.3.14) (ATP synthase F1 sector subunit beta) (F-ATPase subunit beta)	UPI00006C5038	ATP synthase subunit beta	Cytoplasmic	Cytoplasmic				2.11	32		0.65	45		2
FTL_0965	Q2A3M6	A0A0B3VQF7	ATP-dependent protease subunit HslV (EC 3.4.25.2)	UPI00006C4DDB	ATP-dependent protease, proteasome-related peptidase subunit	Cytoplasmic	Cytoplasmic	0.82	20		2	33		0.09	344		3
FTL_0439	Q2A4Z1			UPI00006C4C49	Putative uncharacterized protein	Unknown	Extracellular	0.36	33		1.96	34		0.08	355		3
FTL_1225	Q2A2Z4	A0A0G2PDL4	Putative lipoprotein	UPI00006C4E8B	Putative uncharacterized lipoprotein	Unknown	Outer Membrane	0.68	27		1.92	35		0.76	34		3
FTL_0189	Q2A5L7	A0A0B3VQH3	Bacterial Cytochrome Ubiquinol Oxidase family protein	UPI00006C4B91	Cytochrome d terminal oxidase, polypeptide subunit I	Inner Membrane	Inner Membrane	0.72	26		1.8	36		0.7	41		3
FTL_0569	Q2A4M3	A0A0B3VN85	Uncharacterized protein	UPI00003FC8EB	Outer membrane protein	Unknown	Periplasmic				1.77	37		0.52	67		2
FTL_1191, dnaK	Q2A328	A0A0B6E2K9	Chaperone protein DnaK (HSP70) (Heat shock 70 kDa protein) (Heat shock protein 70)	UPI00006C4E6F	Chaperone protein DnaK	Cytoplasmic	Cytoplasmic	0.25	42		1.72	38		0.65	46		3
FTL_1751, tuf	Q2A1M0	A0A0B3VPB3	Elongation factor Tu (EF-Tu)	UPI00006C5017	Elongation factor Tu	Cytoplasmic	Cytoplasmic	0.22	43		1.67	39		0.74	36		3
FTL_0904	Q2A3S9	A0A0B3VWL4	Protein HflC	UPI00006C4DAE	Protein HflC	Unknown	Inner Membrane	0.93	18		1.64	40		0.59	53		3
FTL_1678	Q2A1U2	A0A0B3VQN0	LD-carboxypeptidase family protein	UPI00006C4FD6	Putative uncharacterized protein	Unknown	Periplasmic	0.17	50		1.59	41		0.45	81		3
FTL_0589	Q2A4K3	A0A0B3WL62	Chain length determinant family protein	UPI00006C4CBE	Hypothetical membrane protein	Inner Membrane	Inner Membrane	0.75	23		1.56	42		0.23	191		3
FTL_1939	Q2A162	A0A0B3VNQ1	Putative outer membrane lipoprotein	UPI00006C5098	Outer membrane lipoprotein	Unknown	Unknown	0.46	31		1.53	43		0.06	375		3
FTL_1478	Q2A2C3	A0A0B3VVT8	Inosine-5'-monophosphate dehydrogenase (IMP dehydrogenase) (IMPD) (IMPDH) (EC 1.1.1.205)	UPI00006C4F3A	Inosine-5'-monophosphate dehydrogenase	Cytoplasmic	Cytoplasmic				1.52	44		0.68	42		2
FTL_0485, glgC	Q2A4U5	A0A0B6EBU2	Glucose-1-phosphate adenylyltransferase (EC 2.7.7.27) (ADP-glucose pyrophosphorylase) (ADP-glucose synthase)	UPI00006C4C73	Glucose-1-phosphate adenylyltransferase	Cytoplasmic	Cytoplasmic				1.48	45		0.08	364		2
FTL_1015	Q2A3I6	A0A0B3VNJ6	AhpC/TSA family protein	UPI00006C4DFE	AhpC/TSA family protein	Unknown	Extracellular				1.42	46		0.47	74		2
FTL_1105	Q2A3B0	A0A0B6DZM5	Uncharacterized protein	UPI000049C46C	Putative uncharacterized protein	Unknown	Inner Membrane				1.35	47		0.46	80		2
FTL_1042	Q2A3G0	A0A0B3VV97	Peptidyl-prolyl cis-trans isomerase (EC 5.2.1.8)	UPI00006C4E15	Peptidyl-prolyl cis-trans isomerase	Outer Membrane	Extracellular	0.59	29		1.34	48		0.46	78		3
FTL_1670	Q2A1U7	A0A0B3VQM5	Disulfide bond formation DsbB family protein	UPI000049C1D1	Disulfide bond formation protein	Inner Membrane	Inner Membrane				1.33	49		0.25	181		2
FTL_1779	Q2A1J8	A0A0B3VQU8	Preprotein translocase, SecG subunit	UPI00006C502A	Preprotein translocase, SecG, membrane protein	Inner Membrane	Inner Membrane				1.3	50					1
FTL_1026, rplI	Q2A3H5	A0A0G2PDA7	50S ribosomal protein L9	UPI00006C4E07	50S ribosomal protein L9	Cytoplasmic	Cytoplasmic				1.27	51		0.73	38		2
FTL_0571	Q2A4M1	A0A0B3VBU9	Uncharacterized protein	UPI00006C4CAE	Putative uncharacterized protein	Unknown	Outer Membrane				1.26	52		0.84	27		2
FTL_1914	Q2A178	A0A0B3VNY5	Uncharacterized protein	UPI000049C205	Conserved membrane protein	Inner Membrane	Inner Membrane	0.9	19		1.2	54		0.59	56		3
FTL_0247, rplX	Q2A5F9	A0A0B3VXM4	50S ribosomal protein L24	UPI00006C4BC2	50S ribosomal protein L24	Cytoplasmic	Cytoplasmic				1.2	53		0.21	206		2
FTL_1179	Q2A340	A0A0B3VE81	Ribosomal subunit interface protein	UPI00006C4E66	Sigma-54 modulation protein	Cytoplasmic	Cytoplasmic				1.19	55		0.22	199		2
FTL_1790	Q2A1I7	A0A0B3WLC8	Major Facilitator Superfamily protein	UPI00006C5035	Major facilitator superfamily (MFS) tranport protein	Inner Membrane	Inner Membrane	0.18	48		1.13	56		0.15	275		3
FTL_0671, coaX1	Q2A4C9	A0A0B3VBK5	Type III pantothenate kinase (EC 2.7.1.33) (PanK-III) (Pantothenic acid kinase)	UPI000045012E	Type III pantothenate kinase 1	Cytoplasmic	Outer Membrane	0.08	60		1.13	57		0.17	244		3
FTL_0423	Q2A507	A0A0B3VW47	Uncharacterized protein	UPI00006C4C3D	Putative uncharacterized protein	Unknown	Outer Membrane	0.74	24		1.11	58		1.48	13		3
FTL_0225, tsf	Q2A5I1	A0A0B3VDN2	Elongation factor Ts (EF-Ts)	UPI00006C4BB3	Elongation factor Ts	Cytoplasmic	Cytoplasmic	0.08	61		1.1	59		0.79	30		3
FTL_0192	Q2A5L4	A0A0B3VXH7	Cytochrome o ubiquinol oxidase, subunit I	UPI00006C4B94	Cytochrome O ubiquinol oxidase subunit I	Inner Membrane	Inner Membrane				1.1	60		0.92	21		2
FTL_1797, atpA	Q2A1I0	A0A0B6E767	ATP synthase subunit alpha (EC 3.6.3.14) (ATP synthase F1 sector subunit alpha) (F-ATPase subunit alpha)	UPI00006C503A	ATP synthase subunit alpha	Cytoplasmic	Cytoplasmic	0.04	67		1.02	61		0.41	102		3
FTL_1902	Q2A190	A0A0B3VQR2	UPF0114 protein CH66_1179	UPI000049C20E	UPF0114 protein FTL_1902	Inner Membrane	Inner Membrane	0.55	30		1	62		0.43	90		3
FTL_1538, rpsO	Q2A268	A0A0B3VR66	30S ribosomal protein S15	UPI00006C4F68	30S ribosomal protein S15	Cytoplasmic	Cytoplasmic				0.97	63		0.27	164		2
FTL_0124	Q2A348	A0A0B3VVQ1	Uncharacterized protein	UPI00006C4B60	Putative uncharacterized protein	Unknown	Outer Membrane	0.28	41		0.95	64		0.41	101		3
FTL_1746, rplJ	Q2A1M5	A0A0B3WIZ7	50S ribosomal protein L10	UPI00006C5012	50S ribosomal protein L10	Cytoplasmic	Cytoplasmic				0.92	65		0.89	22		2
FTL_0104	Q2A5U8	A0A0B3VYV3	Uncharacterized protein	UPI00006C4B52	Hypothetical membrane protein	Unknown	Periplasmic	0.35	35		0.91	66		0.42	95		3
FTL_1783	Q2A1J4			UPI00006C502E	Dihydrolipoamide succinyltransferase component of 2-oxoglutarate dehydrogenase complex	Cytoplasmic	Cytoplasmic	0.04	68		0.91	67		0.4	105		3
FTL_0240, rpsS	Q2A5G6	A0A0B3VPY2	30S ribosomal protein S19	UPI0000450312	30S ribosomal protein S19	Cytoplasmic	Cytoplasmic				0.91	68					1
FTL_1745, rplL	Q2A1M6	A0A0B3VCV8	50S ribosomal protein L7/L12	UPI00006C5011	50S ribosomal protein L7/L12	Unknown	Cytoplasmic	0.2	46		0.86	69					2
FTL_1394	Q2A2K3	A0A0B3VRB2	MFS transporter, sugar porter family protein	UPI00006C4EFD	Galactose-proton symporter, major facilitator superfamily (MFS) transport protein	Inner Membrane	Inner Membrane	0.39	32		0.85	70		0.46	79		3
FTL_1139	Q2A377	A0A0B3VC13	3-oxoacyl-[acyl-carrier-protein] reductase (EC 1.1.1.100)	UPI000049C520	3-oxoacyl-(Acyl-carrier-protein) reductase	Cytoplasmic	Unknown	0.31	36		0.84	71		0.43	92		3
FTL_1173	Q2A345	A0A0B6E5J5	Disulfide bond formation DsbB family protein	UPI00006C4E62	Conserved hypothetical membrane protein	Inner Membrane	Inner Membrane				0.83	72		0.17	245		2
FTL_1553, sucC	Q2A253	A7NDR1	Succinate--CoA ligase [ADP-forming] subunit beta (EC 6.2.1.5) (Succinyl-CoA synthetase subunit beta) (SCS-beta)	UPI00006C4F72	Succinyl-CoA ligase [ADP-forming] subunit beta	Cytoplasmic	Cytoplasmic	0.11	57		0.82	74		0.78	32		3
FTL_0311	Q2A598	A0A0B3VDP3	Dihydrolipoyl dehydrogenase (EC 1.8.1.4)	UPI00006C4BF2	Dihydrolipoyl dehydrogenase	Cytoplasmic	Cytoplasmic	0.04	69		0.82	73		0.67	43		3
rpsI	Q2A333	A0A0B3WKG5	30S ribosomal protein S9	UPI00004502B3	30S ribosomal protein S9	Cytoplasmic	Unknown				0.82	75		0.18	236		2
FTL_0572	Q2A4M0	A0A0B6EAR6	Uncharacterized protein	UPI00006C4CAF	Putative uncharacterized protein	Unknown	Outer Membrane				0.81	76		0.17	247		2
FTL_0243, rplP	Q2A5G3	A0A0B3VDL9	50S ribosomal protein L16	UPI00006C4BBF	50S ribosomal protein L16	Cytoplasmic	Unknown				0.81	77		0.35	129		2
FTL_0856	Q2A3X4	A0A0B3VQC2	Carbonic anhydrase (EC 4.2.1.1) (Carbonate dehydratase)	UPI00006C4D85	Carbonic anhydrase	Cytoplasmic	Cytoplasmic	0.14	55		0.8	78					2
FTL_1821	Q2A1F9	A0A0B3VZF1	NADH-ubiquinone/plastoquinone oxidoreductase chain 6 family protein	UPI000049C1A3	NADH dehydrogenase I, J subunit	Inner Membrane	Inner Membrane				0.8	79					1
FTL_1504, katG	Q2A298	A0A0B3VQE2	Catalase-peroxidase (CP) (EC 1.11.1.21) (Peroxidase/catalase)	UPI0000E26CC5	Catalase-peroxidase	Unknown	Outer Membrane	0.06	64		0.79	80		1.66	8		3
FTL_1101	Q2A3B1	A0A0B3VR13	Putative membrane protein	UPI000049C46D	Putative uncharacterized membrane protein	Inner Membrane	Inner Membrane				0.79	81		0.21	209		2
FTL_1640	Q2A1X3	A0A0B6E3A8	Amino acid permease family protein	UPI00006C4FBA	Amino acid transporter protein	Inner Membrane	Inner Membrane				0.78	82		0.06	379		2
FTL_1419	Q2A2H8	A0A0B3VE13	Cyanophycinase (EC 3.4.15.6)	UPI000049C3AD	Cyanophycinase	Unknown	Cytoplasmic				0.78	83		0.36	122		2
FTL_1791	Q2A1I6	A0A0B3VZ99	Superoxide dismutase (EC 1.15.1.1)	UPI000045019B	Superoxide dismutase	Periplasmic	Cytoplasmic				0.77	84		0.38	113		2
FTL_0424	Q2A506	A0A0B6DPU1	Putative Tul4	UPI0000450301	Conserved hypothetical lipoprotein, Tul4	Outer Membrane	Extracellular				0.76	85		0.21	208		2
FTL_1137	Q2A379	A0A0B3WI34	3-oxoacyl-[acyl-carrier-protein] synthase 2 (EC 2.3.1.179)	UPI00006C4E57	3-oxoacyl-[acyl-carrier-protein] synthase 2	Cytoplasmic	Cytoplasmic				0.75	86		0.43	91		2
FTL_0207	Q2A5J9	A0A0B3VPU6	Pyroglutamyl-peptidase I (EC 3.4.19.3)	UPI00006C4BA2	Pyrrolidone-carboxylate peptidase	Unknown	Unknown				0.73	87		0.28	158		2
FTL_1047, rpsU2	Q2A3F5	A0A0B3VVA2	30S ribosomal protein S21	UPI000049C442	30S ribosomal protein S21	Cytoplasmic	Cytoplasmic				0.73	88		0.06	388		2
FTL_0655	Q2A4E4	A0A0B3VNM0	Uncharacterized protein	UPI00006C4CEE	Hypothetical membrane protein	Unknown	Outer Membrane				0.73	89		0.09	350		2
FTL_0387	Q2A542	A0A0B3VQN7	Aminotransferase (EC 2.6.1.-)	UPI00006C4C1F	Aspartate transaminase	Cytoplasmic	Cytoplasmic				0.72	90		0.2	219		2
FTL_1249	Q2A2X3	A0A0B3VXF3	UPF0145 protein CH66_765	UPI000049C406	UPF0145 protein FTL_1249	Unknown	Cytoplasmic				0.72	91		0.24	186		2
FTL_0233, rpsG	Q2A5H3	A0A0B6EIV1	30S ribosomal protein S7	UPI00004500F7	30S ribosomal protein S7	Cytoplasmic	Cytoplasmic				0.72	92		0.28	154		2
FTL_1593, aroQ	Q2A220	A0A0B6CY28	3-dehydroquinate dehydratase (3-dehydroquinase) (EC 4.2.1.10) (Type II DHQase)	UPI000049C2C7	3-dehydroquinate dehydratase	Cytoplasmic	Cytoplasmic	0.36	34		0.71	93					2
FTL_1231	Q2A2Z0	A0A0B3VCU2	FeS assembly SUF system regulator	UPI00006C4E8F	FeS assembly SUF system regulator	Unknown	Outer Membrane				0.69	94		0.4	104		2
FTL_1503	Q2A299	A0A0B3VPQ1	dGTPase family protein (EC 3.1.5.1)	UPI00006C4F4D	Deoxyguanosinetriphosphate triphosphohydrolase	Cytoplasmic	Cytoplasmic				0.68	95		0.29	151		2
FTL_1142, plsX	Q2A374	A0A0B6E4Z6	Phosphate acyltransferase (EC 2.3.1.n2) (Acyl-ACP phosphotransacylase) (Acyl-[acyl-carrier-protein]--phosphate acyltransferase) (Phosphate-acyl-ACP acyltransferase)	UPI000049C51D	Phosphate acyltransferase	Cytoplasmic	Cytoplasmic				0.68	96		0.2	217		2
FTL_1550	Q2A256	A0A0B3VCF8	Thioredoxin family protein	UPI000049C2E1	Conserved hypothetical lipoprotein	Unknown	Periplasmic	0.3	38		0.67	97		0.36	126		3
acpP	Q2A378	A0A0B6CYK1	Acyl carrier protein (ACP)	UPI000049C521	Acyl carrier protein	Cytoplasmic	Cytoplasmic	0.18	49		0.67	101					2
FTL_0661	Q2A4D9			UPI00006C4CF3	Putative uncharacterized protein	Unknown	Extracellular	0.12	56		0.67	99		0.47	75		3
FTL_1442	Q2A2F5	A0A0B6DVP6	Enoyl-[acyl-carrier-protein] reductase [NADH] (EC 1.3.1.9)	UPI00006C4F23	Enoyl-[acyl-carrier-protein] reductase [NADH]	Inner Membrane	Unknown				0.67	98		0.25	182		2
FTL_0253, rpsE	Q2A5F3	Q2A5F3	30S ribosomal protein S5	UPI00006C4BC6	30S ribosomal protein S5	Cytoplasmic	Cytoplasmic				0.67	100		0.54	64		2
FTL_1453, rplU	Q2A2E4	A0A0B3VVH1	50S ribosomal protein L21	UPI00006C4F2C	50S ribosomal protein L21	Cytoplasmic	Unknown				0.66	102		0.59	54		2
FTL_0120	Q2A352	A0A0B3VPV1	Uncharacterized protein	UPI00006C4B5D	Putative uncharacterized protein	Unknown	Outer Membrane				0.65	103		0.59	55		2
FTL_0839, plsY	Q2A3Z1	A7NBL2	Glycerol-3-phosphate acyltransferase (Acyl-PO4 G3P acyltransferase) (Acyl-phosphate--glycerol-3-phosphate acyltransferase) (G3P acyltransferase) (GPAT) (EC 2.3.1.n3) (Lysophosphatidic acid synthase) (LPA synthase)	UPI00006C4D77	Glycerol-3-phosphate acyltransferase	Inner Membrane	Inner Membrane	0.74	25		0.64	105		0.19	230		3
FTL_0865	Q2A3W5	A0A0B3VW13	MFS transporter, sugar porter family protein	UPI00006C4D8E	Major facilitator superfamily (MFS) transport protein	Inner Membrane	Inner Membrane	0.05	65		0.64	107		0.2	214		3
FTL_0539	Q2A4P4	A0A0B3VQ60	Acyl-[acyl-carrier-protein]--UDP-N-acetylglucosamine O-acyltransferase (EC 2.3.1.129)	UPI00006C4C9B	Acyl-(Acyl-carrier-protein)--UDP-N-acetylglucosam ine O-acyltransferase	Cytoplasmic	Cytoplasmic				0.64	104		0.35	130		2
FTL_1605	Q2A208	A0A0B3VRR0	Uncharacterized protein	UPI00006C4F9A	Peptidase family S49 protein	Inner Membrane	Inner Membrane				0.64	106		0.44	86		2
FTL_0987, mdh	Q2A3K7	A7NC13	Malate dehydrogenase (EC 1.1.1.37)	UPI00000C067D	Malate dehydrogenase	Cytoplasmic	Unknown				0.63	108		0.78	31		2
infC	Q2A2J1	A0A0B6D2Y3	Translation initiation factor IF-3	UPI000049C3B9	Translation initiation factor IF-3	Cytoplasmic	Unknown				0.63	109		0.36	119		2
FTL_0716, lgt	Q2A485	A0A0B6CS09	Prolipoprotein diacylglyceryl transferase (EC 2.4.99.-)	UPI00006C4D23	Prolipoprotein diacylglyceryl transferase	Inner Membrane	Inner Membrane				0.63	110		0.26	166		2
FTL_0325	Q2A589	A0A0B6CZ26	OmpA family protein	UPI00006C4BFB	OmpA family protein	Outer Membrane	Outer Membrane	0.08	62		0.62	112		0.35	128		3
FTL_1637	Q2A1X6			UPI00006C4FB7	Lipoprotein	Outer Membrane	Extracellular				0.62	111		0.37	114		2
FTL_1753	Q2A1L8	A0A0B3VCY4	Mechanosensitive ion channel family protein	UPI00006C5019	Ion channel protein	Inner Membrane	Inner Membrane				0.61	113					1
FTL_0191	Q2A5L5	A0A0G2PDS6	Ubiquinol oxidase subunit 2	UPI00006C4B93	Cytochrome O ubiquinol oxidase subunit II	Inner Membrane	Inner Membrane				0.59	114		0.18	242		2
FTL_1233	Q2A2Y8	A0A0B6CZT3	Amino acid permease family protein	UPI00006C4E90	Amino acid antiporter	Inner Membrane	Inner Membrane				0.59	115		0.06	389		2
FTL_0262, rplQ	Q2A5E4	A0A0B6DP05	50S ribosomal protein L17	UPI00006C4BC9	50S ribosomal protein L17	Cytoplasmic	Cytoplasmic				0.58	116		0.41	99		2
FTL_1554	Q2A252	A0A0B3VCG3	Succinate--CoA ligase [ADP-forming] subunit alpha (EC 6.2.1.5)	UPI00006C4F73	Succinyl-CoA ligase [ADP-forming] subunit alpha	Cytoplasmic	Cytoplasmic				0.58	117		0.63	48		2
FTL_1523, tdh	Q2A282	A0A0B3WKZ7	L-threonine 3-dehydrogenase (TDH) (EC 1.1.1.103)	UPI00006C4F5C	L-threonine 3-dehydrogenase	Cytoplasmic	Cytoplasmic				0.58	118		0.2	222		2
FTL_1060	Q2A3E5	A0A0B6DTX4	D-alanyl-D-alanine carboxypeptidase family protein	UPI00006C4E21	D-alanyl-D-alanine carboxypeptidase (Penicillin binding protein) family protein	Unknown	Extracellular				0.58	119		0.3	146		2
FTL_0113	Q2A359	A0A0B3VCM6	Intracellular growth locus, subunit C	UPI00000BA473	Intracellular growth locus, subunit C	Unknown	Cytoplasmic				0.58	120		0.99	18		2
FTL_0837	Q2A3Z3			UPI00006C4D75	D-methionine binding transport protein, ABC transporter, membrane and periplasmic protein	Inner Membrane	Inner Membrane				0.57	121		0.96	19		2
FTL_1723	Q2A1P8	A0A0B6CY21	Tetratricopeptide repeat family protein	UPI00006C4FFD	Conserved hypothetical membrane protein	Unknown	Outer Membrane				0.57	122		0.33	135		2
FTL_0703, glyA	Q2A498	A0A0B3WKZ7	L-threonine 3-dehydrogenase (TDH) (EC 1.1.1.103)	UPI00006C4F5C	Serine hydroxymethyltransferase	Cytoplasmic	Cytoplasmic				0.57	123		0.26	172		2
FTL_1510	Q2A293	A0A0B3VVB6	Major Facilitator Superfamily protein	UPI00006C4F52	Glycerol-3-phosphate transporter	Inner Membrane	Inner Membrane				0.56	124		0.31	143		2
FTL_0199	Q2A5K7	A0A0B3VPU2	Uncharacterized protein	UPI00006C4B9B	Hypothetical lipoprotein	Extracellular	Extracellular	1	17		0.55	126		0.1	335		3
FTL_1396	Q2A2K1	A0A0B3VYH6	Galactose-1-phosphate uridylyltransferase (EC 2.7.7.12)	UPI00006C4EFF	Galactose-1-phosphate uridylyltransferase	Cytoplasmic	Cytoplasmic				0.55	125		0.12	302		2
FTL_0256	Q2A5F0	A0A0B3VPW7	Protein translocase subunit SecY	UPI000049C272	Preprotein translocase subunit SecY	Inner Membrane	Inner Membrane				0.54	127		0.13	290		2
FTL_0014	Q2A627	A0A0B6E6V2	Single-stranded DNA-binding protein (SSB)	UPI00003FC933	Single-stranded DNA-binding protein	Cytoplasmic	Extracellular	0.61	28		0.52	129					2
FTL_1528	Q2A277	A0A0B3VRM6	Major Facilitator Superfamily protein	UPI00006C4F61	Major facilitator superfamily (MFS) transport protein	Inner Membrane	Inner Membrane	0.11	58		0.52	132		0.13	299		3
FTL_1461	Q2A2E0	A0A0B6ECI6	Purine-nucleoside phosphorylase (EC 2.4.2.1)	UPI00006C4F2F	Purine nucleoside phosphorylase	Cytoplasmic	Cytoplasmic				0.52	128		0.51	68		2
FTL_1796, atpG	Q2A1I1	Q2A1I1	ATP synthase gamma chain (ATP synthase F1 sector gamma subunit) (F-ATPase gamma subunit)	UPI00006C5039	ATP synthase gamma chain	Cytoplasmic	Cytoplasmic				0.52	130		0.18	240		2
FTL_0848	Q2A3Y2			UPI00006C4D7F	Preprotein translocase, subunit D, membrane protein	Inner Membrane	Inner Membrane				0.52	131		0.05	392		2
FTL_1364	Q2A2M7	A0A0B3VYT9	IclR helix-turn-helix domain protein	UPI00006C4EE8	Putative uncharacterized protein	Cytoplasmic	Cytoplasmic				0.52	133		0.12	304		2
FTL_1420	Q2A2H7	A0A0B3VY46	PfkB carbohydrate kinase family protein	UPI00006C4F11	Carbohydrate/purine kinase pfkB family protein	Cytoplasmic	Extracellular	0.2	47		0.51	135		0.39	110		3
FTL_0372, gpsA	Q2A554	A0A0B6CM18	Glycerol-3-phosphate dehydrogenase [NAD(P)+] (EC 1.1.1.94) (NAD(P)H-dependent glycerol-3-phosphate dehydrogenase)	UPI00006C4C16	Glycerol-3-phosphate dehydrogenase [NAD(P)+]	Cytoplasmic	Outer Membrane				0.51	134		0.25	183		2
FTL_1552	Q2A254			UPI00006C4F71	Hypothetical membrane protein	Inner Membrane	Inner Membrane				0.51	136		0.03	407		2
FTL_0073	Q2A5X4	Q19TQ2	Putative uncharacterized protein	UPI00006C4B39	Hypothetical membrane protein	Unknown	Outer Membrane				0.49	137		0.15	265		2
FTL_0585	Q2A4K7	A0A0B3VRU5	Uncharacterized protein	UPI00006C4CBA	Acyl-CoA dehydrogenase	Unknown	Cytoplasmic				0.49	138		0.37	117		2
FTL_0691	Q2A4B0	A0A0B6D009	Amino acid/peptide transporter family protein	UPI00006C4D0C	Proton-dependent oligopeptide transport (POT) family protein	Inner Membrane	Inner Membrane	0.21	44		0.47	139		0.22	198		3
FTL_0068	Q2A5X9	A0A0B3WKT3	Phosphoheptose isomerase (EC 5.3.1.28)	UPI00006C4B34	Phosphoheptose isomerase	Cytoplasmic	Cytoplasmic				0.46	140					1
FTL_0583	Q2A4K9	A0A0B3WL67	Acetyl-CoA C-acyltransferase family protein (EC 2.3.1.16)	UPI0000450040	3-ketoacyl-CoA thiolase	Cytoplasmic	Cytoplasmic				0.45	141		0.36	125		2
FTL_0937	Q2A3Q2	A0A0B6D2W8	Amidohydrolase family protein	UPI00006C4DC5	Putative uncharacterized protein	Cytoplasmic	Cytoplasmic				0.45	142		0.75	35		2
FTL_1584	Q2A229	A0A0B6E7J4	Uncharacterized protein	UPI000049C2CE	PerM family protein	Inner Membrane	Inner Membrane				0.45	143		0.07	366		2
FTL_0259, rpsK	Q2A5E7	A0A0B3WJM6	30S ribosomal protein S11	UPI00006C4BC8	30S ribosomal protein S11	Cytoplasmic	Extracellular				0.45	144		0.31	144		2
FTL_0002	Q2A639	A0A0B3VFA9	DNA polymerase III subunit beta (EC 2.7.7.7)	UPI000049C18E	DNA polymerase III, beta chain	Cytoplasmic	Extracellular				0.44	145		0.41	98		2
FTL_1930, purA	Q2A167	A0A0B6CKK8	Adenylosuccinate synthetase (AMPSase) (AdSS) (EC 6.3.4.4) (IMP--aspartate ligase)	UPI00006C5095	Adenylosuccinate synthetase	Cytoplasmic	Cytoplasmic				0.44	146		0.14	283		2
FTL_1936	Q2A163	A0A0B3VWE4	Periplasmic solute binding family protein	UPI00006C5097	Periplasmic solute binding family protein	Inner Membrane	Periplasmic				0.44	147		0.55	63		2
FTL_1786	Q2A1J1	G9L957	Succinate dehydrogenase flavoprotein subunit (EC 1.3.5.1)	UPI00006C5031	Succinate dehydrogenase, catalytic and NAD/flavoprotein subunit	Inner Membrane	Cytoplasmic				0.44	148		0.59	57		2
FTL_1253	Q2A2W9			UPI00006C4E9F	GTP cyclohydrolase	Cytoplasmic	Cytoplasmic	0.31	37		0.43	149					2
FTL_0939	Q2A3Q0			UPI00006C4DC7	Aldolase/adducin class II family protein	Cytoplasmic	Cytoplasmic	0.17	51		0.43	151		0.37	115		3
FTL_0430	Q2A500	A0A0B6CWR8	GDSL-like Lipase/Acylhydrolase family protein	UPI000049C3E8	Putative uncharacterized protein	Extracellular	Unknown				0.43	150		0.55	62		2
FTL_1527, eno	Q2A278	Q2A278	Enolase (EC 4.2.1.11) (2-phospho-D-glycerate hydro-lyase) (2-phosphoglycerate dehydratase)	UPI00006C4F60	Enolase	Cytoplasmic	Cytoplasmic	0.05	66		0.42	152		0.28	155		3
FTL_0807	Q2A413			UPI00006C4D61	Major facilitator superfamily (MFS) transport protein	Inner Membrane	Inner Membrane				0.42	153					1
FTL_0011, secB1	Q2A630	A0A0B3WHV9	Protein-export protein SecB	UPI000049C5F8	Protein-export protein SecB 1	Cytoplasmic	Cytoplasmic				0.42	154		0.07	374		2
FTL_0033	Q2A610	A0A0B3VP53	Dihydroorotase (EC 3.5.2.3)	UPI00006C4B16	Dihydroorotase	Cytoplasmic	Cytoplasmic				0.41	155					1
FTL_0310	Q2A599	A0A0G2P9H5	Acetyltransferase component of pyruvate dehydrogenase complex (EC 2.3.1.12)	UPI00006C4BF1	Pyruvate dehydrogenase, E2 component	Cytoplasmic	Cytoplasmic				0.41	156		0.89	23		2
FTL_0834	Q2A3Z6	A0A0B6E2Z5	Rhodanese-like domain protein	UPI00006C4D72	Rhodanese-like family protein	Unknown	Cytoplasmic				0.41	157		0.43	87		2
FTL_1823, nuoH	Q2A1F7	A0A0B3VS58	NADH-quinone oxidoreductase subunit H (EC 1.6.5.11) (NADH dehydrogenase I subunit H) (NDH-1 subunit H)	UPI000045028C	NADH-quinone oxidoreductase subunit H	Inner Membrane	Inner Membrane				0.41	158		0.08	363		2
FTL_0009	Q2A632	A0A0B3VVU9	Outer membrane family protein	UPI00006C4B06	Outer membrane protein	Periplasmic	Outer Membrane				0.4	159					1
FTL_1579	Q2A234	A0A0B3VP57	Uncharacterized protein	UPI00006C4F85	Putative uncharacterized protein	Unknown	Extracellular				0.4	160		0.07	369		2
FTL_0823	Q2A404			UPI00006C4D6A	Hypothetical lipoprotein	Unknown	Cytoplasmic				0.4	161		0.27	159		2
FTL_0239, rplB	Q2A5G7	A0A0B3VQL3	50S ribosomal protein L2	UPI00006C4BBD	50S ribosomal protein L2	Cytoplasmic	Cytoplasmic				0.4	162		0.43	93		2
FTL_0932, ruvA	Q2A3Q7	A0A0B3VYL3	Holliday junction ATP-dependent DNA helicase RuvA (EC 3.6.4.12)	UPI00006C4DC1	Holliday junction ATP-dependent DNA helicase ruvA	Cytoplasmic	Cytoplasmic				0.39	163					1
FTL_1334	Q2A2Q2	A0A0B3VZ55	L-serine ammonia-lyase (EC 4.3.1.17)	UPI000049C30B	L-serine dehydratase 1	Cytoplasmic	Cytoplasmic				0.39	164		0.15	268		2
FTL_1306	Q2A2S5	A0A0B6E647	Sel1 repeat family protein	UPI00006C4EC4	Putative uncharacterized protein	Unknown	Periplasmic				0.39	165		0.39	108		2
FTL_0231	Q2A5H5	A0A0B3VDM8	CDP-diacylglycerol--glycerol-3-phosphate 3-phosphatidyltransferase (EC 2.7.8.5)	UPI00004500EF	Phosphatidylglycerophosphate synthetase	Inner Membrane	Inner Membrane				0.39	166					1
FTL_1012	Q2A3I9	A0A0B3VBG6	Metal-sensitive transcriptional repressor family protein	UPI000049C2FD	Putative uncharacterized protein	Cytoplasmic	Cytoplasmic				0.39	167					1
FTL_0241, rplV	Q2A5G5	A0A0B3VXN0	50S ribosomal protein L22	UPI000045016C	50S ribosomal protein L22	Cytoplasmic	Cytoplasmic				0.38	168		0.86	24		2
FTL_1174	Q2A344	A0A0B3VQN9	Pyridoxal-phosphate dependent enzyme family protein	UPI00006C4E63	Cysteine synthase	Cytoplasmic	Cytoplasmic				0.38	169		0.36	121		2
FTL_1747, rplA	Q2A1M4	Q2A1M4	50S ribosomal protein L1	UPI00006C5013	50S ribosomal protein L1	Cytoplasmic	Cytoplasmic				0.38	170		0.72	39		2
FTL_0236, rplC	Q2A5H0	A0A0B3VXN5	50S ribosomal protein L3	UPI00006C4BBB	50S ribosomal protein L3	Cytoplasmic	Unknown				0.38	171		1.3	14		2
FTL_0142	Q2A5R1	A0A0B3VF75	Uncharacterized protein	UPI00006C4B70	Hypothetical membrane protein	Unknown	Inner Membrane				0.38	172		0.18	239		2
FTL_0248, rplE	Q2A5F8	A0A0B3VDL3	50S ribosomal protein L5	UPI00006C4BC3	50S ribosomal protein L5	Cytoplasmic	Cytoplasmic				0.38	173		0.51	70		2
FTL_1899	Q2A193	A0A0B3VDS6	Glutamine synthetase (EC 6.3.1.2)	UPI00006C5082	Glutamine synthetase	Cytoplasmic	Cytoplasmic				0.38	174		0.19	228		2
FTL_1672	Q2A1U5			UPI00006C4FD3	Transporter AcrB/AcrD/AcrF family	Inner Membrane	Inner Membrane				0.38	175		0.08	361		2
FTL_1785	Q2A1J2	A0A0B3VQ75	Succinate dehydrogenase iron-sulfur subunit (EC 1.3.5.1)	UPI00006C5030	Succinate dehydrogenase iron-sulfur protein	Inner Membrane	Cytoplasmic				0.38	176		0.31	145		2
FTL_1294	Q2A2T7	A0A0B3VNC0	Short chain dehydrogenase family protein	UPI00006C4EB9	Short-chain dehydrogenase/reductase	Cytoplasmic	Cytoplasmic				0.37	177		0.3	147		2
FTL_1251	Q2A2X1	A0A0B6E7I2	Amino acid/peptide transporter family protein	UPI000049C405	Proton-dependent oligopeptide transport (POT) family protein	Inner Membrane	Inner Membrane				0.37	178					1
FTL_1798, atpH	Q2A1H9	A0A0B3WKM0	ATP synthase subunit delta (ATP synthase F(1) sector subunit delta) (F-type ATPase subunit delta)	UPI000049C1B3	ATP synthase subunit delta	Cytoplasmic	Cytoplasmic				0.37	179		0.21	204		2
FTL_0789	Q2A428	A0A0B3VV52	Aminotransferase (EC 2.6.1.-)	UPI00006C4D54	Aspartate aminotransferase	Cytoplasmic	Cytoplasmic				0.37	180		0.27	165		2
FTL_0360	Q2A559	A0A0B3WIR9	Peptidase M48 family protein	UPI00006C4C11	Heat shock protein HtpX	Inner Membrane	Inner Membrane				0.36	181		0.13	292		2
FTL_1789	Q2A1I8	A0A0B6CZX8	Citrate synthase	UPI00006C5034	Citrate synthase	Cytoplasmic	Cytoplasmic				0.35	182		0.58	58		2
FTL_0255, rplO	Q2A5F1	A0A0B3VQK1	50S ribosomal protein L15	UPI00006C4BC7	50S ribosomal protein L15	Cytoplasmic	Cytoplasmic				0.35	183		0.16	253		2
FTL_0814	Q2A410			UPI00006C4D64	Putative uncharacterized protein	Unknown	Periplasmic				0.35	184		0.27	160		2
FTL_1404, rplT	Q2A2J3	A0A0B3VY30	50S ribosomal protein L20	UPI00006C4F05	50S ribosomal protein L20	Cytoplasmic	Cytoplasmic				0.35	185		0.33	136		2
FTL_1818	Q2A1G2	A0A0B3WLI8	Proton-translocating NADH-quinone oxidoreductase, chain M family protein	UPI00006C5047	NADH dehydrogenase I, M subunit	Inner Membrane	Inner Membrane				0.35	186					1
FTL_0238, rplW	Q2A5G8	A0A0B3WJR1	50S ribosomal protein L23	UPI00006C4BBC	50S ribosomal protein L23	Cytoplasmic	Cytoplasmic				0.34	187		0.71	40		2
FTL_1283, hemL	Q2A2U8	Q2A2U8	Glutamate-1-semialdehyde 2,1-aminomutase (GSA) (EC 5.4.3.8) (Glutamate-1-semialdehyde aminotransferase) (GSA-AT)	UPI00006C4EB2	Glutamate-1-semialdehyde 2,1-aminomutase	Cytoplasmic	Cytoplasmic				0.34	188		0.07	368		2
FTL_1064	Q2A3E1	A0A0B3VCH2	OstA-like family protein	UPI00006C4E25	Putative uncharacterized protein	Unknown	Periplasmic				0.34	189		0.14	279		2
FTL_1110	Q2A3A5	A0A0B6CXV9	Uncharacterized protein	UPI00006C4E41	Putative uncharacterized protein	Extracellular	Outer Membrane				0.34	190					1
FTL_0214	Q2A5J2	A0A0B6CMW1	FMN-dependent dehydrogenase family protein	UPI000049C255	L-lactate dehydrogenase	Cytoplasmic	Unknown				0.34	191		0.08	357		2
FTL_0695	Q2A4A6	A0A0B3VZ64	Mce related family protein	UPI00006C4D10	Cell entry (Mce) related family protein	Inner Membrane	Inner Membrane				0.34	192		0.06	387		2
FTL_1521	Q2A284			UPI00006C4F5A	Chitinase family 18 protein	Unknown	Extracellular				0.34	193		0.6	52		2
FTL_0596	Q2A4J6	A0A0B6E8E9	Nucleotide sugar dehydrogenase family protein	UPI00006C4CC3	UDP-glucose/GDP-mannose dehydrogenase	Cytoplasmic	Cytoplasmic				0.34	194		0.16	255		2
FTL_1701	Q2A1S0	A0A0B6CJT5	Fructose-1,6-bisphosphatase	UPI00006C4FEA	GlpX protein	Cytoplasmic	Cytoplasmic				0.34	195		0.34	133		2
FTL_1248	Q2A2X4	A0A0B3VDF2	Glutathione-disulfide reductase (EC 1.8.1.7)	UPI00006C4E9C	Pyruvate/2-oxoglutarate dehydrogenase complex,dihydrolipoamide dehydrogenase component	Unknown	Cytoplasmic	0.17	52		0.33	196		0.15	267		3
def2	Q2A4V7			UPI00006C4C68	Peptide deformylase 2	Cytoplasmic	Cytoplasmic				0.33	197		0.1	337		2
FTL_0244, rpmC	Q2A5G2	A0A0B3WJP2	50S ribosomal protein L29	UPI00006C4BC0	50S ribosomal protein L29	Cytoplasmic	Cytoplasmic				0.33	198		0.36	124		2
FTL_1582	Q2A231	A0A0B6E6J1	Putrescine-binding periplasmic protein	UPI00006C4F88	Putrescine-binding periplasmic protein	Periplasmic	Periplasmic				0.33	199		0.02	431		2
FTL_1869	Q2A1B6	A0A0B3VF21	Citrate transporter family protein	UPI00006C506D	Na+/H+ antiporter	Inner Membrane	Inner Membrane				0.32	200					1
FTL_0309	Q2A5A0	A0A0B3VQ10	Pyruvate dehydrogenase E1 component (EC 1.2.4.1)	UPI00006C4BF0	Pyruvate dehydrogenase E1 component	Cytoplasmic	Cytoplasmic				0.32	201		0.33	137		2
FTL_0094	Q2A5V6	A0A0B3VWM4	Pyruvate dehydrogenase E1 component (EC 1.2.4.1)	UPI00006C4B4A	ClpB protein	Cytoplasmic	Cytoplasmic				0.32	202					1
FTL_1016	Q2A3I5	A0A0B3WHI2	RmlD substrate binding domain protein	UPI00006C4DFF	Putative uncharacterized protein	Cytoplasmic	Cytoplasmic				0.32	203		0.13	294		2
FTL_0261, rpoA1	Q2A5E5	A0A0B6DWB8	DNA-directed RNA polymerase subunit alpha (RNAP subunit alpha) (EC 2.7.7.6) (RNA polymerase subunit alpha) (Transcriptase subunit alpha)	UPI000049C275	DNA-directed RNA polymerase subunit alpha 1	Cytoplasmic	Unknown				0.32	204		0.64	47		2
FTL_0491	Q2A4T9			UPI00006C4C79	Outer membrane lipoprotein	Unknown	Extracellular				0.32	205					1
FTL_1744, rpoB	Q2A1M7	Q2A1M7	DNA-directed RNA polymerase subunit beta (RNAP subunit beta) (EC 2.7.7.6) (RNA polymerase subunit beta) (Transcriptase subunit beta)	UPI00006C5010	DNA-directed RNA polymerase subunit beta	Cytoplasmic	Outer Membrane				0.31	206		0.3	149		2
FTL_1309	Q2A2S2	A0A0B3WHY1	Acetyl-coenzyme A carboxylase carboxyl transferase subunit beta (ACCase subunit beta) (Acetyl-CoA carboxylase carboxyltransferase subunit beta) (EC 6.4.1.2)	UPI00006C4EC7	Acetyl-CoA carboxylase beta subunit	Cytoplasmic	Cytoplasmic				0.31	207		0.44	85		2
FTL_0616, rpoA2	Q2A4H7	A0A0B6EAV2	DNA-directed RNA polymerase subunit alpha (RNAP subunit alpha) (EC 2.7.7.6) (RNA polymerase subunit alpha) (Transcriptase subunit alpha)	UPI00006C4CD3	DNA-directed RNA polymerase subunit alpha 2	Cytoplasmic	Cytoplasmic				0.31	208		0.48	73		2
FTL_0849	Q2A3Y1	A0A0B3WJC7	Protein-export membrane protein SecF	UPI000049C475	Preprotein translocase, SecF, membrane protein	Inner Membrane	Inner Membrane				0.31	209		0.23	195		2
FTL_0536	Q2A4P7	A0A0B6CVD7	Outer membrane family protein	UPI00006C4C9A	Outer membrane protein OmpH	Unknown	Outer Membrane				0.31	210					1
FTL_1273	Q2A2V8	A0A0B3WKD6	Aminotransferase class I and II family protein	UPI00006C4EA9	8-amino-7-oxononanoate synthase	Cytoplasmic	Cytoplasmic				0.31	211		0.31	142		2
FTL_1794, atpC	Q2A1I3	A0A0B3WLD3	ATP synthase epsilon chain (ATP synthase F1 sector epsilon subunit) (F-ATPase epsilon subunit)	UPI00006C5037	ATP synthase epsilon chain	Unknown	Cytoplasmic				0.31	212					1
FTL_0251, rplF	Q2A5F5	A0A0B3VPX1	50S ribosomal protein L6	UPI00006C4BC5	50S ribosomal protein L6	Cytoplasmic	Unknown				0.3	213		0.14	278		2
FTL_1418	Q2A2H9	A0A0B3WK77	Isoaspartyl peptidase/L-asparaginase (EC 3.4.19.5)	UPI00006C4F10	Asparaginase	Unknown	Cytoplasmic				0.3	214		0.13	289		2
FTL_1395	Q2A2K2			UPI00006C4EFE	Galactose-proton symporter, major facilitator superfamily (MFS) transport protein	Inner Membrane	Inner Membrane				0.3	215		0.1	333		2
FTL_1452, rpmA	Q2A2E5	A0A0B3VBF2	50S ribosomal protein L27	UPI00006C4F2B	50S ribosomal protein L27	Cytoplasmic	Cytoplasmic				0.3	216					1
FTL_1750	Q2A1M1			UPI00006C5016	Preprotein translocase, subunit E, membrane protein	Inner Membrane	Inner Membrane				0.3	217					1
FTL_0515	Q2A4R8	A0A0B3WHJ2	Outer membrane lipid asymmetry maintenance protein MlaD	UPI00006C4C8A	ABC transporter, periplasmic protein	Unknown	Inner Membrane				0.3	218		0.08	354		2
prs	Q2A3P2	A0A0B6CP06	Ribose-phosphate pyrophosphokinase (RPPK) (EC 2.7.6.1) (5-phospho-D-ribosyl alpha-1-diphosphate) (Phosphoribosyl diphosphate synthase) (Phosphoribosyl pyrophosphate synthase)	UPI00006C4DCE	Ribose-phosphate pyrophosphokinase	Cytoplasmic	Cytoplasmic				0.29	219		0.35	131		2
FTL_1743, rpoC	Q2A1M8	A0A0B6D2V5	DNA-directed RNA polymerase subunit beta' (RNAP subunit beta') (EC 2.7.7.6) (RNA polymerase subunit beta') (Transcriptase subunit beta')	UPI00006C500F	DNA-directed RNA polymerase subunit beta'	Cytoplasmic	Cytoplasmic				0.29	220		0.28	157		2
FTL_0438	Q2A4Z2	A0A0B3VV71	Malic enzyme, NAD binding domain protein	UPI00006C4C48	NAD-dependent malic enzyme	Cytoplasmic	Cytoplasmic				0.29	221		0.27	162		2
FTL_1190, grpE	Q2A329	A0A0G2PDZ1	Protein GrpE (HSP-70 cofactor)	UPI000012BB20	Protein GrpE	Cytoplasmic	Cytoplasmic				0.29	222		0.06	380		2
FTL_0149	Q2A5Q4	A0A0B6E4M6	Bacterial transferase hexapeptide family protein	UPI000049C23F	Carbonic anhydrase, family 3	Cytoplasmic	Cytoplasmic				0.28	223					1
FTL_1812, hemE	Q2A1G5	A0A0B6DQG1	Uroporphyrinogen decarboxylase (UPD) (URO-D) (EC 4.1.1.37)	UPI00006C5045	Uroporphyrinogen decarboxylase	Cytoplasmic	Cytoplasmic				0.28	224		0.09	348		2
FTL_0693	Q2A4A8	A0A0B3WL89	Uncharacterized protein	UPI00006C4D0E	Conserved hypothetical membrane protein	Inner Membrane	Inner Membrane				0.28	225					1
FTL_1602	Q2A211	A0A0B3VZ04	Delta-aminolevulinic acid dehydratase (EC 4.2.1.24)	UPI000049C2BF	Delta-aminolevulinic acid dehydratase	Cytoplasmic	Cytoplasmic				0.28	226		0.06	385		2
FTL_0806	Q2A414			UPI00006C4D60	Amino acid transporter family protein	Inner Membrane	Inner Membrane				0.28	227		0.11	316		2
FTL_1384	Q2A2L2	A0A0B3VV80	Chorismate mutase type II family protein	UPI00006C4EF5	Putative uncharacterized protein	Unknown	Periplasmic				0.28	228		0.15	272		2
FTL_0291	Q2A5B7			UPI00006C4BE0	Aromatic amino acid transporter of the HAAAP family	Inner Membrane	Inner Membrane				0.27	229					1
FTL_0521, rpmG	Q2A4R2	A0A0B6CQ55	50S ribosomal protein L33	UPI000049C5A2	50S ribosomal protein L33	Cytoplasmic	Unknown				0.27	230					1
FTL_1671	Q2A1U6	A0A0B6EAB0	Efflux transporter, RND family, MFP subunit	UPI00006C4FD2	Efflux protein, RND family, MFP subunit	Inner Membrane	Inner Membrane				0.27	231		0.1	329		2
FTL_1132	Q2A383	A0A0B3WI28	Inositol monophosphatase family protein	UPI000049C523	Inositol-1-monophosphatase	Cytoplasmic	Cytoplasmic				0.27	232		0.19	229		2
FTL_0265	Q2A198	A0A0B3WI50	TcdA/TcdB catalytic glycosyltransferase domain protein	UPI00006C4BCB	Putative uncharacterized protein	Unknown	Unknown				0.27	233		1.61	9		2
FTL_1522	Q2A283	A0A0B3VRM3	2-amino-3-ketobutyrate coenzyme A ligase (AKB ligase) (EC 2.3.1.29) (Glycine acetyltransferase)	UPI00006C4F5B	2-amino-3-ketobutyrate coenzyme A ligase	Cytoplasmic	Cytoplasmic				0.26	234		0.19	233		2
FTL_1492	Q2A2A9	A0A0B3VB69	ROK family protein	UPI00006C4F44	Fructokinase	Cytoplasmic	Cytoplasmic				0.26	235		0.11	321		2
FTL_0258, rpsM	Q2A5E8	A0A0B3VDK6	30S ribosomal protein S13	UPI000049C274	30S ribosomal protein S13	Cytoplasmic	Cytoplasmic				0.26	236		0.1	340		2
FTL_0434	Q2A4Z6	A0A0B3VVC2	Uncharacterized protein	UPI00006C4C45	Putative uncharacterized protein	Unknown	Periplasmic				0.26	237		0.1	332		2
FTL_0960	Q2A3N1	A0A0B3VRB8	Pyridine nucleotide-disulfide oxidoreductase family protein	UPI00006C4DD7	Soluble pyridine nucleotide transhydrogenase	Cytoplasmic	Cytoplasmic				0.26	238		0.19	231		2
FTL_1497	Q2A2A4	A0A0B6EB96	Dicarboxylate symporter family protein	UPI00006C4F49	C4-dicarboxylate transport protein	Inner Membrane	Inner Membrane				0.26	239					1
FTL_0514	Q2A4R9	A0A0B3VNK8	Toluene tolerance, Ttg2 family protein	UPI00006C4C89	Conserved hypothetcial protein	Unknown	Periplasmic				0.26	240					1
FTL_0694	Q2A4A7	A0A0B3VF00	Uncharacterized protein	UPI00006C4D0F	Putative uncharacterized protein	Unknown	Inner Membrane				0.26	241					1
FTL_1219	Q2A300	A0A0B6E013	Aminotransferase class I and II family protein	UPI00006C4E86	Aminotransferase, class II	Cytoplasmic	Cytoplasmic				0.26	242		0.11	322		2
FTL_0260, rpsD	Q2A5E6	A0A0B3VQJ7	30S ribosomal protein S4	UPI00004500AD	30S ribosomal protein S4	Cytoplasmic	Cytoplasmic				0.26	243		0.39	109		2
FTL_0950, rplY	Q2A3P1	A0A0B3VEF4	50S ribosomal protein L25	UPI00006C4DCF	50S ribosomal protein L25	Cytoplasmic	Cytoplasmic				0.26	244		0.17	246		2
pepA	Q2A2C2	A0A0E2ZLP9	Probable cytosol aminopeptidase (Leucine aminopeptidase) (Leucyl aminopeptidase)	UPI000049C4FA	Probable cytosol aminopeptidase	Cytoplasmic	Cytoplasmic				0.25	245		0.51	69		2
def1	Q2A5X3	A0A0B3WKW2	Peptide deformylase (PDF) (EC 3.5.1.88) (Polypeptide deformylase)	UPI00006C4B3A	Peptide deformylase 1	Cytoplasmic	Cytoplasmic				0.25	246					1
FTL_1303, rpmE	Q2A2S8	A0A0B3VD20	50S ribosomal protein L31	UPI0000E570F2	50S ribosomal protein L31	Cytoplasmic	Cytoplasmic				0.25	247					1
FTL_0879	Q2A3V3	A0A0B3VPP7	Beta-lactamase (EC 3.5.2.6)	UPI00006C4D99	Beta-lactamase	Periplasmic	Periplasmic				0.25	248		0.13	286		2
FTL_0028	Q2A615	A0A0B3VWR3	Aspartate carbamoyltransferase (EC 2.1.3.2)	UPI00006C4B12	Aspartate carbamoyltransferase,	Cytoplasmic	Cytoplasmic	0.03	70		0.24	252					2
FTL_1062	Q2A3E3			UPI00006C4E23	3-deoxy-D-manno-octulosonate 8-phosphate phosphatase	Cytoplasmic	Cytoplasmic				0.24	249		0.01	436		2
fsaP	Q0H0D7	Q0H0D7	FsaP protein (LysM domain protein)	UPI000049C1DD	FsaP protein	Unknown	Inner Membrane				0.24	250					1
FTL_1411	Q2A2I6	A0A0B3VQY5	Nucleoid-associated protein CH66_930	UPI00006C4F0A	UPF0133 protein FTL_1411	Unknown	Cytoplasmic				0.24	251					1
FTL_1187, rplM	Q2A332	A0A0B6E305	50S ribosomal protein L13	UPI00004502BB	50S ribosomal protein L13	Cytoplasmic	Cytoplasmic				0.24	253		0.61	50		2
FTL_1494	Q2A2A7	A0A0B3VMJ9	Uncharacterized protein	UPI00006C4F46	Putative uncharacterized protein	Unknown	Extracellular				0.24	254					1
FTL_1748, rplK	Q2A1M3	A0A0B3VPX9	50S ribosomal protein L11	UPI00006C5014	50S ribosomal protein L11	Cytoplasmic	Cytoplasmic				0.24	255		0.36	120		2
ftv:CH67_510, rpsL	Q5QFC2	A0A0E2ZMC7	30S ribosomal protein S12	UPI00004500E9	30S ribosomal protein S12 2	Cytoplasmic	Periplasmic				0.24	256		0.16	260		2
FTL_0731	Q2A470	A0A0B3VW56	Uncharacterized protein	UPI00006C4D2F	YhhQ family protein	Inner Membrane	Inner Membrane	0.16	53		0.23	260					2
FTL_1491, serS	Q2A2B0	A0A0B6E943	Serine--tRNA ligase (EC 6.1.1.11) (Seryl-tRNA synthetase) (Seryl-tRNA(Ser/Sec) synthetase)	UPI00006C4F43	Seryl-tRNA synthetase	Cytoplasmic	Cytoplasmic				0.23	257		0.08	360		2
FTL_1140	Q2A376	A0A0B3VW26	Malonyl CoA-acyl carrier protein transacylase (EC 2.3.1.39)	UPI000049C51F	Malonyl coA-acyl carrier protein transacylase	Cytoplasmic	Cytoplasmic				0.23	258		1	16		2
FTL_0250, rpsH	Q2A5F6	A0A0B3VQK6	30S ribosomal protein S8	UPI00006C4BC4	30S ribosomal protein S8	Cytoplasmic	Unknown				0.23	259		0.21	205		2
FTL_0923	Q2A3R6	A0A0B3VQW3	Uncharacterized protein	UPI00006C4DB9	Glutaredoxin 2	Cytoplasmic	Cytoplasmic				0.23	261		0.06	381		2
FTL_0721	Q2A480	A0A0B3VC50	Uncharacterized protein	UPI00006C4D28	DedA family protein	Inner Membrane	Inner Membrane				0.23	262					1
FTL_1709	Q2A1R2	A0A0B6E2T2	Uncharacterized protein	UPI00006C4FF2	Putative uncharacterized protein	Unknown	Periplasmic				0.23	263		0.08	359		2
FTL_1024, rpsF	Q2A3H7	A0A0E3A2V7	30S ribosomal protein S6	UPI000049C453	30S ribosomal protein S6	Cytoplasmic	Cytoplasmic	0.15	54		0.22	264		0.06	378		3
FTL_0293, secB2	Q2A5B6	A0A0B6E1Z9	Protein-export protein SecB	UPI000049C563	Protein-export protein SecB 2	Cytoplasmic	Extracellular				0.22	265		0.05	395		2
FTL_1342	Q2A2P5			UPI00006C4EDB	Conserved hypothetical membrane protein	Inner Membrane	Inner Membrane				0.22	266					1
carB	Q2A614	A0A0B6E9J5	Carbamoyl-phosphate synthase large chain (EC 6.3.5.5) (Carbamoyl-phosphate synthetase ammonia chain)	UPI00006C4B13	Carbamoyl-phosphate synthase large chain	Unknown	Cytoplasmic				0.22	267		0.26	175		2
FTL_1537, pnp	Q2A269	A7NDP3	Polyribonucleotide nucleotidyltransferase (EC 2.7.7.8) (Polynucleotide phosphorylase) (PNPase)	UPI00006C4F67	Polyribonucleotide nucleotidyltransferase	Cytoplasmic	Cytoplasmic				0.21	268		0.18	234		2
FTL_0553	Q2A4N3	A0A0B6EAC5	Signal peptidase I (EC 3.4.21.89)	UPI00006C4CA3	Signal peptidase I	Inner Membrane	Inner Membrane				0.21	269					1
FTL_0008	Q2A633	A0A0B3VN77	Signal peptide peptidase SppA, 36K type	UPI00006C4B05	Peptidase	Inner Membrane	Periplasmic				0.21	270		0.07	367		2
FTL_0112	Q2A360	A0A0B3WIQ8	Uncharacterized protein	UPI00006C4B58	Intracellular growth locus, subunit B	Cytoplasmic	Extracellular				0.21	271		0.56	60		2
FTL_1109	Q2A3A6			UPI00006C4E40	Transaldolase	Cytoplasmic	Cytoplasmic				0.21	272		0.16	256		2
FTL_0246, rplN	Q2A5G0	A0A0B3VPX5	50S ribosomal protein L14	UPI000049C26A	50S ribosomal protein L14	Cytoplasmic	Cytoplasmic				0.2	273		0.22	200		2
FTL_1907, ftsZ	Q9ZAW3	A0A0B3VCI9	Cell division protein FtsZ	UPI000012AD1C	Cell division protein ftsZ	Cytoplasmic	Cytoplasmic				0.2	274		2.76	5		2
FTL_1414	Q2A2I3	A0A0B3VY40	Poly-gamma-glutamate system family protein	UPI00006C4F0D	Conserved hypothetical membrane protein	Unknown	Inner Membrane				0.2	275					1
FTL_1835	Q2A1E5	A0A0B6CS27	Drug resistance transporter, Bcr/CflA subfamily protein	UPI00006C5052	Conserved membrane protein	Inner Membrane	Inner Membrane				0.19	276					1
FTL_1831	Q2A1E9	A0A0B3VS63	Ferric uptake regulator family protein	UPI000049C19E	Ferric uptake regulation protein	Cytoplasmic	Cytoplasmic				0.19	277		0.83	28		2
FTL_0234, fusA	Q2A5H2	A0A0B3VPY7	Elongation factor G (EF-G)	UPI00006C4BB9	Elongation factor G	Cytoplasmic	Cytoplasmic				0.19	278		0.3	150		2
FTL_1840	Q2A1E0	A0A0B3VS68	Chaperone protein HtpG (Heat shock protein HtpG) (High temperature protein G)	UPI00006C5057	Putative uncharacterized protein	Unknown	Cytoplasmic				0.19	279		0.04	405		2
FTL_1819	Q2A1G1	A0A0B6CNC7	Proton-translocating NADH-quinone oxidoreductase, chain L family protein	UPI00006C5048	NADH dehydrogenase I, L subunit	Inner Membrane	Inner Membrane				0.19	280					1
FTL_0644	Q2A4F5	A0A0B3VC87	Carbon-nitrogen hydrolase family protein	UPI00006C4CE6	Carbon-nitrogen hydrolase	Cytoplasmic	Extracellular				0.19	281		0.14	284		2
FTL_1498	Q2A2A3	A0A0B3VB72	Reactive intermediate/imine deaminase family protein	UPI0000450177	Translation initiation inhibitor	Cytoplasmic	Cytoplasmic				0.19	282					1
FTL_0267, htpG	Q2A5E0	A0A0B6CXP1	Chaperone protein HtpG (Heat shock protein HtpG) (High temperature protein G)	UPI00006C4BCC	Chaperone protein htpG	Cytoplasmic	Cytoplasmic				0.19	283		0.45	83		2
FTL_1772, acn	Q2A1K3	A0A0B3VDX1	Aconitate hydratase (Aconitase) (EC 4.2.1.3)	UPI00006C5026	Aconitate hydratase	Cytoplasmic	Cytoplasmic				0.18	284		0.51	71		2
FTL_1272, bioB	Q2A2V9	A0A0B3VR27	Biotin synthase (EC 2.8.1.6)	UPI00006C4EA8	Biotin synthase	Cytoplasmic	Cytoplasmic				0.18	285		0.29	153		2
FTL_0178, oxaA	Q2A5M8	A0A0B3VQ05	Membrane protein insertase YidC (Foldase YidC) (Membrane integrase YidC) (Membrane protein YidC)	UPI00006C4B89	Inner membrane protein oxaA	Inner Membrane	Inner Membrane				0.18	286		0.11	327		2
FTL_0451	Q2A4X9		Chaperone protein HtpG (Heat shock protein HtpG) (High temperature protein G)	UPI00006C4C54	Putative uncharacterized protein	Cytoplasmic	Outer Membrane				0.18	287		0.25	178		2
FTL_1735, rplS	Q2A1N6	A0A0B3VP72	50S ribosomal protein L19	UPI00006C5007	50S ribosomal protein L19	Cytoplasmic	Cytoplasmic				0.18	288		0.23	193		2
FTL_0085, nhaA	Q2A5W5	A0A0B6E3G4	Na(+)/H(+) antiporter NhaA (Sodium/proton antiporter NhaA)	UPI00006C4B42	Na(+)/H(+) antiporter nhaA	Inner Membrane	Inner Membrane				0.18	289		0.42	97		2
FTL_1703	Q2A1R8	A0A0B6E967	Amino acid permease family protein	UPI00006C4FEC	Amino acid transporter	Inner Membrane	Inner Membrane				0.18	290					1
FTL_0070, rpsT	Q2A5X7	A0A0B3VYP7	30S ribosomal protein S20	UPI00006C4B36	30S ribosomal protein S20	Cytoplasmic	Cytoplasmic				0.18	291					1
FTL_0252, rplR	Q2A5F4	A0A0B3VXM1	50S ribosomal protein L18	UPI000049C26E	50S ribosomal protein L18	Cytoplasmic	Cytoplasmic				0.18	292		0.42	94		2
FTL_1275, bioD	Q2A2V6	A0A0B3VY85	ATP-dependent dethiobiotin synthetase BioD (EC 6.3.3.3) (DTB synthetase) (Dethiobiotin synthase)	UPI00006C4EAB	ATP-dependent dethiobiotin synthetase BioD	Cytoplasmic	Cytoplasmic				0.18	293		0.39	111		2
FTL_0850	Q2A3Y0			UPI00006C4D80	Putative uncharacterized protein	Unknown	Cytoplasmic				0.18	294					1
FTL_0552	Q2A4N4	A0A0B6E4M4	Uncharacterized protein	UPI00006C4CA2	Two-component response regulator	Cytoplasmic	Cytoplasmic				0.17	295		0.11	319		2
FTL_0131	Q2A5S2	A0A0B3VXG3	Branched-chain amino acid aminotransferase (EC 2.6.1.42)	UPI00006C4B66	Branched-chain amino acid aminotransferase protein (Class IV)	Cytoplasmic	Cytoplasmic				0.17	296		0.25	177		2
FTL_0964, hslU	Q2A3M7	A4IY57	ATP-dependent protease ATPase subunit HslU (Unfoldase HslU)	UPI000049C35C	ATP-dependent protease ATPase subunit HslU	Cytoplasmic	Cytoplasmic				0.17	297		0.77	33		2
FTL_1490, gpmI	Q2A2B1	A0A0B3WH57	2,3-bisphosphoglycerate-independent phosphoglycerate mutase (BPG-independent PGAM) (Phosphoglyceromutase) (iPGM) (EC 5.4.2.12)	UPI00006C4F42	2,3-bisphosphoglycerate-independent phosphoglycerate mutase	Cytoplasmic	Cytoplasmic				0.17	298		1	17		2
FTL_0166	Q2A5P0	A0A0B3VPZ2	Universal stress family protein	UPI00006C4B7F	Universal stress protein	Cytoplasmic	Cytoplasmic				0.17	299		0.36	123		2
FTL_1310, ndk	Q2A2S1	A0A0B3VBW5	Nucleoside diphosphate kinase (NDK) (NDP kinase) (EC 2.7.4.6) (Nucleoside-2-P kinase)	UPI00006C4EC8	Nucleoside diphosphate kinase	Extracellular	Cytoplasmic				0.17	300		0.1	342		2
FTL_1524	Q2A281	A0A0B3VEQ3	Tryptophan/tyrosine permease family protein	UPI00006C4F5D	Serine transporter	Inner Membrane	Inner Membrane				0.17	301					1
FTL_1149	Q2A367	A0A0B3VC37	Fructose-bisphosphate aldolase, class II, Calvin cycle subtype (EC 4.1.2.13)	UPI00006C4E5F	Fructose-1,6-bisphosphate aldolase	Cytoplasmic	Unknown				0.16	302		0.37	116		2
ftsH1	Q2A2D3			UPI00006C4F31	ATP-dependent zinc metalloprotease FtsH	Inner Membrane	Inner Membrane				0.16	303		0.04	403		2
FTL_0863	Q2A3W7	A0A0B3VND0	Dicarboxylate symporter family protein	UPI00006C4D8C	Sodium-dicarboxylate symporter family protein	Inner Membrane	Inner Membrane				0.16	304					1
fabH	Q2A375			UPI00006C4E58	3-oxoacyl-[acyl-carrier-protein] synthase 3	Cytoplasmic	Cytoplasmic				0.16	305		0.43	89		2
FTL_1147, pgk	Q2A369	A0A0B6DUM7	Phosphoglycerate kinase (EC 2.7.2.3)	UPI00006C4E5D	Phosphoglycerate kinase	Cytoplasmic	Unknown				0.16	306		0.17	250		2
FTL_0489, glyQ	Q2A4U1	A0A0B3VXU4	Glycine--tRNA ligase alpha subunit (EC 6.1.1.14) (Glycyl-tRNA synthetase alpha subunit)	UPI00006C4C77	Glycyl-tRNA synthetase alpha subunit	Cytoplasmic	Cytoplasmic				0.16	307		0.2	216		2
FTL_0115	Q2A357	A0A0B6D082	Uncharacterized protein	UPI00006C4B5A	Putative uncharacterized protein	Unknown	Extracellular				0.16	308		0.25	180		2
FTL_0188	Q2A5L8	A0A0B3VPT6	Cytochrome d ubiquinol oxidase, subunit II	UPI00006C4B90	Cytochrome d terminal oxidase, polypeptide subunit II	Inner Membrane	Inner Membrane				0.16	309					1
FTL_0518, minE	Q2A4R5	A0A0B3VMY1	Cell division topological specificity factor	UPI000049C5A4	Cell division topological specificity factor	Cytoplasmic	Cytoplasmic				0.16	310		0.15	274		2
FTL_1532	Q2A274	A0A0B3VVB3	Uncharacterized protein	UPI00006C4F64	Putative uncharacterized protein	Unknown	Periplasmic				0.16	311		0.05	399		2
FTL_0800	Q2A420	A0A0B6CWZ9	Type IV pilus secretin PilQ family protein	UPI00006C4D5B	Type IV pilin multimeric outer membrane protein	Outer Membrane	Periplasmic				0.15	312					1
FTL_0237, rplD	Q2A5G9	A0A0B3VDM3	50S ribosomal protein L4	UPI000049C263	50S ribosomal protein L4	Cytoplasmic	Cytoplasmic				0.15	313		0.12	305		2
FTL_0799	Q2A421	A0A0B6E524	Pilus assembly, PilP family protein	UPI00006C4D5A	Type IV pili lipoprotein	Unknown	Outer Membrane				0.15	314		0.11	320		2
FTL_0030	Q2A613	A0A0B6CWZ0	Carbamoyl-phosphate synthase small chain (EC 6.3.5.5) (Carbamoyl-phosphate synthetase glutamine chain)	UPI000049C5CC	Carbamoyl-phosphate synthase small chain	Cytoplasmic	Cytoplasmic				0.15	315		0.43	88		2
FTL_1068, truA	Q2A3D7	A0A0B6CMY1	tRNA pseudouridine synthase A (EC 5.4.99.12) (tRNA pseudouridine(38-40) synthase) (tRNA pseudouridylate synthase I) (tRNA-uridine isomerase I)	UPI00006C4E29	tRNA pseudouridine synthase A	Unknown	Cytoplasmic				0.15	316					1
FTL_0674, panB	Q2A4C6	A0A0B3VBK8	3-methyl-2-oxobutanoate hydroxymethyltransferase (EC 2.1.2.11) (Ketopantoate hydroxymethyltransferase)	UPI0001588898	3-methyl-2-oxobutanoate hydroxymethyltransferase	Unknown	Cytoplasmic				0.15	317		0.26	171		2
FTL_0966	Q2A3M5	A0A0B3VR02	Putative membrane protein	UPI00006C4DDC	Hypothetical membrane protein	Inner Membrane	Inner Membrane				0.15	318					1
FTL_1897	Q2A195	A0A0B3WJY6	Lipocalin-like domain protein	UPI00006C5080	Outer membrane lipoprotein	Outer Membrane	Periplasmic				0.15	319					1
FTL_1806	Q2A1H1	A0A0B3VYF2	Sugar (And other) transporter family protein	UPI0000450199	Major facilitator superfamily (MFS) transport protein	Inner Membrane	Inner Membrane				0.15	320					1
cmk	Q2A3I4	A0A0B6DN00	Cytidylate kinase (CK) (EC 2.7.4.25) (Cytidine monophosphate kinase)	UPI00006C4E00	Cytidylate kinase	Cytoplasmic	Cytoplasmic				0.14	321		0.16	259		2
FTL_1271	Q2A2W0	A0A0B6DSP9	Adenosylmethionine-8-amino-7-oxononanoate transaminase (EC 2.6.1.62)	UPI00006C4EA7	Adenosylmethionine-8-amino-7-oxononanoate aminotransferase	Cytoplasmic	Cytoplasmic				0.14	322		0.01	435		2
FTL_0846	Q2A3Y4	A0A0B3VPN4	Adenosylmethionine-8-amino-7-oxononanoate transaminase (EC 2.6.1.62)	UPI000049C478	Isochorismatase hydrolase family protein	Cytoplasmic	Cytoplasmic				0.14	323					1
FTL_0892, clpP	Q2A3U1	A0A0B3VBC0	ATP-dependent Clp protease proteolytic subunit (EC 3.4.21.92) (Endopeptidase Clp)	UPI000049C32F	ATP-dependent Clp protease proteolytic subunit	Cytoplasmic	Cytoplasmic				0.14	324		0.27	163		2
FTL_0516	Q2A4R7	A0A0B3VBI4	ABC transport permease subunit	UPI00006C4C8B	ABC transporter, membrane protein	Inner Membrane	Inner Membrane				0.14	325					1
FTL_1922	Q2A172	A0A0B3VWN7	YGGT family protein	UPI000049C201	YggT family protein	Inner Membrane	Inner Membrane				0.14	326					1
FTL_1825	Q2A1F5	A0A0B6E1V1	YGGT family protein	UPI00006C504B	NADH dehydrogenase I, F subunit	Cytoplasmic	Cytoplasmic				0.14	327		0.06	384		2
FTL_0605	Q2A4I7	A0A0B3WHS8	Glucose-1-phosphate thymidylyltransferase (EC 2.7.7.24)	UPI00006C4CCB	Glucose-1-phosphate thymidylyltransferase	Unknown	Inner Membrane				0.14	328		0.03	411		2
FTL_1834	Q2A1E6	A0A0B3WLJ8	Uncharacterized protein	UPI00006C5051	Diaminopimelate decarboxylase	Cytoplasmic	Cytoplasmic				0.13	329		0.1	330		2
FTL_1202	Q2A317	A0A0B3VRQ2	HAD super, subIIIB family protein	UPI00006C4E78	Hypothetical lipoprotein	Unknown	Extracellular				0.13	330					1
FTL_1286	Q2A2U5	A0A0B3VW17	Uncharacterized protein	UPI000045027A	Hypothetical membrane protein	Unknown	Extracellular				0.13	331					1
FTL_0529, ung	Q2A4Q4	A0A0B3VDT9	Uracil-DNA glycosylase (UDG) (EC 3.2.2.27)	UPI00006C4C93	Uracil-DNA glycosylase	Cytoplasmic	Cytoplasmic				0.13	332		0.15	273		2
FTL_0020, aspS	Q2A622	A0A0B3VZE6	Aspartate--tRNA ligase	UPI00006C4B0C	Aspartyl-tRNA synthetase	Cytoplasmic	Cytoplasmic				0.12	333		0.41	100		2
FTL_0484	Q2A4U6	A0A0B6DZS5	Phosphoglucomutase/phosphomannomutase, alpha/beta/alpha domain III family protein	UPI00006C4C72	Phosphoglucomutase	Unknown	Extracellular				0.12	334		0.1	343		2
FTL_0786	Q2A431	A0A0B3VQ16	N-acetylglucosamine-6-phosphate deacetylase (EC 3.5.1.25)	UPI00006C4D51	N-acetylglucosamine-6-phosphate deacetylase	Cytoplasmic	Cytoplasmic				0.12	335					1
FTL_0295, accA	Q2A5B4	A0A0B3VD68	Acetyl-coenzyme A carboxylase carboxyl transferase subunit alpha (ACCase subunit alpha) (Acetyl-CoA carboxylase carboxyltransferase subunit alpha) (EC 6.4.1.2)	UPI00006C4BE2	Acetyl-coenzyme A carboxylase carboxyl transferase subunit alpha	Cytoplasmic	Cytoplasmic				0.11	336		0.49	72		2
FTL_0224, rpsB	Q2A5I2	A7N9R4	30S ribosomal protein S2	UPI00006C4BB2	30S ribosomal protein S2	Cytoplasmic	Cytoplasmic				0.11	337		0.32	141		2
FTL_0736, rpiA	Q2A467	A0A0B3VXL1	Ribose-5-phosphate isomerase A (EC 5.3.1.6) (Phosphoriboisomerase A)	UPI0000450097	Ribose-5-phosphate isomerase A	Cytoplasmic	Cytoplasmic				0.11	338		0.14	277		2
FTL_0357, rph	Q2A562	A0A0B3VP32	Ribonuclease PH (RNase PH) (EC 2.7.7.56) (tRNA nucleotidyltransferase)	UPI00006C4C0F	Ribonuclease PH	Cytoplasmic	Cytoplasmic				0.11	339		0.18	238		2
FTL_1724	Q2A1P7	A0A0B6D1E6	Outer membrane protein assembly factor BamB	UPI00006C4FFE	Conserved hypothetical lipoprotein	Unknown	Outer Membrane				0.11	340					1
FTL_1148	Q2A368			UPI00006C4E5E	Pyruvate kinase	Cytoplasmic	Cytoplasmic				0.11	341		0.32	139		2
FTL_1865	Q2A1C0	A0A0B3VRZ3	Outer membrane efflux family protein	UPI00006C5069	Outer membrane protein tolC	Outer Membrane	Outer Membrane				0.11	342		0.12	308		2
FTL_0705	Q2A496	A0A0B6DV52	Putative membrane protein	UPI00006C4D18	Hypothetical membrane protein	Inner Membrane	Inner Membrane				0.11	343		0.19	226		2
FTL_0493	Q2A4T7	A0A0B6E2R0	Uncharacterized protein	UPI00006C4C7B	Putative uncharacterized protein	Periplasmic	Extracellular				0.1	344		0.27	161		2
FTL_0157	Q2A5P8	A0A0B3VPA3	Uncharacterized protein	UPI000049C21E	Putative uncharacterized protein	Cytoplasmic	Cytoplasmic				0.1	345		0.19	224		2
FTL_0304	Q2A5A5	A0A0B3VXR7	Sodium/hydrogen exchanger family protein	UPI00006C4BEB	Na+/H+ antiporter	Inner Membrane	Inner Membrane				0.1	346					1
FTL_1966	Q2A140	A0A0B3VRM8	Anthranilate synthase component 1 (EC 4.1.3.27)	UPI00006C50AA	Anthranilate synthase component I	Cytoplasmic	Cytoplasmic				0.1	347		0.15	269		2
FTL_0242, rpsC	Q2A5G4	A0A0B6ECN5	30S ribosomal protein S3	UPI00006C4BBE	30S ribosomal protein S3	Cytoplasmic	Cytoplasmic				0.09	348		0.21	213		2
FTL_0821, hemH	Q2A406	A0A0B3VEN4	Ferrochelatase (EC 4.99.1.1) (Heme synthase) (Protoheme ferro-lyase)	UPI00006C4D68	Ferrochelatase	Cytoplasmic	Cytoplasmic				0.09	349		0.02	434		2
FTL_0038	Q2A605	A0A0B3VN88	HlyD secretion family protein	UPI00006C4B1B	HlyD family secretion protein	Inner Membrane	Extracellular				0.09	350					1
FTL_1358	Q2A2N3	A0A0B3VQK2	Cation diffusion facilitator transporter family protein	UPI00006C4EE3	Cation-efflux family protein	Inner Membrane	Inner Membrane				0.09	351					1
FTL_0896	Q2A3T7			UPI00006C4DA7	Putative uncharacterized protein	Inner Membrane	Inner Membrane				0.09	352					1
FTL_0111	Q2A361	A0A0B3VPP1	Uncharacterized protein	UPI00006C4B57	Intracellular growth locus, subunit A	Cytoplasmic	Cytoplasmic				0.08	353		0.26	173		2
FTL_0226, pyrH	Q2A5I0	A0A0B3WJS0	Uridylate kinase (UK) (EC 2.7.4.22) (Uridine monophosphate kinase)	UPI00006C4BB4	Uridylate kinase	Cytoplasmic	Extracellular				0.08	354					1
FTL_0586	Q2A4K6			UPI00006C4CBB	Long chain fatty acid CoA ligase	Inner Membrane	Inner Membrane				0.08	355		0.09	347		2
FTL_0838, metN	Q2A3Z2	A0A0B6E391	Methionine import ATP-binding protein MetN (EC 3.6.3.-)	UPI00006C4D76	Methionine import ATP-binding protein MetN	Inner Membrane	Cytoplasmic				0.07	356					1
glyS	Q2A2N9	A0A0B6DVT8	Glycine--tRNA ligase beta subunit (EC 6.1.1.14) (Glycyl-tRNA synthetase beta subunit)	UPI00006C4EE0	Glycyl-tRNA synthetase beta subunit	Cytoplasmic	Cytoplasmic				0.07	357		0.22	196		2
FTL_0045	Q2A5Z8	A0A0B6DWJ8	Orotidine 5'-phosphate decarboxylase (EC 4.1.1.23)	UPI00006C4B22	Orotidine 5'-phosphate decarboxylase	Cytoplasmic	Cytoplasmic				0.07	358		0.16	261		2
FTL_0306	Q2A5A3	A0A0B3WJU8	Tryptophan--tRNA ligase (EC 6.1.1.2)	UPI00006C4BED	Tryptophanyl-tRNA synthetase	Cytoplasmic	Cytoplasmic				0.06	359		0.05	400		2
FTL_0480	Q2A4V0	A0A0B3VR68	Glycine dehydrogenase (aminomethyl-transferring) (EC 1.4.4.2)	UPI00006C4C6E	Glycine cleavage system P protein, subunit 2	Cytoplasmic	Cytoplasmic				0.06	360		0.16	258		2
FTL_0573	Q2A4L9			UPI00006C4CB0	Putative uncharacterized protein	Unknown	Outer Membrane				0.06	361					1
FTL_1706, lolA	Q2A1R5	A0A0B3VN92	Outer-membrane lipoprotein carrier protein	UPI00006C4FEF	Outer-membrane lipoprotein carrier protein	Periplasmic	Outer Membrane				0.06	362					1
FTL_0098, trpA	Q2A5V4	A0A0B3VPN5	Tryptophan synthase alpha chain (EC 4.2.1.20)	UPI00006C4B4C	Tryptophan synthase alpha chain	Cytoplasmic	Cytoplasmic				0.06	363		0.07	371		2
FTL_0399	Q2A530	A0A0B3VQP5	N5-carboxyaminoimidazole ribonucleotide synthase (N5-CAIR synthase) (EC 6.3.4.18) (5-(carboxyamino)imidazole ribonucleotide synthetase)	UPI00006C4C2A	Phosphoribosylaminoimidazole carboxylase, ATPase subunit	Inner Membrane	Cytoplasmic				0.06	364		0.23	194		2
FTL_1749	Q2A1M2	A0A0B6DST8	Transcription termination/antitermination protein NusG	UPI00006C5015	Transcription antitermination protein nusG	Cytoplasmic	Cytoplasmic				0.06	365		0.2	218		2
FTL_1824	Q2A1F6			UPI00006C504A	NADH-quinone oxidoreductase	Cytoplasmic	Cytoplasmic				0.06	366		0.23	190		2
FTL_0444, metG	Q2A4Y6	Q2A4Y6	Methionine--tRNA ligase (EC 6.1.1.10) (Methionyl-tRNA synthetase) (MetRS)	UPI00006C4C4E	Methionyl-tRNA synthetase	Cytoplasmic	Cytoplasmic				0.06	367		0.15	264		2
FTL_1910, ddl	Q2A182	Q2A182	D-alanine--D-alanine ligase (EC 6.3.2.4) (D-Ala-D-Ala ligase) (D-alanylalanine synthetase)	UPI00006C5089	D-alanine--D-alanine ligase	Cytoplasmic	Cytoplasmic				0.06	368		0.06	386		2
FTL_0743	Q2A460	A0A0B3WJL9	Short chain dehydrogenase family protein	UPI00006C4D36	Oxidoreductase, short-chain dehydrogenase family protein	Cytoplasmic	Cytoplasmic				0.06	369		0.4	106		2
FTL_0476	Q2A4V4			UPI00006C4C6A	Lysine decarboxylase, inducable	Cytoplasmic	Cytoplasmic				0.06	370		0.06	376		2
FTL_1067	Q2A3D8	A0A0B3VPJ9	Phosphorylase superfamily protein	UPI00006C4E28	Putative uncharacterized protein	Cytoplasmic	Cytoplasmic				0.06	371					1
FTL_0707	Q2A494			UPI00006C4D1A	Glycosyl transferase family 8 protein	Cytoplasmic	Cytoplasmic				0.05	372		0.25	176		2
FTL_1145	Q2A371	A0A0G2PAE1	Transketolase (EC 2.2.1.1)	UPI00006C4E5B	Transketolase	Cytoplasmic	Cytoplasmic				0.05	373		0.19	225		2
FTL_1041	Q2A3G1	A0A0B6D0E1	Polyprenyl synthetase family protein	UPI00006C4E14	Octaprenyl-diphosphate synthase	Cytoplasmic	Cytoplasmic				0.05	374		0.14	276		2
FTL_0334, tolB	Q2A580	A0A0B6CNN3	Protein TolB	UPI00006C4C02	Protein tolB	Periplasmic	Extracellular				0.05	375					1
gshA	Q2A2S7	A0A0B6CX06	Glutamate--cysteine ligase (EC 6.3.2.2) (Gamma-ECS) (Gamma-glutamylcysteine synthetase)	UPI00006C4EC2	Glutamate--cysteine ligase	Cytoplasmic	Cytoplasmic				0.05	376		0.1	341		2
FTL_1683, cysS	Q2A1T7	A4IWF2	Cysteine--tRNA ligase (EC 6.1.1.16) (Cysteinyl-tRNA synthetase) (CysRS)	UPI00006C4FDA	Cysteinyl-tRNA synthetase	Cytoplasmic	Cytoplasmic				0.05	377		0.26	168		2
FTL_1029	Q2A3H2			UPI00006C4E0A	Type IV pili lipoprotein	Unknown	Periplasmic				0.05	378		0.38	112		2
FTL_1912	Q2A180	A0A0B3VCJ4	Ribosomal protein S1	UPI00006C508B	30S ribosomal protein S1	Cytoplasmic	Cytoplasmic				0.05	379		0.58	59		2
FTL_0076	Q2A5X1			UPI00006C4B3C	Riboflavin biosynthesis protein ribA/GTP-cyclohydrolase II	Cytoplasmic	Cytoplasmic				0.04	380		0.08	356		2
FTL_0453, glmU	Q2A4X7	A0A0E2ZKX0	Bifunctional protein GlmU	UPI000049C28B	Bifunctional protein glmU	Cytoplasmic	Cytoplasmic				0.04	381		0.26	174		2
FTL_1793	Q2A1I4	A0A0B3VS10	Glycosyl hydrolases 18 family protein	UPI00006C5036	Putative uncharacterized protein	Unknown	Outer Membrane				0.04	382		0.24	185		2
FTL_0333	Q2A581	A0A0B6EB21	Protein TolA	UPI00006C4C01	Hypothetical membrane protein	Cytoplasmic	Inner Membrane				0.04	383					1
FTL_1071, guaA	Q2A3D4	Q2A3D4	GMP synthase [glutamine-hydrolyzing] (EC 6.3.5.2) (GMP synthetase) (Glutamine amidotransferase)	UPI00006C4E2C	GMP synthase [glutamine-hydrolyzing]	Cytoplasmic	Cytoplasmic				0.03	384		0.15	266		2
FTL_1547	Q2A259	A0A0B6E194	DNA gyrase subunit B (EC 5.99.1.3)	UPI00006C4F6E	DNA gyrase subunit B	Cytoplasmic	Cytoplasmic				0.03	385		0.34	134		2
FTL_0717	Q2A484	A0A0B6DSQ6	Ribonuclease E (RNase E) (EC 3.1.26.12)	UPI00006C4D24	Ribonuclease E	Cytoplasmic	Unknown				0.03	386		0.12	300		2
FTL_0454	Q2A4X6	A0A0B6E6J6	Glutamine--fructose-6-phosphate aminotransferase [isomerizing] (EC 2.6.1.16) (D-fructose-6-phosphate amidotransferase) (GFAT) (Glucosamine-6-phosphate synthase) (Hexosephosphate aminotransferase) (L-glutamine--D-fructose-6-phosphate amidotransferase)	UPI00006C4C56	Glucosamine--fructose-6-phosphate aminotransferase	Cytoplasmic	Inner Membrane				0.03	387		0.17	249		2
FTL_0125	Q2A347			UPI00006C4B61	Putative uncharacterized protein	Unknown	Inner Membrane				0.03	388		0.11	310		2
FTL_0404	Q2A525			UPI00006C4C2F	Glucose kinase	Cytoplasmic	Cytoplasmic				0.03	389		0.17	251		2
FTL_0281	Q2A5C7	A0A0B3VQA0	DnaJ domain protein	UPI00006C4BD8	Heat shock protein, hsp40	Cytoplasmic	Cytoplasmic				0.02	390		0.14	282		2
FTL_0122	Q2A350	A0A0B3VCT0	Uncharacterized protein	UPI00006C4B5F	Putative uncharacterized protein	Cytoplasmic	Cytoplasmic				0.02	391					1
FTL_0099, trpB	Q2A5V3	A0A0B3WIQ3	Tryptophan synthase beta chain (EC 4.2.1.20)	UPI00006C4B4D	Tryptophan synthase beta chain	Cytoplasmic	Cytoplasmic				0.02	392		0.13	287		2
FTL_0137	Q2A5R6	A0A0B6CY88	Glycosyl transferase 90 family protein	UPI00006C4B6B	Lipopolysaccharide protein	Unknown	Extracellular				0.02	393		0.11	325		2
FTL_1809, infB	Q2A1G8	Q2A1G8	Translation initiation factor IF-2	UPI00006C5042	Translation initiation factor IF-2	Cytoplasmic	Cytoplasmic				0.02	394		0.55	61		2
FTL_0650, proS	Q2A4E9	A0A0B3WIB9	Proline--tRNA ligase (EC 6.1.1.15) (Prolyl-tRNA synthetase)	UPI00006C4CEA	Prolyl-tRNA synthetase	Cytoplasmic	Cytoplasmic				0.02	395		0.14	285		2
FTL_1005	Q2A3J1	A0A0B6E854	Uncharacterized protein	UPI00006C4DFA	Putative uncharacterized protein	Outer Membrane	Outer Membrane				0.02	396					1
FTL_0436, ileS	Q2A4Z4	A0A0B6E599	Isoleucine--tRNA ligase (EC 6.1.1.5) (Isoleucyl-tRNA synthetase)	UPI00006C4C46	Isoleucyl-tRNA synthetase	Cytoplasmic	Cytoplasmic				0.02	397		0.16	262		2
FTL_1311, pyrG	Q2A2S0	A0A0B6E9U9	CTP synthase (EC 6.3.4.2) (Cytidine 5'-triphosphate synthase) (Cytidine triphosphate synthetase) (UTP--ammonia ligase)	UPI00006C4EC9	CTP synthase	Cytoplasmic	Outer Membrane				0.02	398		0.12	303		2
FTL_0784	Q2A433			UPI00006C4D4F	Hypothetical lipoprotein	Cytoplasmic	Cytoplasmic				0.01	399					1
FTL_1129	Q2A386	A0A0B6E9H2	Acetyltransferase domain protein	UPI00006C4E51	Acetyltransferase	Unknown	Cytoplasmic							0.63	49		1
FTL_1591	Q2A222	A0A0B3VQ70	Acetyl-CoA carboxylase, biotin carboxylase subunit (EC 6.3.4.14)	UPI00006C4F8F	Acetyl-CoA carboxylase, biotin carboxylase subunit	Cytoplasmic	Cytoplasmic							0.54	65		1
FTL_0926	Q2A3R3	A0A0B3VYM2	Ferritin (EC 1.16.3.2)	UPI00006C4DBC	Ferritin-like protein	Cytoplasmic	Cytoplasmic							0.54	66		1
FTL_0584	Q2A4K8			UPI00006C4CB9	Fusion product of 3-hydroxacyl-CoA dehydrogenase and acyl-CoA-binding protein	Cytoplasmic	Cytoplasmic							0.42	96		1
FTL_0450, psd	Q2A4Y0	A0A0B6DNL1	Phosphatidylserine decarboxylase proenzyme (EC 4.1.1.65)	UPI000045023B	Phosphatidylserine decarboxylase proenzyme	Inner Membrane	Inner Membrane							0.36	118		1
FTL_1208, dcd	Q2A311	A0A0E2ZJD7	Deoxycytidine triphosphate deaminase (dCTP deaminase) (EC 3.5.4.13)	UPI000049C423	Deoxycytidine triphosphate deaminase	Cytoplasmic	Cytoplasmic							0.34	132		1
FTL_0588	Q2A4K4	A0A0B3VEX2	Isocitrate dehydrogenase, NADP-dependent (EC 1.1.1.42)	UPI00006C4CBD	Isocitrate dehydrogenase	Cytoplasmic	Cytoplasmic							0.32	138		1
FTL_1598, argS	Q2A215	A0A0B6D0F6	Arginine--tRNA ligase (EC 6.1.1.19) (Arginyl-tRNA synthetase)	UPI00006C4F95	Arginyl-tRNA synthetase	Cytoplasmic	Cytoplasmic							0.32	140		1
FTL_1780, tpiA	P96763	A0A0B3VQ81	Triosephosphate isomerase (TIM) (TPI) (EC 5.3.1.1) (Triose-phosphate isomerase)	UPI00006C502B	Triosephosphate isomerase	Cytoplasmic	Cytoplasmic							0.3	148		1
FTL_0479, gcvPA	Q2A4V1	A0A0B6CW60	Probable glycine dehydrogenase (decarboxylating) subunit 1 (EC 1.4.4.2) (Glycine cleavage system P-protein subunit 1) (Glycine decarboxylase subunit 1) (Glycine dehydrogenase (aminomethyl-transferring) subunit 1)	UPI00006C4C6D	Probable glycine dehydrogenase [decarboxylating] subunit 1	Cytoplasmic	Cytoplasmic							0.29	152		1
FTL_1240	Q2A2Y2	A0A0B3VPV7	Phospho-2-dehydro-3-deoxyheptonate aldolase (EC 2.5.1.54) (3-deoxy-D-arabino-heptulosonate 7-phosphate synthase) (DAHP synthase) (Phospho-2-keto-3-deoxyheptonate aldolase)	UPI00006C4E95	Phospho-2-dehydro-3-deoxyheptonate aldolase	Cytoplasmic	Cytoplasmic							0.28	156		1
FTL_1639	Q2A1X4	A0A0B3VR24	Uncharacterized protein	UPI00006C4FB9	Putative uncharacterized protein	Unknown	Cytoplasmic							0.26	169		1
FTL_1782, apt	Q2A1J5	A0A0B3VDW0	Adenine phosphoribosyltransferase (APRT) (EC 2.4.2.7)	UPI00006C502D	Adenine phosphoribosyltransferase	Cytoplasmic	Cytoplasmic							0.26	170		1
FTL_0477, gcvT	Q2A4V3	A0A0B3VEV7	Aminomethyltransferase (EC 2.1.2.10) (Glycine cleavage system T protein)	UPI00006C4C6B	Aminomethyltransferase	Cytoplasmic	Cytoplasmic							0.25	179		1
FTL_1239	Q2A2Y3	A0A0B3WIX3	Signal recognition particle protein (Fifty-four homolog)	UPI00006C4E94	Signal recognition particle protein, Ffh	Inner Membrane	Cytoplasmic							0.25	184		1
FTL_0724	Q2A477	A0A0B3VNH4	5-formyltetrahydrofolate cyclo-ligase (EC 6.3.3.2)	UPI0000450098	5-formyltetrahydroformate cycloligase family protein	Cytoplasmic	Cytoplasmic							0.24	187		1
FTL_1265	Q2A2W3			UPI00006C4EA5	2-amino-4-hydroxy-6-hydroxymethyldihydropteridine pyrophosphokinase/dihydropteroate synthase	Cytoplasmic	Cytoplasmic							0.24	188		1
FTL_0132	Q2A5S1	A0A0B3VDG2	Pyruvate, phosphate dikinase (EC 2.7.9.1)	UPI00006C4B67	Phosphoenolpyruvate synthase/pyruvate phosphate dikinase	Cytoplasmic	Cytoplasmic							0.23	189		1
FTL_1106, alaS	Q2A3A9	A0A0B3VNB7	Alanine--tRNA ligase (EC 6.1.1.7) (Alanyl-tRNA synthetase)	UPI00006C4E3D	Alanyl-tRNA synthetase	Cytoplasmic	Cytoplasmic							0.23	192		1
FTL_0984	Q2A3L0	A0A0B6DWT4	Ribonucleotide reductase, small chain family protein	UPI00006C4DE9	Biofunctional protein, glutaredoxin 3 protein/Ribonucleoside-diphosphate reductase, beta subunit	Cytoplasmic	Cytoplasmic							0.22	197		1
FTL_1144	Q2A372	A0A0B3WHF9	Uncharacterized protein	UPI00006C4E5A	Putative uncharacterized protein	Cytoplasmic	Cytoplasmic							0.22	201		1
FTL_1658	Q2A1V9	A0A0B3VQX3	LysM domain protein	UPI00006C4FC6	Hypothetical membrane protein	Unknown	Inner Membrane							0.22	202		1
FTL_1784	Q2A1J3			UPI00006C502F	2-oxoglutarate dehydrogenase E1 component	Cytoplasmic	Cytoplasmic							0.22	203		1
pheT	Q2A321			UPI00006C4E74	Phenylalanyl-tRNA synthetase beta chain	Cytoplasmic	Cytoplasmic							0.21	207		1
FTL_1266	Q2A2W2	A0A0B6E678	Alpha/beta hydrolase fold family protein	UPI000049C3FE	Lipase/esterase	Cytoplasmic	Cytoplasmic							0.21	210		1
FTL_0795, adk	Q2A425	A0A0B6DRD6	Adenylate kinase (AK) (EC 2.7.4.3) (ATP-AMP transphosphorylase) (ATP:AMP phosphotransferase) (Adenylate monophosphate kinase)	UPI00006C4D57	Adenylate kinase	Cytoplasmic	Cytoplasmic							0.21	211		1
FTL_1850	Q2A1D0	A0A0B3VRL5	Adenylosuccinate lyase (EC 4.3.2.2)	UPI00006C505F	Adenylosuccinate lyase	Cytoplasmic	Cytoplasmic							0.2	215		1
FTL_1592	Q2A221	A0A0B6CNC5	Acetyl-CoA carboxylase, biotin carboxyl carrier protein	UPI00006C4F90	Acetyl-CoA carboxylase, biotin carboxyl carrier protein subunit	Unknown	Cytoplasmic							0.2	220		1
FTL_0832	Q2A3Z8			UPI00006C4D70	Putative uncharacterized protein	Cytoplasmic	Cytoplasmic							0.2	221		1
FTL_0218, gltX	Q2A5I8	A0A0B3VXJ9	Glutamate--tRNA ligase (EC 6.1.1.17) (Glutamyl-tRNA synthetase)	UPI00006C4BAC	Glutamyl-tRNA synthetase	Cytoplasmic	Cytoplasmic							0.2	223		1
FTL_0601	Q2A4J1	A0A0B3VNU0	Beta-eliminating lyase family protein	UPI000034E330	Sugar transamine/perosamine synthetase	Cytoplasmic	Extracellular							0.19	227		1
FTL_0916	Q2A3S3	A0A0B3VCK0	Ketol-acid reductoisomerase (EC 1.1.1.86)	UPI00006C4DB2	Ketol-acid reductoisomerase	Cytoplasmic	Cytoplasmic							0.19	232		1
FTL_1571	Q2A242	A0A0B6D0U7	Thioredoxin reductase (EC 1.8.1.9)	UPI00006C4F7D	Thioredoxin reductase	Cytoplasmic	Periplasmic							0.18	235		1
FTL_1956	Q2A148			UPI00006C50A3	Aminopeptidase N	Unknown	Cytoplasmic							0.17	243		1
FTL_0235, rpsJ	Q2A5H1	A0A080Q5P3	30S ribosomal protein S10	UPI00006C4BBA	30S ribosomal protein S10	Cytoplasmic	Extracellular							0.17	248		1
FTL_1115	Q2A3A0	A0A0B3VQ34	Aminomethyltransferase folate-binding domain protein	UPI00006C4E46	Putative uncharacterized protein	Unknown	Cytoplasmic							0.17	252		1
FTL_0114	Q2A358	A0A0B6CJ72	Putative intracellular growth locus DII	UPI00006C4B59	Intracellular growth locus, subunit D	Cytoplasmic	Outer Membrane							0.16	254		1
FTL_0602	Q2A4J0	A0A0B3VN46	Formyl transferase family protein	UPI00006C4CC8	Formyl transferase	Cytoplasmic	Cytoplasmic							0.16	257		1
FTL_1224	Q2A2Z5	A0A0B3WIY5	Thioredoxin	UPI00006C4E8A	Thioredoxin	Cytoplasmic	Cytoplasmic							0.16	263		1
pyrE	Q2A4S6	A0A0B3WI63	Orotate phosphoribosyltransferase (OPRT) (OPRTase) (EC 2.4.2.10)	UPI00006C4C84	Orotate phosphoribosyltransferase	Cytoplasmic	Cytoplasmic							0.15	270		1
FTL_1399, kdsB	Q2A2J8	Q2A2J8	3-deoxy-manno-octulosonate cytidylyltransferase (EC 2.7.7.38) (CMP-2-keto-3-deoxyoctulosonic acid synthase) (CKS) (CMP-KDO synthase)	UPI00006C4F01	3-deoxy-manno-octulosonate cytidylyltransferase	Cytoplasmic	Cytoplasmic							0.15	271		1
FTL_0012, recA	Q2A629	A0A0B3VNX5	Protein RecA (Recombinase A)	UPI000049C5F9	Protein RecA	Cytoplasmic	Cytoplasmic							0.14	280		1
FTL_1212, leuS	Q2A307	A0A0B3WJX5	Leucine--tRNA ligase (EC 6.1.1.4) (Leucyl-tRNA synthetase)	UPI00006C4E80	Leucyl-tRNA synthetase	Cytoplasmic	Cytoplasmic							0.14	281		1
FTL_0831	Q2A3Z9	A0A0B6CWC4	Cyanophycin synthetase (EC 6.3.2.29)	UPI00006C4D6F	Cyanophycin synthetase	Cytoplasmic	Cytoplasmic							0.13	288		1
FTL_1860	Q2A1C5			UPI00006C5064	Phosphoribosylformylglycinamidine synthase	Cytoplasmic	Cytoplasmic							0.13	291		1
FTL_0245, rpsQ	Q2A5G1	A0A0B3VQK9	30S ribosomal protein S17	UPI00006C4BC1	30S ribosomal protein S17	Cytoplasmic	Cytoplasmic							0.13	295		1
FTL_0696	Q2A4A5	A0A0B3VRB4	ABC transporter family protein	UPI000045007E	ABC transporter, ATP-binding protein	Inner Membrane	Cytoplasmic							0.13	296		1
FTL_1197, pheS	Q2A322	A0A0B3VR48	Phenylalanine--tRNA ligase alpha subunit (EC 6.1.1.20) (Phenylalanyl-tRNA synthetase alpha subunit)	UPI00006C4E73	Phenylalanyl-tRNA synthetase alpha chain	Cytoplasmic	Cytoplasmic							0.13	297		1
FTL_1827, nuoD	Q2A1F3	A0A0B3VF86	NADH-quinone oxidoreductase subunit D (EC 1.6.5.11) (NADH dehydrogenase I subunit D) (NDH-1 subunit D)	UPI00006C504C	NADH-quinone oxidoreductase subunit D	Cytoplasmic	Cytoplasmic							0.13	298		1
FTL_1302	Q2A2S9	A0A0B6DXY4	Oxidoreductase NAD-binding domain protein	UPI00006C4EC0	Phenol hydroxylase	Inner Membrane	Cytoplasmic							0.12	301		1
FTL_0519	Q2A4R4	A0A0B3VNL4	Site-determining protein	UPI000049C5A3	Septum site-determining protein MinD	Cytoplasmic	Cytoplasmic							0.12	306		1
FTL_0843, tgt	Q2A3Y7	A7NBL6	Queuine tRNA-ribosyltransferase (EC 2.4.2.29) (Guanine insertion enzyme) (tRNA-guanine transglycosylase)	UPI00006C4D7B	Queuine tRNA-ribosyltransferase	Cytoplasmic	Cytoplasmic							0.12	307		1
FTL_0533	Q2A4Q0	A0A0B3VQ57	DNA gyrase subunit A (EC 5.99.1.3)	UPI00006C4C97	DNA gyrase, subunit A	Cytoplasmic	Cytoplasmic							0.12	309		1
FTL_0938	Q2A3Q1			UPI00006C4DC6	Histidine decarboxylase	OuterMembrane	Cytoplasmic							0.11	311		1
valS	Q2A5J6	A0A0B6ECP6	Valine--tRNA ligase (EC 6.1.1.9) (Valyl-tRNA synthetase)	UPI00006C4BA5	Valyl-tRNA synthetase	Cytoplasmic	Cytoplasmic							0.11	312		1
FTL_0318	Q2A592	A0A0B3VF14	Uncharacterized protein	UPI00006C4BF8	Hypothetical lipoprotein	Unknown	Outer Membrane							0.11	313		1
FTL_1185	Q2A334			UPI00006C4E6C	Macrophage growth locus, subunit A	Cytoplasmic	Cytoplasmic							0.11	314		1
FTL_0986	Q2A3K8	A0A0B6E1Y4	Ribonucleoside-diphosphate reductase (EC 1.17.4.1)	UPI00006C4DEB	Ribonucleoside-diphosphate reductase	Cytoplasmic	Cytoplasmic							0.11	315		1
FTL_1075	Q2A3D0	A0A0B3VP25	CBS domain protein	UPI000049C433	Putative uncharacterized protein	Cytoplasmic	Cytoplasmic							0.11	317		1
FTL_1476, pgi	Q2A2C5	A0A0B3VNW6	Glucose-6-phosphate isomerase (GPI) (EC 5.3.1.9) (Phosphoglucose isomerase) (Phosphohexose isomerase)	UPI00006C4F38	Glucose-6-phosphate isomerase	Cytoplasmic	Cytoplasmic							0.11	318		1
FTL_0764	Q2A443	A0A0B6D1M1	tRNA 5-methylaminomethyl-2-thiouridine biosynthesis bifunctional protein MnmC	UPI00006C4D46	Conserved hypothetical lipoprotein	Cytoplasmic	Outer Membrane							0.11	323		1
FTL_1072, dxs	Q2A3D3	A0A0B3VW08	1-deoxy-D-xylulose-5-phosphate synthase (EC 2.2.1.7) (1-deoxyxylulose-5-phosphate synthase)	UPI00006C4E2D	1-deoxy-D-xylulose-5-phosphate synthase	Cytoplasmic	Cytoplasmic							0.11	324		1
FTL_0597	Q2A4J5	A0A0B6DXN8	3-beta hydroxysteroid dehydrogenase/isomerase family protein	UPI00006C4CC4	NAD dependent epimerase	Cytoplasmic	Cytoplasmic							0.11	326		1
FTL_1284	Q2A2U7	A0A0B6E4S6	Glutathione synthetase (EC 6.3.2.3) (GSH synthetase) (Glutathione synthase)	UPI000049C3F3	Glutathione synthetase	Cytoplasmic	Cytoplasmic							0.11	328		1
FTL_0805	Q2A415			UPI00006C4D5F	Bifunctional proline dehydrogenase,pyrroline-5-carboxylate dehydrogenase	Cytoplasmic	Cytoplasmic							0.1	331		1
FTL_1829, nuoB	Q2A1F1	A0A080Q5T2	NADH-quinone oxidoreductase subunit B (EC 1.6.5.11) (NADH dehydrogenase I subunit B) (NDH-1 subunit B)	UPI000045026C	NADH-quinone oxidoreductase subunit B	Inner Membrane	Unknown							0.1	334		1
FTL_0116	Q2A356			UPI00006C4B5B	Putative uncharacterized protein	Cytoplasmic	Outer Membrane							0.1	336		1
FTL_0801, aroK	Q2A419	A0A0B3VYD0	Shikimate kinase (SK) (EC 2.7.1.71)	UPI00006C4D5C	Shikimate kinase	Cytoplasmic	Cytoplasmic							0.1	338		1
FTL_0606	Q2A4I6			UPI00006C4CCC	dTDP-glucose 4,6-dehydratase	Cytoplasmic	Cytoplasmic							0.1	339		1
lysS	Q2A189	A0A0B3WJY9	Lysine--tRNA ligase (EC 6.1.1.6) (Lysyl-tRNA synthetase)	UPI00006C5085	Lysyl-tRNA synthetase	Cytoplasmic	Cytoplasmic							0.09	345		1
FTL_0637	Q2A4G2	A0A0B3VC82	Metallo-beta-lactamase superfamily protein	UPI00006C4CE0	Putative uncharacterized protein	Cytoplasmic	Cytoplasmic							0.09	346		1
FTL_0377, aroC	Q2A549	A0A0B3VCE7	Chorismate synthase (CS) (EC 4.2.3.5) (5-enolpyruvylshikimate-3-phosphate phospholyase)	UPI00006C4C1A	Chorismate synthase	Cytoplasmic	Cytoplasmic							0.09	349		1
FTL_0767	Q2A440			UPI00006C4D49	Putative uncharacterized protein	Cytoplasmic	Cytoplasmic							0.09	351		1
tyrS	Q2A3M3	A0A0B3VY62	Tyrosine--tRNA ligase (EC 6.1.1.1) (Tyrosyl-tRNA synthetase)	UPI00006C4DDD	Tyrosyl-tRNA synthetase	Cytoplasmic	Cytoplasmic							0.08	352		1
FTL_0723	Q2A478	A0A0B3VP81	BolA-like family protein	UPI00006C4D29	Putative uncharacterized protein	Unknown	Cytoplasmic							0.08	353		1
rho	Q2A4I2	A0A0B3WKA9	Transcription termination factor Rho (EC 3.6.4.-) (ATP-dependent helicase Rho)	UPI000045013F	Transcription termination factor Rho	Inner Membrane	Cytoplasmic							0.08	358		1
FTL_1702	Q2A1R9	A0A0B3WHX2	Alpha/beta hydrolase family protein	UPI00006C4FEB	Putative uncharacterized protein	Unknown	Cytoplasmic							0.08	362		1
FTL_0525	Q2A4Q8	A0A0B3WH36	Hydrolyase, tartrate alpha subunit/fumarate, Fe-S type domain protein	UPI00006C4C90	Fumerate hydratase	Cytoplasmic	Cytoplasmic							0.07	365		1
FTL_0419	Q2A510			UPI00006C4C3C	Oligopeptidase A	Cytoplasmic	Cytoplasmic							0.07	370		1
FTL_0410	Q2A519			UPI00006C4C34	Putative uncharacterized protein	Cytoplasmic	Cytoplasmic							0.07	372		1
FTL_1792	Q2A1I5	A0A0B3VRE8	Glutaredoxin	UPI000049C1B8	Glutaredoxin	Cytoplasmic	Cytoplasmic							0.07	373		1
FTL_1861	Q2A1C4			UPI00006C5065	Amidophosphoribosyltransferase	Cytoplasmic	Cytoplasmic							0.06	377		1
FTL_0739, mnmG	Q2A464	A0A0B3VDJ7	tRNA uridine 5-carboxymethylaminomethyl modification enzyme MnmG (Glucose-inhibited division protein A)	UPI00006C4D32	tRNA uridine 5-carboxymethylaminomethyl modification enzyme MnmG	Cytoplasmic	Unknown							0.06	382		1
FTL_1710	Q2A1R1	A0A0B3VBW2	ProQ/FINO family protein	UPI00006C4FF3	ProP osmoprotectant transporter, ProQ/FINO family protein	Cytoplasmic	Cytoplasmic							0.06	383		1
FTL_0876	Q2A3V6	A0A0B3WJE2	Laccase domain protein	UPI00006C4D96	Putative uncharacterized protein	Unknown	Cytoplasmic							0.06	390		1
clpX	Q2A3U0	A0A0B3VVD9	ATP-dependent Clp protease ATP-binding subunit ClpX	UPI00006C4DA5	ATP-dependent Clp protease ATP-binding subunit ClpX	Cytoplasmic	Cytoplasmic							0.06	391		1
FTL_0151, ispE	Q2A5Q2	A0A0B3VS43	4-diphosphocytidyl-2-C-methyl-D-erythritol kinase (CMK) (EC 2.7.1.148) (4-(cytidine-5'-diphospho)-2-C-methyl-D-erythritol kinase)	UPI00006C4B77	4-diphosphocytidyl-2-C-methyl-D-erythritol kinase	Unknown	Extracellular							0.05	393		1
FTL_1590	Q2A223	A0A0B6E224	Helix-turn-helix domain protein	UPI00006C4F8E	Hypothetical membrane protein	Unknown	Inner Membrane							0.05	394		1
FTL_1443	Q2A2F4	A0A0B3VDC6	Cytokinin riboside 5'-monophosphate phosphoribohydrolase (EC 3.2.2.n1)	UPI00006C4F24	Putative uncharacterized protein	Cytoplasmic	Cytoplasmic							0.05	396		1
aroA	Q2A3X8	A0A0B3VPN1	3-phosphoshikimate 1-carboxyvinyltransferase (EC 2.5.1.19) (5-enolpyruvylshikimate-3-phosphate synthase)	UPI00006C4D82	3-phosphoshikimate 1-carboxyvinyltransferase	Unknown	Cytoplasmic							0.05	397		1
ribH	Q2A5X2	A0A0B3VEL5	6,7-dimethyl-8-ribityllumazine synthase (DMRL synthase) (LS) (Lumazine synthase) (EC 2.5.1.78)	UPI00006C4B3B	6,7-dimethyl-8-ribityllumazine synthase	Cytoplasmic	Cytoplasmic							0.05	398		1
FTL_1274	Q2A2V7			UPI00006C4EAA	Biotin synthesis protein BioC	Cytoplasmic	Extracellular							0.05	401		1
FTL_1842, gatA	Q2A1D8	A0A0B3WLK4	Glutamyl-tRNA(Gln) amidotransferase subunit A (Glu-ADT subunit A) (EC 6.3.5.7)	UPI00006C5058	Glutamyl-tRNA(Gln) amidotransferase subunit A	Cytoplasmic	Cytoplasmic							0.04	402		1
FTL_0928	Q2A3R1	A0A0B3WKR5	DJ-1/PfpI family protein	UPI000049C344	DJ-1/PfpI family protein	Cytoplasmic	Cytoplasmic							0.03	406		1
FTL_1866	Q2A1B9	A0A0B3VRD3	L-isoaspartate family protein	UPI00006C506A	Protein-L-isoaspartate O-methyltransferase	Cytoplasmic	Cytoplasmic							0.03	408		1
FTL_0001, dnaA	Q2A640	Q2A640	Chromosomal replication initiator protein DnaA	UPI00006C4B00	Chromosomal replication initiator protein DnaA	Cytoplasmic	Cytoplasmic							0.03	409		1
FTL_0891, tig	Q2A3U2	Q2A3U2	Trigger factor (TF) (EC 5.2.1.8) (PPIase)	UPI00006C4DA4	Trigger factor	Cytoplasmic	Cytoplasmic							0.03	410		1
FTL_1496	Q2A2A5	A0A0G2PBE4	Thiol reductant ABC exporter, CydC subunit	UPI00006C4F48	ABC transporter, ATP-binding and membrane protein	Inner Membrane	Inner Membrane							0.03	412		1
FTL_1336	Q2A2Q0	A0A0B3VRW6	Prephenate dehydratase (PDT) (EC 4.2.1.51)	UPI00006C4ED6	Prephenate dehydratase	Cytoplasmic	Outer Membrane							0.03	413		1
FTL_0715, thyA	Q2A486	A0A0B3VV67	Thymidylate synthase (TS) (TSase) (EC 2.1.1.45)	UPI00006C4D22	Thymidylate synthase	Cytoplasmic	Unknown							0.03	414		1
FTL_1119	Q2A396	A0A0B3VX20	Exonuclease, RdgC family protein	UPI00006C4E4A	Recombination associated protein	Cytoplasmic	Cytoplasmic							0.03	415		1
FTL_1841, gatB	Q2A1D9	A0A0B6EAP0	Aspartyl/glutamyl-tRNA(Asn/Gln) amidotransferase subunit B (Asp/Glu-ADT subunit B) (EC 6.3.5.-)	UPI000049C196	Aspartyl/glutamyl-tRNA(Asn/Gln) amidotransferase subunit B	Cytoplasmic	Cytoplasmic							0.03	416		1
FTL_1617	Q2A1Z6	A0A0B3VQA8	Glutamine--tRNA ligase (EC 6.1.1.18)	UPI00006C4FA5	Glutaminyl-tRNA synthetase	Cytoplasmic	Cytoplasmic							0.03	417		1
purH	Q2A168	A0A0B3VNQ5	Bifunctional purine biosynthesis protein PurH	UPI00006C5094	Bifunctional purine biosynthesis protein purH	Cytoplasmic	Cytoplasmic							0.02	418		1
FTL_0547	Q2A4N7	A0A0B6CY85	Glycosyl transferases group 1 family protein	UPI00006C4C9F	3-Deoxy-D-manno-octulosonic-acid transferase	Cytoplasmic	Inner Membrane							0.02	419		1
FTL_0537, lpxD2	Q2A4P6	A0A0B3VDU4	UDP-3-O-acylglucosamine N-acyltransferase (EC 2.3.1.-)	UPI000049C58F	UDP-3-O-[3-hydroxymyristoyl] glucosamine N-acyltransferase 2	Cytoplasmic	Cytoplasmic							0.02	420		1
FTL_0864	Q2A3W6			UPI00006C4D8D	SIS domain protein	Cytoplasmic	Cytoplasmic							0.02	421		1
FTL_0486, glgA	Q2A4U4	A0A0B6E941	Glycogen synthase (EC 2.4.1.21) (Starch [bacterial glycogen] synthase)	UPI00006C4C74	Glycogen synthase	Cytoplasmic	Unknown							0.02	422		1
FTL_0466	Q2A4W4	A0A0B3VF53	Transglycosylase SLT domain protein	UPI00006C4C61	Soluble lytic murein transglycosylase	Periplasmic	Periplasmic							0.02	423		1
FTL_1668, msbA	Q2A1U9	A0A0B6CVS6	Lipid A export ATP-binding/permease protein MsbA (EC 3.6.3.-)	UPI00006C4FD0	Lipid A export ATP-binding/permease protein MsbA	Inner Membrane	Inner Membrane							0.02	424		1
FTL_0086	Q2A5W4			UPI00006C4B43	Putative uncharacterized protein	Cytoplasmic	Cytoplasmic							0.02	425		1
FTL_1781, glmM	Q2A1J6	A0A0B3VXZ3	Phosphoglucosamine mutase (EC 5.4.2.10)	UPI00006C502C	Phosphoglucosamine mutase	Cytoplasmic	Cytoplasmic							0.02	426		1
FTL_0254, rpmD	Q2A5F2	A0A0B3WJN1	50S ribosomal protein L30	UPI000049C270	50S ribosomal protein L30	Cytoplasmic	Cytoplasmic							0.02	427		1
FTL_1717	Q2A1Q4	A0A0B3WHM7	UPF0246 protein CH66_1467	UPI0000E82688	UPF0246 protein FTL_1717	Cytoplasmic	Cytoplasmic							0.02	428		1
FTL_1534	Q2A272	A0A0B6E6L6	Uridine kinase (EC 2.7.1.48)	UPI0000450065	Uridine kinase	Cytoplasmic	Cytoplasmic							0.02	429		1
FTL_1416	Q2A2I1	A0A0B3VQY7	Poly-gamma-glutamate synthase PgsB	UPI00006C4F0E	Capsule biosynthesis protein capB	Inner Membrane	Inner Membrane							0.02	430		1
FTL_1900	Q2A192	A0A0B6CSW9	Glutaminase (EC 3.5.1.2)	UPI00006C5083	L-glutaminase	Cytoplasmic	Cytoplasmic							0.02	432		1
FTL_1511	Q2A292			UPI00006C4F53	Glycerophosphoryl diester phosphodiesterase family protein	Unknown	Outer Membrane							0.02	433		1
minC	Q2A4R3	A0A0B6EA41	Probable septum site-determining protein MinC	UPI00006C4C8D	Probable septum site-determining protein minC	Cytoplasmic	Cytoplasmic							0.01	437		1
FTL_0395	Q2A534	A0A0B3VDQ6	Phosphoribosylformylglycinamidine cyclo-ligase (EC 6.3.3.1) (AIR synthase) (AIRS) (Phosphoribosyl-aminoimidazole synthetase)	UPI00006C4C26	Phosphoribosylformylglycinamidine cyclo-ligase	Cytoplasmic	Cytoplasmic							0.01	438		1
FTL_0877	Q2A3V5	A0A0B3VDC1	Uncharacterized protein	UPI00006C4D97	Peptidase, M24 family protein	Cytoplasmic	Cytoplasmic							0.01	439		1

## Sheet: BLAST LVS vs Schu
STable 1b. BLAST search results of LVS inner membrane protein results searched against Schu S4 proteins.
1E-values shown as zero represent values that are so low that they have been rounded to zero and indicate that there is virtually no possibility that the match is incorrect.
Locus/gene	Uniprot	Updated Uniprot	LVS	LVS Protein Description	1E-value	NCBI	Schu S4 Protein Description
	Accession #	Accession #	Uniparc ID			Accession #
FTL_0617	Q2A4H6	A0A0B3WHQ2	UPI00006C4CD4	Putative uncharacterized protein, ferritin-like domain protein	1e-102	CAG46074	conserved hypothetical protein
FTL_1714, groL	P94798	A0A0B3VNP3	UPI00006C4FF6	60 kDa chaperonin, GroEL	0	CAG46329	Chaperone protein, GroEL
FTL_0269	Q2A5D8	A0A0B3WHZ6	UPI00006C4BCD	NAD(P)-specific glutamate dehydrogenase	0	CAG45013	NAD(P)-specific glutamate dehydrogenase
FTL_0421	P18149	A0A0B6DRV9	UPI000012F423	17 kDa major membrane protein	9e-106	CAG45534	conserved hypothetical lipoprotein
FTL_0895	Q2A3T8	A0A0B6E271	UPI00003FC8F2	Histone-like protein HU form B	1e-59	CAG45260	Histone-like protein HU form B
FTL_1328	Q2A2Q8		UPI00006C4ED3	Outer membrane associated protein	0	CAG45216	outer membrane associated protein
FTL_0105	Q2A5U7	A0A0B3VEP0	UPI00006C4B53	Hypothetical membrane protein	2e-88	CAG46411	hypothetical membrane protein
FTL_0898, hfq	Q2A3T5	A0A0B3VWF4	UPI00006C4DA8	RNA-binding protein Hfq	6e-77	CAG45263	host factor I for bacteriophage Q beta replication
FTL_0317	Q2A593	A0A0B3WLA2	UPI00006C4BF7	Putative uncharacterized protein	4e-73	CAG45458	hypothetical protein
atpE	Q2A1H7	A0A0B3VQR9	UPI00006C503C	ATP synthase subunit c	1e-63	CAG44692	ATP synthase C chain
FTL_0847	Q2A3Y3		UPI00006C4D7E	Preprotein translocase family protein	4e-81	CAG45749	preprotein translocase family protein
FTL_1546, pdxS	Q2A260	A0A0B3VWG7	UPI000049C2E5	Pyridoxal biosynthesis lyase PdxS	0	CAG45144	Pyridoxine/pyridoxal 5-phosphate biosynthesis protein
FTL_1641	Q2A1X2		UPI00006C4FBB	Hypothetical membrane protein	1e-58	CAG46219	hypothetical membrane protein
FTL_0380, sodC	Q59448	A0A0B6E3F7	UPI0000135BA3	Superoxide dismutase [Cu-Zn]	6e-137	CAG45512	superoxide dismuate (Cu-Zn) precusor
FTL_0538, fabZ	Q2A4P5	A0A0B3VXX3	UPI000049C58E	(3R)-hydroxymyristoyl-[acyl-carrier-protein] dehydratase	2e-120	CAG46203	(3R)-hydroxymyristoyl-(acyl-carrier protein) dehydratase
FTL_0361	Q2A558	A0A0B3VPQ3	UPI00006C4C12	LemA-like protein	9e-135	CAG45496	LemA-like protein
FTL_1146	Q2A370	A0A0B3VMU7	UPI00006C4E5C	Glyceraldehyde-3-phosphate dehydrogenase	0	CAG46001	Glyceraldehyde-3-phosphate dehydrogenase
FTL_1211	Q2A308	A0A0B6CQP3	UPI00006C4E7F	LPS-assembly lipoprotein LptE	6e-140	CAG45624	hypothetical lipoprotein
FTL_0329	Q2A585	A0A0B3VNV1	UPI00006C4BFE	CDP-alcohol phosphatidyltransferase	0	CAG45468	CDP-alcohol phosphatidyltransferase
FTL_1788	Q2A1I9		UPI00006C5033	Succinate dehydrogenase, cytochrome b556	9e-91	CAG44705	succinate dehydrogenase, cytochrome b556
FTL_0903	Q2A3T0	A0A0B6E534	UPI00006C4DAD	HflK protein	0	CAG45266	SPFH domain band 7 family protein
FTL_1957	Q2A147	A0A0B3WLK9	UPI00006C50A4	Heat shock protein, Hsp20	2e-98	CAG46427	heat shock protein
FTL_0336	Q2A578	A0A0B3WIA5	UPI00006C4C03	Peptidoglycan-associated lipoprotein, outer membrane P6 domain protein	5e-153	CAG45475	Peptidoglycan-associated lipoprotein
FTL_1096	Q2A3B4	Q19TM5	UPI00006C4E3C	Conserved hypothetical lipoprotein	0	CAG45736	conserved hypothetical lipoprotein
FTL_1799, atpF	Q2A1H8	A0A0B3VRA2	UPI00006C503B	ATP synthase subunit b	8e-106	CAG44693	ATP synthase B chain
FTL_1108	Q2A3A7	A0A0B6EAC2	UPI00006C4E3F	Cytosol aminopeptidase family protein	0	CAG45727	cytosol aminopeptidase family protein
FTL_0039	Q2A604		UPI00006C4B1C	Hypothetical membrane protein	9e-92	CAG46286	hypothetical membrane protein
FTL_1787	Q2A1J0		UPI00006C5032	Succinate dehydrogenase hydrophobic membrane anchor protein	2e-80	CAG44706	succinate dehydrogenase hydrophobic membrane anchor protein
FTL_1715, groS	P94797	A0A0B3VN11	UPI000004984D	10 kDa chaperonin, GroES	2e-63	CAG46328	Chaperonin protein, GroES
FTL_0523	Q2A4R0		UPI00006C4C8E	Hypothetical lipoprotein	6e-77	CAG46235	hypothetical lipoprotein
FTL_0645	Q2A4F4	A0A0B3VWA0	UPI00003FC8DB	Hypothetical lipoprotein	3e-96	CAG46049	Hypothetical lipoprotein
FTL_1795, atpD	Q2A1I2	A0A0B3VF39	UPI00006C5038	ATP synthase subunit beta	0	CAG44697	ATP synthase beta chain
FTL_0965	Q2A3M6	A0A0B3VQF7	UPI00006C4DDB	ATP-dependent protease, proteasome-related peptidase subunit	3e-131	CAG45321	ATP-dependent protease, proteasome-related peptidase subunit
FTL_0439	Q2A4Z1		UPI00006C4C49	Putative uncharacterized protein	0	CAG45551	hypothetical protein
FTL_1225	Q2A2Z4	A0A0G2PDL4	UPI00006C4E8B	Putative uncharacterized lipoprotein	7e-166	CAG45608	conserved hypothetical protein
FTL_0189	Q2A5L7	A0A0B3VQH3	UPI00006C4B91	Cytochrome d terminal oxidase, polypeptide subunit I	0	CAG44912	cytochrome d terminal oxidase polypeptide subunit I
FTL_0569	Q2A4M3	A0A0B3VN85	UPI00003FC8EB	Outer membrane protein	8e-129	CAG46175	outer membrane protein 26
FTL_1191, dnaK	Q2A328	A0A0B6E2K9	UPI00006C4E6F	Chaperone protein DnaK	0	CAG45902	Chaperone protein dnaK (heat shock protein family 70 protein)
FTL_1751, tuf	Q2A1M0	A0A0B3VPB3	UPI00006C5017	Elongation factor Tu	0	CAG44770	elongation factor Tu (EF-Tu)
FTL_0904	Q2A3S9	A0A0B3VWL4	UPI00006C4DAE	Protein HflC	0	CAG45267	SPFH domain band 7 family protein
FTL_1678	Q2A1U2	A0A0B3VQN0	UPI00006C4FD6	Putative uncharacterized protein	0	CAG44734	conserved membrane hypothetical protein
FTL_0589	Q2A4K3	A0A0B3WL62	UPI00006C4CBE	Hypothetical membrane protein	0	CAG46158	hypothetical membrane protein
FTL_1939	Q2A162	A0A0B3VNQ1	UPI00006C5098	Outer membrane lipoprotein	2e-105	CAG44844	outer membrane lipoprotein
FTL_1478	Q2A2C3	A0A0B3VVT8	UPI00006C4F3A	Inosine-5'-monophosphate dehydrogenase	0	CAG45950	Inosine-5-monophosphate dehydrogenase
FTL_1015	Q2A3I6	A0A0B3VNJ6	UPI00006C4DFE	AhpC/TSA family protein	1e-127	CAG45190	AhpC/TSA family protein
FTL_1105	Q2A3B0	A0A0B6DZM5	UPI000049C46C	Putative uncharacterized protein	4e-108	CAG45730	hypothetical protein
FTL_1042	Q2A3G0	A0A0B3VV97	UPI00006C4E15	Peptidyl-prolyl cis-trans isomerase	0	CAG45676	FKBP-type peptidyl-prolyl cis-trans isomerase family protein
FTL_1670	Q2A1U7	A0A0B3VQM5	UPI000049C1D1	Disulfide bond formation protein	1e-112	CAG44740	disulfide bond formation protein
FTL_1779	Q2A1J8	A0A0B3VQU8	UPI00006C502A	Preprotein translocase, SecG, membrane protein	2e-77	CAG44714	preprotein translocase subunit G membrane protein
FTL_1026, rplI	Q2A3H5	A0A0G2PDA7	UPI00006C4E07	50S ribosomal protein L9	1e-103	CAG45693	50S ribosomal protein L9
FTL_0571	Q2A4M1	A0A0B3VBU9	UPI00006C4CAE	Putative uncharacterized protein	1e-148	CAG46173	conserved hypothetical protein
FTL_1914	Q2A178	A0A0B3VNY5	UPI000049C205	Conserved membrane protein	4e-129	CAG44814	conserved membrane protein
FTL_0247, rplX	Q2A5F9	A0A0B3VXM4	UPI00006C4BC2	50S ribosomal protein L24	8e-69	CAG44969	50S ribosomal protein L24
FTL_1179	Q2A340	A0A0B3VE81	UPI00006C4E66	Sigma-54 modulation protein	1e-67	CAG45914	Sigma-54 modulation protein
FTL_1790	Q2A1I7	A0A0B3WLC8	UPI00006C5035	Major facilitator superfamily (MFS) tranport protein	0	CAG44703	major facilitator superfamily (MFS) tranport protein
FTL_0671, coaX1	Q2A4C9	A0A0B3VBK5	UPI000045012E	Type III pantothenate kinase 1	0	CAG46025	transcriptional regulator
FTL_0423	Q2A507	A0A0B3VW47	UPI00006C4C3D	Putative uncharacterized protein	2e-109	CAG45536	hypothetical protein
FTL_0225, tsf	Q2A5I1	A0A0B3VDN2	UPI00006C4BB3	Elongation factor Ts	0	CAG44947	protein chain elongation factor EF-Ts
FTL_0192	Q2A5L4	A0A0B3VXH7	UPI00006C4B94	Cytochrome O ubiquinol oxidase subunit I	0	CAG44915	Cytochrome O ubiquinol oxidase subunit I
FTL_1797, atpA	Q2A1I0	A0A0B6E767	UPI00006C503A	ATP synthase subunit alpha	0	CAG44695	ATP synthase alpha chain
FTL_1902	Q2A190	A0A0B3VQR2	UPI000049C20E	UPF0114 protein FTL_1902	1e-128	CAG44826	conserved hypothetical membrane protein
FTL_1538, rpsO	Q2A268	A0A0B3VR66	UPI00006C4F68	30S ribosomal protein S15	4e-59	CAG45331	30S ribosomal protein S15
FTL_0124	Q2A348	A0A0B3VVQ1	UPI00006C4B60	Putative uncharacterized protein	4e-84	CAG46334	hypothetical protein
FTL_1746, rplJ	Q2A1M5	A0A0B3WIZ7	UPI00006C5012	50S ribosomal protein L10	1e-122	CAG44775	50S ribosomal protein L10
FTL_0104	Q2A5U8	A0A0B3VYV3	UPI00006C4B52	Hypothetical membrane protein	2e-94	CAG46410	hypothetical membrane protein
FTL_1783	Q2A1J4		UPI00006C502E	Dihydrolipoamide succinyltransferase component of 2-oxoglutarate dehydrogenase complex	0	CAG44710	dihydrolipoamide succinyltransferase component of 2-oxoglutarate dehydrogenase complex
FTL_0240, rpsS	Q2A5G6	A0A0B3VPY2	UPI0000450312	30S ribosomal protein S19	4e-65	CAG44962	30S ribosomal protein S19
FTL_1745, rplL	Q2A1M6	A0A0B3VCV8	UPI00006C5011	50S ribosomal protein L7/L12	7e-80	CAG44776	50S ribosomal protein L7/L12
FTL_1394	Q2A2K3	A0A0B3VRB2	UPI00006C4EFD	Galactose-proton symporter, major facilitator superfamily (MFS) transport protein	0	CAG46106	Galactose-proton symporter, major facilitator superfamily (MFS) transport protein
FTL_1139	Q2A377	A0A0B3VC13	UPI000049C520	3-oxoacyl-(Acyl-carrier-protein) reductase	0	CAG46008	3-oxoacyl-(acyl-carrier-protein) reductase
FTL_1173	Q2A345	A0A0B6E5J5	UPI00006C4E62	Conserved hypothetical membrane protein	8e-137	CAG45921	conserved hypothetical membrane protein
FTL_1553, sucC	Q2A253	A7NDR1	UPI00006C4F72	Succinyl-CoA ligase [ADP-forming] subunit beta	0	CAG45137	Succinyl-CoA synthetase beta chain
FTL_0311	Q2A598	A0A0B3VDP3	UPI00006C4BF2	Dihydrolipoyl dehydrogenase	0	CAG46116	dihydrolipoamide dehydrogenase
rpsI	Q2A333	A0A0B3WKG5	UPI00004502B3	30S ribosomal protein S9	3e-92	CAG45907	30S ribosomal protein S9
FTL_0572	Q2A4M0	A0A0B6EAR6	UPI00006C4CAF	Putative uncharacterized protein	0	CAG46172	conserved hypothetical protein
FTL_0243, rplP	Q2A5G3	A0A0B3VDL9	UPI00006C4BBF	50S ribosomal protein L16	4e-96	CAG44965	50S ribosomal protein L16
FTL_0856	Q2A3X4	A0A0B3VQC2	UPI00006C4D85	Carbonic anhydrase	6e-172	CAG45225	carbonic anhydrase
FTL_1821	Q2A1F9	A0A0B3VZF1	UPI000049C1A3	NADH dehydrogenase I, J subunit	9e-143	CAG44673	NADH dehydrogenase I, J subunit
FTL_1504, katG	Q2A298	A0A0B3VQE2	UPI0000E26CC5	Catalase-peroxidase	0	CAG45354	Peroxidase/catalase
FTL_1101	Q2A3B1	A0A0B3VR13	UPI000049C46D	Putative uncharacterized membrane protein	1e-75	CAG45732	hypothetical protein
FTL_1640	Q2A1X3	A0A0B6E3A8	UPI00006C4FBA	Amino acid transporter protein	0	CAG45782	amino acid transporter family protein
FTL_1419	Q2A2H8	A0A0B3VE13	UPI000049C3AD	Cyanophycinase	0	CAG45435	Cyanophycinase
FTL_1791	Q2A1I6	A0A0B3VZ99	UPI000045019B	Superoxide dismutase	5e-144	CAG44701	superoxide dismutase [Fe]
FTL_0424	Q2A506	A0A0B6DPU1	UPI0000450301	Conserved hypothetical lipoprotein, Tul4	2e-112	CAG45537	conserved hypothetical lipoprotein
FTL_1137	Q2A379	A0A0B3WI34	UPI00006C4E57	3-oxoacyl-[acyl-carrier-protein] synthase 2	0	CAG46010	3-oxoacyl-[acyl-carrier-protein] synthase II
FTL_0207	Q2A5J9	A0A0B3VPU6	UPI00006C4BA2	Pyrrolidone-carboxylate peptidase	3e-158	CAG44929	Pyrrolidone-carboxylate peptidase
FTL_1047, rpsU2	Q2A3F5	A0A0B3VVA2	UPI000049C442	30S ribosomal protein S21	2e-41	CAG45671	30S ribosomal protein S21
FTL_0655	Q2A4E4	A0A0B3VNM0	UPI00006C4CEE	Hypothetical membrane protein	0	CAG46040	hypothetical membrane protein
FTL_0387	Q2A542	A0A0B3VQN7	UPI00006C4C1F	Aspartate transaminase	0	CAG45517	aspartate transaminase
FTL_1249	Q2A2X3	A0A0B3VXF3	UPI000049C406	UPF0145 protein FTL_1249	5e-73	CAG45587	hypothetical protein
FTL_0233, rpsG	Q2A5H3	A0A0B6EIV1	UPI00004500F7	30S ribosomal protein S7	6e-113	CAG44955	30S ribosomal protein S7
FTL_1593, aroQ	Q2A220	A0A0B6CY28	UPI000049C2C7	3-dehydroquinate dehydratase	3e-104	CAG45104	3-dehydroquinate dehydratase, type II
FTL_1231	Q2A2Z0	A0A0B3VCU2	UPI00006C4E8F	FeS assembly SUF system regulator	3e-91	CAG45603	conserved hypothetical protein
FTL_1503	Q2A299	A0A0B3VPQ1	UPI00006C4F4D	Deoxyguanosinetriphosphate triphosphohydrolase	0	CAG45353	deoxyguanosinetriphosphate triphosphohydrolase
FTL_1142, plsX	Q2A374	A0A0B6E4Z6	UPI000049C51D	Phosphate acyltransferase	0	CAG46005	fatty acid/phospholipid synthesis protein lsX
FTL_1550	Q2A256	A0A0B3VCF8	UPI000049C2E1	Conserved hypothetical lipoprotein	0	CAG45140	conserved hypothetical lipoprotein
acpP	Q2A378	A0A0B6CYK1	UPI000049C521	Acyl carrier protein	3e-63	CAG46009	acyl carrier protein
FTL_0661	Q2A4D9		UPI00006C4CF3	Putative uncharacterized protein	0	CAG46035	hypothetical protein
FTL_1442	Q2A2F5	A0A0B6DVP6	UPI00006C4F23	Enoyl-[acyl-carrier-protein] reductase [NADH]	0	CAG45415	Enoyl-[acyl-carrier-protein] reductase (NADH)
FTL_0253, rpsE	Q2A5F3	Q2A5F3	UPI00006C4BC6	30S ribosomal protein S5	7e-118	CAG44975	30S ribosomal protein S5
FTL_1453, rplU	Q2A2E4	A0A0B3VVH1	UPI00006C4F2C	50S ribosomal protein L21	2e-69	CAG45405	50S ribosomal protein L21
FTL_0120	Q2A352	A0A0B3VPV1	UPI00006C4B5D	Putative uncharacterized protein	0	CAG46338	conserved hypothetical protein
FTL_0839, plsY	Q2A3Z1	A7NBL2	UPI00006C4D77	Glycerol-3-phosphate acyltransferase	1e-140	CAG45756	conserved hypothetical protein
FTL_0865	Q2A3W5	A0A0B3VW13	UPI00006C4D8E	Major facilitator superfamily (MFS) transport protein	3e-57	CAG46106	Galactose-proton symporter, major facilitator superfamily (MFS) transport protein
FTL_0539	Q2A4P4	A0A0B3VQ60	UPI00006C4C9B	Acyl-(Acyl-carrier-protein)--UDP-N-acetylglucosam ine O-acyltransferase	0	CAG46202	Acyl-(acyl-carrier-protein)--UDP-N-acetylglucosamine O-acyltransferase
FTL_1605	Q2A208	A0A0B3VRR0	UPI00006C4F9A	Peptidase family S49 protein	0	CAG45092	peptidase family S49 protein
FTL_0987, mdh	Q2A3K7	A7NC13	UPI00000C067D	Malate dehydrogenase	0	CAG45168	lactate dehydrogenase
infC	Q2A2J1	A0A0B6D2Y3	UPI000049C3B9	Translation initiation factor IF-3	5e-111	CAG45451	translation initiation factor IF-3
FTL_0716, lgt	Q2A485	A0A0B6CS09	UPI00006C4D23	Prolipoprotein diacylglyceryl transferase	0	CAG45861	prolipoprotein diacylglyceryl transferase
FTL_0325	Q2A589	A0A0B6CZ26	UPI00006C4BFB	OmpA family protein	0	CAG45464	OmpA family protein
FTL_1637	Q2A1X6		UPI00006C4FB7	Lipoprotein	0	CAG46224	Lipoprotein
FTL_0191	Q2A5L5	A0A0G2PDS6	UPI00006C4B93	Cytochrome O ubiquinol oxidase subunit II	0	CAG44914	Cytochrome O ubiquinol oxidase subunit II
FTL_1233	Q2A2Y8	A0A0B6CZT3	UPI00006C4E90	Amino acid antiporter	0	CAG45601	amino acid antiporter
FTL_0262, rplQ	Q2A5E4	A0A0B6DP05	UPI00006C4BC9	50S ribosomal protein L17	7e-105	CAG44984	50S ribosomal protein L17
FTL_1554	Q2A252	A0A0B3VCG3	UPI00006C4F73	Succinyl-CoA ligase [ADP-forming] subunit alpha	0	CAG45136	Succinyl-CoA synthetase, alpha subunit
FTL_1523, tdh	Q2A282	A0A0B3WKZ7	UPI00006C4F5C	L-threonine 3-dehydrogenase	0	CAG45346	L-threonine 3-dehydrogenase
FTL_1060	Q2A3E5	A0A0B6DTX4	UPI00006C4E21	D-alanyl-D-alanine carboxypeptidase (Penicillin binding protein) family protein	0	CAG45662	D-alanyl-D-alanine carboxypeptidase (Penicillin binding protein) family protein
FTL_0113	Q2A359	A0A0B3VCM6	UPI00000BA473	Intracellular growth locus, subunit C	2e-151	CAG46345	intracellular growth locus subunit C
FTL_0837	Q2A3Z3		UPI00006C4D75	D-methionine binding transport protein, ABC transporter, membrane and periplasmic protein	0	CAG45758	D-methionine binding transport protein, ABC transporter membrane and periplasmic protein
FTL_1723	Q2A1P8	A0A0B6CY21	UPI00006C4FFD	Conserved hypothetical membrane protein	3e-148	CAG44799	conserved hypothetical membrane protein
FTL_0703, glyA	Q2A498	A0A0B3WKZ7	UPI00006C4F5C	Serine hydroxymethyltransferase	0	CAG45346	L-threonine 3-dehydrogenase
FTL_1510	Q2A293	A0A0B3VVB6	UPI00006C4F52	Glycerol-3-phosphate transporter	0	CAG45358	Glycerol-3-phosphate transporter
FTL_0199	Q2A5K7	A0A0B3VPU2	UPI00006C4B9B	Hypothetical lipoprotein	6e-98	CAG44922	hypothetical lipoprotein
FTL_1396	Q2A2K1	A0A0B3VYH6	UPI00006C4EFF	Galactose-1-phosphate uridylyltransferase	0	CAG46108	Galactose-1-phosphate uridylyltransferase
FTL_0256	Q2A5F0	A0A0B3VPW7	UPI000049C272	Preprotein translocase subunit SecY	0	CAG44978	preprotein translocase, subunit Y membrane protein
FTL_0014	Q2A627	A0A0B6E6V2	UPI00003FC933	Single-stranded DNA-binding protein	7e-115	CAG46385	Single-strand binding protein
FTL_1528	Q2A277	A0A0B3VRM6	UPI00006C4F61	Major facilitator superfamily (MFS) transport protein	0	CAG45341	major facilitator superfamily (MFS) transport protein
FTL_1461	Q2A2E0	A0A0B6ECI6	UPI00006C4F2F	Purine nucleoside phosphorylase	7e-179	CAG45399	purine nucleoside phosphorylase
FTL_1796, atpG	Q2A1I1	Q2A1I1	UPI00006C5039	ATP synthase gamma chain	0	CAG44696	ATP synthase gamma chain
FTL_0848	Q2A3Y2		UPI00006C4D7F	Preprotein translocase, subunit D, membrane protein	0	CAG45748	preprotein translocase, subunit D, membrane protein
FTL_1364	Q2A2M7	A0A0B3VYT9	UPI00006C4EE8	Putative uncharacterized protein	8e-169	CAG45381	conserved hypothetical protein
FTL_1420	Q2A2H7	A0A0B3VY46	UPI00006C4F11	Carbohydrate/purine kinase pfkB family protein	0	CAG45434	Carbohydrate/purine kinase pfkB family protein
FTL_0372, gpsA	Q2A554	A0A0B6CM18	UPI00006C4C16	Glycerol-3-phosphate dehydrogenase [NAD(P)+]	0	CAG45504	Glycerol-3-phosphate dehydrogenase [NAD(P)+]
FTL_1552	Q2A254		UPI00006C4F71	Hypothetical membrane protein	0	CAG45138	hypothetical membrane protein
FTL_0073	Q2A5X4	Q19TQ2	UPI00006C4B39	Hypothetical membrane protein	0	CAG46309	hypothetical membrane protein
FTL_0585	Q2A4K7	A0A0B3VRU5	UPI00006C4CBA	Acyl-CoA dehydrogenase	0	CAG46162	Acyl-CoA dehydrogenase
FTL_0691	Q2A4B0	A0A0B6D009	UPI00006C4D0C	Proton-dependent oligopeptide transport (POT) family protein	0	CAG45886	Proton-dependent oligopeptide transport (POT) family protein
FTL_0068	Q2A5X9	A0A0B3WKT3	UPI00006C4B34	Phosphoheptose isomerase	9e-145	CAG46314	phosphoheptose isomerase
FTL_0583	Q2A4K9	A0A0B3WL67	UPI0000450040	3-ketoacyl-CoA thiolase	0	CAG46164	3-ketoacyl-CoA thiolase
FTL_0937	Q2A3Q2	A0A0B6D2W8	UPI00006C4DC5	Putative uncharacterized protein	0	CAG45296	hypothetical protein
FTL_1584	Q2A229	A0A0B6E7J4	UPI000049C2CE	PerM family protein	0	CAG45112	PerM family protein
FTL_0259, rpsK	Q2A5E7	A0A0B3WJM6	UPI00006C4BC8	30S ribosomal protein S11	1e-90	CAG44981	30S ribosomal protein S11
FTL_0002	Q2A639	A0A0B3VFA9	UPI000049C18E	DNA polymerase III, beta chain	0	CAG44635	DNA polymerase III, beta chain
FTL_1930, purA	Q2A167	A0A0B6CKK8	UPI00006C5095	Adenylosuccinate synthetase	0	CAG44837	adenylosuccinate synthetase
FTL_1936	Q2A163	A0A0B3VWE4	UPI00006C5097	Periplasmic solute binding family protein	0	CAG44842	periplasmic solute binding family protein
FTL_1786	Q2A1J1	G9L957	UPI00006C5031	Succinate dehydrogenase, catalytic and NAD/flavoprotein subunit	0	CAG44707	succinate dehydrogenase, catalytic and NAD/flavoprotein subunit
FTL_1253	Q2A2W9		UPI00006C4E9F	GTP cyclohydrolase	5e-155	CAG45584	GTP cyclohydrolase
FTL_0939	Q2A3Q0		UPI00006C4DC7	Aldolase/adducin class II family protein	3e-149	CAG45298	Aldolase/adducin class II family protein
FTL_0430	Q2A500	A0A0B6CWR8	UPI000049C3E8	Putative uncharacterized protein	0	CAG45543	hypothetical protein
FTL_1527, eno	Q2A278	Q2A278	UPI00006C4F60	Enolase	0	CAG45342	Enolase (2-phosphoglycerate dehydratase)
FTL_0807	Q2A413		UPI00006C4D61	Major facilitator superfamily (MFS) transport protein	0	CAG45781	major facilitator superfamily (MFS) transport protein
FTL_0011, secB1	Q2A630	A0A0B3WHV9	UPI000049C5F8	Protein-export protein SecB 1	7e-111	CAG46382	preprotein translocase, subunit B, chaperone protein
FTL_0033	Q2A610	A0A0B3VP53	UPI00006C4B16	Dihydroorotase	0	CAG46293	Dihydroorotase
FTL_0310	Q2A599	A0A0G2P9H5	UPI00006C4BF1	Pyruvate dehydrogenase, E2 component	0	CAG46117	pyruvate dehydrogenase, E2 component
FTL_0834	Q2A3Z6	A0A0B6E2Z5	UPI00006C4D72	Rhodanese-like family protein	0	CAG45760	Rhodanese-like family protein
FTL_1823, nuoH	Q2A1F7	A0A0B3VS58	UPI000045028C	NADH-quinone oxidoreductase subunit H	0	CAG44671	NADH dehydrogenase I, H subunit
FTL_0009	Q2A632	A0A0B3VVU9	UPI00006C4B06	Outer membrane protein	7e-123	CAG46380	outer membrane protein
FTL_1579	Q2A234	A0A0B3VP57	UPI00006C4F85	Putative uncharacterized protein	1e-176	CAG45117	hypothetical protein
FTL_0823	Q2A404		UPI00006C4D6A	Hypothetical lipoprotein	4e-74	CAG45769	hypothetical lipoprotein
FTL_0239, rplB	Q2A5G7	A0A0B3VQL3	UPI00006C4BBD	50S ribosomal protein L2	0	CAG44961	50S ribosomal protein L2
FTL_0932, ruvA	Q2A3Q7	A0A0B3VYL3	UPI00006C4DC1	Holliday junction ATP-dependent DNA helicase ruvA	2e-157	CAG45291	holliday junction DNA helicase, subunit A
FTL_1334	Q2A2Q2	A0A0B3VZ55	UPI000049C30B	L-serine dehydratase 1	0	CAG45210	L-serine dehydratase 1
FTL_1306	Q2A2S5	A0A0B6E647	UPI00006C4EC4	Putative uncharacterized protein	0	CAG45002	hypothetical protein
FTL_0231	Q2A5H5	A0A0B3VDM8	UPI00004500EF	Phosphatidylglycerophosphate synthetase	2e-146	CAG44953	phosphatidylglycerophosphate synthetase
FTL_1012	Q2A3I9	A0A0B3VBG6	UPI000049C2FD	Putative uncharacterized protein	8e-62	CAG45187	conserved hypothetical protein
FTL_0241, rplV	Q2A5G5	A0A0B3VXN0	UPI000045016C	50S ribosomal protein L22	5e-78	CAG44963	50S ribosomal protein L22
FTL_1174	Q2A344	A0A0B3VQN9	UPI00006C4E63	Cysteine synthase	0	CAG45920	cystathionine beta-synthase (cystein synthase)
FTL_1747, rplA	Q2A1M4	Q2A1M4	UPI00006C5013	50S ribosomal protein L1	5e-165	CAG44774	50S ribosomal protein L1
FTL_0236, rplC	Q2A5H0	A0A0B3VXN5	UPI00006C4BBB	50S ribosomal protein L3	1e-154	CAG44958	50S ribosomal protein L3
FTL_0142	Q2A5R1	A0A0B3VF75	UPI00006C4B70	Hypothetical membrane protein	6e-98	CAG44894	hypothetical membrane protein
FTL_0248, rplE	Q2A5F8	A0A0B3VDL3	UPI00006C4BC3	50S ribosomal protein L5	7e-128	CAG44970	50S ribosomal protein L5
FTL_1899	Q2A193	A0A0B3VDS6	UPI00006C5082	Glutamine synthetase	0	CAG44829	glutamine synthetase
FTL_1672	Q2A1U5		UPI00006C4FD3	Transporter AcrB/AcrD/AcrF family	0	CAG44738	Transporter AcrB/AcrD/AcrF family
FTL_1785	Q2A1J2	A0A0B3VQ75	UPI00006C5030	Succinate dehydrogenase iron-sulfur protein	6e-172	CAG44708	succinate dehydrogenase iron-sulfur protein
FTL_1294	Q2A2T7	A0A0B3VNC0	UPI00006C4EB9	Short-chain dehydrogenase/reductase	0	CAG44993	Short-chain dehydrogenase/reductase
FTL_1251	Q2A2X1	A0A0B6E7I2	UPI000049C405	Proton-dependent oligopeptide transport (POT) family protein	0	CAG45586	Proton-dependent oligopeptide transport (POT) family protein
FTL_1798, atpH	Q2A1H9	A0A0B3WKM0	UPI000049C1B3	ATP synthase subunit delta	4e-125	CAG44694	ATP synthase delta chain
FTL_0789	Q2A428	A0A0B3VV52	UPI00006C4D54	Aspartate aminotransferase	0	CAG45798	aspartate aminotransferase
FTL_0360	Q2A559	A0A0B3WIR9	UPI00006C4C11	Heat shock protein HtpX	0	CAG45495	heat shock protein HtpX
FTL_1789	Q2A1I8	A0A0B6CZX8	UPI00006C5034	Citrate synthase	0	CAG44704	citrate synthase
FTL_0255, rplO	Q2A5F1	A0A0B3VQK1	UPI00006C4BC7	50S ribosomal protein L15	9e-98	CAG44977	50S ribosomal protein L15
FTL_1404, rplT	Q2A2J3	A0A0B3VY30	UPI00006C4F05	50S ribosomal protein L20	9e-78	CAG45453	50S ribosomal protein L20
FTL_1818	Q2A1G2	A0A0B3WLI8	UPI00006C5047	NADH dehydrogenase I, M subunit	0	CAG44676	NADH dehydrogenase I, M subunit
FTL_0238, rplW	Q2A5G8	A0A0B3WJR1	UPI00006C4BBC	50S ribosomal protein L23	2e-67	CAG44960	50S ribosomal protein L23
FTL_1283, hemL	Q2A2U8	Q2A2U8	UPI00006C4EB2	Glutamate-1-semialdehyde 2,1-aminomutase	0	CAG45560	Glutamate-1-semialdehyde-2,1-aminomutase
FTL_1064	Q2A3E1	A0A0B3VCH2	UPI00006C4E25	Putative uncharacterized protein	0	CAG45658	hypothetical protein
FTL_1110	Q2A3A5	A0A0B6CXV9	UPI00006C4E41	Putative uncharacterized protein	4e-103	CAG45725	hypothetical protein
FTL_0214	Q2A5J2	A0A0B6CMW1	UPI000049C255	L-lactate dehydrogenase	0	CAG44936	L-lactate dehydrogenase
FTL_0695	Q2A4A6	A0A0B3VZ64	UPI00006C4D10	Cell entry (Mce) related family protein	2e-173	CAG45882	mycobacterial cell entry (mce) related family protein
FTL_1521	Q2A284		UPI00006C4F5A	Chitinase family 18 protein	0	CAG45348	chitinase family 18 protein
FTL_0596	Q2A4J6	A0A0B6E8E9	UPI00006C4CC3	UDP-glucose/GDP-mannose dehydrogenase	0	CAG46093	UDP-glucose/GDP-mannose dehydrogenase
FTL_1701	Q2A1S0	A0A0B6CJT5	UPI00006C4FEA	GlpX protein	0	CAG46264	GlpX protein
FTL_1248	Q2A2X4	A0A0B3VDF2	UPI00006C4E9C	Pyruvate/2-oxoglutarate dehydrogenase complex,dihydrolipoamide dehydrogenase component	0	CAG45588	Pyruvate/2-oxoglutarate dehydrogenase complex, dihydrolipoamide dehydrogenase component
def2	Q2A4V7		UPI00006C4C68	Peptide deformylase 2	2e-158	CAG45036	peptide deformylase
FTL_0244, rpmC	Q2A5G2	A0A0B3WJP2	UPI00006C4BC0	50S ribosomal protein L29	1e-41	CAG44966	50S ribosomal protein L29
FTL_1582	Q2A231	A0A0B6E6J1	UPI00006C4F88	Putrescine-binding periplasmic protein	0	CAG45114	Putrescine-binding periplasmic protein
FTL_1869	Q2A1B6	A0A0B3VF21	UPI00006C506D	Na+/H+ antiporter	0	CAG46361	Na+/H+ antiporter
FTL_0309	Q2A5A0	A0A0B3VQ10	UPI00006C4BF0	Pyruvate dehydrogenase E1 component	0	CAG46118	pyruvate dehydrogenase,E1 component
FTL_0094	Q2A5V6	A0A0B3VWM4	UPI00006C4B4A	ClpB protein	0	CAG46402	Chaperone protein ClpB
FTL_1016	Q2A3I5	A0A0B3WHI2	UPI00006C4DFF	Putative uncharacterized protein	5e-143	CAG45191	conserved hypothetical protein
FTL_0261, rpoA1	Q2A5E5	A0A0B6DWB8	UPI000049C275	DNA-directed RNA polymerase subunit alpha 1	0	CAG44983	DNA-directed RNA polymerase, alpha subunit
FTL_1744, rpoB	Q2A1M7	Q2A1M7	UPI00006C5010	DNA-directed RNA polymerase subunit beta	0	CAG44777	DNA-directed RNA polymerase beta chain
FTL_1309	Q2A2S2	A0A0B3WHY1	UPI00006C4EC7	Acetyl-CoA carboxylase beta subunit	0	CAG45005	Acetyl-CoA carboxylase beta subunit
FTL_0616, rpoA2	Q2A4H7	A0A0B6EAV2	UPI00006C4CD3	DNA-directed RNA polymerase subunit alpha 2	0	CAG46075	DNA-directed RNA polymerase, alpha subunit
FTL_0849	Q2A3Y1	A0A0B3WJC7	UPI000049C475	Preprotein translocase, SecF, membrane protein	0	CAG45747	preprotein translocase, subunit F,membrane protein
FTL_0536	Q2A4P7	A0A0B6CVD7	UPI00006C4C9A	Outer membrane protein OmpH	1e-115	CAG46205	outer membrane protein OmpH
FTL_1273	Q2A2V8	A0A0B3WKD6	UPI00006C4EA9	8-amino-7-oxononanoate synthase	0	CAG45569	8-amino-7-oxononanoate synthase
FTL_1794, atpC	Q2A1I3	A0A0B3WLD3	UPI00006C5037	ATP synthase epsilon chain	1e-101	CAG44698	ATP synthase epsilon chain
FTL_0251, rplF	Q2A5F5	A0A0B3VPX1	UPI00006C4BC5	50S ribosomal protein L6	2e-126	CAG44973	50S ribosomal protein L6
FTL_1418	Q2A2H9	A0A0B3WK77	UPI00006C4F10	Asparaginase	0	CAG45436	Asparaginase
FTL_1395	Q2A2K2		UPI00006C4EFE	Galactose-proton symporter, major facilitator superfamily (MFS) transport protein	0	CAG46107	Galactose-proton symporter, major facilitator superfamily (MFS) transport protein
FTL_1452, rpmA	Q2A2E5	A0A0B3VBF2	UPI00006C4F2B	50S ribosomal protein L27	5e-57	CAG45406	50S ribosomal protein L27
FTL_1750	Q2A1M1		UPI00006C5016	Preprotein translocase, subunit E, membrane protein	3e-97	CAG44771	preprotein translocase, subunit E, membrane protein
prs	Q2A3P2	A0A0B6CP06	UPI00006C4DCE	Ribose-phosphate pyrophosphokinase	0	CAG45307	Ribose-phosphate pyrophosphokinase
FTL_1743, rpoC	Q2A1M8	A0A0B6D2V5	UPI00006C500F	DNA-directed RNA polymerase subunit beta'	0	CAG44778	DNA-directed RNA polymerase, beta subunit
FTL_0438	Q2A4Z2	A0A0B3VV71	UPI00006C4C48	NAD-dependent malic enzyme	0	CAG45550	NAD-dependent malic enzyme
FTL_1190, grpE	Q2A329	A0A0G2PDZ1	UPI000012BB20	Protein GrpE	6e-139	CAG45903	Chaperone protein grpE (heat shock protein family 70 cofactor)
FTL_0149	Q2A5Q4	A0A0B6E4M6	UPI000049C23F	Carbonic anhydrase, family 3	2e-132	CAG44902	carbonic anhydrase, family 3
FTL_1812, hemE	Q2A1G5	A0A0B6DQG1	UPI00006C5045	Uroporphyrinogen decarboxylase	0	CAG44680	uroporphyrinogen decarboxylase
FTL_0693	Q2A4A8	A0A0B3WL89	UPI00006C4D0E	Conserved hypothetical membrane protein	1e-164	CAG45884	conserved hypothetical membrane protein
FTL_1602	Q2A211	A0A0B3VZ04	UPI000049C2BF	Delta-aminolevulinic acid dehydratase	0	CAG45095	Delta-aminolevulinic acid dehydratase
FTL_0806	Q2A414		UPI00006C4D60	Amino acid transporter family protein	0	CAG45782	amino acid transporter family protein
FTL_1384	Q2A2L2	A0A0B3VV80	UPI00006C4EF5	Putative uncharacterized protein	1e-80	CAG45365	hypothetical protein
FTL_0291	Q2A5B7		UPI00006C4BE0	Aromatic amino acid transporter of the HAAAP family	0	CAG46135	aromatic amino acid transporter of the HAAAP family
FTL_0521, rpmG	Q2A4R2	A0A0B6CQ55	UPI000049C5A2	50S ribosomal protein L33	9e-32	CAG46237	50S ribosomal protein L33
FTL_1671	Q2A1U6	A0A0B6EAB0	UPI00006C4FD2	Efflux protein, RND family, MFP subunit	0	CAG44739	Efflux protein, RND family, MFP subunit
FTL_1132	Q2A383	A0A0B3WI28	UPI000049C523	Inositol-1-monophosphatase	0	CAG46015	Inositol-1-monophosphatase
FTL_0265	Q2A198	A0A0B3WI50	UPI00006C4BCB	Putative uncharacterized protein	0	CAG45896	hypothetical protein
FTL_1522	Q2A283	A0A0B3VRM3	UPI00006C4F5B	2-amino-3-ketobutyrate coenzyme A ligase	0	CAG45347	2-amino-3-ketobutyrate coenzyme A ligase
FTL_1492	Q2A2A9	A0A0B3VB69	UPI00006C4F44	Fructokinase	0	CAG45964	Fructokinase
FTL_0258, rpsM	Q2A5E8	A0A0B3VDK6	UPI000049C274	30S ribosomal protein S13	5e-84	CAG44980	30S ribosomal protein S13
FTL_0434	Q2A4Z6	A0A0B3VVC2	UPI00006C4C45	Putative uncharacterized protein	2e-111	CAG45546	hypothetical protein
FTL_0960	Q2A3N1	A0A0B3VRB8	UPI00006C4DD7	Soluble pyridine nucleotide transhydrogenase	0	CAG45317	soluble pyridine nucleotide transhydrogenase
FTL_1497	Q2A2A4	A0A0B6EB96	UPI00006C4F49	C4-dicarboxylate transport protein	0	CAG45970	C4-dicarboxylate transport protein
FTL_0514	Q2A4R9	A0A0B3VNK8	UPI00006C4C89	Conserved hypothetcial protein	2e-161	CAG46244	conserved hypothetcial protein
FTL_0694	Q2A4A7	A0A0B3VF00	UPI00006C4D0F	Putative uncharacterized protein	5e-170	CAG45883	hypothetical protein
FTL_1219	Q2A300	A0A0B6E013	UPI00006C4E86	Aminotransferase, class II	0	CAG45613	Aminotransferase, class II
FTL_0260, rpsD	Q2A5E6	A0A0B3VQJ7	UPI00004500AD	30S ribosomal protein S4	7e-154	CAG44982	30S ribosomal protein S4
FTL_0950, rplY	Q2A3P1	A0A0B3VEF4	UPI00006C4DCF	50S ribosomal protein L25	2e-65	CAG45308	50S ribosomal protein L25
pepA	Q2A2C2	A0A0E2ZLP9	UPI000049C4FA	Probable cytosol aminopeptidase	0	CAG45951	cytosol aminopeptidase
def1	Q2A5X3	A0A0B3WKW2	UPI00006C4B3A	Peptide deformylase 1	3e-124	CAG46308	peptide deformylase
FTL_1303, rpmE	Q2A2S8	A0A0B3VD20	UPI0000E570F2	50S ribosomal protein L31	2e-48	CAG44999	50S ribosomal protein L31
FTL_0879	Q2A3V3	A0A0B3VPP7	UPI00006C4D99	Beta-lactamase	0	CAG45244	beta-lactamase
FTL_0028	Q2A615	A0A0B3VWR3	UPI00006C4B12	Aspartate carbamoyltransferase,	0	CAG46298	aspartate carbamoyltransferase
FTL_1062	Q2A3E3		UPI00006C4E23	3-deoxy-D-manno-octulosonate 8-phosphate phosphatase	4e-126	CAG45660	3-deoxy-D-manno-octulosonate 8-phosphate phosphatase
fsaP	Q0H0D7	Q0H0D7	UPI000049C1DD	FsaP protein	0	CAG44752	hypothetical membrane protein
FTL_1411	Q2A2I6	A0A0B3VQY5	UPI00006C4F0A	UPF0133 protein FTL_1411	3e-77	CAG45443	conserved hypothetical UPF0133 protein ybaB
FTL_1187, rplM	Q2A332	A0A0B6E305	UPI00004502BB	50S ribosomal protein L13	1e-103	CAG45906	50S ribosomal subunit protein L13
FTL_1494	Q2A2A7	A0A0B3VMJ9	UPI00006C4F46	Putative uncharacterized protein	2e-112	CAG45967	hypothetical protein
FTL_1748, rplK	Q2A1M3	A0A0B3VPX9	UPI00006C5014	50S ribosomal protein L11	5e-102	CAG44773	50S ribosomal protein L11
ftv:CH67_510, rpsL	Q5QFC2	A0A0E2ZMC7	UPI00004500E9	30S ribosomal protein S12 2	3e-87	CAG44954	30S ribosomal protein S12
FTL_0731	Q2A470	A0A0B3VW56	UPI00006C4D2F	YhhQ family protein	5e-164	CAG45846	YhhQ family protein
FTL_1491, serS	Q2A2B0	A0A0B6E943	UPI00006C4F43	Seryl-tRNA synthetase	0	CAG45963	Seryl-tRNA synthetase
FTL_1140	Q2A376	A0A0B3VW26	UPI000049C51F	Malonyl coA-acyl carrier protein transacylase	0	CAG46007	malonyl coA-acyl carrier protein transacylase
FTL_0250, rpsH	Q2A5F6	A0A0B3VQK6	UPI00006C4BC4	30S ribosomal protein S8	3e-94	CAG44972	30S ribosomal protein S8
FTL_0923	Q2A3R6	A0A0B3VQW3	UPI00006C4DB9	Glutaredoxin 2	7e-156	CAG45283	Glutaredoxin 2
FTL_0721	Q2A480	A0A0B3VC50	UPI00006C4D28	DedA family protein	1e-152	CAG45856	DedA family protein
FTL_1709	Q2A1R2	A0A0B6E2T2	UPI00006C4FF2	Putative uncharacterized protein	1e-115	CAG46272	hypothetical protein
FTL_1024, rpsF	Q2A3H7	A0A0E3A2V7	UPI000049C453	30S ribosomal protein S6	4e-80	CAG45695	30S ribosomal protein S6
FTL_0293, secB2	Q2A5B6	A0A0B6E1Z9	UPI000049C563	Protein-export protein SecB 2	3e-106	CAG46133	preprotein translocase, subunit B, chaperone protein
FTL_1342	Q2A2P5		UPI00006C4EDB	Conserved hypothetical membrane protein	0	CAG45202	conserved hypothetical membrane protein
carB	Q2A614	A0A0B6E9J5	UPI00006C4B13	Carbamoyl-phosphate synthase large chain	0	CAG46297	Carbamoyl-phosphate synthase large chain
FTL_1537, pnp	Q2A269	A7NDP3	UPI00006C4F67	Polyribonucleotide nucleotidyltransferase	0	CAG45332	polyribonucleotide nucleotidyltransferase
FTL_0553	Q2A4N3	A0A0B6EAC5	UPI00006C4CA3	Signal peptidase I	0	CAG46189	signal peptidase I
FTL_0008	Q2A633	A0A0B3VN77	UPI00006C4B05	Peptidase	0	CAG46379	Peptidase
FTL_0112	Q2A360	A0A0B3WIQ8	UPI00006C4B58	Intracellular growth locus, subunit B	0	CAG46346	intracellular growth locus, subunit B
FTL_1109	Q2A3A6		UPI00006C4E40	Transaldolase	0	CAG45726	Transaldolase
FTL_0246, rplN	Q2A5G0	A0A0B3VPX5	UPI000049C26A	50S ribosomal protein L14	6e-86	CAG44968	50S ribosomal protein L14
FTL_1907, ftsZ	Q9ZAW3	A0A0B3VCI9	UPI000012AD1C	Cell division protein ftsZ	0	CAG44821	cell division protein
FTL_1414	Q2A2I3	A0A0B3VY40	UPI00006C4F0D	Conserved hypothetical membrane protein	0	CAG45440	conserved hypothetical membrane protein
FTL_1835	Q2A1E5	A0A0B6CS27	UPI00006C5052	Conserved membrane protein	0	CAG44659	conserved membrane protein
FTL_1831	Q2A1E9	A0A0B3VS63	UPI000049C19E	Ferric uptake regulation protein	1e-102	CAG44663	ferric uptake regulation protein
FTL_0234, fusA	Q2A5H2	A0A0B3VPY7	UPI00006C4BB9	Elongation factor G	0	CAG44956	elongation factor G (EF-G)
FTL_1840	Q2A1E0	A0A0B3VS68	UPI00006C5057	Putative uncharacterized protein	4e-95	CAG44655	hypothetical protein
FTL_1819	Q2A1G1	A0A0B6CNC7	UPI00006C5048	NADH dehydrogenase I, L subunit	0	CAG44675	NADH dehydrogenase I, L subunit
FTL_0644	Q2A4F5	A0A0B3VC87	UPI00006C4CE6	Carbon-nitrogen hydrolase	0	CAG46050	Carbon-nitrogen hydrolase
FTL_1498	Q2A2A3	A0A0B3VB72	UPI0000450177	Translation initiation inhibitor	1e-90	CAG45971	translation initiation inhibitor
FTL_0267, htpG	Q2A5E0	A0A0B6CXP1	UPI00006C4BCC	Chaperone protein htpG	0	CAG44989	Chaperone Hsp90, heat shock protein HtpG
FTL_1772, acn	Q2A1K3	A0A0B3VDX1	UPI00006C5026	Aconitate hydratase	0	CAG44720	aconitate hydratase
FTL_1272, bioB	Q2A2V9	A0A0B3VR27	UPI00006C4EA8	Biotin synthase	0	CAG45570	biotin synthase
FTL_0178, oxaA	Q2A5M8	A0A0B3VQ05	UPI00006C4B89	Inner membrane protein oxaA	0	CAG44866	Inner-membrane protein
FTL_0451	Q2A4X9		UPI00006C4C54	Putative uncharacterized protein	0	CAG45018	hypothetical protein
FTL_1735, rplS	Q2A1N6	A0A0B3VP72	UPI00006C5007	50S ribosomal protein L19	4e-81	CAG44786	50S ribosomal protein L19
FTL_0085, nhaA	Q2A5W5	A0A0B6E3G4	UPI00006C4B42	Na(+)/H(+) antiporter nhaA	0	CAG46393	Na(+)/H(+) antiporter 1
FTL_1703	Q2A1R8	A0A0B6E967	UPI00006C4FEC	Amino acid transporter	0	CAG46266	amino acid transporter
FTL_0070, rpsT	Q2A5X7	A0A0B3VYP7	UPI00006C4B36	30S ribosomal protein S20	1e-59	CAG46312	30S ribosomal protein S20
FTL_0252, rplR	Q2A5F4	A0A0B3VXM1	UPI000049C26E	50S ribosomal protein L18	1e-82	CAG44974	50S ribosomal protein L18
FTL_1275, bioD	Q2A2V6	A0A0B3VY85	UPI00006C4EAB	ATP-dependent dethiobiotin synthetase BioD	1e-159	CAG45567	dethiobiotin synthetase
FTL_0850	Q2A3Y0		UPI00006C4D80	Putative uncharacterized protein	3e-130	CAG45746	hypothetical protein
FTL_0552	Q2A4N4	A0A0B6E4M4	UPI00006C4CA2	Two-component response regulator	1e-163	CAG46190	Two-component response regulator
FTL_0131	Q2A5S2	A0A0B3VXG3	UPI00006C4B66	Branched-chain amino acid aminotransferase protein (Class IV)	0	CAG44884	Branched-chain amino acid aminotransferase protein (class IV)
FTL_0964, hslU	Q2A3M7	A4IY57	UPI000049C35C	ATP-dependent protease ATPase subunit HslU	0	CAG45320	ATP-dependent protease, ATP-binding subunit
FTL_1490, gpmI	Q2A2B1	A0A0B3WH57	UPI00006C4F42	2,3-bisphosphoglycerate-independent phosphoglycerate mutase	0	CAG45962	2,3-bisphosphoglycerate-independent phosphoglycerate mutase
FTL_0166	Q2A5P0	A0A0B3VPZ2	UPI00006C4B7F	Universal stress protein	0	CAG44878	universal stress protein
FTL_1310, ndk	Q2A2S1	A0A0B3VBW5	UPI00006C4EC8	Nucleoside diphosphate kinase	2e-99	CAG45006	nucleoside diphosphate kinase
FTL_1524	Q2A281	A0A0B3VEQ3	UPI00006C4F5D	Serine transporter	0	CAG45345	serine transporter
FTL_1149	Q2A367	A0A0B3VC37	UPI00006C4E5F	Fructose-1,6-bisphosphate aldolase	0	CAG45998	Fructose-1,6-bisphosphate aldolase
ftsH1	Q2A2D3		UPI00006C4F31	ATP-dependent zinc metalloprotease FtsH	0	CAG45943	ATP-dependent metalloprotease
FTL_0863	Q2A3W7	A0A0B3VND0	UPI00006C4D8C	Sodium-dicarboxylate symporter family protein	0	CAG45231	Sodium-dicarboxylate symporter family protein
fabH	Q2A375		UPI00006C4E58	3-oxoacyl-[acyl-carrier-protein] synthase 3	0	CAG46006	3-oxoacyl-[acyl carrier protein] synthase III
FTL_1147, pgk	Q2A369	A0A0B6DUM7	UPI00006C4E5D	Phosphoglycerate kinase	0	CAG46000	phosphogylcerate kinase
FTL_0489, glyQ	Q2A4U1	A0A0B3VXU4	UPI00006C4C77	Glycyl-tRNA synthetase alpha subunit	0	CAG45052	Glycyl-tRNA synthetase alpha chain
FTL_0115	Q2A357	A0A0B6D082	UPI00006C4B5A	Putative uncharacterized protein	2e-135	CAG46343	conserved hypothetical protein
FTL_0188	Q2A5L8	A0A0B3VPT6	UPI00006C4B90	Cytochrome d terminal oxidase, polypeptide subunit II	0	CAG44911	cytochrome d terminal oxidase, polypeptide subunit II
FTL_0518, minE	Q2A4R5	A0A0B3VMY1	UPI000049C5A4	Cell division topological specificity factor	1e-59	CAG46240	cell division topological specificity factor protein
FTL_1532	Q2A274	A0A0B3VVB3	UPI00006C4F64	Putative uncharacterized protein	2e-141	CAG45337	hypothetical protein
FTL_0800	Q2A420	A0A0B6CWZ9	UPI00006C4D5B	Type IV pilin multimeric outer membrane protein	0	CAG45789	Type IV pilin multimeric outer membrane protein
FTL_0237, rplD	Q2A5G9	A0A0B3VDM3	UPI000049C263	50S ribosomal protein L4	7e-151	CAG44959	50S ribosomal protein L4
FTL_0799	Q2A421	A0A0B6E524	UPI00006C4D5A	Type IV pili lipoprotein	5e-142	CAG45790	Type IV pili lipoprotein.
FTL_0030	Q2A613	A0A0B6CWZ0	UPI000049C5CC	Carbamoyl-phosphate synthase small chain	0	CAG46296	Carbamoyl-phosphate synthase small chain
FTL_1068, truA	Q2A3D7	A0A0B6CMY1	UPI00006C4E29	tRNA pseudouridine synthase A	0	CAG45654	tRNA pseudouridine synthase A
FTL_0674, panB	Q2A4C6	A0A0B3VBK8	UPI0001588898	3-methyl-2-oxobutanoate hydroxymethyltransferase	0	CAG46022	3-methyl-2-oxobutanoate hydroxymethyltransferase
FTL_0966	Q2A3M5	A0A0B3VR02	UPI00006C4DDC	Hypothetical membrane protein	9e-175	CAG45322	hypothetical membrane protein
FTL_1897	Q2A195	A0A0B3WJY6	UPI00006C5080	Outer membrane lipoprotein	3e-114	CAG44831	outer membrane lipoprotein
FTL_1806	Q2A1H1	A0A0B3VYF2	UPI0000450199	Major facilitator superfamily (MFS) transport protein	0	CAG44686	major facilitator superfamily (MFS) transport protein
cmk	Q2A3I4	A0A0B6DN00	UPI00006C4E00	Cytidylate kinase	2e-161	CAG45192	cytidylate kinase
FTL_1271	Q2A2W0	A0A0B6DSP9	UPI00006C4EA7	Adenosylmethionine-8-amino-7-oxononanoate aminotransferase	0	CAG45571	Adenosylmethionine-8-amino-7-oxononanoate aminotransferase
FTL_0846	Q2A3Y4	A0A0B3VPN4	UPI000049C478	Isochorismatase hydrolase family protein	7e-142	CAG45750	isochorismatase hydrolase family protein
FTL_0892, clpP	Q2A3U1	A0A0B3VBC0	UPI000049C32F	ATP-dependent Clp protease proteolytic subunit	4e-149	CAG45257	ATP-dependent Clp protease subunit P
FTL_0516	Q2A4R7	A0A0B3VBI4	UPI00006C4C8B	ABC transporter, membrane protein	5e-179	CAG46242	ABC transporter, membrane protein
FTL_1922	Q2A172	A0A0B3VWN7	UPI000049C201	YggT family protein	2e-132	CAG44807	YggT family protein
FTL_1825	Q2A1F5	A0A0B6E1V1	UPI00006C504B	NADH dehydrogenase I, F subunit	0	CAG44669	NADH dehydrogenase I, F subunit
FTL_0605	Q2A4I7	A0A0B3WHS8	UPI00006C4CCB	Glucose-1-phosphate thymidylyltransferase	0	CAG46084	Glucose-1-phosphate thymidylyltransferase
FTL_1834	Q2A1E6	A0A0B3WLJ8	UPI00006C5051	Diaminopimelate decarboxylase	0	CAG44660	diaminopimelate decarboxylase
FTL_1202	Q2A317	A0A0B3VRQ2	UPI00006C4E78	Hypothetical lipoprotein	0	CAG45631	hypothetical lipoprotein
FTL_1286	Q2A2U5	A0A0B3VW17	UPI000045027A	Hypothetical membrane protein	8e-98	CAG45557	hypothetical membrane protein
FTL_0529, ung	Q2A4Q4	A0A0B3VDT9	UPI00006C4C93	Uracil-DNA glycosylase	3e-164	CAG46211	Uracil-DNA glycosylase
FTL_0020, aspS	Q2A622	A0A0B3VZE6	UPI00006C4B0C	Aspartyl-tRNA synthetase	0	CAG44640	Aspartyl-tRNA synthetase
FTL_0484	Q2A4U6	A0A0B6DZS5	UPI00006C4C72	Phosphoglucomutase	0	CAG45047	Phosphoglucomutase
FTL_0786	Q2A431	A0A0B3VQ16	UPI00006C4D51	N-acetylglucosamine-6-phosphate deacetylase	0	CAG45801	N-acetylglucosamine-6-phosphate deacetylase
FTL_0295, accA	Q2A5B4	A0A0B3VD68	UPI00006C4BE2	Acetyl-coenzyme A carboxylase carboxyl transferase subunit alpha	0	CAG46131	Acetyl-coenzyme A carboxylase carboxyl transferase subunit alpha
FTL_0224, rpsB	Q2A5I2	A7N9R4	UPI00006C4BB2	30S ribosomal protein S2	7e-176	CAG44946	30S ribosomal protein S2
FTL_0736, rpiA	Q2A467	A0A0B3VXL1	UPI0000450097	Ribose-5-phosphate isomerase A	3e-163	CAG45841	Ribose 5-phospate isomerase A
FTL_0357, rph	Q2A562	A0A0B3VP32	UPI00006C4C0F	Ribonuclease PH	6e-176	CAG45491	Ribonuclease PH
FTL_1724	Q2A1P7	A0A0B6D1E6	UPI00006C4FFE	Conserved hypothetical lipoprotein	0	CAG44798	conserved hypothetical lipoprotein
FTL_1148	Q2A368		UPI00006C4E5E	Pyruvate kinase	0	CAG45999	pyruvate kinase
FTL_1865	Q2A1C0	A0A0B3VRZ3	UPI00006C5069	Outer membrane protein tolC	0	CAG46357	outer membrane protein tolC precursor
FTL_0705	Q2A496	A0A0B6DV52	UPI00006C4D18	Hypothetical membrane protein	0	CAG45872	hypothetical membrane protein
FTL_0493	Q2A4T7	A0A0B6E2R0	UPI00006C4C7B	Putative uncharacterized protein	2e-121	CAG45057	hypothetical protein
FTL_0157	Q2A5P8	A0A0B3VPA3	UPI000049C21E	Putative uncharacterized protein	1e-156	CAG44853	conserved hypothetical protein
FTL_0304	Q2A5A5	A0A0B3VXR7	UPI00006C4BEB	Na+/H+ antiporter	0	CAG46123	Na+/H+ antiporter
FTL_1966	Q2A140	A0A0B3VRM8	UPI00006C50AA	Anthranilate synthase component I	0	CAG46435	anthranilate synthase component I
FTL_0242, rpsC	Q2A5G4	A0A0B6ECN5	UPI00006C4BBE	30S ribosomal protein S3	6e-160	CAG44964	30S ribosomal protein S3
FTL_0821, hemH	Q2A406	A0A0B3VEN4	UPI00006C4D68	Ferrochelatase	0	CAG45771	Ferrochelatase
FTL_0038	Q2A605	A0A0B3VN88	UPI00006C4B1B	HlyD family secretion protein	0	CAG46287	HlyD family secretion protein
FTL_1358	Q2A2N3	A0A0B3VQK2	UPI00006C4EE3	Cation-efflux family protein	0	CAG45389	Cation-efflux family protein
FTL_0896	Q2A3T7		UPI00006C4DA7	Putative uncharacterized protein	0	CAG45261	conserved hypothetical protein
FTL_0111	Q2A361	A0A0B3VPP1	UPI00006C4B57	Intracellular growth locus, subunit A	8e-128	CAG46347	intracellular growth locus, subunit A
FTL_0226, pyrH	Q2A5I0	A0A0B3WJS0	UPI00006C4BB4	Uridylate kinase	0	CAG44948	uridylate kinase
FTL_0586	Q2A4K6		UPI00006C4CBB	Long chain fatty acid CoA ligase	0	CAG46161	long chain fatty acid CoA ligase
FTL_0838, metN	Q2A3Z2	A0A0B6E391	UPI00006C4D76	Methionine import ATP-binding protein MetN	0	CAG45757	D-methionine transport protein, ABC transporter, ATP-binding subunit
glyS	Q2A2N9	A0A0B6DVT8	UPI00006C4EE0	Glycyl-tRNA synthetase beta subunit	0	CAG45397	Glycyl-tRNA synthetase beta subunit
FTL_0045	Q2A5Z8	A0A0B6DWJ8	UPI00006C4B22	Orotidine 5'-phosphate decarboxylase	8e-154	CAG46281	Orotidine 5'-phosphate decarboxylase
FTL_0306	Q2A5A3	A0A0B3WJU8	UPI00006C4BED	Tryptophanyl-tRNA synthetase	0	CAG46121	Tryptophanyl-tRNA synthetase
FTL_0480	Q2A4V0	A0A0B3VR68	UPI00006C4C6E	Glycine cleavage system P protein, subunit 2	0	CAG45043	glycine cleavage system P protein, subunit 2
FTL_0573	Q2A4L9		UPI00006C4CB0	Putative uncharacterized protein	0	CAG46171	hypothetical protein
FTL_1706, lolA	Q2A1R5	A0A0B3VN92	UPI00006C4FEF	Outer-membrane lipoprotein carrier protein	4e-144	CAG46269	lipoprotein releasing system, subunit A, outer membrane lipoproteins carrier
FTL_0098, trpA	Q2A5V4	A0A0B3VPN5	UPI00006C4B4C	Tryptophan synthase alpha chain	0	CAG46405	tryptophan synthase alpha chain
FTL_0399	Q2A530	A0A0B3VQP5	UPI00006C4C2A	Phosphoribosylaminoimidazole carboxylase, ATPase subunit	0	CAG45530	phosphoribosylaminoimidazole carboxylase, ATPase subunit
FTL_1749	Q2A1M2	A0A0B6DST8	UPI00006C5015	Transcription antitermination protein nusG	3e-125	CAG44772	transcription antitermination protein nusG
FTL_1824	Q2A1F6		UPI00006C504A	NADH-quinone oxidoreductase	0	CAG44670	NADH dehydrogenase I, G subunit
FTL_0444, metG	Q2A4Y6	Q2A4Y6	UPI00006C4C4E	Methionyl-tRNA synthetase	0	CAG45923	Methionyl-tRNA synthetase
FTL_1910, ddl	Q2A182	Q2A182	UPI00006C5089	D-alanine--D-alanine ligase	0	CAG44818	D-alanine--D-alanine ligase B
FTL_0743	Q2A460	A0A0B3WJL9	UPI00006C4D36	Oxidoreductase, short-chain dehydrogenase family protein	8e-179	CAG45834	Oxidoreductase, short-chain dehydrogenase family protein
FTL_0476	Q2A4V4		UPI00006C4C6A	Lysine decarboxylase, inducable	0	CAG45039	lysine decarboxylase, inducable
FTL_1067	Q2A3D8	A0A0B3VPJ9	UPI00006C4E28	Putative uncharacterized protein	0	CAG45655	conserved hypothetical protein
FTL_0707	Q2A494		UPI00006C4D1A	Glycosyl transferase family 8 protein	0	CAG45870	glycosyl transferase family 8 protein
FTL_1145	Q2A371	A0A0G2PAE1	UPI00006C4E5B	Transketolase	0	CAG46002	Transketolase
FTL_1041	Q2A3G1	A0A0B6D0E1	UPI00006C4E14	Octaprenyl-diphosphate synthase	0	CAG45677	Octaprenyl-diphosphate synthase
FTL_0334, tolB	Q2A580	A0A0B6CNN3	UPI00006C4C02	Protein tolB	0	CAG45473	TolB protein precursor
gshA	Q2A2S7	A0A0B6CX06	UPI00006C4EC2	Glutamate--cysteine ligase	0	CAG45000	Glutamate--cysteine ligase
FTL_1683, cysS	Q2A1T7	A4IWF2	UPI00006C4FDA	Cysteinyl-tRNA synthetase	0	CAG46249	Cysteinyl-tRNA synthetase
FTL_1029	Q2A3H2		UPI00006C4E0A	Type IV pili lipoprotein	0	CAG45690	Type IV pili lipoprotein
FTL_1912	Q2A180	A0A0B3VCJ4	UPI00006C508B	30S ribosomal protein S1	0	CAG44816	30S ribosomal protein S1
FTL_0076	Q2A5X1		UPI00006C4B3C	Riboflavin biosynthesis protein ribA/GTP-cyclohydrolase II	0	CAG46306	riboflavin biosynthesis protein ribA/GTP-cyclohydrolase II
FTL_0453, glmU	Q2A4X7	A0A0E2ZKX0	UPI000049C28B	Bifunctional protein glmU	0	CAG45020	UDP-N-acetylglucosamine pyrophosphorylase/glucosamine-1-phosphate N-acetyltransferase
FTL_1793	Q2A1I4	A0A0B3VS10	UPI00006C5036	Putative uncharacterized protein	0	CAG44699	hypothetical protein
FTL_0333	Q2A581	A0A0B6EB21	UPI00006C4C01	Hypothetical membrane protein	0	CAG45472	tolA protein
FTL_1071, guaA	Q2A3D4	Q2A3D4	UPI00006C4E2C	GMP synthase [glutamine-hydrolyzing]	0	CAG45652	GMP synthase (glutamine-hydrolyzing)
FTL_1547	Q2A259	A0A0B6E194	UPI00006C4F6E	DNA gyrase subunit B	0	CAG45143	DNA gyrase subunit B
FTL_0717	Q2A484	A0A0B6DSQ6	UPI00006C4D24	Ribonuclease E	0	CAG45860	Ribonuclease E
FTL_0454	Q2A4X6	A0A0B6E6J6	UPI00006C4C56	Glucosamine--fructose-6-phosphate aminotransferase	0	CAG45021	Glucosamine--fructose-6-phosphate aminotransferase
FTL_0125	Q2A347		UPI00006C4B61	Putative uncharacterized protein	0	CAG46333	conserved hypothetical protein
FTL_0404	Q2A525		UPI00006C4C2F	Glucose kinase	0	CAG45928	glucose kinase
FTL_0281	Q2A5C7	A0A0B3VQA0	UPI00006C4BD8	Heat shock protein, hsp40	0	CAG46145	heat shock protein, hsp40
FTL_0122	Q2A350	A0A0B3VCT0	UPI00006C4B5F	Putative uncharacterized protein	0	CAG46336	conserved hypothetical protein.
FTL_0099, trpB	Q2A5V3	A0A0B3WIQ3	UPI00006C4B4D	Tryptophan synthase beta chain	0	CAG46406	tryptophan synthase beta chain
FTL_0137	Q2A5R6	A0A0B6CY88	UPI00006C4B6B	Lipopolysaccharide protein	0	CAG44889	Lipopolysaccharide protein
FTL_1809, infB	Q2A1G8	Q2A1G8	UPI00006C5042	Translation initiation factor IF-2	0	CAG44683	translation initiation factor IF-2
FTL_0650, proS	Q2A4E9	A0A0B3WIB9	UPI00006C4CEA	Prolyl-tRNA synthetase	0	CAG46045	Prolyl-tRNA synthetase
FTL_1005	Q2A3J1	A0A0B6E854	UPI00006C4DFA	Putative uncharacterized protein	0	CAG45183	conserved hypothetical protein
FTL_0436, ileS	Q2A4Z4	A0A0B6E599	UPI00006C4C46	Isoleucyl-tRNA synthetase	0	CAG45548	Isoleucyl-tRNA synthetase
FTL_1311, pyrG	Q2A2S0	A0A0B6E9U9	UPI00006C4EC9	CTP synthase	0	CAG45007	CTP synthase
FTL_0784	Q2A433		UPI00006C4D4F	Hypothetical lipoprotein	0	CAG45803	hypothetical lipoprotein
FTL_1129	Q2A386	A0A0B6E9H2	UPI00006C4E51	Acetyltransferase	3e-117	CAG46017	Acetyltransferase
FTL_1591	Q2A222	A0A0B3VQ70	UPI00006C4F8F	Acetyl-CoA carboxylase, biotin carboxylase subunit	0	CAG45106	Acetyl-CoA carboxylase, biotin carboxylase subunit
FTL_0926	Q2A3R3	A0A0B3VYM2	UPI00006C4DBC	Ferritin-like protein	1e-116	CAG45285	Ferritin-like protein
FTL_0584	Q2A4K8		UPI00006C4CB9	Fusion product of 3-hydroxacyl-CoA dehydrogenase and acyl-CoA-binding protein	0	CAG46163	fusion product of 3-hydroxacyl-CoA dehydrogenase and acyl-CoA-binding protein
FTL_0450, psd	Q2A4Y0	A0A0B6DNL1	UPI000045023B	Phosphatidylserine decarboxylase proenzyme	0	CAG45017	phosphatidylserine decarboxylase proenzyme
FTL_1208, dcd	Q2A311	A0A0E2ZJD7	UPI000049C423	Deoxycytidine triphosphate deaminase	9e-141	CAG45626	deoxycytidine triphosphate deaminase
FTL_0588	Q2A4K4	A0A0B3VEX2	UPI00006C4CBD	Isocitrate dehydrogenase	0	CAG46159	isocitrate dehydrogenase
FTL_1598, argS	Q2A215	A0A0B6D0F6	UPI00006C4F95	Arginyl-tRNA synthetase	0	CAG45099	Arginyl-tRNA synthetase
FTL_1780, tpiA	P96763	A0A0B3VQ81	UPI00006C502B	Triosephosphate isomerase	0	CAG44713	triosephosphate isomerase
FTL_0479, gcvPA	Q2A4V1	A0A0B6CW60	UPI00006C4C6D	Probable glycine dehydrogenase [decarboxylating] subunit 1	0	CAG45042	glycine cleavage system P protein, subunit 1
FTL_1240	Q2A2Y2	A0A0B3VPV7	UPI00006C4E95	Phospho-2-dehydro-3-deoxyheptonate aldolase	0	CAG45596	Phospho-2-dehydro-3-deoxyheptonate aldolase
FTL_1639	Q2A1X4	A0A0B3VR24	UPI00006C4FB9	Putative uncharacterized protein	5e-180	CAG46222	hypothetical protein
FTL_1782, apt	Q2A1J5	A0A0B3VDW0	UPI00006C502D	Adenine phosphoribosyltransferase	1e-123	CAG44711	adenine phosphoribosyltransferase
FTL_0477, gcvT	Q2A4V3	A0A0B3VEV7	UPI00006C4C6B	Aminomethyltransferase	0	CAG45040	glycine cleavage complex protein T (aminomethyltransferase)
FTL_1239	Q2A2Y3	A0A0B3WIX3	UPI00006C4E94	Signal recognition particle protein, Ffh	0	CAG45597	signal recognition particle protein, Ffh
FTL_0724	Q2A477	A0A0B3VNH4	UPI0000450098	5-formyltetrahydroformate cycloligase family protein	4e-134	CAG45853	5-formyltetrahydroformate cycloligase family protein
FTL_1265	Q2A2W3		UPI00006C4EA5	2-amino-4-hydroxy-6-hydroxymethyldihydropteridine pyrophosphokinase/dihydropteroate synthase	0	CAG45575	2-amino-4-hydroxy-6-hydroxymethyldihydropteridine pyrophosphokinase/dihydropteroate synthase
FTL_0132	Q2A5S1	A0A0B3VDG2	UPI00006C4B67	Phosphoenolpyruvate synthase/pyruvate phosphate dikinase	0	CAG44883	phosphoenolpyruvate synthase/pyruvate phosphate dikinase
FTL_1106, alaS	Q2A3A9	A0A0B3VNB7	UPI00006C4E3D	Alanyl-tRNA synthetase	0	CAG45729	Alanyl-tRNA synthetase
FTL_0984	Q2A3L0	A0A0B6DWT4	UPI00006C4DE9	Biofunctional protein, glutaredoxin 3 protein/Ribonucleoside-diphosphate reductase, beta subunit	0	CAG45165	Biofunctional protein, glutaredoxin 3 protein/Ribonucleoside-diphosphate reductase, beta subunit
FTL_1144	Q2A372	A0A0B3WHF9	UPI00006C4E5A	Putative uncharacterized protein	2e-117	CAG46003	conserved hypothetical protein
FTL_1658	Q2A1V9	A0A0B3VQX3	UPI00006C4FC6	Hypothetical membrane protein	0	CAG44752	hypothetical membrane protein
FTL_1784	Q2A1J3		UPI00006C502F	2-oxoglutarate dehydrogenase E1 component	0	CAG44709	2-oxoglutarate dehydrogenase E1 component
pheT	Q2A321		UPI00006C4E74	Phenylalanyl-tRNA synthetase beta chain	0	CAG45635	Phenylalanyl-tRNA synthetase, beta subunit
FTL_1266	Q2A2W2	A0A0B6E678	UPI000049C3FE	Lipase/esterase	0	CAG45574	Lipase/esterase
FTL_0795, adk	Q2A425	A0A0B6DRD6	UPI00006C4D57	Adenylate kinase	1e-159	CAG45794	adenylate kinase
FTL_1850	Q2A1D0	A0A0B3VRL5	UPI00006C505F	Adenylosuccinate lyase	0	CAG44648	adenylosuccinate lyase
FTL_1592	Q2A221	A0A0B6CNC5	UPI00006C4F90	Acetyl-CoA carboxylase, biotin carboxyl carrier protein subunit	4e-107	CAG45105	Acetyl-CoA carboxylase, biotin carboxyl carrier protein subunit
FTL_0832	Q2A3Z8		UPI00006C4D70	Putative uncharacterized protein	0	CAG45762	conserved hypothetical protein
FTL_0218, gltX	Q2A5I8	A0A0B3VXJ9	UPI00006C4BAC	Glutamyl-tRNA synthetase	0	CAG44940	Glutamyl-tRNA synthetase
FTL_0601	Q2A4J1	A0A0B3VNU0	UPI000034E330	Sugar transamine/perosamine synthetase	0	CAG46088	sugar transamine/perosamine synthetase
FTL_1571	Q2A242	A0A0B6D0U7	UPI00006C4F7D	Thioredoxin reductase	0	CAG45122	thioredoxin reductase
FTL_1956	Q2A148		UPI00006C50A3	Aminopeptidase N	0	CAG46426	Aminopeptidase N
FTL_0235, rpsJ	Q2A5H1	A0A080Q5P3	UPI00006C4BBA	30S ribosomal protein S10	5e-72	CAG44957	30S ribosomal protein S10
FTL_1115	Q2A3A0	A0A0B3VQ34	UPI00006C4E46	Putative uncharacterized protein	0	CAG45721	hypothetical protein
FTL_0114	Q2A358	A0A0B6CJ72	UPI00006C4B59	Intracellular growth locus, subunit D	0	CAG46344	intracellular growth locus, subunit D
FTL_0602	Q2A4J0	A0A0B3VN46	UPI00006C4CC8	Formyl transferase	2e-178	CAG46087	formyl transferase
FTL_1224	Q2A2Z5	A0A0B3WIY5	UPI00006C4E8A	Thioredoxin	2e-76	CAG45609	Thioredoxin 1
pyrE	Q2A4S6	A0A0B3WI63	UPI00006C4C84	Orotate phosphoribosyltransferase	8e-150	CAG45070	orotate phosphoribosyltransferase
FTL_1399, kdsB	Q2A2J8	Q2A2J8	UPI00006C4F01	3-deoxy-manno-octulosonate cytidylyltransferase	0	CAG46111	3-deoxy-D-manno-octulosonate cytidyltransferase
FTL_0012, recA	Q2A629	A0A0B3VNX5	UPI000049C5F9	Protein RecA	0	CAG46383	Recombinase A protein
FTL_1212, leuS	Q2A307	A0A0B3WJX5	UPI00006C4E80	Leucyl-tRNA synthetase	0	CAG45623	Leucyl-tRNA synthetase
FTL_0831	Q2A3Z9	A0A0B6CWC4	UPI00006C4D6F	Cyanophycin synthetase	0	CAG45763	cyanophycin synthetase
FTL_1860	Q2A1C5		UPI00006C5064	Phosphoribosylformylglycinamidine synthase	0	CAG46353	phosphoribosylformylglycinamidine synthase
FTL_0245, rpsQ	Q2A5G1	A0A0B3VQK9	UPI00006C4BC1	30S ribosomal protein S17	2e-56	CAG44967	30S ribosomal protein S17
FTL_0696	Q2A4A5	A0A0B3VRB4	UPI000045007E	ABC transporter, ATP-binding protein	0	CAG45881	ABC transporter, ATP-binding protein
FTL_1197, pheS	Q2A322	A0A0B3VR48	UPI00006C4E73	Phenylalanyl-tRNA synthetase alpha chain	0	CAG45636	Phenylalanyl-tRNA synthetase, alpha subunit
FTL_1827, nuoD	Q2A1F3	A0A0B3VF86	UPI00006C504C	NADH-quinone oxidoreductase subunit D	0	CAG44667	NADH dehydrogenase I, D subunit
FTL_1302	Q2A2S9	A0A0B6DXY4	UPI00006C4EC0	Phenol hydroxylase	0	CAG44998	phenol hydroxylase
FTL_0519	Q2A4R4	A0A0B3VNL4	UPI000049C5A3	Septum site-determining protein MinD	0	CAG46239	septum site-determining protein MinD
FTL_0843, tgt	Q2A3Y7	A7NBL6	UPI00006C4D7B	Queuine tRNA-ribosyltransferase	0	CAG45753	queuine tRNA-ribosyltransferase.
FTL_0533	Q2A4Q0	A0A0B3VQ57	UPI00006C4C97	DNA gyrase, subunit A	0	CAG46208	DNA gyrase, subunit A
FTL_0938	Q2A3Q1		UPI00006C4DC6	Histidine decarboxylase	0	CAG45297	histidine decarboxylase
valS	Q2A5J6	A0A0B6ECP6	UPI00006C4BA5	Valyl-tRNA synthetase	0	CAG44932	Valyl-tRNA synthetase
FTL_0318	Q2A592	A0A0B3VF14	UPI00006C4BF8	Hypothetical lipoprotein	2e-51	CAG45459	hypothetical lipoprotein
FTL_1185	Q2A334		UPI00006C4E6C	Macrophage growth locus, subunit A	1e-133	CAG45908	macrophage growth locus, subunit A
FTL_0986	Q2A3K8	A0A0B6E1Y4	UPI00006C4DEB	Ribonucleoside-diphosphate reductase	0	CAG45167	Ribonucleoside-diphosphate reductase, alpha subunit
FTL_1075	Q2A3D0	A0A0B3VP25	UPI000049C433	Putative uncharacterized protein	2e-140	CAG45648	hypothetical protein
FTL_1476, pgi	Q2A2C5	A0A0B3VNW6	UPI00006C4F38	Glucose-6-phosphate isomerase	0	CAG45948	Glucose-6-phosphate isomerase
FTL_0764	Q2A443	A0A0B6D1M1	UPI00006C4D46	Conserved hypothetical lipoprotein	0	CAG45816	conserved hypothetical lipoprotein
FTL_1072, dxs	Q2A3D3	A0A0B3VW08	UPI00006C4E2D	1-deoxy-D-xylulose-5-phosphate synthase	0	CAG45651	1-deoxy-D-xylulose 5-phosphate synthase
FTL_0597	Q2A4J5	A0A0B6DXN8	UPI00006C4CC4	NAD dependent epimerase	0	CAG46092	NAD dependent epimerase
FTL_1284	Q2A2U7	A0A0B6E4S6	UPI000049C3F3	Glutathione synthetase	0	CAG45559	glutathione synthetase
FTL_0805	Q2A415		UPI00006C4D5F	Bifunctional proline dehydrogenase,pyrroline-5-carboxylate dehydrogenase	0	CAG45783	Multifunctional protein, transcriptional repressor of proline utilization, proline dehydrogenase, pyrroline-5-carboxylate dehydrogenase
FTL_1829, nuoB	Q2A1F1	A0A080Q5T2	UPI000045026C	NADH-quinone oxidoreductase subunit B	5e-117	CAG44665	NADH dehydrogenase I, B subunit
FTL_0116	Q2A356		UPI00006C4B5B	Putative uncharacterized protein	0	CAG46342	conserved hypothetical protein
FTL_0801, aroK	Q2A419	A0A0B3VYD0	UPI00006C4D5C	Shikimate kinase	1e-124	CAG45788	shikimate kinase I
FTL_0606	Q2A4I6		UPI00006C4CCC	dTDP-glucose 4,6-dehydratase	0	CAG46083	dTDP-D-glucose 4, 6-dehydratase
lysS	Q2A189	A0A0B3WJY9	UPI00006C5085	Lysyl-tRNA synthetase	0	CAG44825	Lysyl-tRNA synthetase
FTL_0637	Q2A4G2	A0A0B3VC82	UPI00006C4CE0	Putative uncharacterized protein	3e-168	CAG46057	conservered hypothetical protein
FTL_0377, aroC	Q2A549	A0A0B3VCE7	UPI00006C4C1A	Chorismate synthase	0	CAG45509	chorismate synthase
tyrS	Q2A3M3	A0A0B3VY62	UPI00006C4DDD	Tyrosyl-tRNA synthetase	0	CAG45324	Tyrosyl-tRNA synthetase
FTL_0723	Q2A478	A0A0B3VP81	UPI00006C4D29	Putative uncharacterized protein	5e-59	CAG45854	hypothetical protein
rho	Q2A4I2	A0A0B3WKA9	UPI000045013F	Transcription termination factor Rho	0	CAG46079	transcription termination factor Rho
FTL_1702	Q2A1R9	A0A0B3WHX2	UPI00006C4FEB	Putative uncharacterized protein	1e-157	CAG46265	consvered hypothetical protein
FTL_0525	Q2A4Q8	A0A0B3WH36	UPI00006C4C90	Fumerate hydratase	0	CAG46233	fumerate hydratase
FTL_0419	Q2A510		UPI00006C4C3C	Oligopeptidase A	0	CAG45532	Oligopeptidase A
FTL_0410	Q2A519		UPI00006C4C34	Putative uncharacterized protein	0	CAG45935	hypothetical protein
FTL_1792	Q2A1I5	A0A0B3VRE8	UPI000049C1B8	Glutaredoxin	6e-79	CAG44700	Glutaredoxin-related protein
FTL_1861	Q2A1C4		UPI00006C5065	Amidophosphoribosyltransferase	0	CAG46354	Amidophosphoribosyltransferase
FTL_0739, mnmG	Q2A464	A0A0B3VDJ7	UPI00006C4D32	tRNA uridine 5-carboxymethylaminomethyl modification enzyme MnmG	0	CAG45838	glucose inhibited division protein A
FTL_0876	Q2A3V6	A0A0B3WJE2	UPI00006C4D96	Putative uncharacterized protein	2e-141	CAG45241	conserved hypothetical protein
clpX	Q2A3U0	A0A0B3VVD9	UPI00006C4DA5	ATP-dependent Clp protease ATP-binding subunit ClpX	0	CAG45258	ATP-dependent Clp protease subunit X
FTL_0151, ispE	Q2A5Q2	A0A0B3VS43	UPI00006C4B77	4-diphosphocytidyl-2-C-methyl-D-erythritol kinase	0	CAG44904	4-diphosphocytidyl-2-C-methyl-D-erythritol kinase
FTL_1590	Q2A223	A0A0B6E224	UPI00006C4F8E	Hypothetical membrane protein	1e-161	CAG45107	hypothetical membrane protein
FTL_1443	Q2A2F4	A0A0B3VDC6	UPI00006C4F24	Putative uncharacterized protein	1e-174	CAG45414	conserved hypothetical protein
aroA	Q2A3X8	A0A0B3VPN1	UPI00006C4D82	3-phosphoshikimate 1-carboxyvinyltransferase	0	CAG45221	3-phosphoshikimate 1-carboxyvinyltransferase
ribH	Q2A5X2	A0A0B3VEL5	UPI00006C4B3B	6,7-dimethyl-8-ribityllumazine synthase	1e-105	CAG46307	riboflavin synthase beta subunit (6,7-dimethl-8-ribityllumazine synthase)
FTL_1274	Q2A2V7		UPI00006C4EAA	Biotin synthesis protein BioC	9e-176	CAG45568	biotin synthesis protein BioC
FTL_1842, gatA	Q2A1D8	A0A0B3WLK4	UPI00006C5058	Glutamyl-tRNA(Gln) amidotransferase subunit A	0	CAG44653	Glutamyl-tRNA(Gln) amidotransferase subunit A
FTL_0928	Q2A3R1	A0A0B3WKR5	UPI000049C344	DJ-1/PfpI family protein	2e-162	CAG45287	DJ-1/PfpI family protein
FTL_1866	Q2A1B9	A0A0B3VRD3	UPI00006C506A	Protein-L-isoaspartate O-methyltransferase	4e-150	CAG46358	Protein-L-isoaspartate O-methyltransferase
FTL_0001, dnaA	Q2A640	Q2A640	UPI00006C4B00	Chromosomal replication initiator protein DnaA	0	CAG44634	chromosomal replication initiator protein dnaA
FTL_0891, tig	Q2A3U2	Q2A3U2	UPI00006C4DA4	Trigger factor	0	CAG45256	trigger factor (TF) protein (peptidyl-prolyl cis/trans isomerase)
FTL_1496	Q2A2A5	A0A0G2PBE4	UPI00006C4F48	ABC transporter, ATP-binding and membrane protein	0	CAG45969	ABC transporter, ATP-binding and membrane protein
FTL_1336	Q2A2Q0	A0A0B3VRW6	UPI00006C4ED6	Prephenate dehydratase	0	CAG45208	prephenate dehydratase
FTL_0715, thyA	Q2A486	A0A0B3VV67	UPI00006C4D22	Thymidylate synthase	0	CAG45862	thymidylate synthase
FTL_1119	Q2A396	A0A0B3VX20	UPI00006C4E4A	Recombination associated protein	0	CAG45717	recombination associated protein
FTL_1841, gatB	Q2A1D9	A0A0B6EAP0	UPI000049C196	Aspartyl/glutamyl-tRNA(Asn/Gln) amidotransferase subunit B	0	CAG44654	Aspartyl/glutamyl-tRNA(Asn/Gln) amidotransferase subunit B
FTL_1617	Q2A1Z6	A0A0B3VQA8	UPI00006C4FA5	Glutaminyl-tRNA synthetase	0	CAG45081	Glutaminyl-tRNA synthetase
purH	Q2A168	A0A0B3VNQ5	UPI00006C5094	Bifunctional purine biosynthesis protein purH	0	CAG44836	bifunctional purine biosynthesis protein
FTL_0547	Q2A4N7	A0A0B6CY85	UPI00006C4C9F	3-Deoxy-D-manno-octulosonic-acid transferase	0	CAG46194	3-Deoxy-D-manno-octulosonic-acid transferase
FTL_0537, lpxD2	Q2A4P6	A0A0B3VDU4	UPI000049C58F	UDP-3-O-[3-hydroxymyristoyl] glucosamine N-acyltransferase 2	0	CAG46204	UDP-3-O-[3-hydroxymyristoyl] glucosamine N-acyltransferase
FTL_0864	Q2A3W6		UPI00006C4D8D	SIS domain protein	0	CAG45232	SIS domain protein
FTL_0486, glgA	Q2A4U4	A0A0B6E941	UPI00006C4C74	Glycogen synthase	0	CAG45049	glycogen synthase
FTL_0466	Q2A4W4	A0A0B3VF53	UPI00006C4C61	Soluble lytic murein transglycosylase	0	CAG45033	soluble lytic murein transglycosylase
FTL_1668, msbA	Q2A1U9	A0A0B6CVS6	UPI00006C4FD0	Lipid A export ATP-binding/permease protein MsbA	0	CAG44742	Lipid A transport protein, ABC transporter, ATP-binding and membrane protein
FTL_0086	Q2A5W4		UPI00006C4B43	Putative uncharacterized protein	3e-175	CAG46394	conserved hypothetical protein
FTL_1781, glmM	Q2A1J6	A0A0B3VXZ3	UPI00006C502C	Phosphoglucosamine mutase	0	CAG44712	phosphoglucosamine mutase
FTL_0254, rpmD	Q2A5F2	A0A0B3WJN1	UPI000049C270	50S ribosomal protein L30	2e-40	CAG44976	50S ribosomal protein L30
FTL_1717	Q2A1Q4	A0A0B3WHM7	UPI0000E82688	UPF0246 protein FTL_1717	0	CAG46326	conserved hypothetical protein
FTL_1534	Q2A272	A0A0B6E6L6	UPI0000450065	Uridine kinase	1e-164	CAG45335	uridine kinase
FTL_1416	Q2A2I1	A0A0B3VQY7	UPI00006C4F0E	Capsule biosynthesis protein capB	0	CAG45438	capsule biosynthesis protein capB
FTL_1900	Q2A192	A0A0B6CSW9	UPI00006C5083	L-glutaminase	0	CAG44828	L-glutaminase
FTL_1511	Q2A292		UPI00006C4F53	Glycerophosphoryl diester phosphodiesterase family protein	0	CAG45359	glycerophosphoryl diester phosphodiesterase family protein
minC	Q2A4R3	A0A0B6EA41	UPI00006C4C8D	Probable septum site-determining protein minC	9e-166	CAG46238	septum site-determining protein MinC
FTL_0395	Q2A534	A0A0B3VDQ6	UPI00006C4C26	Phosphoribosylformylglycinamidine cyclo-ligase	0	CAG45526	Phosphoribosylaminoimidazol (AIR) synthetase
FTL_0877	Q2A3V5	A0A0B3VDC1	UPI00006C4D97	Peptidase, M24 family protein	0	CAG45242	Peptidase, M24 family protein

## Sheet: No match in Schu BLAST
STable 1c. LVS inner membrane proteins that had noprotein match after BLASTing against the Schu S4 database.
Locus/gene	Uniprot	Updated Uniprot		Protein description
	Accession #	Accession #	Uniparc ID
FTL_0485, glgC	Q2A4U5	A0A0B6EBU2	UPI00006C4C73	Glucose-1-phosphate adenylyltransferase
FTL_1753	Q2A1L8	A0A0B3VCY4	UPI00006C5019	Ion channel protein
FTL_0814	Q2A410		UPI00006C4D64	Putative uncharacterized protein
FTL_0491	Q2A4T9		UPI00006C4C79	Outer membrane lipoprotein
FTL_0515	Q2A4R8	A0A0B3WHJ2	UPI00006C4C8A	ABC transporter, periplasmic protein
FTL_0916	Q2A3S3	A0A0B3VCK0	UPI00006C4DB2	Ketol-acid reductoisomerase
FTL_0767	Q2A440		UPI00006C4D49	Putative uncharacterized protein
FTL_1710	Q2A1R1	A0A0B3VBW2	UPI00006C4FF3	ProP osmoprotectant transporter, ProQ/FINO family protein

## Sheet: BLAST LVS vs gram-negative bact
STable 1d. BLAST search results of LVS outer membrane proteins searched against all Gram-negative bacteria except Francisella species.
1E-values shown as zero represent values that are so low that they have been rounded to zero and indicate that there is virtually no possibility that the match is incorrect.
Locus/gene	Uniprot	Updated Uniprot	LVS	LVS Protein description	1E-value	Gram-negative Bacteria Protein Description	Uniprot
	Accession #	Accession #	Uniparc ID				Accession #
FTL_1714, groL	P94798	A0A0B3VNP3	UPI00006C4FF6	60 kDa chaperonin, GroEL	0	60 kDa chaperonin OS=Alteromonas mediterranea (strain DSM 17117 / CIP 110805 / LMG 28347 / Deep ecotype) GN=groL PE=3 SV=1	B4S112
FTL_0269	Q2A5D8	A0A0B3WHZ6	UPI00006C4BCD	NAD(P)-specific glutamate dehydrogenase	6e-180	NADP-specific glutamate dehydrogenase OS=Haemophilus influenzae (strain ATCC 51907 / DSM 11121 / KW20 / Rd) GN=gdhA PE=3 SV=1	P43793
FTL_0895	Q2A3T8	A0A0B6E271	UPI00003FC8F2	Histone-like protein HU form B	3e-35	DNA-binding protein HU-beta OS=Neisseria meningitidis serogroup B (strain MC58) GN=hupB PE=3 SV=1	P64389
FTL_0898, hfq	Q2A3T5	A0A0B3VWF4	UPI00006C4DA8	RNA-binding protein Hfq	2e-35	RNA-binding protein Hfq OS=Alkalilimnicola ehrlichii (strain ATCC BAA-1101 / DSM 17681 / MLHE-1) GN=hfq PE=3 SV=1	Q0AB60
atpE	Q2A1H7	A0A0B3VQR9	UPI00006C503C	ATP synthase subunit c	1e-22	ATP synthase subunit c OS=Shewanella woodyi (strain ATCC 51908 / MS32) GN=atpE PE=3 SV=1	B1KQ39
FTL_0538, fabZ	Q2A4P5	A0A0B3VXX3	UPI000049C58E	(3R)-hydroxymyristoyl-[acyl-carrier-protein] dehydratase	5e-44	3-hydroxyacyl-[acyl-carrier-protein] dehydratase FabZ OS=Marinomonas sp. (strain MWYL1) GN=fabZ PE=3 SV=1	A6VUT3
FTL_0361	Q2A558	A0A0B3VPQ3	UPI00006C4C12	LemA-like protein	1e-24	Protein LemA OS=Streptococcus gordonii (strain Challis / ATCC 35105 / BCRC 15272 / CH1 / DL1 / V288) GN=lemA PE=2 SV=1	A8AVK0
FTL_1146	Q2A370	A0A0B3VMU7	UPI00006C4E5C	Glyceraldehyde-3-phosphate dehydrogenase	2e-160	Glyceraldehyde-3-phosphate dehydrogenase OS=Clostridium acetobutylicum (strain ATCC 824 / DSM 792 / JCM 1419 / LMG 5710 / VKM B-1787) GN=gap PE=1 SV=1	O52631
FTL_1788	Q2A1I9		UPI00006C5033	Succinate dehydrogenase, cytochrome b556	2e-22	Succinate dehydrogenase cytochrome b556 subunit OS=Salmonella typhi GN=sdhC PE=3 SV=1	P63726
FTL_0903	Q2A3T0	A0A0B6E534	UPI00006C4DAD	HflK protein	2e-76	Protein HflK OS=Haemophilus influenzae (strain ATCC 51907 / DSM 11121 / KW20 / Rd) GN=hflK PE=3 SV=1	P44546
FTL_1957	Q2A147	A0A0B3WLK9	UPI00006C50A4	Heat shock protein, Hsp20	2e-28	Small heat shock protein C2 OS=Rickettsia felis (strain ATCC VR-1525 / URRWXCal2) GN=hspC2 PE=3 SV=1	Q4UKR8
FTL_0336	Q2A578	A0A0B3WIA5	UPI00006C4C03	Peptidoglycan-associated lipoprotein, outer membrane P6 domain protein	7e-24	Outer membrane protein P6 OS=Pasteurella multocida (strain Pm70) GN=pal PE=3 SV=1	Q51886
FTL_1799, atpF	Q2A1H8	A0A0B3VRA2	UPI00006C503B	ATP synthase subunit b	7e-47	ATP synthase subunit b 2 OS=Marinomonas sp. (strain MWYL1) GN=atpF2 PE=3 SV=1	A6W3T2
FTL_1108	Q2A3A7	A0A0B6EAC2	UPI00006C4E3F	Cytosol aminopeptidase family protein	1e-63	Probable cytosol aminopeptidase OS=Roseiflexus castenholzii (strain DSM 13941 / HLO8) GN=pepA PE=3 SV=1	A7NG41
FTL_1715, groS	P94797	A0A0B3VN11	UPI000004984D	10 kDa chaperonin, GroES	2e-39	10 kDa chaperonin OS=Alkalilimnicola ehrlichii (strain ATCC BAA-1101 / DSM 17681 / MLHE-1) GN=groS PE=3 SV=1	Q0ACQ8
FTL_1795, atpD	Q2A1I2	A0A0B3VF39	UPI00006C5038	ATP synthase subunit beta	0	ATP synthase subunit beta OS=Neisseria meningitidis serogroup C / serotype 2a (strain ATCC 700532 / DSM 15464 / FAM18) GN=atpD PE=3 SV=1	A1KW11
FTL_0965	Q2A3M6	A0A0B3VQF7	UPI00006C4DDB	ATP-dependent protease, proteasome-related peptidase subunit	1e-75	ATP-dependent protease subunit HslV OS=Methylococcus capsulatus (strain ATCC 33009 / NCIMB 11132 / Bath) GN=hslV PE=3 SV=1	Q606K2
FTL_0189	Q2A5L7	A0A0B3VQH3	UPI00006C4B91	Cytochrome d terminal oxidase, polypeptide subunit I	5e-169	Cytochrome bd-I ubiquinol oxidase subunit 1 OS=Shigella flexneri GN=cydA PE=3 SV=1	P0ABK1
FTL_1191, dnaK	Q2A328	A0A0B6E2K9	UPI00006C4E6F	Chaperone protein DnaK	0	Chaperone protein DnaK OS=Pseudomonas aeruginosa (strain PA7) GN=dnaK PE=3 SV=1	A6VCL8
FTL_1751, tuf	Q2A1M0	A0A0B3VPB3	UPI00006C5017	Elongation factor Tu	0	Elongation factor Tu OS=Hamiltonella defensa subsp. Acyrthosiphon pisum (strain 5AT) GN=tuf PE=3 SV=1	C4K4F8
FTL_0904	Q2A3S9	A0A0B3VWL4	UPI00006C4DAE	Protein HflC	7e-72	Protein HflC OS=Haemophilus influenzae (strain ATCC 51907 / DSM 11121 / KW20 / Rd) GN=hflC PE=3 SV=1	P44545
FTL_1678	Q2A1U2	A0A0B3VQN0	UPI00006C4FD6	Putative uncharacterized protein	3e-17	Murein tetrapeptide carboxypeptidase OS=Pseudomonas aeruginosa (strain ATCC 15692 / DSM 22644 / CIP 104116 / JCM 14847 / LMG 12228 / 1C / PRS 101 / PAO1) GN=PA5198 PE=1 SV=1	Q9HTZ1
FTL_1478	Q2A2C3	A0A0B3VVT8	UPI00006C4F3A	Inosine-5'-monophosphate dehydrogenase	0	Inosine-5'-monophosphate dehydrogenase OS=Pasteurella multocida (strain Pm70) GN=guaB PE=3 SV=1	Q9L6B7
FTL_0485, glgC	Q2A4U5	A0A0B6EBU2	UPI00006C4C73	Glucose-1-phosphate adenylyltransferase	0	Glucose-1-phosphate adenylyltransferase OS=Burkholderia xenovorans (strain LB400) GN=glgC PE=3 SV=1	Q141E6
FTL_1042	Q2A3G0	A0A0B3VV97	UPI00006C4E15	Peptidyl-prolyl cis-trans isomerase	2e-23	Peptidyl-prolyl cis-trans isomerase Mip OS=Coxiella burnetii (strain RSA 493 / Nine Mile phase I) GN=mip PE=1 SV=2	P51752
FTL_1179	Q2A340	A0A0B3VE81	UPI00006C4E66	Sigma-54 modulation protein	8e-29	Ribosome hibernation promoting factor OS=Pseudomonas putida (strain ATCC 47054 / DSM 6125 / NCIMB 11950 / KT2440) GN=hpf PE=3 SV=1	P0A147
FTL_1790	Q2A1I7	A0A0B3WLC8	UPI00006C5035	Major facilitator superfamily (MFS) tranport protein	9e-90	Protein AmpG OS=Escherichia coli (strain K12) GN=ampG PE=1 SV=1	P0AE16
FTL_0671, coaX1	Q2A4C9	A0A0B3VBK5	UPI000045012E	Type III pantothenate kinase 1	1e-88	Type III pantothenate kinase OS=Legionella pneumophila (strain Lens) GN=coaX PE=3 SV=1	Q5WXZ6
FTL_0225, tsf	Q2A5I1	A0A0B3VDN2	UPI00006C4BB3	Elongation factor Ts	1e-120	Elongation factor Ts OS=Legionella pneumophila subsp. pneumophila (strain Philadelphia 1 / ATCC 33152 / DSM 7513) GN=tsf PE=3 SV=2	Q5ZUS9
FTL_0192	Q2A5L4	A0A0B3VXH7	UPI00006C4B94	Cytochrome O ubiquinol oxidase subunit I	0	Cytochrome bo(3) ubiquinol oxidase subunit 1 OS=Escherichia coli O6:H1 (strain CFT073 / ATCC 700928 / UPEC) GN=cyoB PE=3 SV=1	P0ABI9
FTL_1797, atpA	Q2A1I0	A0A0B6E767	UPI00006C503A	ATP synthase subunit alpha	0	ATP synthase subunit alpha OS=Thioalkalivibrio sulfidiphilus (strain HL-EbGR7) GN=atpA PE=3 SV=1	B8GRC0
FTL_1783	Q2A1J4		UPI00006C502E	Dihydrolipoamide succinyltransferase component of 2-oxoglutarate dehydrogenase complex	5e-144	Dihydrolipoyllysine-residue succinyltransferase component of 2-oxoglutarate dehydrogenase complex OS=Pseudomonas aeruginosa (strain ATCC 15692 / DSM 22644 / CIP 104116 / JCM 14847 / LMG 12228 / 1C / PRS 101 / PAO1) GN=sucB PE=3 SV=1	Q9I3D2
FTL_1394	Q2A2K3	A0A0B3VRB2	UPI00006C4EFD	Galactose-proton symporter, major facilitator superfamily (MFS) transport protein	6e-82	Galactose-proton symporter OS=Escherichia coli (strain K12) GN=galP PE=1 SV=1	P0AEP1
FTL_1139	Q2A377	A0A0B3VC13	UPI000049C520	3-oxoacyl-(Acyl-carrier-protein) reductase	7e-111	3-oxoacyl-[acyl-carrier-protein] reductase FabG OS=Haemophilus influenzae (strain ATCC 51907 / DSM 11121 / KW20 / Rd) GN=fabG PE=3 SV=1	P43713
FTL_1553, sucC	Q2A253	A7NDR1	UPI00006C4F72	Succinyl-CoA ligase [ADP-forming] subunit beta	3e-148	Malate--CoA ligase subunit beta OS=Methylobacterium extorquens (strain ATCC 14718 / DSM 1338 / JCM 2805 / NCIMB 9133 / AM1) GN=mtkA PE=3 SV=2	P53594
FTL_0311	Q2A598	A0A0B3VDP3	UPI00006C4BF2	Dihydrolipoyl dehydrogenase	0	Dihydrolipoyl dehydrogenase OS=Vibrio cholerae serotype O1 (strain ATCC 39315 / El Tor Inaba N16961) GN=lpd PE=3 SV=1	Q9KPF6
FTL_0856	Q2A3X4	A0A0B3VQC2	UPI00006C4D85	Carbonic anhydrase	2e-68	Carbonic anhydrase 2 OS=Shigella flexneri GN=can PE=3 SV=1	P61518
FTL_1821	Q2A1F9	A0A0B3VZF1	UPI000049C1A3	NADH dehydrogenase I, J subunit	2e-24	NADH-quinone oxidoreductase subunit J OS=Rickettsia felis (strain ATCC VR-1525 / URRWXCal2) GN=nuoJ PE=3 SV=1	Q4UK29
FTL_1504, katG	Q2A298	A0A0B3VQE2	UPI0000E26CC5	Catalase-peroxidase	0	Catalase-peroxidase OS=Yersinia pseudotuberculosis serotype O:1b (strain IP 31758) GN=katG PE=3 SV=1	A7FLT3
FTL_1640	Q2A1X3	A0A0B6E3A8	UPI00006C4FBA	Amino acid transporter protein	5e-43	Aspartate-proton symporter OS=Bacillus subtilis (strain 168) GN=yveA PE=1 SV=1	O07002
FTL_1419	Q2A2H8	A0A0B3VE13	UPI000049C3AD	Cyanophycinase	4e-63	Cyanophycinase OS=Thermosynechococcus elongatus (strain BP-1) GN=cphB PE=3 SV=1	P0C8P3
FTL_1137	Q2A379	A0A0B3WI34	UPI00006C4E57	3-oxoacyl-[acyl-carrier-protein] synthase 2	2e-170	3-oxoacyl-[acyl-carrier-protein] synthase 2 OS=Vibrio cholerae serotype O1 (strain ATCC 39315 / El Tor Inaba N16961) GN=fabF PE=1 SV=3	Q9KQH9
FTL_0207	Q2A5J9	A0A0B3VPU6	UPI00006C4BA2	Pyrrolidone-carboxylate peptidase	2e-74	Pyrrolidone-carboxylate peptidase OS=Thermosipho africanus (strain TCF52B) GN=pcp PE=3 SV=1	B7IEE2
FTL_0387	Q2A542	A0A0B3VQN7	UPI00006C4C1F	Aspartate transaminase	6e-48	Aspartate aminotransferase OS=Thermus thermophilus (strain HB8 / ATCC 27634 / DSM 579) GN=aspC PE=1 SV=1	Q56232
FTL_1593, aroQ	Q2A220	A0A0B6CY28	UPI000049C2C7	3-dehydroquinate dehydratase	2e-57	3-dehydroquinate dehydratase OS=Prochlorococcus marinus (strain MIT 9301) GN=aroQ PE=3 SV=1	A3PBA5
FTL_1503	Q2A299	A0A0B3VPQ1	UPI00006C4F4D	Deoxyguanosinetriphosphate triphosphohydrolase	4e-111	Deoxyguanosinetriphosphate triphosphohydrolase-like protein 2 OS=Rhizobium loti (strain MAFF303099) GN=mlr6429 PE=3 SV=1	Q989G8
acpP	Q2A378	A0A0B6CYK1	UPI000049C521	Acyl carrier protein	5e-32	Acyl carrier protein OS=Shewanella oneidensis (strain MR-1) GN=acpP PE=3 SV=1	Q8EDH4
FTL_1442	Q2A2F5	A0A0B6DVP6	UPI00006C4F23	Enoyl-[acyl-carrier-protein] reductase [NADH]	6e-110	Enoyl-[acyl-carrier-protein] reductase [NADH] FabI OS=Pseudomonas aeruginosa (strain ATCC 15692 / DSM 22644 / CIP 104116 / JCM 14847 / LMG 12228 / 1C / PRS 101 / PAO1) GN=fabI PE=1 SV=1	Q9ZFE4
FTL_0865	Q2A3W5	A0A0B3VW13	UPI00006C4D8E	Major facilitator superfamily (MFS) transport protein	7e-62	Probable metabolite transport protein CsbC OS=Bacillus subtilis (strain 168) GN=csbC PE=1 SV=3	P46333
FTL_0539	Q2A4P4	A0A0B3VQ60	UPI00006C4C9B	Acyl-(Acyl-carrier-protein)--UDP-N-acetylglucosam ine O-acyltransferase	3e-75	Acyl-[acyl-carrier-protein]--UDP-N-acetylglucosamine O-acyltransferase OS=Janthinobacterium sp. (strain Marseille) GN=lpxA PE=3 SV=1	A6SZN9
FTL_0987, mdh	Q2A3K7	A7NC13	UPI00000C067D	Malate dehydrogenase	5e-150	Malate dehydrogenase OS=Sphingomonas wittichii (strain RW1 / DSM 6014 / JCM 10273) GN=mdh PE=3 SV=1	A5V5U9
infC	Q2A2J1	A0A0B6D2Y3	UPI000049C3B9	Translation initiation factor IF-3	1e-74	Translation initiation factor IF-3 OS=Pseudomonas entomophila (strain L48) GN=infC PE=3 SV=1	Q1IC14
FTL_0716, lgt	Q2A485	A0A0B6CS09	UPI00006C4D23	Prolipoprotein diacylglyceryl transferase	9e-99	Prolipoprotein diacylglyceryl transferase OS=Pseudomonas aeruginosa (strain PA7) GN=lgt PE=3 SV=1	A6UYE4
FTL_1637	Q2A1X6		UPI00006C4FB7	Lipoprotein	7e-23	Probable phospholipid-binding lipoprotein MlaA OS=Shigella flexneri GN=mlaA PE=1 SV=1	P43262
FTL_1753	Q2A1L8	A0A0B3VCY4	UPI00006C5019	Ion channel protein	2e-21	Small-conductance mechanosensitive channel OS=Edwardsiella ictaluri (strain 93-146) GN=mscS PE=3 SV=1	O52401
FTL_0191	Q2A5L5	A0A0G2PDS6	UPI00006C4B93	Cytochrome O ubiquinol oxidase subunit II	3e-86	Cytochrome bo(3) ubiquinol oxidase subunit 2 OS=Escherichia coli (strain K12) GN=cyoA PE=1 SV=1	P0ABJ1
FTL_1233	Q2A2Y8	A0A0B6CZT3	UPI00006C4E90	Amino acid antiporter	1e-51	Glutamate/gamma-aminobutyrate antiporter OS=Lactococcus lactis subsp. lactis (strain IL1403) GN=gadC PE=3 SV=1	Q9CG19
FTL_1554	Q2A252	A0A0B3VCG3	UPI00006C4F73	Succinyl-CoA ligase [ADP-forming] subunit alpha	5e-108	Malate--CoA ligase subunit alpha OS=Methylobacterium extorquens (strain ATCC 14718 / DSM 1338 / JCM 2805 / NCIMB 9133 / AM1) GN=mtkB PE=3 SV=2	P53595
FTL_1523, tdh	Q2A282	A0A0B3WKZ7	UPI00006C4F5C	L-threonine 3-dehydrogenase	2e-48	Sorbitol dehydrogenase OS=Bacillus halodurans (strain ATCC BAA-125 / DSM 18197 / FERM 7344 / JCM 9153 / C-125) GN=gutB PE=3 SV=1	Q9Z9U1
FTL_1060	Q2A3E5	A0A0B6DTX4	UPI00006C4E21	D-alanyl-D-alanine carboxypeptidase (Penicillin binding protein) family protein	1e-61	D-alanyl-D-alanine carboxypeptidase DacD OS=Escherichia coli (strain K12) GN=dacD PE=1 SV=3	P33013
FTL_0837	Q2A3Z3		UPI00006C4D75	D-methionine binding transport protein, ABC transporter, membrane and periplasmic protein	4e-75	D-methionine-binding lipoprotein MetQ OS=Salmonella typhi GN=metQ PE=3 SV=1	Q8Z992
FTL_0703, glyA	Q2A498	A0A0B3WKZ7	UPI00006C4F5C	Serine hydroxymethyltransferase	2e-48	Sorbitol dehydrogenase OS=Bacillus halodurans (strain ATCC BAA-125 / DSM 18197 / FERM 7344 / JCM 9153 / C-125) GN=gutB PE=3 SV=1	Q9Z9U1
FTL_1510	Q2A293	A0A0B3VVB6	UPI00006C4F52	Glycerol-3-phosphate transporter	2e-121	Glycerol-3-phosphate transporter OS=Bacillus subtilis (strain 168) GN=glpT PE=3 SV=1	P37948
FTL_1396	Q2A2K1	A0A0B3VYH6	UPI00006C4EFF	Galactose-1-phosphate uridylyltransferase	2e-134	Galactose-1-phosphate uridylyltransferase OS=Haemophilus influenzae (strain ATCC 51907 / DSM 11121 / KW20 / Rd) GN=galT PE=3 SV=2	P31764
FTL_1461	Q2A2E0	A0A0B6ECI6	UPI00006C4F2F	Purine nucleoside phosphorylase	3e-65	Purine nucleoside phosphorylase DeoD-type OS=Clostridium beijerinckii (strain ATCC 51743 / NCIMB 8052) GN=deoD PE=3 SV=1	A6M0X2
FTL_1796, atpG	Q2A1I1	Q2A1I1	UPI00006C5039	ATP synthase gamma chain	1e-102	ATP synthase gamma chain OS=Pseudomonas stutzeri (strain A1501) GN=atpG PE=3 SV=1	A4VS63
FTL_1420	Q2A2H7	A0A0B3VY46	UPI00006C4F11	Carbohydrate/purine kinase pfkB family protein	2e-16	5-dehydro-2-deoxygluconokinase OS=Clostridium beijerinckii (strain ATCC 51743 / NCIMB 8052) GN=iolC PE=3 SV=1	A6M229
FTL_0372, gpsA	Q2A554	A0A0B6CM18	UPI00006C4C16	Glycerol-3-phosphate dehydrogenase [NAD(P)+]	5e-93	Glycerol-3-phosphate dehydrogenase [NAD(P)+] OS=Bartonella tribocorum (strain CIP 105476 / IBS 506) GN=gpsA PE=3 SV=1	A9IM16
FTL_0585	Q2A4K7	A0A0B3VRU5	UPI00006C4CBA	Acyl-CoA dehydrogenase	0	Acyl-coenzyme A dehydrogenase OS=Escherichia coli (strain K12) GN=fadE PE=2 SV=2	Q47146
FTL_0691	Q2A4B0	A0A0B6D009	UPI00006C4D0C	Proton-dependent oligopeptide transport (POT) family protein	1e-112	Dipeptide and tripeptide permease B OS=Vibrio fischeri (strain MJ11) GN=dtpB PE=3 SV=1	B5FDK5
FTL_0068	Q2A5X9	A0A0B3WKT3	UPI00006C4B34	Phosphoheptose isomerase	3e-71	Phosphoheptose isomerase OS=Shewanella loihica (strain ATCC BAA-1088 / PV-4) GN=gmhA PE=3 SV=1	A3Q9E9
FTL_0583	Q2A4K9	A0A0B3WL67	UPI0000450040	3-ketoacyl-CoA thiolase	1e-126	3-ketoacyl-CoA thiolase OS=Bacillus subtilis (strain 168) GN=fadA PE=2 SV=1	O32177
FTL_0002	Q2A639	A0A0B3VFA9	UPI000049C18E	DNA polymerase III, beta chain	9e-90	DNA polymerase III subunit beta OS=Pseudomonas putida (strain ATCC 47054 / DSM 6125 / NCIMB 11950 / KT2440) GN=dnaN PE=3 SV=1	P0A120
FTL_1786	Q2A1J1	G9L957	UPI00006C5031	Succinate dehydrogenase, catalytic and NAD/flavoprotein subunit	3e-138	Fumarate reductase flavoprotein subunit OS=Escherichia coli (strain K12) GN=frdA PE=1 SV=3	P00363
FTL_1253	Q2A2W9		UPI00006C4E9F	GTP cyclohydrolase	1e-54	GTP cyclohydrolase 1 OS=Vibrio campbellii (strain ATCC BAA-1116 / BB120) GN=folE PE=3 SV=1	A7N6L2
FTL_0430	Q2A500	A0A0B6CWR8	UPI000049C3E8	Putative uncharacterized protein	1e-21	Thermolabile hemolysin OS=Vibrio parahaemolyticus serotype O3:K6 (strain RIMD 2210633) GN=VPA0226 PE=1 SV=2	Q99289
FTL_1527, eno	Q2A278	Q2A278	UPI00006C4F60	Enolase	0	Enolase OS=Clostridium tetani (strain Massachusetts / E88) GN=eno PE=3 SV=1	Q898R0
FTL_0033	Q2A610	A0A0B3VP53	UPI00006C4B16	Dihydroorotase	3e-56	Allantoinase OS=Deinococcus geothermalis (strain DSM 11300) GN=allB PE=3 SV=1	Q1J391
FTL_0310	Q2A599	A0A0G2P9H5	UPI00006C4BF1	Pyruvate dehydrogenase, E2 component	1e-174	Dihydrolipoyllysine-residue acetyltransferase component of pyruvate dehydrogenase complex OS=Haemophilus influenzae (strain ATCC 51907 / DSM 11121 / KW20 / Rd) GN=aceF PE=3 SV=1	P45118
FTL_1823, nuoH	Q2A1F7	A0A0B3VS58	UPI000045028C	NADH-quinone oxidoreductase subunit H	4e-157	NADH-quinone oxidoreductase subunit H 2 OS=Nitrosococcus oceani (strain ATCC 19707 / BCRC 17464 / NCIMB 11848 / C-107) GN=nuoH2 PE=3 SV=1	Q3J835
FTL_1012	Q2A3I9	A0A0B3VBG6	UPI000049C2FD	Putative uncharacterized protein	1e-14	Copper-sensing transcriptional repressor CsoR OS=Bacillus subtilis (strain 168) GN=csoR PE=1 SV=1	O32222
FTL_1174	Q2A344	A0A0B3VQN9	UPI00006C4E63	Cysteine synthase	4e-43	Cysteine synthase OS=Staphylococcus epidermidis (strain ATCC 35984 / RP62A) GN=cysK PE=3 SV=1	Q5HRP1
FTL_1899	Q2A193	A0A0B3VDS6	UPI00006C5082	Glutamine synthetase	3e-104	Glutamine synthetase 2 OS=Bradyrhizobium diazoefficiens (strain JCM 10833 / IAM 13628 / NBRC 14792 / USDA 110) GN=glnII PE=3 SV=2	P04772
FTL_1672	Q2A1U5		UPI00006C4FD3	Transporter AcrB/AcrD/AcrF family	3e-152	Efflux pump membrane transporter BepE OS=Brucella suis biovar 1 (strain 1330) GN=bepE PE=1 SV=1	Q8G2M6
FTL_1785	Q2A1J2	A0A0B3VQ75	UPI00006C5030	Succinate dehydrogenase iron-sulfur protein	2e-46	Fumarate reductase iron-sulfur subunit OS=Mycobacterium tuberculosis (strain CDC 1551 / Oshkosh) GN=frdB PE=3 SV=1	P9WN88
FTL_1294	Q2A2T7	A0A0B3VNC0	UPI00006C4EB9	Short-chain dehydrogenase/reductase	5e-17	D-beta-hydroxybutyrate dehydrogenase OS=Rhizobium meliloti (strain 1021) GN=bdhA PE=1 SV=1	O86034
FTL_1251	Q2A2X1	A0A0B6E7I2	UPI000049C405	Proton-dependent oligopeptide transport (POT) family protein	2e-120	Dipeptide and tripeptide permease A OS=Escherichia coli (strain K12) GN=dtpA PE=1 SV=1	P77304
FTL_1798, atpH	Q2A1H9	A0A0B3WKM0	UPI000049C1B3	ATP synthase subunit delta	2e-35	ATP synthase subunit delta OS=Acinetobacter baylyi (strain ATCC 33305 / BD413 / ADP1) GN=atpH PE=3 SV=1	Q6FFK3
FTL_0789	Q2A428	A0A0B3VV52	UPI00006C4D54	Aspartate aminotransferase	4e-106	Aspartate aminotransferase OS=Rickettsia felis (strain ATCC VR-1525 / URRWXCal2) GN=aatA PE=3 SV=1	Q4UND3
FTL_0360	Q2A559	A0A0B3WIR9	UPI00006C4C11	Heat shock protein HtpX	2e-60	Protease HtpX homolog OS=Helicobacter acinonychis (strain Sheeba) GN=htpX PE=3 SV=1	Q17WX4
FTL_1789	Q2A1I8	A0A0B6CZX8	UPI00006C5034	Citrate synthase	4e-163	Citrate synthase OS=Pseudomonas aeruginosa (strain ATCC 15692 / DSM 22644 / CIP 104116 / JCM 14847 / LMG 12228 / 1C / PRS 101 / PAO1) GN=gltA PE=3 SV=2	P14165
FTL_1818	Q2A1G2	A0A0B3WLI8	UPI00006C5047	NADH dehydrogenase I, M subunit	1e-123	NADH-quinone oxidoreductase subunit M OS=Rickettsia typhi (strain ATCC VR-144 / Wilmington) GN=nuoM PE=3 SV=1	Q68VV6
FTL_1283, hemL	Q2A2U8	Q2A2U8	UPI00006C4EB2	Glutamate-1-semialdehyde 2,1-aminomutase	0	Glutamate-1-semialdehyde 2	Q5NGB9
FTL_0214	Q2A5J2	A0A0B6CMW1	UPI000049C255	L-lactate dehydrogenase	3e-105	L-lactate dehydrogenase OS=Pseudomonas syringae pv. syringae (strain B728a) GN=lldD PE=3 SV=1	Q4ZY06
FTL_1521	Q2A284		UPI00006C4F5A	Chitinase family 18 protein	9e-19	Chitinase ChiA OS=Flavobacterium johnsoniae (strain ATCC 17061 / DSM 2064 / UW101) GN=chiA PE=1 SV=1	A5FB63
FTL_0596	Q2A4J6	A0A0B6E8E9	UPI00006C4CC3	UDP-glucose/GDP-mannose dehydrogenase	7e-46	NDP-N-acetyl-D-galactosaminuronic acid dehydrogenase OS=Ralstonia solanacearum (strain GMI1000) GN=epsD PE=3 SV=1	P58591
FTL_1701	Q2A1S0	A0A0B6CJT5	UPI00006C4FEA	GlpX protein	7e-104	Fructose-1	Q03224
FTL_1248	Q2A2X4	A0A0B3VDF2	UPI00006C4E9C	Pyruvate/2-oxoglutarate dehydrogenase complex,dihydrolipoamide dehydrogenase component	1e-143	Glutathione reductase OS=Haemophilus influenzae (strain ATCC 51907 / DSM 11121 / KW20 / Rd) GN=gor PE=3 SV=1	P43783
def2	Q2A4V7		UPI00006C4C68	Peptide deformylase 2	1e-22	Peptide deformylase 2 OS=Ralstonia solanacearum (strain GMI1000) GN=def2 PE=3 SV=1	Q8XZJ6
FTL_0309	Q2A5A0	A0A0B3VQ10	UPI00006C4BF0	Pyruvate dehydrogenase E1 component	0	Pyruvate dehydrogenase E1 component OS=Pseudomonas aeruginosa (strain ATCC 15692 / DSM 22644 / CIP 104116 / JCM 14847 / LMG 12228 / 1C / PRS 101 / PAO1) GN=aceE PE=3 SV=2	Q59637
FTL_0094	Q2A5V6	A0A0B3VWM4	UPI00006C4B4A	ClpB protein	0	Chaperone protein ClpB OS=Vibrio cholerae serotype O1 (strain ATCC 39315 / El Tor Inaba N16961) GN=clpB PE=3 SV=1	Q9KU18
FTL_1309	Q2A2S2	A0A0B3WHY1	UPI00006C4EC7	Acetyl-CoA carboxylase beta subunit	4e-129	Acetyl-coenzyme A carboxylase carboxyl transferase subunit beta OS=Proteus mirabilis (strain HI4320) GN=accD PE=3 SV=1	B4EZF5
FTL_1273	Q2A2V8	A0A0B3WKD6	UPI00006C4EA9	8-amino-7-oxononanoate synthase	1e-73	8-amino-7-oxononanoate synthase OS=Saccharophagus degradans (strain 2-40 / ATCC 43961 / DSM 17024) GN=bioF PE=3 SV=1	Q21FY4
FTL_1794, atpC	Q2A1I3	A0A0B3WLD3	UPI00006C5037	ATP synthase epsilon chain	1e-25	ATP synthase epsilon chain OS=Burkholderia ambifaria (strain ATCC BAA-244 / AMMD) GN=atpC PE=3 SV=1	Q0BJL4
FTL_1418	Q2A2H9	A0A0B3WK77	UPI00006C4F10	Asparaginase	8e-66	Isoaspartyl peptidase/L-asparaginase OS=Synechocystis sp. (strain PCC 6803 / Kazusa) GN=sll0422 PE=1 SV=1	P74383
FTL_1395	Q2A2K2		UPI00006C4EFE	Galactose-proton symporter, major facilitator superfamily (MFS) transport protein	1e-123	Galactose-proton symporter OS=Escherichia coli (strain K12) GN=galP PE=1 SV=1	P0AEP1
FTL_0515	Q2A4R8	A0A0B3WHJ2	UPI00006C4C8A	ABC transporter, periplasmic protein	3e-23	Probable phospholipid ABC transporter-binding protein MlaD OS=Haemophilus influenzae (strain ATCC 51907 / DSM 11121 / KW20 / Rd) GN=mlaD PE=3 SV=1	P45029
prs	Q2A3P2	A0A0B6CP06	UPI00006C4DCE	Ribose-phosphate pyrophosphokinase	9e-135	Ribose-phosphate pyrophosphokinase OS=Ralstonia solanacearum (strain GMI1000) GN=prs PE=3 SV=1	Q8Y2E1
FTL_0438	Q2A4Z2	A0A0B3VV71	UPI00006C4C48	NAD-dependent malic enzyme	3e-163	Probable NAD-dependent malic enzyme 3 OS=Bacillus subtilis (strain 168) GN=malS PE=3 SV=1	O34389
FTL_1190, grpE	Q2A329	A0A0G2PDZ1	UPI000012BB20	Protein GrpE	6e-51	Protein GrpE OS=Chromohalobacter salexigens (strain DSM 3043 / ATCC BAA-138 / NCIMB 13768) GN=grpE PE=3 SV=1	Q1QSW9
FTL_0149	Q2A5Q4	A0A0B6E4M6	UPI000049C23F	Carbonic anhydrase, family 3	7e-27	Phenylacetic acid degradation protein PaaY OS=Escherichia coli (strain K12) GN=paaY PE=3 SV=1	P77181
FTL_1812, hemE	Q2A1G5	A0A0B6DQG1	UPI00006C5045	Uroporphyrinogen decarboxylase	2e-122	Uroporphyrinogen decarboxylase OS=Ruthia magnifica subsp. Calyptogena magnifica GN=hemE PE=3 SV=1	A1AXS4
FTL_1602	Q2A211	A0A0B3VZ04	UPI000049C2BF	Delta-aminolevulinic acid dehydratase	5e-130	Delta-aminolevulinic acid dehydratase OS=Bacillus halodurans (strain ATCC BAA-125 / DSM 18197 / FERM 7344 / JCM 9153 / C-125) GN=hemB PE=3 SV=1	Q9K8G2
FTL_0806	Q2A414		UPI00006C4D60	Amino acid transporter family protein	6e-44	Aspartate-proton symporter OS=Bacillus subtilis (strain 168) GN=yveA PE=1 SV=1	O07002
FTL_0291	Q2A5B7		UPI00006C4BE0	Aromatic amino acid transporter of the HAAAP family	6e-39	Tryptophan-specific transport protein OS=Pseudomonas aeruginosa (strain UCBPP-PA14) GN=mtr PE=1 SV=1	Q02DS7
FTL_1671	Q2A1U6	A0A0B6EAB0	UPI00006C4FD2	Efflux protein, RND family, MFP subunit	1e-22	Multidrug resistance protein MdtA OS=Cronobacter turicensis (strain DSM 18703 / LMG 23827 / z3032) GN=mdtA PE=3 SV=2	C9XVZ5
FTL_1132	Q2A383	A0A0B3WI28	UPI000049C523	Inositol-1-monophosphatase	4e-34	Fructose-1	O33832
FTL_1522	Q2A283	A0A0B3VRM3	UPI00006C4F5B	2-amino-3-ketobutyrate coenzyme A ligase	0	2-amino-3-ketobutyrate coenzyme A ligase OS=Shigella flexneri GN=kbl PE=3 SV=1	P0AB79
FTL_1492	Q2A2A9	A0A0B3VB69	UPI00006C4F44	Fructokinase	2e-19	Glucokinase OS=Bacillus halodurans (strain ATCC BAA-125 / DSM 18197 / FERM 7344 / JCM 9153 / C-125) GN=glcK PE=3 SV=1	Q9KCZ4
FTL_0960	Q2A3N1	A0A0B3VRB8	UPI00006C4DD7	Soluble pyridine nucleotide transhydrogenase	1e-64	Dihydrolipoyl dehydrogenase OS=Chlamydia muridarum (strain MoPn / Nigg) GN=lpdA PE=3 SV=1	Q9PJI3
FTL_1497	Q2A2A4	A0A0B6EB96	UPI00006C4F49	C4-dicarboxylate transport protein	4e-158	C4-dicarboxylate transport protein 2 OS=Pseudomonas aeruginosa (strain UCBPP-PA14) GN=dctA2 PE=3 SV=1	Q02J03
FTL_1219	Q2A300	A0A0B6E013	UPI00006C4E86	Aminotransferase, class II	2e-29	8-amino-7-oxononanoate synthase OS=Hahella chejuensis (strain KCTC 2396) GN=bioF PE=3 SV=1	Q2SBD5
pepA	Q2A2C2	A0A0E2ZLP9	UPI000049C4FA	Probable cytosol aminopeptidase	1e-114	Probable cytosol aminopeptidase OS=Pseudoalteromonas atlantica (strain T6c / ATCC BAA-1087) GN=pepA PE=3 SV=1	Q15PX4
def1	Q2A5X3	A0A0B3WKW2	UPI00006C4B3A	Peptide deformylase 1	5e-47	Peptide deformylase OS=Thermodesulfovibrio yellowstonii (strain ATCC 51303 / DSM 11347 / YP87) GN=def PE=3 SV=1	B5YIL7
FTL_0879	Q2A3V3	A0A0B3VPP7	UPI00006C4D99	Beta-lactamase	7e-43	Beta-lactamase OS=Mycobacterium bovis (strain ATCC BAA-935 / AF2122/97) GN=blaC PE=3 SV=1	P0A5I7
FTL_0028	Q2A615	A0A0B3VWR3	UPI00006C4B12	Aspartate carbamoyltransferase,	2e-28	Ornithine carbamoyltransferase OS=Anoxybacillus flavithermus (strain DSM 21510 / WK1) GN=argF PE=3 SV=1	B7GM02
FTL_1062	Q2A3E3		UPI00006C4E23	3-deoxy-D-manno-octulosonate 8-phosphate phosphatase	2e-39	3-deoxy-D-manno-octulosonate 8-phosphate phosphatase KdsC OS=Escherichia coli O157:H7 GN=kdsC PE=3 SV=1	P0ABZ5
FTL_1140	Q2A376	A0A0B3VW26	UPI000049C51F	Malonyl coA-acyl carrier protein transacylase	4e-97	Malonyl CoA-acyl carrier protein transacylase OS=Haemophilus influenzae (strain ATCC 51907 / DSM 11121 / KW20 / Rd) GN=fabD PE=3 SV=1	P43712
FTL_0923	Q2A3R6	A0A0B3VQW3	UPI00006C4DB9	Glutaredoxin 2	2e-29	Glutaredoxin-2 OS=Escherichia coli O6:H1 (strain CFT073 / ATCC 700928 / UPEC) GN=grxB PE=3 SV=1	P0AC60
FTL_0721	Q2A480	A0A0B3VC50	UPI00006C4D28	DedA family protein	4e-59	Protein DedA OS=Escherichia coli (strain K12) GN=dedA PE=1 SV=1	P0ABP6
carB	Q2A614	A0A0B6E9J5	UPI00006C4B13	Carbamoyl-phosphate synthase large chain	0	Carbamoyl-phosphate synthase large chain OS=Agrobacterium fabrum (strain C58 / ATCC 33970) GN=carB PE=3 SV=2	Q8UDE9
FTL_0553	Q2A4N3	A0A0B6EAC5	UPI00006C4CA3	Signal peptidase I	2e-59	Signal peptidase I OS=Pseudomonas aeruginosa (strain ATCC 15692 / DSM 22644 / CIP 104116 / JCM 14847 / LMG 12228 / 1C / PRS 101 / PAO1) GN=lepB PE=3 SV=1	Q9I5G7
FTL_1907, ftsZ	Q9ZAW3	A0A0B3VCI9	UPI000012AD1C	Cell division protein ftsZ	2e-132	Cell division protein FtsZ OS=Escherichia coli O6:H1 (strain CFT073 / ATCC 700928 / UPEC) GN=ftsZ PE=3 SV=1	P0A9A7
FTL_1835	Q2A1E5	A0A0B6CS27	UPI00006C5052	Conserved membrane protein	3e-23	Bicyclomycin resistance protein OS=Escherichia coli (strain K12) GN=bcr PE=1 SV=4	P28246
FTL_1831	Q2A1E9	A0A0B3VS63	UPI000049C19E	Ferric uptake regulation protein	5e-43	Ferric uptake regulation protein OS=Neisseria meningitidis serogroup A / serotype 4A (strain Z2491) GN=fur PE=3 SV=1	P0A0S7
FTL_0234, fusA	Q2A5H2	A0A0B3VPY7	UPI00006C4BB9	Elongation factor G	0	Elongation factor G OS=Alcanivorax borkumensis (strain ATCC 700651 / DSM 11573 / NCIMB 13689 / SK2) GN=fusA PE=3 SV=1	Q0VSL8
FTL_1819	Q2A1G1	A0A0B6CNC7	UPI00006C5048	NADH dehydrogenase I, L subunit	0	NADH-quinone oxidoreductase subunit L OS=Neisseria meningitidis serogroup B (strain MC58) GN=nuoL PE=3 SV=1	Q9K1B0
FTL_0644	Q2A4F5	A0A0B3VC87	UPI00006C4CE6	Carbon-nitrogen hydrolase	5e-31	Hydrolase MtnU OS=Bacillus subtilis (strain 168) GN=mtnU PE=3 SV=1	O31664
FTL_1498	Q2A2A3	A0A0B3VB72	UPI0000450177	Translation initiation inhibitor	5e-29	Putative regulator AldR OS=Lactococcus lactis subsp. lactis (strain IL1403) GN=aldR PE=3 SV=2	O34133
FTL_0267, htpG	Q2A5E0	A0A0B6CXP1	UPI00006C4BCC	Chaperone protein htpG	0	Chaperone protein HtpG OS=Dechloromonas aromatica (strain RCB) GN=htpG PE=3 SV=1	Q47GZ8
FTL_1772, acn	Q2A1K3	A0A0B3VDX1	UPI00006C5026	Aconitate hydratase	0	Aconitate hydratase A OS=Thermus thermophilus (strain HB8 / ATCC 27634 / DSM 579) GN=acoA PE=3 SV=1	Q5SMF6
FTL_1272, bioB	Q2A2V9	A0A0B3VR27	UPI00006C4EA8	Biotin synthase	1e-129	Biotin synthase OS=Coxiella burnetii (strain Dugway 5J108-111) GN=bioB PE=3 SV=1	A9KG71
FTL_0178, oxaA	Q2A5M8	A0A0B3VQ05	UPI00006C4B89	Inner membrane protein oxaA	3e-53	Membrane protein insertase YidC OS=Aquifex aeolicus (strain VF5) GN=yidC PE=3 SV=1	O66561
FTL_1703	Q2A1R8	A0A0B6E967	UPI00006C4FEC	Amino acid transporter	6e-167	Lysine-specific permease OS=Escherichia coli (strain K12) GN=lysP PE=1 SV=5	P25737
FTL_1275, bioD	Q2A2V6	A0A0B3VY85	UPI00006C4EAB	ATP-dependent dethiobiotin synthetase BioD	2e-37	ATP-dependent dethiobiotin synthetase BioD OS=Legionella pneumophila subsp. pneumophila (strain Philadelphia 1 / ATCC 33152 / DSM 7513) GN=bioD PE=3 SV=1	Q5ZVG5
FTL_0552	Q2A4N4	A0A0B6E4M4	UPI00006C4CA2	Two-component response regulator	2e-54	Transcriptional regulatory protein BasR OS=Salmonella typhimurium (strain LT2 / SGSC1412 / ATCC 700720) GN=basR PE=1 SV=1	P36556
FTL_0131	Q2A5S2	A0A0B3VXG3	UPI00006C4B66	Branched-chain amino acid aminotransferase protein (Class IV)	3e-65	Branched-chain-amino-acid aminotransferase OS=Salmonella typhimurium (strain LT2 / SGSC1412 / ATCC 700720) GN=ilvE PE=1 SV=2	P0A1A5
FTL_0964, hslU	Q2A3M7	A4IY57	UPI000049C35C	ATP-dependent protease ATPase subunit HslU	0	ATP-dependent protease ATPase subunit HslU OS=Marinobacter hydrocarbonoclasticus (strain ATCC 700491 / DSM 11845 / VT8) GN=hslU PE=3 SV=1	A1TYU5
FTL_1490, gpmI	Q2A2B1	A0A0B3WH57	UPI00006C4F42	2,3-bisphosphoglycerate-independent phosphoglycerate mutase	0	2	Q5NFB1
FTL_1524	Q2A281	A0A0B3VEQ3	UPI00006C4F5D	Serine transporter	6e-21	Serine transporter OS=Escherichia coli O157:H7 GN=dlsT PE=1 SV=1	Q8XAF5
FTL_1149	Q2A367	A0A0B3VC37	UPI00006C4E5F	Fructose-1,6-bisphosphate aldolase	0	Fructose-bisphosphate aldolase OS=Pseudomonas aeruginosa (strain ATCC 15692 / DSM 22644 / CIP 104116 / JCM 14847 / LMG 12228 / 1C / PRS 101 / PAO1) GN=fba PE=3 SV=1	Q9I5Y1
ftsH1	Q2A2D3		UPI00006C4F31	ATP-dependent zinc metalloprotease FtsH	0	ATP-dependent zinc metalloprotease FtsH OS=Shigella flexneri GN=ftsH PE=3 SV=1	P0AAI4
FTL_0863	Q2A3W7	A0A0B3VND0	UPI00006C4D8C	Sodium-dicarboxylate symporter family protein	1e-34	Proton/sodium-glutamate symport protein OS=Bacillus subtilis (strain 168) GN=gltT PE=3 SV=1	O07605
fabH	Q2A375		UPI00006C4E58	3-oxoacyl-[acyl-carrier-protein] synthase 3	3e-121	3-oxoacyl-[acyl-carrier-protein] synthase 3 OS=Neisseria meningitidis serogroup B (strain MC58) GN=fabH PE=3 SV=1	Q9JXR6
FTL_0188	Q2A5L8	A0A0B3VPT6	UPI00006C4B90	Cytochrome d terminal oxidase, polypeptide subunit II	4e-90	Cytochrome bd-I ubiquinol oxidase subunit 2 OS=Escherichia coli (strain K12) GN=cydB PE=1 SV=1	P0ABK2
FTL_0800	Q2A420	A0A0B6CWZ9	UPI00006C4D5B	Type IV pilin multimeric outer membrane protein	4e-62	Competence protein E OS=Haemophilus influenzae (strain ATCC 51907 / DSM 11121 / KW20 / Rd) GN=comE PE=3 SV=2	P31772
FTL_0030	Q2A613	A0A0B6CWZ0	UPI000049C5CC	Carbamoyl-phosphate synthase small chain	2e-139	Carbamoyl-phosphate synthase small chain OS=Zymomonas mobilis subsp. mobilis (strain ATCC 31821 / ZM4 / CP4) GN=carA PE=3 SV=2	O50235
FTL_0674, panB	Q2A4C6	A0A0B3VBK8	UPI0001588898	3-methyl-2-oxobutanoate hydroxymethyltransferase	9e-108	3-methyl-2-oxobutanoate hydroxymethyltransferase OS=Bdellovibrio bacteriovorus (strain ATCC 15356 / DSM 50701 / NCIB 9529 / HD100) GN=panB PE=3 SV=1	Q6MHI3
FTL_1897	Q2A195	A0A0B3WJY6	UPI00006C5080	Outer membrane lipoprotein	4e-57	Outer membrane lipoprotein Blc OS=Vibrio cholerae serotype O1 (strain ATCC 39315 / El Tor Inaba N16961) GN=blc PE=3 SV=2	Q08790
cmk	Q2A3I4	A0A0B6DN00	UPI00006C4E00	Cytidylate kinase	9e-77	Cytidylate kinase OS=Vibrio cholerae serotype O1 (strain ATCC 39315 / El Tor Inaba N16961) GN=cmk PE=3 SV=2	Q9KQT2
FTL_1271	Q2A2W0	A0A0B6DSP9	UPI00006C4EA7	Adenosylmethionine-8-amino-7-oxononanoate aminotransferase	2e-104	Adenosylmethionine-8-amino-7-oxononanoate aminotransferase OS=Helicobacter pylori (strain J99 / ATCC 700824) GN=bioA PE=3 SV=1	Q9ZKM5
FTL_0846	Q2A3Y4	A0A0B3VPN4	UPI000049C478	Isochorismatase hydrolase family protein	2.8e-51	Isochorismatase OS=Legionella hackeliae GN=LHA_1973 PE=4 SV=1	A0A0A8UTZ6
FTL_0892, clpP	Q2A3U1	A0A0B3VBC0	UPI000049C32F	ATP-dependent Clp protease proteolytic subunit	7e-106	ATP-dependent Clp protease proteolytic subunit OS=Burkholderia thailandensis (strain ATCC 700388 / DSM 13276 / CIP 106301 / E264) GN=clpP PE=3 SV=1	Q2SWQ6
FTL_0516	Q2A4R7	A0A0B3VBI4	UPI00006C4C8B	ABC transporter, membrane protein	8e-70	Probable phospholipid ABC transporter permease protein MlaE OS=Escherichia coli O157:H7 GN=mlaE PE=3 SV=1	P64608
FTL_1825	Q2A1F5	A0A0B6E1V1	UPI00006C504B	NADH dehydrogenase I, F subunit	2e-148	NADH-quinone oxidoreductase subunit F OS=Rickettsia bellii (strain RML369-C) GN=nuoF PE=3 SV=1	Q1RHA0
FTL_0605	Q2A4I7	A0A0B3WHS8	UPI00006C4CCB	Glucose-1-phosphate thymidylyltransferase	3e-15	UTP--glucose-1-phosphate uridylyltransferase OS=Mycoplasma genitalium (strain ATCC 33530 / G-37 / NCTC 10195) GN=galU PE=3 SV=1	P47691
FTL_1834	Q2A1E6	A0A0B3WLJ8	UPI00006C5051	Diaminopimelate decarboxylase	7e-32	Diaminopimelate decarboxylase OS=Zymomonas mobilis subsp. mobilis (strain ATCC 31821 / ZM4 / CP4) GN=lysA PE=3 SV=1	Q9Z661
FTL_0020, aspS	Q2A622	A0A0B3VZE6	UPI00006C4B0C	Aspartyl-tRNA synthetase	1e-20	Lysylphosphatidylglycerol biosynthesis bifunctional protein LysX OS=Mycobacterium abscessus (strain ATCC 19977 / DSM 44196 / CIP 104536 / JCM 13569 / NCTC 13031 / TMC 1543) GN=lysX PE=3 SV=1	B1MAX9
FTL_0786	Q2A431	A0A0B3VQ16	UPI00006C4D51	N-acetylglucosamine-6-phosphate deacetylase	1e-31	N-acetylgalactosamine-6-phosphate deacetylase OS=Shewanella sp. (strain ANA-3) GN=agaAII PE=1 SV=1	A0KYQ5
FTL_0295, accA	Q2A5B4	A0A0B3VD68	UPI00006C4BE2	Acetyl-coenzyme A carboxylase carboxyl transferase subunit alpha	2e-136	Acetyl-coenzyme A carboxylase carboxyl transferase subunit alpha OS=Dechloromonas aromatica (strain RCB) GN=accA PE=3 SV=2	Q47HT1
FTL_1724	Q2A1P7	A0A0B6D1E6	UPI00006C4FFE	Conserved hypothetical lipoprotein	5e-51	Outer membrane protein assembly factor BamB OS=Kangiella koreensis (strain DSM 16069 / KCTC 12182 / SW-125) GN=bamB PE=3 SV=1	C7R5S3
FTL_1148	Q2A368		UPI00006C4E5E	Pyruvate kinase	2e-164	Pyruvate kinase II OS=Escherichia coli (strain K12) GN=pykA PE=1 SV=3	P21599
FTL_1865	Q2A1C0	A0A0B3VRZ3	UPI00006C5069	Outer membrane protein tolC	1e-16	Alkaline protease secretion protein AprF OS=Pseudomonas aeruginosa (strain ATCC 15692 / DSM 22644 / CIP 104116 / JCM 14847 / LMG 12228 / 1C / PRS 101 / PAO1) GN=aprF PE=3 SV=1	Q03027
FTL_1966	Q2A140	A0A0B3VRM8	UPI00006C50AA	Anthranilate synthase component I	9e-64	Aminodeoxychorismate synthase component 1 OS=Bacillus subtilis (strain 168) GN=pabB PE=1 SV=1	P28820
FTL_0821, hemH	Q2A406	A0A0B3VEN4	UPI00006C4D68	Ferrochelatase	2e-111	Ferrochelatase OS=Rhizobium meliloti (strain 1021) GN=hemH PE=3 SV=1	Q92M52
FTL_0038	Q2A605	A0A0B3VN88	UPI00006C4B1B	HlyD family secretion protein	4e-25	Multidrug resistance protein MdtN OS=Escherichia coli O157:H7 GN=mdtN PE=3 SV=1	Q8X5R2
FTL_1358	Q2A2N3	A0A0B3VQK2	UPI00006C4EE3	Cation-efflux family protein	4e-22	Cation-efflux pump FieF OS=Yersinia enterocolitica serotype O:8 / biotype 1B (strain NCTC 13174 / 8081) GN=fieF PE=3 SV=1	A1JHZ2
FTL_0586	Q2A4K6		UPI00006C4CBB	Long chain fatty acid CoA ligase	3e-148	Long-chain-fatty-acid--CoA ligase OS=Escherichia coli O6:H1 (strain CFT073 / ATCC 700928 / UPEC) GN=fadD PE=3 SV=1	P69452
FTL_0838, metN	Q2A3Z2	A0A0B6E391	UPI00006C4D76	Methionine import ATP-binding protein MetN	4e-113	Methionine import ATP-binding protein MetN 3 OS=Pectobacterium atrosepticum (strain SCRI 1043 / ATCC BAA-672) GN=metN3 PE=3 SV=1	Q6D1C4
FTL_0480	Q2A4V0	A0A0B3VR68	UPI00006C4C6E	Glycine cleavage system P protein, subunit 2	0	Probable glycine dehydrogenase (decarboxylating) subunit 2 OS=Nitrosospira multiformis (strain ATCC 25196 / NCIMB 11849 / C 71) GN=gcvPB PE=3 SV=1	Q2YCK3
FTL_1706, lolA	Q2A1R5	A0A0B3VN92	UPI00006C4FEF	Outer-membrane lipoprotein carrier protein	6e-31	Outer-membrane lipoprotein carrier protein OS=Pseudomonas aeruginosa (strain ATCC 15692 / DSM 22644 / CIP 104116 / JCM 14847 / LMG 12228 / 1C / PRS 101 / PAO1) GN=lolA PE=1 SV=1	Q9I0M4
FTL_1749	Q2A1M2	A0A0B6DST8	UPI00006C5015	Transcription antitermination protein nusG	4e-66	Transcription termination/antitermination protein NusG OS=Vibrio parahaemolyticus serotype O3:K6 (strain RIMD 2210633) GN=nusG PE=3 SV=2	Q87KP9
FTL_1824	Q2A1F6		UPI00006C504A	NADH-quinone oxidoreductase	4e-107	NADH-quinone oxidoreductase subunit G OS=Rickettsia typhi (strain ATCC VR-144 / Wilmington) GN=nuoG PE=3 SV=1	Q68VV2
FTL_1910, ddl	Q2A182	Q2A182	UPI00006C5089	D-alanine--D-alanine ligase	5e-78	D-alanine--D-alanine ligase OS=Haemophilus somnus (strain 129Pt) GN=ddl PE=3 SV=1	Q0I1D1
FTL_0743	Q2A460	A0A0B3WJL9	UPI00006C4D36	Oxidoreductase, short-chain dehydrogenase family protein	2e-26	Sulfoacetaldehyde reductase OS=Chromohalobacter salexigens (strain DSM 3043 / ATCC BAA-138 / NCIMB 13768) GN=isfD PE=1 SV=1	Q1R183
FTL_0476	Q2A4V4		UPI00006C4C6A	Lysine decarboxylase, inducable	0	Lysine decarboxylase	P0A9H3
FTL_1067	Q2A3D8	A0A0B3VPJ9	UPI00006C4E28	Putative uncharacterized protein	6e-47	S-methyl-5'-thioadenosine phosphorylase OS=Geobacter sulfurreducens (strain ATCC 51573 / DSM 12127 / PCA) GN=mtnP PE=3 SV=1	Q74E52
FTL_1041	Q2A3G1	A0A0B6D0E1	UPI00006C4E14	Octaprenyl-diphosphate synthase	3e-110	Octaprenyl-diphosphate synthase OS=Shigella flexneri GN=ispB PE=3 SV=1	P0AD58
gshA	Q2A2S7	A0A0B6CX06	UPI00006C4EC2	Glutamate--cysteine ligase	2e-111	Glutamate--cysteine ligase OS=Bordetella petrii (strain ATCC BAA-461 / DSM 12804 / CCUG 43448) GN=gshA PE=3 SV=1	A9HYE0
FTL_1683, cysS	Q2A1T7	A4IWF2	UPI00006C4FDA	Cysteinyl-tRNA synthetase	7e-76	L-cysteine:1D-myo-inositol 2-amino-2-deoxy-alpha-D-glucopyranoside ligase OS=Streptosporangium roseum (strain ATCC 12428 / DSM 43021 / JCM 3005 / NI 9100) GN=mshC PE=3 SV=1	D2AU10
FTL_1912	Q2A180	A0A0B3VCJ4	UPI00006C508B	30S ribosomal protein S1	2e-71	4-hydroxy-3-methylbut-2-enyl diphosphate reductase OS=Fusobacterium nucleatum subsp. nucleatum (strain ATCC 25586 / CIP 101130 / JCM 8532 / LMG 13131) GN=ispH PE=3 SV=1	Q8RI52
FTL_0453, glmU	Q2A4X7	A0A0E2ZKX0	UPI000049C28B	Bifunctional protein glmU	7e-171	Bifunctional protein GlmU OS=Aliivibrio salmonicida (strain LFI1238) GN=glmU PE=3 SV=1	B6EHG2
FTL_1071, guaA	Q2A3D4	Q2A3D4	UPI00006C4E2C	GMP synthase [glutamine-hydrolyzing]	0	GMP synthase [glutamine-hydrolyzing] OS=Methylococcus capsulatus (strain ATCC 33009 / NCIMB 11132 / Bath) GN=guaA PE=3 SV=1	Q60C21
FTL_1547	Q2A259	A0A0B6E194	UPI00006C4F6E	DNA gyrase subunit B	0	DNA gyrase subunit B OS=Vibrio cholerae serotype O1 (strain ATCC 39315 / El Tor Inaba N16961) GN=gyrB PE=3 SV=1	Q9KVX3
FTL_0454	Q2A4X6	A0A0B6E6J6	UPI00006C4C56	Glucosamine--fructose-6-phosphate aminotransferase	0	Glutamine--fructose-6-phosphate aminotransferase [isomerizing] OS=Pseudomonas putida (strain ATCC 47054 / DSM 6125 / NCIMB 11950 / KT2440) GN=glmS PE=3 SV=2	Q88BX8
FTL_0404	Q2A525		UPI00006C4C2F	Glucose kinase	4e-68	Glucokinase OS=Nostoc sp. (strain PCC 7120 / SAG 25.82 / UTEX 2576) GN=glk PE=3 SV=1	P58616
FTL_0281	Q2A5C7	A0A0B3VQA0	UPI00006C4BD8	Heat shock protein, hsp40	8e-70	Curved DNA-binding protein OS=Coxiella burnetii (strain RSA 493 / Nine Mile phase I) GN=cbpA PE=3 SV=1	Q83CJ2
FTL_1809, infB	Q2A1G8	Q2A1G8	UPI00006C5042	Translation initiation factor IF-2	0	Translation initiation factor IF-2 OS=Aeromonas hydrophila subsp. hydrophila (strain ATCC 7966 / DSM 30187 / JCM 1027 / KCTC 2358 / NCIMB 9240) GN=infB PE=3 SV=1	A0KNE3
FTL_1591	Q2A222	A0A0B3VQ70	UPI00006C4F8F	Acetyl-CoA carboxylase, biotin carboxylase subunit	0	Biotin carboxylase OS=Haemophilus influenzae (strain ATCC 51907 / DSM 11121 / KW20 / Rd) GN=accC PE=1 SV=1	P43873
FTL_0926	Q2A3R3	A0A0B3VYM2	UPI00006C4DBC	Ferritin-like protein	2e-38	Bacterial non-heme ferritin OS=Staphylococcus haemolyticus (strain JCSC1435) GN=ftnA PE=3 SV=1	Q4L7K6
FTL_0584	Q2A4K8		UPI00006C4CB9	Fusion product of 3-hydroxacyl-CoA dehydrogenase and acyl-CoA-binding protein	6e-140	Probable 3-hydroxyacyl-CoA dehydrogenase OS=Bacillus subtilis (strain 168) GN=fadN PE=2 SV=2	O32178
FTL_1208, dcd	Q2A311	A0A0E2ZJD7	UPI000049C423	Deoxycytidine triphosphate deaminase	2e-116	Deoxycytidine triphosphate deaminase OS=Cupriavidus pinatubonensis (strain JMP 134 / LMG 1197) GN=dcd PE=3 SV=1	Q474W3
FTL_0588	Q2A4K4	A0A0B3VEX2	UPI00006C4CBD	Isocitrate dehydrogenase	0	Isocitrate dehydrogenase [NADP] OS=Corynebacterium efficiens (strain DSM 44549 / YS-314 / AJ 12310 / JCM 11189 / NBRC 100395) GN=icd PE=3 SV=1	Q8RQL9
FTL_1780, tpiA	P96763	A0A0B3VQ81	UPI00006C502B	Triosephosphate isomerase	2e-33	L-erythrulose-4-phosphate epimerase OS=Mycobacterium smegmatis (strain ATCC 700084 / mc(2)155) GN=lerI PE=1 SV=1	A0R756
FTL_0479, gcvPA	Q2A4V1	A0A0B6CW60	UPI00006C4C6D	Probable glycine dehydrogenase [decarboxylating] subunit 1	0	Probable glycine dehydrogenase (decarboxylating) subunit 1 OS=Halorhodospira halophila (strain DSM 244 / SL1) GN=gcvPA PE=3 SV=1	A1WWA5
FTL_1240	Q2A2Y2	A0A0B3VPV7	UPI00006C4E95	Phospho-2-dehydro-3-deoxyheptonate aldolase	9e-137	Phospho-2-dehydro-3-deoxyheptonate aldolase OS=Haemophilus influenzae (strain ATCC 51907 / DSM 11121 / KW20 / Rd) GN=aroG PE=3 SV=1	P44303
FTL_1782, apt	Q2A1J5	A0A0B3VDW0	UPI00006C502D	Adenine phosphoribosyltransferase	8e-64	Adenine phosphoribosyltransferase OS=Microcystis aeruginosa (strain NIES-843) GN=apt PE=3 SV=1	B0JR14
FTL_0477, gcvT	Q2A4V3	A0A0B3VEV7	UPI00006C4C6B	Aminomethyltransferase	6e-136	Aminomethyltransferase OS=Idiomarina loihiensis (strain ATCC BAA-735 / DSM 15497 / L2-TR) GN=gcvT PE=3 SV=1	Q5QVA8
FTL_1239	Q2A2Y3	A0A0B3WIX3	UPI00006C4E94	Signal recognition particle protein, Ffh	3e-45	Signal recognition particle receptor FtsY OS=Escherichia coli (strain K12) GN=ftsY PE=1 SV=1	P10121
FTL_0724	Q2A477	A0A0B3VNH4	UPI0000450098	5-formyltetrahydroformate cycloligase family protein	2e-21	5-formyltetrahydrofolate cyclo-ligase OS=Escherichia coli (strain K12) GN=ygfA PE=1 SV=1	P0AC28
FTL_1265	Q2A2W3		UPI00006C4EA5	2-amino-4-hydroxy-6-hydroxymethyldihydropteridine pyrophosphokinase/dihydropteroate synthase	7e-46	Folate synthesis bifunctional protein OS=Chlamydia trachomatis (strain D/UW-3/Cx) GN=folKP PE=3 SV=1	O84619
FTL_1784	Q2A1J3		UPI00006C502F	2-oxoglutarate dehydrogenase E1 component	0	2-oxoglutarate dehydrogenase E1 component OS=Escherichia coli (strain K12) GN=sucA PE=1 SV=1	P0AFG3
FTL_1266	Q2A2W2	A0A0B6E678	UPI000049C3FE	Lipase/esterase	1e-15	Acetyl esterase OS=Salmonella choleraesuis (strain SC-B67) GN=aes PE=3 SV=1	Q57S73
FTL_0795, adk	Q2A425	A0A0B6DRD6	UPI00006C4D57	Adenylate kinase	5e-92	Adenylate kinase OS=Chromobacterium violaceum (strain ATCC 12472 / DSM 30191 / JCM 1249 / NBRC 12614 / NCIMB 9131 / NCTC 9757) GN=adk PE=3 SV=1	Q7NSS7
FTL_1592	Q2A221	A0A0B6CNC5	UPI00006C4F90	Acetyl-CoA carboxylase, biotin carboxyl carrier protein subunit	3e-33	Biotin carboxyl carrier protein of acetyl-CoA carboxylase OS=Escherichia coli O6:H1 (strain CFT073 / ATCC 700928 / UPEC) GN=accB PE=3 SV=1	P0ABD9
FTL_0832	Q2A3Z8		UPI00006C4D70	Putative uncharacterized protein	3e-38	Cyanophycin synthetase OS=Synechocystis sp. (strain PCC 6803 / Kazusa) GN=cphA PE=3 SV=1	P73833
FTL_0218, gltX	Q2A5I8	A0A0B3VXJ9	UPI00006C4BAC	Glutamyl-tRNA synthetase	7e-65	Glutamyl-Q tRNA(Asp) synthetase OS=Symbiobacterium thermophilum (strain T / IAM 14863) GN=gluQ PE=3 SV=1	Q67KZ3
FTL_0601	Q2A4J1	A0A0B3VNU0	UPI000034E330	Sugar transamine/perosamine synthetase	4e-53	GDP-perosamine synthase OS=Escherichia coli O157:H7 GN=perA PE=1 SV=1	Q7DBF3
FTL_0916	Q2A3S3	A0A0B3VCK0	UPI00006C4DB2	Ketol-acid reductoisomerase	2e-172	Ketol-acid reductoisomerase (NAD(+)) OS=Desulfococcus oleovorans (strain DSM 6200 / Hxd3) GN=Dole_2039 PE=1 SV=1	A8ZTR0
FTL_1571	Q2A242	A0A0B6D0U7	UPI00006C4F7D	Thioredoxin reductase	1e-40	Alkyl hydroperoxide reductase subunit F OS=Staphylococcus aureus (strain N315) GN=ahpF PE=1 SV=1	P99118
FTL_1956	Q2A148		UPI00006C50A3	Aminopeptidase N	0	Aminopeptidase N OS=Escherichia coli (strain K12) GN=pepN PE=1 SV=2	P04825
FTL_1399, kdsB	Q2A2J8	Q2A2J8	UPI00006C4F01	3-deoxy-manno-octulosonate cytidylyltransferase	4e-87	3-deoxy-manno-octulosonate cytidylyltransferase OS=Pseudoalteromonas haloplanktis (strain TAC 125) GN=kdsB PE=3 SV=1	Q3IGX8
FTL_0831	Q2A3Z9	A0A0B6CWC4	UPI00006C4D6F	Cyanophycin synthetase	0	Cyanophycin synthetase OS=Anabaena variabilis (strain ATCC 29413 / PCC 7937) GN=cphA PE=1 SV=1	O86109
FTL_0696	Q2A4A5	A0A0B3VRB4	UPI000045007E	ABC transporter, ATP-binding protein	5e-41	Probable phospholipid import ATP-binding protein MlaF OS=Haemophilus influenzae (strain ATCC 51907 / DSM 11121 / KW20 / Rd) GN=mlaF PE=1 SV=1	P45031
FTL_1827, nuoD	Q2A1F3	A0A0B3VF86	UPI00006C504C	NADH-quinone oxidoreductase subunit D	0	NADH-quinone oxidoreductase subunit D OS=Ruthia magnifica subsp. Calyptogena magnifica GN=nuoD PE=3 SV=1	A1AVR5
FTL_1302	Q2A2S9	A0A0B6DXY4	UPI00006C4EC0	Phenol hydroxylase	1e-16	Anthranilate 1	O85675
FTL_0519	Q2A4R4	A0A0B3VNL4	UPI000049C5A3	Septum site-determining protein MinD	4e-115	Septum site-determining protein MinD OS=Neisseria meningitidis serogroup B (strain MC58) GN=minD PE=1 SV=1	Q7DDS7
FTL_0533	Q2A4Q0	A0A0B3VQ57	UPI00006C4C97	DNA gyrase, subunit A	0	DNA gyrase subunit A OS=Salmonella typhimurium (strain LT2 / SGSC1412 / ATCC 700720) GN=gyrA PE=1 SV=3	P37411
FTL_0938	Q2A3Q1		UPI00006C4DC6	Histidine decarboxylase	4e-54	Histidine decarboxylase OS=Rhizobium loti (strain MAFF303099) GN=hdc PE=3 SV=1	Q98A07
FTL_1476, pgi	Q2A2C5	A0A0B3VNW6	UPI00006C4F38	Glucose-6-phosphate isomerase	0	Glucose-6-phosphate isomerase OS=Syntrophobacter fumaroxidans (strain DSM 10017 / MPOB) GN=pgi PE=3 SV=1	A0LPA9
FTL_0764	Q2A443	A0A0B6D1M1	UPI00006C4D46	Conserved hypothetical lipoprotein	3e-38	tRNA 5-methylaminomethyl-2-thiouridine biosynthesis bifunctional protein MnmC OS=Burkholderia vietnamiensis (strain G4 / LMG 22486) GN=mnmC PE=3 SV=1	A4J9Z5
FTL_1072, dxs	Q2A3D3	A0A0B3VW08	UPI00006C4E2D	1-deoxy-D-xylulose-5-phosphate synthase	0	1-deoxy-D-xylulose-5-phosphate synthase OS=Pectobacterium carotovorum subsp. carotovorum (strain PC1) GN=dxs PE=3 SV=1	C6DB37
FTL_0597	Q2A4J5	A0A0B6DXN8	UPI00006C4CC4	NAD dependent epimerase	1e-53	UDP-glucose 4-epimerase OS=Mycobacterium smegmatis (strain ATCC 700084 / mc(2)155) GN=MSMEG_6142 PE=1 SV=2	A0R5C5
FTL_1284	Q2A2U7	A0A0B6E4S6	UPI000049C3F3	Glutathione synthetase	5e-113	Glutathione synthetase OS=Escherichia coli O157:H7 GN=gshB PE=3 SV=1	P58578
FTL_0805	Q2A415		UPI00006C4D5F	Bifunctional proline dehydrogenase,pyrroline-5-carboxylate dehydrogenase	1e-52	Succinate-semialdehyde dehydrogenase [NADP(+)] OS=Bacillus subtilis (strain 168) GN=gabD PE=1 SV=1	P94428
FTL_1829, nuoB	Q2A1F1	A0A080Q5T2	UPI000045026C	NADH-quinone oxidoreductase subunit B	3e-100	NADH-quinone oxidoreductase subunit B OS=Cupriavidus pinatubonensis (strain JMP 134 / LMG 1197) GN=nuoB PE=3 SV=1	Q473U2
FTL_0801, aroK	Q2A419	A0A0B3VYD0	UPI00006C4D5C	Shikimate kinase	4e-68	Shikimate kinase OS=Legionella pneumophila subsp. pneumophila (strain Philadelphia 1 / ATCC 33152 / DSM 7513) GN=aroK PE=3 SV=1	Q5ZX01
FTL_0606	Q2A4I6		UPI00006C4CCC	dTDP-glucose 4,6-dehydratase	1e-26	UDP-glucose 4-epimerase OS=Mycobacterium tuberculosis (strain CDC 1551 / Oshkosh) GN=galE1 PE=3 SV=1	P9WN66
lysS	Q2A189	A0A0B3WJY9	UPI00006C5085	Lysyl-tRNA synthetase	4e-106	Lysylphosphatidylglycerol biosynthesis bifunctional protein LysX OS=Gordonia bronchialis (strain ATCC 25592 / DSM 43247 / JCM 3198 / NCTC 10667) GN=lysX PE=3 SV=1	D0LB45
FTL_0637	Q2A4G2	A0A0B3VC82	UPI00006C4CE0	Putative uncharacterized protein	3e-23	Beta-lactamase hydrolase-like protein OS=Agrobacterium fabrum (strain C58 / ATCC 33970) GN=blh PE=2 SV=1	Q8UAA9
FTL_0377, aroC	Q2A549	A0A0B3VCE7	UPI00006C4C1A	Chorismate synthase	2e-173	Chorismate synthase OS=Hahella chejuensis (strain KCTC 2396) GN=aroC PE=3 SV=1	Q2SJE4
rho	Q2A4I2	A0A0B3WKA9	UPI000045013F	Transcription termination factor Rho	3e-15	Flagellum-specific ATP synthase OS=Aquifex aeolicus (strain VF5) GN=fliI PE=3 SV=1	O67531
FTL_0525	Q2A4Q8	A0A0B3WH36	UPI00006C4C90	Fumerate hydratase	3e-52	Fumarate hydratase class I	P14407
FTL_0419	Q2A510		UPI00006C4C3C	Oligopeptidase A	0	Oligopeptidase A OS=Escherichia coli (strain K12) GN=prlC PE=3 SV=3	P27298
FTL_0410	Q2A519		UPI00006C4C34	Putative uncharacterized protein	2e-24	Malonyl-[acyl-carrier protein] O-methyltransferase OS=Nitrosospira multiformis (strain ATCC 25196 / NCIMB 11849 / C 71) GN=bioC PE=3 SV=1	Q2Y9Y6
FTL_1792	Q2A1I5	A0A0B3VRE8	UPI000049C1B8	Glutaredoxin	1e-46	Glutaredoxin-4 OS=Shigella flexneri GN=grxD PE=3 SV=1	P0AC72
FTL_1861	Q2A1C4		UPI00006C5065	Amidophosphoribosyltransferase	8e-18	Glutamine--fructose-6-phosphate aminotransferase [isomerizing] OS=Agrobacterium fabrum (strain C58 / ATCC 33970) GN=glmS PE=3 SV=3	Q8UEH1
FTL_0739, mnmG	Q2A464	A0A0B3VDJ7	UPI00006C4D32	tRNA uridine 5-carboxymethylaminomethyl modification enzyme MnmG	0	tRNA uridine 5-carboxymethylaminomethyl modification enzyme MnmG OS=Vibrio parahaemolyticus serotype O3:K6 (strain RIMD 2210633) GN=mnmG PE=3 SV=1	Q87K98
clpX	Q2A3U0	A0A0B3VVD9	UPI00006C4DA5	ATP-dependent Clp protease ATP-binding subunit ClpX	0	ATP-dependent Clp protease ATP-binding subunit ClpX 2 OS=Methylococcus capsulatus (strain ATCC 33009 / NCIMB 11132 / Bath) GN=clpX2 PE=3 SV=1	Q60BE7
FTL_0151, ispE	Q2A5Q2	A0A0B3VS43	UPI00006C4B77	4-diphosphocytidyl-2-C-methyl-D-erythritol kinase	5e-56	4-diphosphocytidyl-2-C-methyl-D-erythritol kinase OS=Acinetobacter baylyi (strain ATCC 33305 / BD413 / ADP1) GN=ispE PE=3 SV=1	Q6F8J0
aroA	Q2A3X8	A0A0B3VPN1	UPI00006C4D82	3-phosphoshikimate 1-carboxyvinyltransferase	2e-87	3-phosphoshikimate 1-carboxyvinyltransferase OS=Nostoc punctiforme (strain ATCC 29133 / PCC 73102) GN=aroA PE=3 SV=1	B2IYE4
FTL_1842, gatA	Q2A1D8	A0A0B3WLK4	UPI00006C5058	Glutamyl-tRNA(Gln) amidotransferase subunit A	2e-162	Glutamyl-tRNA(Gln) amidotransferase subunit A OS=Thiomicrospira crunogena (strain XCL-2) GN=gatA PE=3 SV=1	Q31F53
FTL_0928	Q2A3R1	A0A0B3WKR5	UPI000049C344	DJ-1/PfpI family protein	4e-63	Glyoxalase ElbB OS=Shigella flexneri GN=elbB PE=3 SV=1	P0ABU6
FTL_0001, dnaA	Q2A640	Q2A640	UPI00006C4B00	Chromosomal replication initiator protein DnaA	5e-152	Chromosomal replication initiator protein DnaA OS=Vibrio cholerae serotype O1 (strain ATCC 39315 / El Tor Inaba N16961) GN=dnaA PE=3 SV=2	Q9KVX6
FTL_1496	Q2A2A5	A0A0G2PBE4	UPI00006C4F48	ABC transporter, ATP-binding and membrane protein	4e-124	ATP-binding/permease protein CydC OS=Escherichia coli (strain K12) GN=cydC PE=3 SV=2	P23886
FTL_1841, gatB	Q2A1D9	A0A0B6EAP0	UPI000049C196	Aspartyl/glutamyl-tRNA(Asn/Gln) amidotransferase subunit B	0	Aspartyl/glutamyl-tRNA(Asn/Gln) amidotransferase subunit B OS=Methylococcus capsulatus (strain ATCC 33009 / NCIMB 11132 / Bath) GN=gatB PE=3 SV=1	Q60CK9
FTL_0547	Q2A4N7	A0A0B6CY85	UPI00006C4C9F	3-Deoxy-D-manno-octulosonic-acid transferase	2e-102	3-deoxy-D-manno-octulosonic acid transferase OS=Escherichia coli (strain K12) GN=waaA PE=1 SV=1	P0AC75
FTL_0537, lpxD2	Q2A4P6	A0A0B3VDU4	UPI000049C58F	UDP-3-O-[3-hydroxymyristoyl] glucosamine N-acyltransferase 2	1e-102	UDP-3-O-acylglucosamine N-acyltransferase OS=Coxiella burnetii (strain Dugway 5J108-111) GN=lpxD PE=3 SV=1	A9KC34
FTL_0864	Q2A3W6		UPI00006C4D8D	SIS domain protein	5e-31	Glutamine--fructose-6-phosphate aminotransferase [isomerizing] OS=Bartonella henselae (strain ATCC 49882 / DSM 28221 / Houston 1) GN=glmS PE=3 SV=3	Q6G322
FTL_0486, glgA	Q2A4U4	A0A0B6E941	UPI00006C4C74	Glycogen synthase	0	Glycogen synthase OS=Leptothrix cholodnii (strain ATCC 51168 / LMG 8142 / SP-6) GN=glgA PE=3 SV=1	B1Y0P9
FTL_1668, msbA	Q2A1U9	A0A0B6CVS6	UPI00006C4FD0	Lipid A export ATP-binding/permease protein MsbA	3e-173	Lipid A export ATP-binding/permease protein MsbA OS=Escherichia coli (strain UTI89 / UPEC) GN=msbA PE=3 SV=1	Q1RDU4
FTL_1781, glmM	Q2A1J6	A0A0B3VXZ3	UPI00006C502C	Phosphoglucosamine mutase	6e-120	Phosphoglucosamine mutase OS=Saccharophagus degradans (strain 2-40 / ATCC 43961 / DSM 17024) GN=glmM PE=3 SV=1	Q21H51
FTL_1416	Q2A2I1	A0A0B3VQY7	UPI00006C4F0E	Capsule biosynthesis protein capB	2e-73	Capsule biosynthesis protein CapB OS=Bacillus anthracis GN=capB PE=2 SV=2	P19580
FTL_1900	Q2A192	A0A0B6CSW9	UPI00006C5083	L-glutaminase	7e-76	Glutaminase OS=Nostoc sp. (strain PCC 7120 / SAG 25.82 / UTEX 2576) GN=glsA PE=3 SV=1	Q8YSZ5
FTL_1511	Q2A292		UPI00006C4F53	Glycerophosphoryl diester phosphodiesterase family protein	8e-17	Glycerophosphoryl diester phosphodiesterase OS=Bacillus subtilis (strain 168) GN=glpQ PE=3 SV=1	P37965
minC	Q2A4R3	A0A0B6EA41	UPI00006C4C8D	Probable septum site-determining protein minC	3e-41	Probable septum site-determining protein MinC OS=Aliivibrio salmonicida (strain LFI1238) GN=minC PE=3 SV=1	B6EIV8
FTL_0877	Q2A3V5	A0A0B3VDC1	UPI00006C4D97	Peptidase, M24 family protein	2e-19	Aminopeptidase HP_1037 OS=Helicobacter pylori (strain ATCC 700392 / 26695) GN=HP_1037 PE=1 SV=1	O25681
