# Supplementary material for: Characterization of Inner and Outer Membrane Proteins from Francisella tularensis Strains LVS and Schu S4 and Identification of Potential Subunit Vaccine Candidates
Source: mBio. 2017 Oct 10;8(5):e01592-17. doi: 10.1128/mBio.01592-17 (PMC5635693; doi:10.1128/mBio.01592-17)
Supplement: TABLE S2 [file mbo005173519st2.xlsx]

## Sheet: SC Rank
STable 2a. Spectral counts and rankings for three biological replicates from LVS outer membrane preparations. Rankings are sorted based on biological replicate #2.
1 Due to duplicate entries, some of the original accession numbers were updated on the UniProt website, the updated accession numbers are listed below.
2Predicted extracellular proteins, membrane proteins, and lipoproteins are shown in green. Proteins predicted as membrane or lipoproteins were automatically designated as membrane proteins by their green shading in the PSORTb column.
3Spectral rankings within 10 places of the ranking from another biological replicate are shaded yellow.
Locus/gene	Uniprot	1Updated Uniprot		1Uniparc ID	2Protein description	2Cellular Localization		3Spectral Counts and Ranking						Obs in # Reps
	Accession#	Accession #	Updated Protein Description			2PSORTb	SOSUIGramN	BioRep#1 SC	BioRep#2 Rank	BioRep#2 SC	BioRep#2 Rank	BioRep#3 SC	BioRep#3 Rank
FTL_1328	Q2A2Q8			UPI00006C4ED3	Outer membrane associated protein	Outer Membrane	Outer Membrane	28.55	2	36.15	1	2.82	8	3
FTL_0421	P18149	A0A0B6DRV9	Putative 17 kDa major membrane protein	UPI000012F423	17 kDa major membrane protein	Outer Membrane	Periplasm	28.63	1	27.32	2	12.65	1	3
FTL_0317	Q2A593	A0A0B3WLA2	Uncharacterized protein	UPI00006C4BF7	Putative uncharacterized protein	Unknown	Outer Membrane	19.56	3	19.6	3	7	2	3
FTL_0105	Q2A5U7	A0A0B3VEP0	Uncharacterized protein	UPI00006C4B53	Hypothetical membrane protein	Unknown	Inner Membrane	15.3	4	16.32	4	4.44	5	3
FTL_1714, groL	P94798	A0A0B3VNP3	60 kDa chaperonin (GroEL protein) (Protein Cpn60)	UPI00006C4FF6	60 kDa chaperonin GroEL	Cytoplasmic	Cytoplasmic	4.33	8	16.2	5	5.07	3	3
FTL_0380, sodC	Q59448	A0A0B6E3F7	Superoxide dismutase [Cu-Zn] (EC 1.15.1.1)	UPI0000135BA3	Superoxide dismutase [Cu-Zn]	Periplasm	Periplasm	0.83	39	9.11	6	1.56	31	3
FTL_0617	Q2A4H6	A0A0B3WHQ2	Ferritin-like domain protein	UPI00006C4CD4	Putative uncharacterized protein	Cytoplasmic	Cytoplasmic	0.93	34	8.25	7	1.65	27	3
FTL_1211	Q2A308	A0A0B6CQP3	LPS-assembly lipoprotein LptE	UPI00006C4E7F	LPS-assembly lipoprotein LptE	Unknown	Extracellular	2.65	10	7.52	8	2.38	14	3
atpE	Q2A1H7	A0A0B3VQR9	ATP synthase subunit c	UPI00006C503C	ATP synthase subunit c	Inner Membrane	Inner Membrane	2	15	6.75	9	0.88	97	3
FTL_0039	Q2A604			UPI00006C4B1C	Hypothetical membrane protein	Unknown	Outer Membrane	1.5	19	6.68	10	1.33	38	3
FTL_0336	Q2A578	A0A0B3WIA5	Outer membrane P6 domain protein	UPI00006C4C03	Peptidoglycan-associated lipoprotein, Outer membrane P6 domain protein	Outer Membrane	Periplasm	4.96	5	6.25	11	2.35	15	3
FTL_0645	Q2A4F4	A0A0B3VWA0	Uncharacterized protein	UPI00003FC8DB	Hypothetical lipoprotein	Unknown	Extracellular	2.56	12	5.09	12	1.21	49	3
FTL_1751, tuf	Q2A1M0	A0A0B3VPB3	Elongation factor Tu (EF-Tu)	UPI00006C5017	Elongation factor Tu	Cytoplasmic	Cytoplasmic	1.16	26	4.72	13	5.02	4	3
FTL_0523	Q2A4R0			UPI00006C4C8E	Hypothetical lipoprotein	Extracellular	Extracellular	2.11	14	4	14	0.5	168	3
FTL_0847	Q2A3Y3			UPI00006C4D7E	Preprotein translocase family protein	Inner Membrane	Inner Membrane	1.12	27	3.32	15	1.26	44	3
FTL_1096	Q2A3B4	Q19TM5	Conserved lipoprotein (Domain amino terminal to FKBP-type peptidyl-prolyl isomerase family protein)	UPI00006C4E3C	Conserved hypothetical lipoprotein	Unknown	Unknown	0.58	49	3.19	16	0.84	105	3
FTL_1788	Q2A1I9			UPI00006C5033	Succinate dehydrogenase, cytochrome b556	Inner Membrane	Inner Membrane			3.17	17	0.55	151	2
FTL_0423	Q2A507	A0A0B3VW47	Uncharacterized protein	UPI00006C4C3D	Putative uncharacterized protein	Unknown	Outer Membrane	4.8	6	3.11	18	1	71	3
FTL_1641	Q2A1X2			UPI00006C4FBB	Hypothetical membrane protein	Inner Membrane	Inner Membrane			3.1	19	0.25	295	2
FTL_0571	Q2A4M1	A0A0B3VBU9	Uncharacterized protein	UPI00006C4CAE	Putative uncharacterized protein	Unknown	Outer Membrane	0.84	38	2.93	20	0.62	135	3
FTL_0439	Q2A4Z1			UPI00006C4C49	Putative uncharacterized protein	Unknown	Extracellular	1.93	16	2.93	21	0.67	131	3
FTL_1957	Q2A147	A0A0B3WLK9	Hsp20/alpha crystallin family protein	UPI00006C50A4	Heat shock protein	Cytoplasmic	Cytoplasmic	4.38	7	2.93	22	3.54	6	3
FTL_0361	Q2A558	A0A0B3VPQ3	LemA family protein	UPI00006C4C12	LemA-like protein	Cytoplasmic	Inner Membrane	0.48	62	2.91	23	1.02	68	3
FTL_0104	Q2A5U8	A0A0B3VYV3	Uncharacterized protein	UPI00006C4B52	Hypothetical membrane protein	Unknown	Periplasm	1.4	22	2.7	24	0.52	161	3
FTL_1015	Q2A3I6	A0A0B3VNJ6	AhpC/TSA family protein	UPI00006C4DFE	AhpC/TSA family protein	Unknown	Extracellular	0.31	87	2.53	25	3.21	7	3
FTL_1795, atpD	Q2A1I2	A0A0B3VF39	ATP synthase subunit beta (EC 3.6.3.14) (ATP synthase F1 sector subunit beta) (F-ATPase subunit beta)	UPI00006C5038	ATP synthase subunit beta	Cytoplasmic	Cytoplasmic	0.29	91	2.52	26	1.45	35	3
FTL_0538, fabZ	Q2A4P5	A0A0B3VXX3	3-hydroxyacyl-[acyl-carrier-protein] dehydratase FabZ (EC 4.2.1.59) ((3R)-hydroxymyristoyl-[acyl-carrier-protein] dehydratase) (Beta-hydroxyacyl-ACP dehydratase)	UPI000049C58E	(3R)-hydroxymyristoyl-[acyl-carrier-protein] dehydratase	Cytoplasmic	Cytoplasmic			2.47	27	0.98	76	2
FTL_1787	Q2A1J0			UPI00006C5032	Succinate dehydrogenase hydrophobic membrane anchor protein	Inner Membrane	Inner Membrane			2.43	28	0.33	247	2
FTL_0318	Q2A592	A0A0B3VF14	Uncharacterized protein	UPI00006C4BF8	Hypothetical lipoprotein	Unknown	Outer Membrane			2.4	29	1	72	2
FTL_0569	Q2A4M3	A0A0B3VN85	Uncharacterized protein	UPI00003FC8EB	Outer membrane protein	Unknown	Periplasm	0.33	80	2.38	30	1.54	33	3
FTL_1042	Q2A3G0	A0A0B3VV97	Peptidyl-prolyl cis-trans isomerase (EC 5.2.1.8)	UPI00006C4E15	Peptidyl-prolyl cis-trans isomerase	Outer Membrane	Extracellular	2.28	13	2.37	31	0.58	143	3
FTL_1939	Q2A162	A0A0B3VNQ1	Putative outer membrane lipoprotein	UPI00006C5098	Outer membrane lipoprotein	Unknown	Unknown	3.77	9	2.27	32	0.52	157	3
FTL_0895	Q2A3T8	A0A0B6E271	DNA-binding protein HU-beta	UPI00003FC8F2	Histone-like protein HU form B	Cytoplasmic	Cytoplasmic			2.19	33	1.21	50	2
FTL_0329	Q2A585	A0A0B3VNV1	CDP-alcohol phosphatidyltransferase family protein	UPI00006C4BFE	CDP-alcohol phosphatidyltransferase	Inner Membrane	Inner Membrane			2.18	34	0.45	189	2
FTL_1225	Q2A2Z4	A0A0G2PDL4	Putative lipoprotein	UPI00006C4E8B	Putative uncharacterized protein	Unknown	Outer Membrane	1.4	21	2.13	35	1.75	24	3
FTL_1799, atpF	Q2A1H8	A0A0B3VRA2	ATP synthase subunit b (ATP synthase F(0) sector subunit b) (ATPase subunit I) (F-type ATPase subunit b)	UPI00006C503B	ATP synthase subunit b	Inner Membrane	Cytoplasmic	0.57	53	2.07	36	0.74	122	3
FTL_1191, dnaK	Q2A328	A0A0B6E2K9	Chaperone protein DnaK (HSP70) (Heat shock 70 kDa protein) (Heat shock protein 70)	UPI00006C4E6F	Chaperone protein DnaK	Cytoplasmic	Cytoplasmic	1.28	24	2.05	37	1.03	67	3
FTL_0225, tsf	Q2A5I1	A0A0B3VDN2	Elongation factor Ts (EF-Ts)	UPI00006C4BB3	Elongation factor Ts	Cytoplasmic	Cytoplasmic	0.89	35	1.95	38	1.89	21	3
FTL_1550	Q2A256	A0A0B3VCF8	Thioredoxin family protein	UPI000049C2E1	Conserved hypothetical lipoprotein	Unknown	Periplasm	1.3	23	1.95	39	0.5	166	3
FTL_0269	Q2A5D8	A0A0B3WHZ6	Glutamate dehydrogenase	UPI00006C4BCD	NAD(P)-specific glutamate dehydrogenase	Unknown	Cytoplasmic	0.2	112	1.93	40	2.44	13	3
FTL_0903	Q2A3T0	A0A0B6E534	HflK protein	UPI00006C4DAD	HflK protein	Cytoplasmic	Inner Membrane	0.28	92	1.93	41	0.74	123	3
FTL_0325	Q2A589	A0A0B6CZ26	OmpA family protein	UPI00006C4BFB	OmpA family protein	Outer Membrane	Outer Membrane	1.03	28	1.92	42	1.06	60	3
FTL_0589	Q2A4K3	A0A0B3WL62	Chain length determinant family protein	UPI00006C4CBE	Hypothetical membrane protein	Inner Membrane	Inner Membrane	0.49	60	1.77	43	0.39	224	3
FTL_1442	Q2A2F5	A0A0B6DVP6	Enoyl-[acyl-carrier-protein] reductase [NADH] (EC 1.3.1.9)	UPI00006C4F23	Enoyl-[acyl-carrier-protein] reductase [NADH]	Inner Membrane	Unknown	0.33	82	1.77	44	2.55	12	3
FTL_1553, sucC	Q2A253	A7NDR1	Succinate--CoA ligase [ADP-forming] subunit beta (EC 6.2.1.5) (Succinyl-CoA synthetase subunit beta) (SCS-beta)	UPI00006C4F72	Succinyl-CoA ligase [ADP-forming] subunit beta	Cytoplasmic	Cytoplasmic	1	29	1.76	45	1.95	19	3
FTL_1137	Q2A379	A0A0B3WI34	3-oxoacyl-[acyl-carrier-protein] synthase 2 (EC 2.3.1.179)	UPI00006C4E57	3-oxoacyl-[acyl-carrier-protein] synthase 2	Cytoplasmic	Cytoplasmic	0.11	147	1.75	46	2.73	11	3
FTL_1746, rplJ	Q2A1M5	A0A0B3WIZ7	50S ribosomal protein L10	UPI00006C5012	50S ribosomal protein L10	Cytoplasmic	Cytoplasmic	0.88	36	1.74	47	2.21	16	3
FTL_1783	Q2A1J4			UPI00006C502E	Dihydrolipoamide succinyltransferase component of 2-oxoglutarate dehydrogenase complex	Cytoplasmic	Cytoplasmic	0.42	67	1.7	48	1.62	29	3
FTL_0424	Q2A506	A0A0B6DPU1	Putative tUL4	UPI0000450301	Conserved hypothetical lipoprotein, putative Tul4	Outer Membrane	Extracellular	1.28	25	1.69	49	0.28	272	3
FTL_0572	Q2A4M0	A0A0B6EAR6	Uncharacterized protein	UPI00006C4CAF	Putative uncharacterized protein	Unknown	Outer Membrane	0.69	43	1.67	50	1.04	62	3
FTL_0189	Q2A5L7	A0A0B3VQH3	Bacterial Cytochrome Ubiquinol Oxidase family protein	UPI00006C4B91	Cytochrome d terminal oxidase, polypeptide subunit I	Inner Membrane	Inner Membrane	0.32	85	1.62	51	0.55	148	3
FTL_1797, atpA	Q2A1I0	A0A0B6E767	ATP synthase subunit alpha (EC 3.6.3.14) (ATP synthase F1 sector subunit alpha) (F-ATPase subunit alpha)	UPI00006C503A	ATP synthase subunit alpha	Cytoplasmic	Cytoplasmic	0.79	40	1.61	52	1.25	45	3
FTL_1060	Q2A3E5	A0A0B6DTX4	D-alanyl-D-alanine carboxypeptidase family protein	UPI00006C4E21	D-alanyl-D-alanine carboxypeptidase (Penicillin binding protein) family protein	Unknown	Extracellular	0.57	54	1.59	53	0.99	73	3
FTL_1105	Q2A3B0	A0A0B6DZM5	Uncharacterized protein	UPI000049C46C	Putative uncharacterized protein	Unknown	Inner Membrane			1.59	54	0.48	179	2
FTL_0194	Q2A5L2			UPI00006C4B96	Cytochrome O ubiquinol oxidase subunit IV	Inner Membrane	Inner Membrane			1.57	55			1
FTL_1899	Q2A193	A0A0B3VDS6	Glutamine synthetase (EC 6.3.1.2)	UPI00006C5082	Glutamine synthetase	Cytoplasmic	Cytoplasmic	0.3	90	1.57	56	1.9	20	3
FTL_0113	Q2A359	A0A0B3VCM6	Intracellular growth locus, subunit C	UPI00000BA473	Intracellular growth locus, subunit C	Unknown	Cytoplasmic	0.19	114	1.5	57	2.8	9	3
FTL_0073	Q2A5X4	Q19TQ2	Putative uncharacterized protein	UPI00006C4B39	Hypothetical membrane protein	Unknown	Outer Membrane	0.98	32	1.48	58	0.39	225	3
FTL_1554	Q2A252	A0A0B3VCG3	Succinate--CoA ligase [ADP-forming] subunit alpha (EC 6.2.1.5)	UPI00006C4F73	Succinyl-CoA ligase [ADP-forming] subunit alpha	Cytoplasmic	Cytoplasmic	0.26	97	1.48	59	2.01	18	3
FTL_0898, hfq	Q2A3T5	A0A0B3VWF4	RNA-binding protein Hfq	UPI00006C4DA8	RNA-binding Protein Hfq	Cytoplasmic	Cytoplasmic			1.47	60			1
FTL_0199	Q2A5K7	A0A0B3VPU2	Uncharacterized protein	UPI00006C4B9B	Hypothetical lipoprotein	Extracellular	Extracellular	2.57	11	1.45	61	0.73	125	3
FTL_1789	Q2A1I8	A0A0B6CZX8	Citrate synthase	UPI00006C5034	Citrate synthase	Cytoplasmic	Cytoplasmic	0.32	84	1.43	62	1.55	32	3
FTL_0236, rplC	Q2A5H0	A0A0B3VXN5	50S ribosomal protein L3	UPI00006C4BBB	50S ribosomal protein L3	Cytoplasmic	Unknown			1.38	63	0.94	85	2
FTL_1504, katG	Q2A298	A0A0B3VQE2	Catalase-peroxidase (CP) (EC 1.11.1.21) (Peroxidase/catalase)	UPI0000E26CC5	Catalase-peroxidase	Unknown	Outer Membrane	0.45	64	1.36	64	1.13	56	3
FTL_0311	Q2A598	A0A0B3VDP3	Dihydrolipoyl dehydrogenase (EC 1.8.1.4)	UPI00006C4BF2	Dihydrolipoyl dehydrogenase	Cytoplasmic	Cytoplasmic	0.1	152	1.36	65	1.34	37	3
FTL_0259, rpsK	Q2A5E7	A0A0B3WJM6	30S ribosomal protein S11	UPI00006C4BC8	30S ribosomal protein S11	Cytoplasmic	Extracellular	0.11	151	1.31	66	1.86	22	3
FTL_1678	Q2A1U2	A0A0B3VQN0	LD-carboxypeptidase family protein	UPI00006C4FD6	Putative uncharacterized protein	Unknown	Periplasm	0.23	103	1.3	67	1.17	52	3
FTL_1791	Q2A1I6	A0A0B3VZ99	Superoxide dismutase (EC 1.15.1.1)	UPI000045019B	Superoxide dismutase	Periplasm	Cytoplasmic			1.29	68	1.18	51	2
FTL_0703, glyA	Q2A498	A0A0B6E424	Serine hydroxymethyltransferase OS=Francisella tularensis subsp. holarctica GN=glyA PE=3 SV=1	UPI00006C4D16	Serine hydroxymethyltransferase	Cytoplasmic	Cytoplasmic	0.42	68	1.29	69	1.15	53	3
FTL_0260, rpsD	Q2A5E6	A0A0B3VQJ7	30S ribosomal protein S4	UPI00004500AD	30S ribosomal protein S4	Cytoplasmic	Cytoplasmic	0.43	66	1.29	70	0.95	81	3
FTL_0002	Q2A639	A0A0B3VFA9	DNA polymerase III subunit beta (EC 2.7.7.7)	UPI000049C18E	DNA polymerase III, beta chain	Cytoplasmic	Extracellular	0.05	173	1.28	71	1.31	40	3
FTL_0207	Q2A5J9	A0A0B3VPU6	Pyroglutamyl-peptidase I (EC 3.4.19.3)	UPI00006C4BA2	Pyrrolidone-carboxylate peptidase	Unknown	Unknown	0.87	37	1.27	72	1.03	63	3
rpsI	Q2A333	A0A0B3WKG5	30S ribosomal protein S9	UPI00004502B3	30S ribosomal protein S9	Cytoplasmic	Unknown	0.13	142	1.26	73	1.07	58	3
FTL_1142, plsX	Q2A374	A0A0B6E4Z6	Phosphate acyltransferase (EC 2.3.1.n2) (Acyl-ACP phosphotransacylase) (Acyl-[acyl-carrier-protein]--phosphate acyltransferase) (Phosphate-acyl-ACP acyltransferase)	UPI000049C51D	Phosphate acyltransferase	Cytoplasmic	Cytoplasmic	0.21	109	1.24	74	0.48	178	3
FTL_1701	Q2A1S0	A0A0B6CJT5	Fructose-1,6-bisphosphatase	UPI00006C4FEA	GlpX protein	Cytoplasmic	Cytoplasmic	0.11	144	1.24	75	0.8	111	3
FTL_0904	Q2A3S9	A0A0B3VWL4	Protein HflC	UPI00006C4DAE	Protein HflC	Unknown	Inner Membrane	0.25	98	1.22	76	0.41	215	3
FTL_1936	Q2A163	A0A0B3VWE4	Periplasmic solute binding family protein	UPI00006C5097	Periplasmic solute binding family protein	Inner Membrane	Periplasm	0.13	140	1.2	77	0.45	195	3
FTL_1527, eno	Q2A278	Q2A278	Enolase (EC 4.2.1.11) (2-phospho-D-glycerate hydro-lyase) (2-phosphoglycerate dehydratase)	UPI00006C4F60	Enolase	Cytoplasmic	Cytoplasmic	0.58	51	1.13	78	1.11	57	3
FTL_0262, rplQ	Q2A5E4	A0A0B6DP05	50S ribosomal protein L17	UPI00006C4BC9	50S ribosomal protein L17	Cytoplasmic	Cytoplasmic	0.62	46	1.13	79	0.98	74	3
FTL_0192	Q2A5L4	A0A0B3VXH7	Cytochrome o ubiquinol oxidase, subunit I	UPI00006C4B94	Cytochrome O ubiquinol oxidase subunit I	Inner Membrane	Inner Membrane	0.11	148	1.12	80	0.28	270	3
FTL_1309	Q2A2S2	A0A0B3WHY1	Acetyl-coenzyme A carboxylase carboxyl transferase subunit beta (ACCase subunit beta) (Acetyl-CoA carboxylase carboxyltransferase subunit beta) (EC 6.4.1.2)	UPI00006C4EC7	Acetyl-CoA carboxylase beta subunit	Cytoplasmic	Cytoplasmic	0.46	63	1.1	81	0.45	196	3
FTL_1139	Q2A377	A0A0B3VC13	3-oxoacyl-[acyl-carrier-protein] reductase (EC 1.1.1.100)	UPI000049C520	3-oxoacyl-(Acyl-carrier-protein) reductase	Cytoplasmic	Unknown	0.37	75	1.1	82	0.84	104	3
FTL_1026, rplI	Q2A3H5	A0A0G2PDA7	50S ribosomal protein L9	UPI00006C4E07	50S ribosomal protein L9	Cytoplasmic	Cytoplasmic	0.32	83	1.1	83	1.8	23	3
FTL_0583	Q2A4K9	A0A0B3WL67	Acetyl-CoA C-acyltransferase family protein (EC 2.3.1.16)	UPI0000450040	3-ketoacyl-CoA thiolase	Cytoplasmic	Cytoplasmic	0.16	125	1.1	84	1.59	30	3
FTL_1747, rplA	Q2A1M4	Q2A1M4	50S ribosomal protein L1	UPI00006C5013	50S ribosomal protein L1	Cytoplasmic	Cytoplasmic	0.26	95	1.08	85	1.03	66	3
FTL_1461	Q2A2E0	A0A0B6ECI6	Purine-nucleoside phosphorylase (EC 2.4.2.1)	UPI00006C4F2F	Purine nucleoside phosphorylase	Cytoplasmic	Cytoplasmic	0.22	108	1.08	86	1.37	36	3
FTL_1179	Q2A340	A0A0B3VE81	Ribosomal subunit interface protein	UPI00006C4E66	Sigma-54 modulation protein	Cytoplasmic	Cytoplasmic	0.77	42	1.07	87			2
FTL_1521	Q2A284			UPI00006C4F5A	Chitinase family 18 protein	Unknown	Extracellular	0.26	96	1.07	88	0.94	84	3
FTL_1785	Q2A1J2	A0A0B3VQ75	Succinate dehydrogenase iron-sulfur subunit (EC 1.3.5.1)	UPI00006C5030	Succinate dehydrogenase iron-sulfur protein	Inner Membrane	Cytoplasmic	0.24	100	1.07	89	0.84	106	3
FTL_1579	Q2A234	A0A0B3VP57	Uncharacterized protein	UPI00006C4F85	Putative uncharacterized protein	Unknown	Extracellular	0.15	132	1.07	90	0.61	139	3
FTL_0124	Q2A348	A0A0B3VVQ1	Uncharacterized protein	UPI00006C4B60	Putative uncharacterized protein	Unknown	Outer Membrane	1.64	18	1.05	91	0.54	153	3
FTL_1404, rplT	Q2A2J3	A0A0B3VY30	50S ribosomal protein L20	UPI00006C4F05	50S ribosomal protein L20	Cytoplasmic	Cytoplasmic	0.37	77	1.05	92	0.95	82	3
FTL_0248, rplE	Q2A5F8	A0A0B3VDL3	50S ribosomal protein L5	UPI00006C4BC3	50S ribosomal protein L5	Cytoplasmic	Cytoplasmic	0.39	72	1.05	93	0.74	121	3
FTL_0243, rplP	Q2A5G3	A0A0B3VDL9	50S ribosomal protein L16	UPI00006C4BBF	50S ribosomal protein L16	Cytoplasmic	Unknown	0.37	76	1.04	94	0.76	115	3
FTL_0253, rpsE	Q2A5F3	Q2A5F3	30S ribosomal protein S5	UPI00006C4BC6	30S ribosomal protein S5	Cytoplasmic	Cytoplasmic	0.33	81	1.02	95	1.03	65	3
FTL_0387	Q2A542	A0A0B3VQN7	Aminotransferase (EC 2.6.1.-)	UPI00006C4C1F	Aspartate transaminase	Cytoplasmic	Cytoplasmic	0.49	59	1.02	96	1	70	3
FTL_0191	Q2A5L5	A0A0G2PDS6	Ubiquinol oxidase subunit 2	UPI00006C4B93	Cytochrome O ubiquinol oxidase subunit II	Inner Membrane	Inner Membrane	0.05	181	1	97	0.18	352	3
FTL_0246, rplN	Q2A5G0	A0A0B3VPX5	50S ribosomal protein L14	UPI000049C26A	50S ribosomal protein L14	Cytoplasmic	Cytoplasmic			1	98	1.05	61	2
FTL_0255, rplO	Q2A5F1	A0A0B3VQK1	50S ribosomal protein L15	UPI00006C4BC7	50S ribosomal protein L15	Cytoplasmic	Cytoplasmic	0.5	58	1	99	0.95	83	3
FTL_1637	Q2A1X6			UPI00006C4FB7	Lipoprotein	Outer Membrane	Extracellular	0.57	52	0.98	100	0.32	253	3
prs	Q2A3P2	A0A0B6CP06	Ribose-phosphate pyrophosphokinase (RPPK) (EC 2.7.6.1) (5-phospho-D-ribosyl alpha-1-diphosphate) (Phosphoribosyl diphosphate synthase) (Phosphoribosyl pyrophosphate synthase)	UPI00006C4DCE	Ribose-phosphate pyrophosphokinase	Cytoplasmic	Cytoplasmic	0.14	139	0.96	101	0.98	78	3
FTL_1147, pgk	Q2A369	A0A0B6DUM7	Phosphoglycerate kinase (EC 2.7.2.3)	UPI00006C4E5D	Phosphoglycerate kinase	Cytoplasmic	Unknown	0.48	61	0.95	102	0.81	110	3
FTL_0655	Q2A4E4	A0A0B3VNM0	Uncharacterized protein	UPI00006C4CEE	Hypothetical membrane protein	Unknown	Outer Membrane	0.16	121	0.94	103	0.2	333	3
FTL_0239, rplB	Q2A5G7	A0A0B3VQL3	50S ribosomal protein L2	UPI00006C4BBD	50S ribosomal protein L2	Cytoplasmic	Cytoplasmic	0.18	119	0.94	104	0.52	160	3
FTL_0094	Q2A5V6	A0A0B3VWM4	Chaperone protein ClpB	UPI00006C4B4A	ClpB chaperone protein	Cytoplasmic	Cytoplasmic	0.03	191	0.93	105	1.31	41	3
FTL_0115	Q2A357	A0A0B6D082	Uncharacterized protein	UPI00006C4B5A	Putative uncharacterized protein	Unknown	Extracellular	0.39	73	0.92	106	0.46	187	3
FTL_1902	Q2A190	A0A0B3VQR2	UPF0114 protein CH66_1179	UPI000049C20E	UPF0114 protein FTL_1902	Inner Membrane	Inner Membrane	0.18	118	0.92	107	0.39	220	3
FTL_1173	Q2A345	A0A0B6E5J5	Disulfide bond formation DsbB family protein	UPI00006C4E62	Conserved hypothetical membrane protein	Inner Membrane	Inner Membrane			0.92	108			1
FTL_0251, rplF	Q2A5F5	A0A0B3VPX1	50S ribosomal protein L6	UPI00006C4BC5	50S ribosomal protein L6	Cytoplasmic	Unknown	0.5	57	0.91	109	1.13	55	3
FTL_1552	Q2A254			UPI00006C4F71	Hypothetical membrane protein	Inner Membrane	Inner Membrane	0.35	78	0.91	110	0.23	308	3
FTL_1709	Q2A1R2	A0A0B6E2T2	Uncharacterized protein	UPI00006C4FF2	Putative uncharacterized protein	Unknown	Periplasm	0.58	50	0.9	111	0.16	368	3
FTL_1779	Q2A1J8	A0A0B3VQU8	Preprotein translocase, SecG subunit	UPI00006C502A	Preprotein translocase, SecG, membrane protein	Inner Membrane	Inner Membrane			0.9	112			1
FTL_1334	Q2A2Q2	A0A0B3VZ55	L-serine ammonia-lyase (EC 4.3.1.17)	UPI000049C30B	L-serine dehydratase 1	Cytoplasmic	Cytoplasmic	0.02	195	0.9	113	0.61	137	3
FTL_0142	Q2A5R1	A0A0B3VF75	Uncharacterized protein	UPI00006C4B70	Hypothetical membrane protein	Unknown	Inner Membrane	0.52	55	0.9	114	0.09	459	3
FTL_1187, rplM	Q2A332	A0A0B6E305	50S ribosomal protein L13	UPI00004502BB	50S ribosomal protein L13	Cytoplasmic	Cytoplasmic	0.23	104	0.87	115	0.62	134	3
FTL_0233, rpsG	Q2A5H3	A0A0B6EIV1	30S ribosomal protein S7	UPI00004500F7	30S ribosomal protein S7	Cytoplasmic	Cytoplasmic	0.93	33	0.86	116	0.74	119	3
FTL_1364	Q2A2M7	A0A0B3VYT9	IclR helix-turn-helix domain protein	UPI00006C4EE8	Putative uncharacterized protein	Cytoplasmic	Cytoplasmic	0.24	99	0.86	117	0.9	93	3
FTL_0539	Q2A4P4	A0A0B3VQ60	Acyl-[acyl-carrier-protein]--UDP-N-acetylglucosamine O-acyltransferase (EC 2.3.1.129)	UPI00006C4C9B	Acyl-(Acyl-carrier-protein)--UDP-N-acetylglucosam ine O-acyltransferase	Cytoplasmic	Cytoplasmic			0.85	118	0.51	162	2
FTL_1723	Q2A1P8	A0A0B6CY21	Tetratricopeptide repeat family protein	UPI00006C4FFD	Conserved hypothetical membrane protein	Unknown	Outer Membrane	0.05	174	0.84	119	0.16	372	3
FTL_0261, rpoA1	Q2A5E5	A0A0B6DWB8	DNA-directed RNA polymerase subunit alpha (RNAP subunit alpha) (EC 2.7.7.6) (RNA polymerase subunit alpha) (Transcriptase subunit alpha)	UPI000049C275	DNA-directed RNA polymerase subunit alpha 1	Cytoplasmic	Unknown	0.31	88	0.84	120	0.76	118	3
FTL_1146	Q2A370	A0A0B3VMU7	Glyceraldehyde-3-phosphate dehydrogenase (EC 1.2.1.-)	UPI00006C4E5C	Glyceraldehyde-3-phosphate dehydrogenase	Cytoplasmic	Cytoplasmic	0.34	79	0.84	121	2.04	17	3
FTL_1790	Q2A1I7	A0A0B3WLC8	Major Facilitator Superfamily protein	UPI00006C5035	Major facilitator superfamily (MFS) tranport protein	Inner Membrane	Inner Membrane	0.06	169	0.84	122	0.29	265	3
FTL_0011, secB1	Q2A630	A0A0B3WHV9	Protein-export protein SecB	UPI000049C5F8	Protein-export protein SecB 1	Cytoplasmic	Cytoplasmic			0.83	123	0.37	231	2
FTL_1140	Q2A376	A0A0B3VW26	Malonyl CoA-acyl carrier protein transacylase (EC 2.3.1.39)	UPI000049C51F	Malonyl coA-acyl carrier protein transacylase	Cytoplasmic	Cytoplasmic			0.83	124	1.65	28	2
FTL_1275, bioD	Q2A2V6	A0A0B3VY85	ATP-dependent dethiobiotin synthetase BioD (EC 6.3.3.3) (DTB synthetase) (Dethiobiotin synthase)	UPI00006C4EAB	ATP-dependent dethiobiotin synthetase BioD	Cytoplasmic	Cytoplasmic	0.41	69	0.83	125	1.66	26	3
FTL_1233	Q2A2Y8	A0A0B6CZT3	Amino acid permease family protein	UPI00006C4E90	Amino acid antiporter	Inner Membrane	Inner Membrane			0.82	126	0.07	488	2
FTL_1738, rpsP	Q2A1N3	A0A0B3WIV5	30S ribosomal protein S16 OS=Francisella tularensis subsp. holarctica GN=rpsP PE=3 SV=1	UPI00006C500A	30S ribosomal protein S16	Cytoplasmic	Cytoplasmic			0.82	127			1
FTL_0309	Q2A5A0	A0A0B3VQ10	Pyruvate dehydrogenase E1 component (EC 1.2.4.1)	UPI00006C4BF0	Pyruvate dehydrogenase E1 component	Cytoplasmic	Cytoplasmic	0.18	116	0.82	128	0.98	77	3
FTL_0438	Q2A4Z2	A0A0B3VV71	Malic enzyme, NAD binding domain protein	UPI00006C4C48	NAD-dependent malic enzyme	Cytoplasmic	Cytoplasmic	0.08	158	0.82	129	0.67	129	3
FTL_0879	Q2A3V3	A0A0B3VPP7	Beta-lactamase (EC 3.5.2.6)	UPI00006C4D99	Beta-lactamase	Periplasm	Periplasm	0.19	115	0.82	130	0.45	190	3
FTL_1786	Q2A1J1	G9L957	Succinate dehydrogenase flavoprotein subunit (EC 1.3.5.1)	UPI00006C5031	Succinate dehydrogenase, catalytic and NAD/flavoprotein subunit	Inner Membrane	Cytoplasmic	0.11	149	0.81	131	0.91	91	3
FTL_1306	Q2A2S5	A0A0B6E647	Sel1 repeat family protein	UPI00006C4EC4	Putative uncharacterized protein	Unknown	Periplasm	0.44	65	0.81	132	0.41	209	3
FTL_0837	Q2A3Z3			UPI00006C4D75	D-methionine binding transport protein, ABC transporter, membrane and periplasmic protein	Inner Membrane	Inner Membrane	0.07	163	0.81	133	0.21	331	3
acpP	Q2A378	A0A0B6CYK1	Acyl carrier protein (ACP)	UPI000049C521	Acyl carrier protein	Cytoplasmic	Cytoplasmic	0.18	117	0.8	134			2
FTL_0250, rpsH	Q2A5F6	A0A0B3VQK6	30S ribosomal protein S8	UPI00006C4BC4	30S ribosomal protein S8	Cytoplasmic	Unknown	0.05	175	0.79	135	0.86	99	3
fabH	Q2A375			UPI00006C4E58	3-oxoacyl-[acyl-carrier-protein] synthase 3	Cytoplasmic	Cytoplasmic			0.79	136	0.86	100	2
FTL_0434	Q2A4Z6	A0A0B3VVC2	Uncharacterized protein	UPI00006C4C45	Putative uncharacterized protein	Unknown	Periplasm	0.16	128	0.79	137	0.44	197	3
FTL_0596	Q2A4J6	A0A0B6E8E9	Nucleotide sugar dehydrogenase family protein	UPI00006C4CC3	UDP-glucose/GDP-mannose dehydrogenase	Cytoplasmic	Cytoplasmic	0.24	102	0.78	138	0.76	117	3
FTL_0293, secB2	Q2A5B6	A0A0B6E1Z9	Protein-export protein SecB	UPI000049C563	Protein-export protein SecB 2	Cytoplasmic	Extracellular			0.78	139	0.86	102	2
FTL_0267, htpG	Q2A5E0	A0A0B6CXP1	Chaperone protein HtpG (Heat shock protein HtpG) (High temperature protein G)	UPI00006C4BCC	Chaperone protein HtpG	Cytoplasmic	Cytoplasmic	0.04	184	0.77	140	1.67	25	3
FTL_0295, accA	Q2A5B4	A0A0B3VD68	Acetyl-coenzyme A carboxylase carboxyl transferase subunit alpha (ACCase subunit alpha) (Acetyl-CoA carboxylase carboxyltransferase subunit alpha) (EC 6.4.1.2)	UPI00006C4BE2	Acetyl-coenzyme A carboxylase carboxyl transferase subunit alpha	Cytoplasmic	Cytoplasmic			0.77	141	0.79	113	2
FTL_1914	Q2A178	A0A0B3VNY5	Uncharacterized protein	UPI000049C205	Conserved membrane protein	Inner Membrane	Inner Membrane	0.6	47	0.76	142	0.69	128	3
FTL_1419	Q2A2H8	A0A0B3VE13	Cyanophycinase (EC 3.4.15.6)	UPI000049C3AD	Cyanophycinase	Unknown	Cytoplasmic	0.2	111	0.76	143	0.58	145	3
FTL_0850	Q2A3Y0			UPI00006C4D80	Putative uncharacterized protein	Unknown	Cytoplasmic	0.28	94	0.75	144	0.16	375	3
FTL_0256	Q2A5F0	A0A0B3VPW7	Protein translocase subunit SecY	UPI000049C272	Preprotein translocase subunit SecY	Inner Membrane	Inner Membrane	0.11	150	0.74	145	0.14	393	3
FTL_0522, rpmB	Q2A4R1	A0A0B3WH04	50S ribosomal protein L28 OS=Francisella tularensis subsp. holarctica GN=rpmB PE=3 SV=1	UPI000049C5A1	50S ribosomal protein L28	Cytoplasmic	Cytoplasmic	0.2	113	0.74	146	0.91	90	3
FTL_1748, rplK	Q2A1M3	A0A0B3VPX9	50S ribosomal protein L11	UPI00006C5014	50S ribosomal protein L11	Cytoplasmic	Cytoplasmic	0.51	56	0.74	147	0.83	107	3
pepA	Q2A2C2	A0A0E2ZLP9	Probable cytosol aminopeptidase (Leucine aminopeptidase) (Leucyl aminopeptidase)	UPI000049C4FA	Probable cytosol aminopeptidase	Cytoplasmic	Cytoplasmic			0.73	148	0.9	94	2
FTL_1907, ftsZ	Q9ZAW3	A0A0B3VCI9	Cell division protein FtsZ	UPI000012AD1C	Cell division protein FtsZ	Cytoplasmic	Cytoplasmic			0.72	149	2.78	10	2
FTL_0585	Q2A4K7	A0A0B3VRU5	Uncharacterized protein	UPI00006C4CBA	Acyl-CoA dehydrogenase	Unknown	Cytoplasmic	0.02	197	0.72	150	0.48	176	3
FTL_1869	Q2A1B6	A0A0B3VF21	Citrate transporter family protein	UPI00006C506D	Na+/H+ antiporter	Inner Membrane	Inner Membrane			0.72	151			1
FTL_1798, atpH	Q2A1H9	A0A0B3WKM0	ATP synthase subunit delta (ATP synthase F(1) sector subunit delta) (F-type ATPase subunit delta)	UPI000049C1B3	ATP synthase subunit delta	Cytoplasmic	Cytoplasmic	0.16	124	0.71	152	0.41	207	3
FTL_1930, purA	Q2A167	A0A0B6CKK8	Adenylosuccinate synthetase (AMPSase) (AdSS) (EC 6.3.4.4) (IMP--aspartate ligase)	UPI00006C5095	Adenylosuccinate synthetase	Cytoplasmic	Cytoplasmic	0.17	120	0.71	153	0.46	186	3
FTL_0244, rpmC	Q2A5G2	A0A0B3WJP2	50S ribosomal protein L29	UPI00006C4BC0	50S ribosomal protein L29	Cytoplasmic	Cytoplasmic	1	31	0.71	154	1.03	64	3
FTL_0960	Q2A3N1	A0A0B3VRB8	Pyridine nucleotide-disulfide oxidoreductase family protein	UPI00006C4DD7	Soluble pyridine nucleotide transhydrogenase	Cytoplasmic	Cytoplasmic	0.21	110	0.7	155	0.47	183	3
FTL_0258, rpsM	Q2A5E8	A0A0B3VDK6	30S ribosomal protein S13	UPI000049C274	30S ribosomal protein S13	Cytoplasmic	Cytoplasmic	0.14	135	0.69	156	0.89	95	3
FTL_1478	Q2A2C3	A0A0B3VVT8	Inosine-5'-monophosphate dehydrogenase (IMP dehydrogenase) (IMPD) (IMPDH) (EC 1.1.1.205)	UPI00006C4F3A	Inosine-5'-monophosphate dehydrogenase	Cytoplasmic	Cytoplasmic			0.69	157	0.17	359	2
FTL_1522	Q2A283	A0A0B3VRM3	2-amino-3-ketobutyrate coenzyme A ligase (AKB ligase) (EC 2.3.1.29) (Glycine acetyltransferase)	UPI00006C4F5B	2-amino-3-ketobutyrate coenzyme A ligase	Cytoplasmic	Cytoplasmic	0.13	143	0.69	158	0.61	138	3
FTL_0616, rpoA2	Q2A4H7	A0A0B6EAV2	DNA-directed RNA polymerase subunit alpha (RNAP subunit alpha) (EC 2.7.7.6) (RNA polymerase subunit alpha) (Transcriptase subunit alpha)	UPI00006C4CD3	DNA-directed RNA polymerase subunit alpha 2	Cytoplasmic	Cytoplasmic	0.3	89	0.69	159	0.74	120	3
FTL_1743, rpoC	Q2A1M8	A0A0B6D2V5	DNA-directed RNA polymerase subunit beta' (RNAP subunit beta') (EC 2.7.7.6) (RNA polymerase subunit beta') (Transcriptase subunit beta')	UPI00006C500F	DNA-directed RNA polymerase subunit beta'	Cytoplasmic	Cytoplasmic	0.1	153	0.69	160	0.55	149	3
FTL_0939	Q2A3Q0			UPI00006C4DC7	Aldolase/adducin class II family protein	Cytoplasmic	Cytoplasmic	0.24	101	0.69	161	0.17	358	3
FTL_0491	Q2A4T9			UPI00006C4C79	Outer membrane lipoprotein	Unknown	Extracellular			0.68	162			1
FTL_0661	Q2A4D9			UPI00006C4CF3	Putative uncharacterized protein	Unknown	Extracellular	0.22	105	0.68	163	0.29	263	3
FTL_1016	Q2A3I5	A0A0B3WHI2	RmlD substrate binding domain protein	UPI00006C4DFF	Putative uncharacterized protein	Cytoplasmic	Cytoplasmic	0.07	164	0.68	164	0.91	89	3
FTL_0014	Q2A627	A0A0B6E6V2	Single-stranded DNA-binding protein (SSB)	UPI00003FC933	Single-stranded DNA-binding protein	Cytoplasmic	Extracellular	0.22	107	0.67	165			2
FTL_1821	Q2A1F9	A0A0B3VZF1	NADH-ubiquinone/plastoquinone oxidoreductase chain 6 family protein	UPI000049C1A3	NADH dehydrogenase I, J subunit	Inner Membrane	Inner Membrane			0.67	166			1
FTL_1272, bioB	Q2A2V9	A0A0B3VR27	Biotin synthase (EC 2.8.1.6)	UPI00006C4EA8	Biotin synthase	Cytoplasmic	Cytoplasmic	0.16	127	0.66	167	0.52	159	3
ftv:CH67_510, rpsL	Q5QFC2	A0A0E2ZMC7	30S ribosomal protein S12	UPI00004500E9	30S ribosomal protein S12	Cytoplasmic	Periplasm	0.22	106	0.66	168	0.54	154	3
FTL_1453, rplU	Q2A2E4	A0A0B3VVH1	50S ribosomal protein L21	UPI00006C4F2C	50S ribosomal protein L21	Cytoplasmic	Unknown	1.43	20	0.66	169	0.51	163	3
FTL_0238, rplW	Q2A5G8	A0A0B3WJR1	50S ribosomal protein L23	UPI00006C4BBC	50S ribosomal protein L23	Cytoplasmic	Cytoplasmic	0.38	74	0.66	170	1.29	43	3
FTL_0848	Q2A3Y2			UPI00006C4D7F	Preprotein translocase, subunit D, membrane protein	Inner Membrane	Inner Membrane	0.08	157	0.65	171	0.14	394	3
FTL_1532	Q2A274	A0A0B3VVB3	Uncharacterized protein	UPI00006C4F64	Putative uncharacterized protein	Unknown	Periplasm	0.07	162	0.64	172	0.41	214	3
FTL_1283, hemL	Q2A2U8	Q2A2U8	Glutamate-1-semialdehyde 2,1-aminomutase (GSA) (EC 5.4.3.8) (Glutamate-1-semialdehyde aminotransferase) (GSA-AT)	UPI00006C4EB2	Glutamate-1-semialdehyde 2,1-aminomutase	Cytoplasmic	Cytoplasmic	0.11	146	0.64	173	0.22	319	3
FTL_0234, fusA	Q2A5H2	A0A0B3VPY7	Elongation factor G (EF-G)	UPI00006C4BB9	Elongation factor G	Cytoplasmic	Cytoplasmic	0.05	178	0.64	174	1.24	46	3
FTL_0926	Q2A3R3	A0A0B3VYM2	Ferritin (EC 1.16.3.2)	UPI00006C4DBC	Ferritin-like protein	Cytoplasmic	Cytoplasmic			0.64	175	0.91	92	2
FTL_0310	Q2A599	A0A0G2P9H5	Acetyltransferase component of pyruvate dehydrogenase complex (EC 2.3.1.12)	UPI00006C4BF1	Pyruvate dehydrogenase, E2 component	Cytoplasmic	Cytoplasmic	0.04	187	0.63	176	1.14	54	3
FTL_1772, acn	Q2A1K3	A0A0B3VDX1	Aconitate hydratase (Aconitase) (EC 4.2.1.3)	UPI00006C5026	Aconitate hydratase	Cytoplasmic	Cytoplasmic	0.14	138	0.63	177	0.58	144	3
FTL_0723	Q2A478	A0A0B3VP81	BolA-like family protein	UPI00006C4D29	Putative uncharacterized protein	Unknown	Cytoplasmic			0.63	178	0.41	213	2
FTL_1591	Q2A222	A0A0B3VQ70	Acetyl-CoA carboxylase, biotin carboxylase subunit (EC 6.3.4.14)	UPI00006C4F8F	Acetyl-CoA carboxylase, biotin carboxylase subunit	Cytoplasmic	Cytoplasmic			0.62	179	0.89	96	2
FTL_0247, rplX	Q2A5F9	A0A0B3VXM4	50S ribosomal protein L24	UPI00006C4BC2	50S ribosomal protein L24	Cytoplasmic	Cytoplasmic			0.6	180	0.34	242	2
FTL_0839, plsY	Q2A3Z1	A7NBL2	Glycerol-3-phosphate acyltransferase (Acyl-PO4 G3P acyltransferase) (Acyl-phosphate--glycerol-3-phosphate acyltransferase) (G3P acyltransferase) (GPAT) (EC 2.3.1.n3) (Lysophosphatidic acid synthase) (LPA synthase)	UPI00006C4D77	Glycerol-3-phosphate acyltransferase	Inner Membrane	Inner Membrane			0.6	181	0.37	230	2
FTL_0020, aspS	Q2A622	A0A0B3VZE6	Aspartate--tRNA ligase	UPI00006C4B0C	Aspartyl-tRNA synthetase	Cytoplasmic	Cytoplasmic	0.14	134	0.6	182	0.5	165	3
FTL_1744, rpoB	Q2A1M7	Q2A1M7	DNA-directed RNA polymerase subunit beta (RNAP subunit beta) (EC 2.7.7.6) (RNA polymerase subunit beta) (Transcriptase subunit beta)	UPI00006C5010	DNA-directed RNA polymerase subunit beta	Cytoplasmic	Outer Membrane	0.08	161	0.59	183	0.66	133	3
FTL_1503	Q2A299	A0A0B3VPQ1	dGTPase family protein (EC 3.1.5.1)	UPI00006C4F4D	Deoxyguanosinetriphosphate triphosphohydrolase	Cytoplasmic	Cytoplasmic			0.59	184	0.47	184	2
FTL_0451	Q2A4X9			UPI00006C4C54	Putative uncharacterized protein	Cytoplasmic	Outer Membrane	0.78	41	0.58	185	0.33	251	3
FTL_0716, lgt	Q2A485	A0A0B6CS09	Prolipoprotein diacylglyceryl transferase (EC 2.4.99.-)	UPI00006C4D23	Prolipoprotein diacylglyceryl transferase	Inner Membrane	Inner Membrane			0.58	186	0.11	422	2
FTL_0789	Q2A428	A0A0B3VV52	Aminotransferase (EC 2.6.1.-)	UPI00006C4D54	Aspartate aminotransferase	Cytoplasmic	Cytoplasmic	0.11	145	0.58	187	0.47	182	3
FTL_1571	Q2A242	A0A0B6D0U7	Thioredoxin reductase (EC 1.8.1.9)	UPI00006C4F7D	Thioredoxin reductase	Cytoplasmic	Periplasm	0.05	180	0.58	188	0.86	101	3
FTL_0480	Q2A4V0	A0A0B3VR68	Glycine dehydrogenase (aminomethyl-transferring) (EC 1.4.4.2)	UPI00006C4C6E	Glycine cleavage system P protein, subunit 2	Cytoplasmic	Cytoplasmic			0.57	189	0.82	109	2
FTL_0834	Q2A3Z6	A0A0B6E2Z5	Rhodanese-like domain protein	UPI00006C4D72	Rhodanese-like family protein	Unknown	Cytoplasmic			0.57	190	0.92	88	2
FTL_0823	Q2A404			UPI00006C4D6A	Hypothetical lipoprotein	Unknown	Cytoplasmic			0.57	191	0.18	353	2
FTL_1922	Q2A172	A0A0B3VWN7	YGGT family protein	UPI000049C201	YggT family protein	Inner Membrane	Inner Membrane			0.57	192			1
def2	Q2A4V7			UPI00006C4C68	Peptide deformylase 2	Cytoplasmic	Cytoplasmic			0.57	193	0.27	276	2
FTL_1640	Q2A1X3	A0A0B6E3A8	Amino acid permease family protein	UPI00006C4FBA	Amino acid transporter protein	Inner Membrane	Inner Membrane			0.57	194			1
FTL_0923	Q2A3R6	A0A0B3VQW3	Uncharacterized protein	UPI00006C4DB9	Glutaredoxin 2	Cytoplasmic	Cytoplasmic	0.15	130	0.56	195	0.62	136	3
FTL_1735, rplS	Q2A1N6	A0A0B3VP72	50S ribosomal protein L19	UPI00006C5007	50S ribosomal protein L19	Cytoplasmic	Cytoplasmic			0.56	196	0.49	173	2
FTL_1149	Q2A367	A0A0B3VC37	Fructose-bisphosphate aldolase, class II, Calvin cycle subtype (EC 4.1.2.13)	UPI00006C4E5F	Fructose-1,6-bisphosphate aldolase	Cytoplasmic	Unknown	0.05	172	0.56	197	0.87	98	3
FTL_0334, tolB	Q2A580	A0A0B6CNN3	Protein TolB	UPI00006C4C02	Protein TolB	Periplasm	Extracellular	0.16	122	0.56	198	0.27	280	3
FTL_1796, atpG	Q2A1I1	Q2A1I1	ATP synthase gamma chain (ATP synthase F1 sector gamma subunit) (F-ATPase gamma subunit)	UPI00006C5039	ATP synthase gamma chain	Cytoplasmic	Cytoplasmic	0.04	183	0.56	199	0.35	239	3
FTL_1491, serS	Q2A2B0	A0A0B6E943	Serine--tRNA ligase (EC 6.1.1.11) (Seryl-tRNA synthetase) (Seryl-tRNA(Ser/Sec) synthetase)	UPI00006C4F43	Seryl-tRNA synthetase	Cytoplasmic	Cytoplasmic	0.06	165	0.56	200	0.31	258	3
FTL_1581	Q2A232	A0A0B3VW36	Uncharacterized protein	UPI00006C4F87	Hypothetical lipoprotein	Extracellular	Outer Membrane			0.55	201	0.14	389	2
FTL_0865	Q2A3W5	A0A0B3VW13	MFS transporter, sugar porter family protein	UPI00006C4D8E	Major facilitator superfamily (MFS) transport protein	Inner Membrane	Inner Membrane			0.55	202	0.08	478	2
FTL_1825	Q2A1F5	A0A0B6E1V1	NADH oxidoreductase (Quinone), F subunit (EC 1.6.5.11)	UPI00006C504B	NADH dehydrogenase I, F subunit	Cytoplasmic	Cytoplasmic	0.05	179	0.54	203	0.39	226	3
FTL_1414	Q2A2I3	A0A0B3VY40	Poly-gamma-glutamate system family protein	UPI00006C4F0D	Conserved hypothetical membrane protein	Unknown	Inner Membrane	0.09	154	0.54	204	0.07	485	3
FTL_1490, gpmI	Q2A2B1	A0A0B3WH57	2,3-bisphosphoglycerate-independent phosphoglycerate mutase (BPG-independent PGAM) (Phosphoglyceromutase) (iPGM) (EC 5.4.2.12)	UPI00006C4F42	2,3-bisphosphoglycerate-independent phosphoglycerate mutase	Cytoplasmic	Cytoplasmic	0.03	188	0.54	205	0.55	150	3
FTL_0224, rpsB	Q2A5I2	A7N9R4	30S ribosomal protein S2	UPI00006C4BB2	30S ribosomal protein S2	Cytoplasmic	Cytoplasmic			0.53	206	0.98	75	2
FTL_1897	Q2A195	A0A0B3WJY6	Lipocalin-like domain protein	UPI00006C5080	Outer membrane lipoprotein	Outer Membrane	Periplasm	0.63	45	0.53	207	0.06	509	3
FTL_0987, mdh	Q2A3K7	A7NC13	Malate dehydrogenase (EC 1.1.1.37)	UPI00000C067D	Malate dehydrogenase	Cytoplasmic	Unknown			0.53	208	1.24	47	2
FTL_1605	Q2A208	A0A0B3VRR0	Uncharacterized protein	UPI00006C4F9A	Peptidase family S49 protein	Inner Membrane	Inner Membrane			0.52	209	0.4	216	2
FTL_0695	Q2A4A6	A0A0B3VZ64	Mce related family protein	UPI00006C4D10	Cell entry (Mce) related family protein	Inner Membrane	Inner Membrane			0.52	210	0.08	466	2
FTL_1249	Q2A2X3	A0A0B3VXF3	UPF0145 protein CH66_765	UPI000049C406	UPF0145 protein FTL_1249	Unknown	Cytoplasmic			0.52	211	0.58	146	2
FTL_0237, rplD	Q2A5G9	A0A0B3VDM3	50S ribosomal protein L4	UPI000049C263	50S ribosomal protein L4	Cytoplasmic	Cytoplasmic	0.16	129	0.52	212	0.48	177	3
FTL_0743	Q2A460	A0A0B3WJL9	Short chain dehydrogenase family protein	UPI00006C4D36	Oxidoreductase, short-chain dehydrogenase family protein	Cytoplasmic	Cytoplasmic			0.52	213	0.83	108	2
FTL_1592	Q2A221	A0A0B6CNC5	Acetyl-CoA carboxylase, biotin carboxyl carrier protein	UPI00006C4F90	Acetyl-CoA carboxylase, biotin carboxyl carrier protein subunit	Unknown	Cytoplasmic			0.52	214	1.47	34	2
FTL_0864	Q2A3W6			UPI00006C4D8D	SIS domain protein	Cytoplasmic	Cytoplasmic			0.52	215	0.4	217	2
FTL_0157	Q2A5P8	A0A0B3VPA3	Uncharacterized protein	UPI000049C21E	Putative uncharacterized protein	Cytoplasmic	Cytoplasmic			0.51	216	0.33	249	2
FTL_1602	Q2A211	A0A0B3VZ04	Delta-aminolevulinic acid dehydratase (EC 4.2.1.24)	UPI000049C2BF	Delta-aminolevulinic acid dehydratase	Cytoplasmic	Cytoplasmic			0.5	217	0.24	306	2
FTL_1025, rpsR	Q2A3H6	A7NC55	30S ribosomal protein S18 OS=Francisella tularensis subsp. holarctica (strain FTNF002-00 / FTA) GN=rpsR PE=3 SV=2	UPI00006C4E06	30S ribosomal protein S18	Cytoplasmic	Cytoplasmic			0.5	218			1
FTL_0208	Q2A5J8	A0A0B6E856	Putative membrane protein	UPI00006C4BA3	Hypothetical membrane protein	Inner Membrane	Inner Membrane			0.5	219			1
FTL_1603	Q2A210	A0A0B3VEU2	CRS1 / YhbY domain protein	UPI0000450225	RNA-binding protein	Cytoplasmic	Cytoplasmic			0.5	220			1
FTL_0218, gltX	Q2A5I8	A0A0B3VXJ9	Glutamate--tRNA ligase (EC 6.1.1.17) (Glutamyl-tRNA synthetase)	UPI00006C4BAC	Glutamyl-tRNA synthetase	Cytoplasmic	Cytoplasmic	0.04	182	0.5	221	0.4	218	3
FTL_1492	Q2A2A9	A0A0B3VB69	ROK family protein	UPI00006C4F44	Fructokinase	Cytoplasmic	Cytoplasmic			0.49	222	0.49	171	2
FTL_1109	Q2A3A6			UPI00006C4E40	Transaldolase	Cytoplasmic	Cytoplasmic			0.49	223	0.49	172	2
FTL_0187	Q2A5L9			UPI00006C4B8F	Cyclohexadienyl dehydratase,psueodogene	Periplasm	Periplasm	0.15	133	0.48	224	0.32	255	3
FTL_1671	Q2A1U6	A0A0B6EAB0	Efflux transporter, RND family, MFP subunit	UPI00006C4FD2	Efflux protein, RND family, MFP subunit	Inner Membrane	Inner Membrane	0.05	170	0.48	225	0.09	447	3
FTL_0964, hslU	Q2A3M7	A4IY57	ATP-dependent protease ATPase subunit HslU (Unfoldase HslU)	UPI000049C35C	ATP-dependent protease ATPase subunit HslU	Cytoplasmic	Cytoplasmic	0.31	86	0.48	226	0.45	193	3
FTL_0178, oxaA	Q2A5M8	A0A0B3VQ05	Membrane protein insertase YidC (Foldase YidC) (Membrane integrase YidC) (Membrane protein YidC)	UPI00006C4B89	Inner membrane protein OxaA	Inner Membrane	Inner Membrane			0.48	227	0.16	374	2
FTL_0674, panB	Q2A4C6	A0A0B3VBK8	3-methyl-2-oxobutanoate hydroxymethyltransferase (EC 2.1.2.11) (Ketopantoate hydroxymethyltransferase)	UPI0001588898	3-methyl-2-oxobutanoate hydroxymethyltransferase	Unknown	Cytoplasmic			0.48	228	0.52	158	2
FTL_1101	Q2A3B1	A0A0B3VR13	Putative membrane protein	UPI000049C46D	Putative uncharacterized protein	Inner Membrane	Inner Membrane			0.47	229			1
FTL_0252, rplR	Q2A5F4	A0A0B3VXM1	50S ribosomal protein L18	UPI000049C26E	50S ribosomal protein L18	Cytoplasmic	Cytoplasmic			0.47	230	0.94	86	2
FTL_1672	Q2A1U5			UPI00006C4FD3	Transporter AcrB/AcrD/AcrF family	Inner Membrane	Inner Membrane			0.46	231	0.1	438	2
carB	Q2A614	A0A0B6E9J5	Carbamoyl-phosphate synthase large chain (EC 6.3.5.5) (Carbamoyl-phosphate synthetase ammonia chain)	UPI00006C4B13	Carbamoyl-phosphate synthase large chain	Unknown	Cytoplasmic	0.03	192	0.46	232	0.32	254	3
FTL_0892, clpP	Q2A3U1	A0A0B3VBC0	ATP-dependent Clp protease proteolytic subunit (EC 3.4.21.92) (Endopeptidase Clp)	UPI000049C32F	ATP-dependent Clp protease proteolytic subunit	Cytoplasmic	Cytoplasmic			0.46	233	0.57	147	2
FTL_0119	Q2A353	A0A0B3VP77	Uncharacterized protein	UPI00004502F3	Putative uncharacterized protein	Cytoplasmic	Inner Membrane			0.46	234	0.23	311	2
FTL_1523, tdh	Q2A282	A0A0B3WKZ7	L-threonine 3-dehydrogenase (TDH) (EC 1.1.1.103)	UPI00006C4F5C	L-threonine 3-dehydrogenase	Cytoplasmic	Cytoplasmic			0.45	235	0.24	307	2
FTL_0489, glyQ	Q2A4U1	A0A0B3VXU4	Glycine--tRNA ligase alpha subunit (EC 6.1.1.14) (Glycyl-tRNA synthetase alpha subunit)	UPI00006C4C77	Glycyl-tRNA synthetase alpha subunit	Cytoplasmic	Cytoplasmic			0.45	236	0.42	203	2
infC	Q2A2J1	A0A0B6D2Y3	Translation initiation factor IF-3	UPI000049C3B9	Translation initiation factor IF-3	Cytoplasmic	Unknown	0.16	123	0.45	237	0.12	418	3
FTL_1745, rplL	Q2A1M6	A0A0B3VCV8	50S ribosomal protein L7/L12	UPI00006C5011	50S ribosomal protein L7/L12	Unknown	Cytoplasmic	0.4	71	0.45	238			2
FTL_1827, nuoD	Q2A1F3	A0A0B3VF86	NADH-quinone oxidoreductase subunit D (EC 1.6.5.11) (NADH dehydrogenase I subunit D) (NDH-1 subunit D)	UPI00006C504C	NADH-quinone oxidoreductase subunit D	Cytoplasmic	Cytoplasmic			0.45	239	0.16	366	2
FTL_0484	Q2A4U6	A0A0B6DZS5	Phosphoglucomutase/phosphomannomutase, alpha/beta/alpha domain III family protein	UPI00006C4C72	Phosphoglucomutase	Unknown	Extracellular			0.45	240	0.45	194	2
FTL_0399	Q2A530	A0A0B3VQP5	N5-carboxyaminoimidazole ribonucleotide synthase (N5-CAIR synthase) (EC 6.3.4.18) (5-(carboxyamino)imidazole ribonucleotide synthetase)	UPI00006C4C2A	Phosphoribosylaminoimidazole carboxylase, ATPase subunit	Inner Membrane	Cytoplasmic			0.43	241	0.37	229	2
FTL_0241, rplV	Q2A5G5	A0A0B3VXN0	50S ribosomal protein L22	UPI000045016C	50S ribosomal protein L22	Cytoplasmic	Cytoplasmic			0.42	242	1.22	48	2
FTL_0372, gpsA	Q2A554	A0A0B6CM18	Glycerol-3-phosphate dehydrogenase [NAD(P)+] (EC 1.1.1.94) (NAD(P)H-dependent glycerol-3-phosphate dehydrogenase)	UPI00006C4C16	Glycerol-3-phosphate dehydrogenase [NAD(P)+]	Cytoplasmic	Outer Membrane	0.05	176	0.41	243	0.31	257	3
FTL_0552	Q2A4N4	A0A0B6E4M4	Uncharacterized protein	UPI00006C4CA2	Two-component response regulator	Cytoplasmic	Cytoplasmic	0.15	131	0.41	244	0.72	127	3
FTL_0691	Q2A4B0	A0A0B6D009	Amino acid/peptide transporter family protein	UPI00006C4D0C	Proton-dependent oligopeptide transport (POT) family protein	Inner Membrane	Inner Membrane			0.41	245			1
FTL_1912	Q2A180	A0A0B3VCJ4	Ribosomal protein S1	UPI00006C508B	30S ribosomal protein S1	Cytoplasmic	Cytoplasmic			0.41	246	1.33	39	2
FTL_1537, pnp	Q2A269	A7NDP3	Polyribonucleotide nucleotidyltransferase (EC 2.7.7.8) (Polynucleotide phosphorylase) (PNPase)	UPI00006C4F67	Polyribonucleotide nucleotidyltransferase	Cytoplasmic	Cytoplasmic			0.4	247	0.28	271	2
FTL_1148	Q2A368			UPI00006C4E5E	Pyruvate kinase	Cytoplasmic	Cytoplasmic			0.39	248	0.41	204	2
FTL_0112	Q2A360	A0A0B3WIQ8	Uncharacterized protein	UPI00006C4B58	Intracellular growth locus, subunit B	Cytoplasmic	Extracellular			0.39	249	1.01	69	2
FTL_0896	Q2A3T7			UPI00006C4DA7	Putative uncharacterized protein	Inner Membrane	Inner Membrane	0.05	171	0.39	250	0.14	385	3
FTL_1724	Q2A1P7	A0A0B6D1E6	Outer membrane protein assembly factor BamB	UPI00006C4FFE	Outer membrane protein assembly factor BamB	Unknown	Outer Membrane	0.14	137	0.38	251	0.09	448	3
FTL_1190, grpE	Q2A329	A0A0G2PDZ1	Protein GrpE (HSP-70 cofactor)	UPI000012BB20	Protein GrpE	Cytoplasmic	Cytoplasmic			0.38	252	0.49	175	2
FTL_0479, gcvPA	Q2A4V1	A0A0B6CW60	Probable glycine dehydrogenase (decarboxylating) subunit 1 (EC 1.4.4.2) (Glycine cleavage system P-protein subunit 1) (Glycine decarboxylase subunit 1) (Glycine dehydrogenase (aminomethyl-transferring) subunit 1)	UPI00006C4C6D	Probable glycine dehydrogenase [decarboxylating] subunit 1	Cytoplasmic	Cytoplasmic			0.38	253	0.86	103	2
FTL_0125	Q2A347			UPI00006C4B61	Putative uncharacterized protein	Unknown	Inner Membrane	0.06	167	0.38	254	0.15	381	3
FTL_0249, rpsN	Q2A5F7	A0A0B3WJN6	30S ribosomal protein S14 OS=Francisella tularensis subsp. holarctica GN=rpsN PE=3 SV=1	UPI00004500C2	30S ribosomal protein S14	Cytoplasmic	Cytoplasmic			0.38	255	0.13	409	2
FTL_1132	Q2A383	A0A0B3WI28	Inositol monophosphatase family protein	UPI000049C523	Inositol-1-monophosphatase	Cytoplasmic	Cytoplasmic			0.38	256	0.27	283	2
FTL_0242, rpsC	Q2A5G4	A0A0B6ECN5	30S ribosomal protein S3	UPI00006C4BBE	30S ribosomal protein S3	Cytoplasmic	Cytoplasmic	0.14	136	0.37	257	0.6	140	3
FTL_0541	Q2A4P2	A0A0B3WK09	Cell division protein ZipA	UPI00006C4C9C	Cell division protein ZipA	Unknown	Inner Membrane			0.37	258	0.19	348	2
FTL_0950, rplY	Q2A3P1	A0A0B3VEF4	50S ribosomal protein L25	UPI00006C4DCF	50S ribosomal protein L25	Cytoplasmic	Cytoplasmic	0.28	93	0.37	259	0.26	291	3
FTL_1145	Q2A371	A0A0G2PAE1	Transketolase (EC 2.2.1.1)	UPI00006C4E5B	Transketolase	Cytoplasmic	Cytoplasmic	0.02	198	0.37	260	0.41	211	3
FTL_0453, glmU	Q2A4X7	A0A0E2ZKX0	Bifunctional protein GlmU	UPI000049C28B	Bifunctional protein GlmU	Cytoplasmic	Cytoplasmic			0.37	261	0.5	170	2
FTL_0030	Q2A613	A0A0B6CWZ0	Carbamoyl-phosphate synthase small chain (EC 6.3.5.5) (Carbamoyl-phosphate synthetase glutamine chain)	UPI000049C5CC	Carbamoyl-phosphate synthase small chain	Cytoplasmic	Cytoplasmic			0.36	262	0.47	180	2
FTL_0838, metN	Q2A3Z2	A0A0B6E391	Methionine import ATP-binding protein MetN (EC 3.6.3.-)	UPI00006C4D76	Methionine import ATP-binding protein MetN	Inner Membrane	Cytoplasmic			0.36	263	0.2	335	2
FTL_1045	Q2A3F7	A0A0B3WH79	Transglycosylase SLT domain protein	UPI000049C444	Conserved hypothetical lipoprotein	Unknown	Outer Membrane			0.36	264	0.1	443	2
FTL_0586	Q2A4K6			UPI00006C4CBB	Long chain fatty acid CoA ligase	Inner Membrane	Inner Membrane			0.36	265	0.09	462	2
FTL_1546, pdxS	Q2A260	A0A0B3VWG7	Pyridoxal 5'-phosphate synthase subunit PdxS (PLP synthase subunit PdxS) (EC 4.3.3.6) (Pdx1)	UPI000049C2E5	Pyridoxal biosynthesis lyase PdxS	Cytoplasmic	Unknown	0.09	156	0.36	266	0.43	200	3
FTL_1782, apt	Q2A1J5	A0A0B3VDW0	Adenine phosphoribosyltransferase (APRT) (EC 2.4.2.7)	UPI00006C502D	Adenine phosphoribosyltransferase	Cytoplasmic	Cytoplasmic			0.36	267	0.59	142	2
ackA	Q2A626	A0A0B3VQB3	Acetate kinase OS=Francisella tularensis subsp. holarctica GN=ackA PE=3 SV=1	UPI00006C4B08	Acetate kinase	Cytoplasmic	Cytoplasmic	0.06	168	0.36	268	0.28	273	3
FTL_0166	Q2A5P0	A0A0B3VPZ2	Universal stress family protein	UPI00006C4B7F	Universal stress protein	Cytoplasmic	Cytoplasmic			0.36	269	1.29	42	2
FTL_1394	Q2A2K3	A0A0B3VRB2	MFS transporter, sugar porter family protein	UPI00006C4EFD	Galactose-proton symporter, major facilitator superfamily (MFS) transport protein	Inner Membrane	Inner Membrane	0.16	126	0.35	270	0.34	243	3
FTL_0694	Q2A4A7	A0A0B3VF00	Uncharacterized protein	UPI00006C4D0F	Putative uncharacterized protein	Unknown	Inner Membrane			0.35	271			1
FTL_1432	Q2A2G5	A0A0B6KGV9	Ribulose-phosphate 3-epimerase (EC 5.1.3.1)	UPI00006C4F1A	Ribulose-phosphate 3-epimerase	Cytoplasmic	Unknown			0.35	272	0.27	282	2
FTL_1826	Q2A1F4	A0A0B3WLJ3	NADH-quinone oxidoreductase, E subunit	UPI000045027F	NADH dehydrogenase I, E subunit	Cytoplasmic	Cytoplasmic			0.35	273			1
FTL_1041	Q2A3G1	A0A0B6D0E1	Polyprenyl synthetase family protein	UPI00006C4E14	Octaprenyl-diphosphate synthase	Cytoplasmic	Cytoplasmic			0.35	274	0.33	246	2
FTL_1047, rpsU2	Q2A3F5	A0A0B3VVA2	30S ribosomal protein S21	UPI000049C442	30S ribosomal protein S21	Cytoplasmic	Cytoplasmic			0.35	275	0.36	237	2
FTL_1528	Q2A277	A0A0B3VRM6	Major Facilitator Superfamily protein	UPI00006C4F61	Major facilitator superfamily (MFS) transport protein	Inner Membrane	Inner Membrane			0.34	276	0.13	401	2
FTL_0038	Q2A605	A0A0B3VN88	HlyD secretion family protein	UPI00006C4B1B	HlyD family secretion protein	Inner Membrane	Extracellular	0.03	189	0.34	277	0.08	472	3
FTL_1251	Q2A2X1	A0A0B6E7I2	Amino acid/peptide transporter family protein	UPI000049C405	Proton-dependent oligopeptide transport (POT) family protein	Inner Membrane	Inner Membrane			0.34	278			1
FTL_1511	Q2A292			UPI00006C4F53	Glycerophosphoryl diester phosphodiesterase family protein	Unknown	Outer Membrane	0.03	194	0.34	279	0.16	367	3
FTL_0659	Q2A4E1	A0A0B3VBJ4	Sporulation related domain protein	UPI00006C4CF1	Cell division protein	Unknown	Inner Membrane			0.34	280			1
glyS	Q2A2N9	A0A0B6DVT8	Glycine--tRNA ligase beta subunit (EC 6.1.1.14) (Glycyl-tRNA synthetase beta subunit)	UPI00006C4EE0	Glycyl-tRNA synthetase beta subunit	Cytoplasmic	Cytoplasmic			0.34	281	0.43	199	2
FTL_0008	Q2A633	A0A0B3VN77	Signal peptide peptidase SppA, 36K type	UPI00006C4B05	Peptidase	Inner Membrane	Periplasm			0.34	282	0.11	424	2
FTL_1824	Q2A1F6			UPI00006C504A	NADH-quinone oxidoreductase	Cytoplasmic	Cytoplasmic	0.01	199	0.34	283	0.3	260	3
ppa	Q2A3E4	A0A0B3VNV2	Inorganic pyrophosphatase OS=Francisella tularensis subsp. holarctica GN=ppa PE=3 SV=1	UPI00006C4E22	Inorganic pyrophosphatase	Cytoplasmic	Cytoplasmic			0.33	284	0.1	435	2
FTL_1024, rpsF	Q2A3H7	A0A0E3A2V7	30S ribosomal protein S6	UPI000049C453	30S ribosomal protein S6	Cytoplasmic	Cytoplasmic	0.68	44	0.33	285	0.22	314	3
FTL_1310, ndk	Q2A2S1	A0A0B3VBW5	Nucleoside diphosphate kinase (NDK) (NDP kinase) (EC 2.7.4.6) (Nucleoside-2-P kinase)	UPI00006C4EC8	Nucleoside diphosphate kinase	Extracellular	Cytoplasmic			0.33	286	0.49	174	2
FTL_1538, rpsO	Q2A268	A0A0B3VR66	30S ribosomal protein S15	UPI00006C4F68	30S ribosomal protein S15	Cytoplasmic	Cytoplasmic			0.33	287	0.36	233	2
FTL_1966	Q2A140	A0A0B3VRM8	Anthranilate synthase component 1 (EC 4.1.3.27)	UPI00006C50AA	Anthranilate synthase component I	Cytoplasmic	Cytoplasmic			0.33	288	0.27	277	2
FTL_0937	Q2A3Q2	A0A0B6D2W8	Amidohydrolase family protein	UPI00006C4DC5	Putative uncharacterized protein	Cytoplasmic	Cytoplasmic			0.32	289			1
FTL_0807	Q2A413			UPI00006C4D61	Major facilitator superfamily (MFS) transport protein	Inner Membrane	Inner Membrane			0.32	290	0.06	512	2
FTL_0806	Q2A414			UPI00006C4D60	Amino acid transporter family protein	Inner Membrane	Inner Membrane			0.32	291	0.09	458	2
FTL_1240	Q2A2Y2	A0A0B3VPV7	Phospho-2-dehydro-3-deoxyheptonate aldolase (EC 2.5.1.54) (3-deoxy-D-arabino-heptulosonate 7-phosphate synthase) (DAHP synthase) (Phospho-2-keto-3-deoxyheptonate aldolase)	UPI00006C4E95	Phospho-2-dehydro-3-deoxyheptonate aldolase	Cytoplasmic	Cytoplasmic			0.32	292	0.54	152	2
FTL_0553	Q2A4N3	A0A0B6EAC5	Signal peptidase I (EC 3.4.21.89)	UPI00006C4CA3	Signal peptidase I	Inner Membrane	Inner Membrane	0.04	185	0.32	293	0.08	471	3
FTL_0188	Q2A5L8	A0A0B3VPT6	Cytochrome d ubiquinol oxidase, subunit II	UPI00006C4B90	Cytochrome d terminal oxidase, polypeptide subunit II	Inner Membrane	Inner Membrane			0.32	294			1
FTL_1231	Q2A2Z0	A0A0B3VCU2	FeS assembly SUF system regulator	UPI00006C4E8F	FeS assembly SUF system regulator	Unknown	Outer Membrane			0.31	295	0.12	411	2
FTL_1294	Q2A2T7	A0A0B3VNC0	Short chain dehydrogenase family protein	UPI00006C4EB9	Short-chain dehydrogenase/reductase	Cytoplasmic	Cytoplasmic			0.31	296	0.09	457	2
FTL_0849	Q2A3Y1	A0A0B3WJC7	Protein-export membrane protein SecF	UPI000049C475	Preprotein translocase, SecF, membrane protein	Inner Membrane	Inner Membrane	0.08	159	0.31	297	0.05	520	3
FTL_1819	Q2A1G1	A0A0B6CNC7	Proton-translocating NADH-quinone oxidoreductase, chain L family protein	UPI00006C5048	NADH dehydrogenase I, L subunit	Inner Membrane	Inner Membrane			0.31	298			1
FTL_1749	Q2A1M2	A0A0B6DST8	Transcription termination/antitermination protein NusG	UPI00006C5015	Transcription antitermination protein nusG	Cytoplasmic	Cytoplasmic			0.31	299	0.51	164	2
FTL_0357, rph	Q2A562	A0A0B3VP32	Ribonuclease PH (RNase PH) (EC 2.7.7.56) (tRNA nucleotidyltransferase)	UPI00006C4C0F	Ribonuclease PH	Cytoplasmic	Cytoplasmic			0.3	300	0.17	360	2
FTL_0795, adk	Q2A425	A0A0B6DRD6	Adenylate kinase (AK) (EC 2.7.4.3) (ATP-AMP transphosphorylase) (ATP:AMP phosphotransferase) (Adenylate monophosphate kinase)	UPI00006C4D57	Adenylate kinase	Cytoplasmic	Cytoplasmic			0.3	301	0.73	124	2
FTL_1780, tpiA	P96763	A0A0B3VQ81	Triosephosphate isomerase (TIM) (TPI) (EC 5.3.1.1) (Triose-phosphate isomerase)	UPI00006C502B	Triosephosphate isomerase	Cytoplasmic	Cytoplasmic			0.3	302	0.78	114	2
FTL_0650, proS	Q2A4E9	A0A0B3WIB9	Proline--tRNA ligase (EC 6.1.1.15) (Prolyl-tRNA synthetase)	UPI00006C4CEA	Prolyl-tRNA synthetase	Cytoplasmic	Cytoplasmic			0.3	303	0.19	347	2
FTL_1071, guaA	Q2A3D4	Q2A3D4	GMP synthase [glutamine-hydrolyzing] (EC 6.3.5.2) (GMP synthetase) (Glutamine amidotransferase)	UPI00006C4E2C	GMP synthase [glutamine-hydrolyzing]	Cytoplasmic	Cytoplasmic			0.3	304	0.25	292	2
FTL_0800	Q2A420	A0A0B6CWZ9	Type IV pilus secretin PilQ family protein	UPI00006C4D5B	Type IV pilin multimeric outer membrane protein	Outer Membrane	Periplasm	0.05	177	0.3	305	0.06	497	3
FTL_0235, rpsJ	Q2A5H1	A0A080Q5P3	30S ribosomal protein S10	UPI00006C4BBA	30S ribosomal protein S10	Cytoplasmic	Extracellular	1	30	0.3	306	0.95	80	3
FTL_0515	Q2A4R8	A0A0B3WHJ2	Outer membrane lipid asymmetry maintenance protein MlaD	UPI00006C4C8A	ABC transporter, periplasmic protein	Unknown	Inner Membrane			0.3	307			1
FTL_1823, nuoH	Q2A1F7	A0A0B3VS58	NADH-quinone oxidoreductase subunit H (EC 1.6.5.11) (NADH dehydrogenase I subunit H) (NDH-1 subunit H)	UPI000045028C	NADH-quinone oxidoreductase subunit H	Inner Membrane	Inner Membrane			0.29	308	0.12	419	2
FTL_1399, kdsB	Q2A2J8	Q2A2J8	3-deoxy-manno-octulosonate cytidylyltransferase (EC 2.7.7.38) (CMP-2-keto-3-deoxyoctulosonic acid synthase) (CKS) (CMP-KDO synthase)	UPI00006C4F01	3-deoxy-manno-octulosonate cytidylyltransferase	Cytoplasmic	Cytoplasmic			0.29	309	0.29	267	2
FTL_1067	Q2A3D8	A0A0B3VPJ9	Phosphorylase superfamily protein	UPI00006C4E28	Putative uncharacterized protein	Cytoplasmic	Cytoplasmic			0.29	310	0.17	365	2
FTL_1866	Q2A1B9	A0A0B3VRD3	L-isoaspartate family protein	UPI00006C506A	Protein-L-isoaspartate O-methyltransferase	Cytoplasmic	Cytoplasmic			0.29	311	0.25	293	2
ftsH1	Q2A2D3			UPI00006C4F31	ATP-dependent zinc metalloprotease FtsH	Inner Membrane	Inner Membrane			0.29	312	0.06	502	2
FTL_0306	Q2A5A3	A0A0B3WJU8	Tryptophan--tRNA ligase (EC 6.1.1.2)	UPI00006C4BED	Tryptophanyl-tRNA synthetase	Cytoplasmic	Cytoplasmic			0.29	313	0.27	284	2
FTL_1792	Q2A1I5	A0A0B3VRE8	Glutaredoxin	UPI000049C1B8	Glutaredoxin	Cytoplasmic	Cytoplasmic			0.29	314	0.41	208	2
FTL_0717	Q2A484	A0A0B6DSQ6	Ribonuclease E (RNase E) (EC 3.1.26.12)	UPI00006C4D24	Ribonuclease E	Cytoplasmic	Unknown	0.01	200	0.28	315	0.2	334	3
FTL_0010	Q2A631	A0A0B3VBU3	Rhodanese-like domain protein	UPI000049C5F7	Thiosulfate sulfurtransferase	Unknown	Inner Membrane			0.28	316			1
FTL_0518, minE	Q2A4R5	A0A0B3VMY1	Cell division topological specificity factor	UPI000049C5A4	Cell division topological specificity factor	Cytoplasmic	Cytoplasmic			0.28	317	0.5	167	2
FTL_1395	Q2A2K2			UPI00006C4EFE	Galactose-proton symporter, major facilitator superfamily (MFS) transport protein	Inner Membrane	Inner Membrane			0.28	318	0.08	467	2
FTL_0700	Q2A4A1	A0A0B6EK72	Outer membrane protein assembly factor BamD	UPI000049C4C7	Outer membrane protein assembly factor BamD	Outer Membrane	Extracellular	0.04	186	0.28	319	0.05	526	3
FTL_0398	Q2A531	A0A0B3VQ22	Phosphoribosylaminoimidazole carboxylase, catalytic subunit (EC 4.1.1.21)	UPI00006C4C29	Phosphoribosylaminoimidazole carboxylase,catalyic subunit	Unknown	Unknown			0.28	320	0.47	181	2
FTL_1584	Q2A229	A0A0B6E7J4	Uncharacterized protein	UPI000049C2CE	PerM family protein	Inner Membrane	Inner Membrane			0.28	321	0.08	468	2
FTL_0671, coaX1	Q2A4C9	A0A0B3VBK5	Type III pantothenate kinase (EC 2.7.1.33) (PanK-III) (Pantothenic acid kinase)	UPI000045012E	Type III pantothenate kinase 1	Cytoplasmic	Outer Membrane			0.28	322			1
FTL_0584	Q2A4K8			UPI00006C4CB9	Fusion product of 3-hydroxacyl-CoA dehydrogenase and acyl-CoA-binding protein	Cytoplasmic	Cytoplasmic			0.27	323	0.96	79	2
FTL_1793	Q2A1I4	A0A0B3VS10	Glycosyl hydrolases 18 family protein	UPI00006C5036	Putative uncharacterized protein	Unknown	Outer Membrane	0.03	193	0.27	324	0.14	390	3
FTL_1224	Q2A2Z5	A0A0B3WIY5	Thioredoxin	UPI00006C4E8A	Thioredoxin	Cytoplasmic	Cytoplasmic			0.27	325	0.52	156	2
FTL_0240, rpsS	Q2A5G6	A0A0B3VPY2	30S ribosomal protein S19	UPI0000450312	30S ribosomal protein S19	Cytoplasmic	Cytoplasmic			0.27	326			1
FTL_0637	Q2A4G2	A0A0B3VC82	Metallo-beta-lactamase superfamily protein	UPI00006C4CE0	Putative uncharacterized protein	Cytoplasmic	Cytoplasmic			0.27	327	0.44	198	2
FTL_0644	Q2A4F5	A0A0B3VC87	Carbon-nitrogen hydrolase family protein	UPI00006C4CE6	Carbon-nitrogen hydrolase	Cytoplasmic	Extracellular			0.27	328	0.24	303	2
FTL_0814	Q2A410			UPI00006C4D64	Putative uncharacterized protein	Unknown	Periplasm			0.27	329	0.04	536	2
FTL_0731	Q2A470	A0A0B3VW56	Uncharacterized protein	UPI00006C4D2F	YhhQ family protein	Inner Membrane	Inner Membrane			0.27	330			1
FTL_1311, pyrG	Q2A2S0	A0A0B6E9U9	CTP synthase (EC 6.3.4.2) (Cytidine 5'-triphosphate synthase) (Cytidine triphosphate synthetase) (UTP--ammonia ligase)	UPI00006C4EC9	CTP synthase	Cytoplasmic	Outer Membrane			0.27	331	0.36	234	2
FTL_1474, greA	Q2A2C7	A0A0B3VBT5	Transcription elongation factor GreA OS=Francisella tularensis subsp. holarctica GN=greA PE=3 SV=1	UPI00004501DF	Transcription elongation factor GreA	Cytoplasmic	Cytoplasmic			0.27	332	0.2	338	2
FTL_1330, coaD	Q2A2Q6	A0A0B3VRW2	Phosphopantetheine adenylyltransferase OS=Francisella tularensis subsp. holarctica GN=coaD PE=3 SV=1	UPI000049C30F	Phosphopantetheine adenylyltransferase	Cytoplasmic	Cytoplasmic			0.27	333			1
FTL_1861	Q2A1C4			UPI00006C5065	Amidophosphoribosyltransferase	Cytoplasmic	Cytoplasmic			0.27	334	0.15	378	2
FTL_0111	Q2A361	A0A0B3VPP1	Uncharacterized protein	UPI00006C4B57	Intracellular growth locus, subunit A	Cytoplasmic	Cytoplasmic	0.4	70	0.27	335	0.67	130	3
FTL_1452, rpmA	Q2A2E5	A0A0B3VBF2	50S ribosomal protein L27	UPI00006C4F2B	50S ribosomal protein L27	Cytoplasmic	Cytoplasmic	0.13	141	0.27	336			2
FTL_1590	Q2A223	A0A0B6E224	Helix-turn-helix domain protein	UPI00006C4F8E	Hypothetical membrane protein	Unknown	Inner Membrane			0.26	337	0.37	232	2
FTL_1208, dcd	Q2A311	A0A0E2ZJD7	Deoxycytidine triphosphate deaminase (dCTP deaminase) (EC 3.5.4.13)	UPI000049C423	Deoxycytidine triphosphate deaminase	Cytoplasmic	Cytoplasmic			0.26	338	0.19	341	2
FTL_1443	Q2A2F4	A0A0B3VDC6	Cytokinin riboside 5'-monophosphate phosphoribohydrolase (EC 3.2.2.n1)	UPI00006C4F24	Cytokinin riboside 5'-monophosphate phosphoribohydrolase (EC 3.2.2.n1)	Cytoplasmic	Cytoplasmic			0.26	339	0.12	414	2
FTL_0394, folD	Q2A535	A0A0B3WJV7	Bifunctional protein FolD OS=Francisella tularensis subsp. holarctica GN=folD PE=3 SV=1	UPI00006C4C25	Bifunctional protein FolD	Cytoplasmic	Cytoplasmic			0.26	340	0.04	532	2
FTL_1547	Q2A259	A0A0B6E194	DNA gyrase subunit B (EC 5.99.1.3)	UPI00006C4F6E	DNA gyrase subunit B	Cytoplasmic	Cytoplasmic			0.26	341	0.33	245	2
FTL_0120	Q2A352	A0A0B3VPV1	Uncharacterized protein	UPI00006C4B5D	Putative uncharacterized protein	Unknown	Outer Membrane			0.26	342	0.39	221	2
FTL_1865	Q2A1C0	A0A0B3VRZ3	Outer membrane efflux family protein	UPI00006C5069	Outer membrane protein TolC	Outer Membrane	Outer Membrane	0.08	160	0.25	343	0.03	554	3
gshA	Q2A2S7	A0A0B6CX06	Glutamate--cysteine ligase (EC 6.3.2.2) (Gamma-ECS) (Gamma-glutamylcysteine synthetase)	UPI00006C4EC2	Glutamate--cysteine ligase	Cytoplasmic	Cytoplasmic			0.25	344	0.22	320	2
FTL_0331	Q2A583	A0A0B3VBR7	Protein TolQ	UPI000045010C	TolQ protein	Inner Membrane	Inner Membrane			0.25	345			1
FTL_1510	Q2A293	A0A0B3VVB6	Major Facilitator Superfamily protein	UPI00006C4F52	Glycerol-3-phosphate transporter	Inner Membrane	Inner Membrane			0.25	346	0.13	408	2
FTL_1818	Q2A1G2	A0A0B3WLI8	Proton-translocating NADH-quinone oxidoreductase, chain M family protein	UPI00006C5047	NADH dehydrogenase I, M subunit	Inner Membrane	Inner Membrane			0.25	347	0.13	406	2
FTL_1683, cysS	Q2A1T7	A4IWF2	Cysteine--tRNA ligase (EC 6.1.1.16) (Cysteinyl-tRNA synthetase) (CysRS)	UPI00006C4FDA	Cysteinyl-tRNA synthetase	Cytoplasmic	Cytoplasmic			0.25	348	0.25	298	2
FTL_0360	Q2A559	A0A0B3WIR9	Peptidase M48 family protein	UPI00006C4C11	Heat shock protein HtpX	Inner Membrane	Inner Membrane			0.25	349			1
FTL_0582	Q2A4L0	A0A0B3VEX6	Thioesterase superfamily protein	UPI000049C577	Putative uncharacterized protein	Cytoplasmic	Cytoplasmic	0.06	166	0.24	350	0.23	312	3
FTL_0444, metG	Q2A4Y6	Q2A4Y6	Methionine--tRNA ligase (EC 6.1.1.10) (Methionyl-tRNA synthetase) (MetRS)	UPI00006C4C4E	Methionyl-tRNA synthetase	Cytoplasmic	Cytoplasmic			0.24	351	0.17	361	2
FTL_1384	Q2A2L2	A0A0B3VV80	Chorismate mutase type II family protein	UPI00006C4EF5	Putative uncharacterized protein	Unknown	Periplasm			0.24	352	0.1	434	2
FTL_0150	Q2A5Q3			UPI00006C4B76	Lipoprotein releasing system, subunit B, outer membrane lipoprotein	Unknown	Extracellular			0.24	353			1
FTL_1910, ddl	Q2A182	Q2A182	D-alanine--D-alanine ligase (EC 6.3.2.4) (D-Ala-D-Ala ligase) (D-alanylalanine synthetase)	UPI00006C5089	D-alanine--D-alanine ligase	Cytoplasmic	Cytoplasmic			0.24	354	0.3	259	2
FTL_1022, hemF	Q2A3H9	Q2A3H9	Oxygen-dependent coproporphyrinogen-III oxidase OS=Francisella tularensis subsp. holarctica (strain LVS) GN=hemF PE=3 SV=1	UPI00006C4E04	Coproporphyrinogen-III oxidase, aerobic	Cytoplasmic	Cytoplasmic			0.23	355	0.08	463	2
FTL_1416	Q2A2I1			UPI00006C4B76	Capsule biosynthesis protein capB	Inner Membrane	Inner Membrane			0.22	356	0.06	498	2
FTL_0045	Q2A5Z8	A0A0B6DWJ8	Orotidine 5'-phosphate decarboxylase (EC 4.1.1.23)	UPI00006C4B22	Orotidine 5'-phosphate decarboxylase	Cytoplasmic	Cytoplasmic			0.22	357	0.26	285	2
fsaP	Q0H0D7	Q0H0D7	FsaP protein (LysM domain protein)	UPI000049C1DD	FsaP protein	Unknown	Inner Membrane			0.22	358			1
FTL_1115	Q2A3A0	A0A0B3VQ34	Aminomethyltransferase folate-binding domain protein	UPI00006C4E46	Putative uncharacterized protein	Unknown	Cytoplasmic			0.22	359	0.29	264	2
FTL_0377, aroC	Q2A549	A0A0B3VCE7	Chorismate synthase (CS) (EC 4.2.3.5) (5-enolpyruvylshikimate-3-phosphate phospholyase)	UPI00006C4C1A	Chorismate synthase	Cytoplasmic	Cytoplasmic			0.22	360	0.21	328	2
FTL_1219	Q2A300	A0A0B6E013	Aminotransferase class I and II family protein	UPI00006C4E86	Aminotransferase, class II	Cytoplasmic	Cytoplasmic			0.22	361	0.06	506	2
FTL_1840	Q2A1E0	A0A0B3VS68	Uncharacterized protein	UPI00006C5057	Putative uncharacterized protein	Unknown	Cytoplasmic			0.21	362	0.21	329	2
FTL_1700	Q2A1S1	A0A0B3VS68	Uncharacterized protein	UPI00006C5057	Sodium/proline permease	Inner Membrane	Inner Membrane			0.21	363			1
FTL_1703	Q2A1R8	A0A0B6E967	Amino acid permease family protein	UPI00006C4FEC	Amino acid transporter	Inner Membrane	Inner Membrane			0.21	364			1
FTL_0965	Q2A3M6	A0A0B3VQF7	ATP-dependent protease subunit HslV (EC 3.4.25.2)	UPI00006C4DDB	ATP-dependent protease, proteasome-related peptidase subunit (HslV)	Cytoplasmic	Cytoplasmic			0.21	365			1
FTL_1598, argS	Q2A215	A0A0B6D0F6	Arginine--tRNA ligase (EC 6.1.1.19) (Arginyl-tRNA synthetase)	UPI00006C4F95	Arginyl-tRNA synthetase	Cytoplasmic	Cytoplasmic			0.21	366	0.5	169	2
FTL_1418	Q2A2H9	A0A0B3WK77	Isoaspartyl peptidase/L-asparaginase (EC 3.4.19.5)	UPI00006C4F10	Asparaginase	Unknown	Cytoplasmic			0.21	367	0.24	302	2
FTL_0476	Q2A4V4			UPI00006C4C6A	Lysine decarboxylase, inducable	Cytoplasmic	Cytoplasmic			0.21	368	0.16	369	2
FTL_1411	Q2A2I6	A0A0B3VQY5	Nucleoid-associated protein CH66_930	UPI00006C4F0A	UPF0133 protein FTL_1411	Unknown	Cytoplasmic			0.21	369			1
FTL_0076	Q2A5X1			UPI00006C4B3C	Riboflavin biosynthesis protein ribA/GTP-cyclohydrolase II	Cytoplasmic	Cytoplasmic			0.21	370	0.19	345	2
FTL_0099, trpB	Q2A5V3	A0A0B3WIQ3	Tryptophan synthase beta chain (EC 4.2.1.20)	UPI00006C4B4D	Tryptophan synthase beta chain	Cytoplasmic	Cytoplasmic			0.21	371	0.15	383	2
FTL_0245, rpsQ	Q2A5G1	A0A0B3VQK9	30S ribosomal protein S17	UPI00006C4BC1	30S ribosomal protein S17	Cytoplasmic	Cytoplasmic			0.21	372	0.27	281	2
FTL_1794, atpC	Q2A1I3	A0A0B3WLD3	ATP synthase epsilon chain (ATP synthase F1 sector epsilon subunit) (F-ATPase epsilon subunit)	UPI00006C5037	ATP synthase epsilon chain	Unknown	Cytoplasmic			0.21	373	0.14	397	2
FTL_0454	Q2A4X6	A0A0B6E6J6	Glutamine--fructose-6-phosphate aminotransferase [isomerizing] (EC 2.6.1.16) (D-fructose-6-phosphate amidotransferase) (GFAT) (Glucosamine-6-phosphate synthase) (Hexosephosphate aminotransferase) (L-glutamine--D-fructose-6-phosphate amidotransferase)	UPI00006C4C56	Glucosamine--fructose-6-phosphate aminotransferase	Cytoplasmic	Inner Membrane			0.2	374	0.34	244	2
FTL_0537, lpxD2	Q2A4P6	A0A0B3VDU4	UDP-3-O-acylglucosamine N-acyltransferase (EC 2.3.1.-)	UPI000049C58F	UDP-3-O-[3-hydroxymyristoyl] glucosamine N-acyltransferase 2	Cytoplasmic	Cytoplasmic			0.2	375	0.3	262	2
FTL_0332	Q2A582	A0A0B3VVS7	Protein TolR	UPI00006C4C00	TolR protein	Inner Membrane	Inner Membrane			0.2	376			1
FTL_0966	Q2A3M5	A0A0B3VR02	Putative membrane protein	UPI00006C4DDC	Hypothetical membrane protein	Inner Membrane	Inner Membrane			0.2	377			1
FTL_1750	Q2A1M1			UPI00006C5016	Preprotein translocase, subunit E, membrane protein	Inner Membrane	Inner Membrane			0.2	378			1
nuoN	Q2A1G3	A0A0B3VS54	NADH-quinone oxidoreductase subunit N OS=Francisella tularensis subsp. holarctica GN=nuoN PE=3 SV=1	UPI00006C5046	NADH-quinone oxidoreductase subunit N	Inner Membrane	Inner Membrane			0.2	379			1
FTL_0535	Q2A4P8	A0A0B3WK03	Outer membrane protein assembly factor BamA	UPI00006C4C99	Outer membrane protein assembly factor BamA	Outer Membrane	Extracellular	0.09	155	0.2	380			2
FTL_0281	Q2A5C7	A0A0B3VQA0	DnaJ domain protein	UPI00006C4BD8	Heat shock protein, Hsp40	Cytoplasmic	Cytoplasmic			0.2	381	0.45	188	2
FTL_0404	Q2A525			UPI00006C4C2F	Glucose kinase	Cytoplasmic	Cytoplasmic			0.2	382	0.33	250	2
FTL_1611	Q2A202			UPI00006C4F9F	Glycosyl transferase, group 2 family protein	Inner Membrane	Inner Membrane			0.2	383	0.27	278	2
FTL_1494	Q2A2A7	A0A0B3VMJ9	Uncharacterized protein	UPI00006C4F46	Putative uncharacterized protein	Unknown	Extracellular			0.2	384			1
FTL_0214	Q2A5J2	A0A0B6CMW1	FMN-dependent dehydrogenase family protein	UPI000049C255	L-lactate dehydrogenase	Cytoplasmic	Unknown			0.19	385	0.02	576	2
FTL_1075	Q2A3D0	A0A0B3VP25	CBS domain protein	UPI000049C433	Putative uncharacterized protein	Cytoplasmic	Cytoplasmic			0.19	386	1.06	59	2
FTL_1358	Q2A2N3	A0A0B3VQK2	Cation diffusion facilitator transporter family protein	UPI00006C4EE3	Cation-efflux family protein	Inner Membrane	Inner Membrane			0.19	387	0.05	514	2
FTL_0876	Q2A3V6	A0A0B3WJE2	Laccase domain protein	UPI00006C4D96	Putative uncharacterized protein	Unknown	Cytoplasmic			0.19	388	0.11	427	2
FTL_0393	Q2A536	A0A0B3VQP1	PAP2 superfamily protein	UPI000049C3DC	Conserved hypothetical membrane protein	Inner Membrane	Inner Membrane			0.19	389			1
FTL_1396	Q2A2K1	A0A0B3VYH6	Galactose-1-phosphate uridylyltransferase (EC 2.7.7.12)	UPI00006C4EFF	Galactose-1-phosphate uridylyltransferase	Cytoplasmic	Cytoplasmic			0.18	390	0.19	344	2
FTL_1812, hemE	Q2A1G5	A0A0B6DQG1	Uroporphyrinogen decarboxylase (UPD) (URO-D) (EC 4.1.1.37)	UPI00006C5045	Uroporphyrinogen decarboxylase	Cytoplasmic	Cytoplasmic			0.18	391	0.2	336	2
FTL_0383	Q2A543	A0A0B6EPN1	Mannose-6-phosphate isomerase family protein	UPI00006C4C1E	Mannose-6-phosphate isomerase,	Cytoplasmic	Cytoplasmic			0.18	392	0.24	304	2
FTL_1185	Q2A334			UPI00006C4E6C	Macrophage growth locus, subunit A	Cytoplasmic	Cytoplasmic			0.18	393	0.22	318	2
FTL_1450	Q2A2E7	A0A0B3VNB2	Drug resistance transporter, Bcr/CflA subfamily protein	UPI00006C4F29	Major facilitator superfamily (MFS) transport protein, Bcr/CflA subfamily protein	Inner Membrane	Inner Membrane			0.18	394			1
FTL_1100	Q2A3B2			UPI00004500D5	Putative uncharacterized protein	Cytoplasmic	Cytoplasmic			0.18	395	0.04	534	2
FTL_0928	Q2A3R1	A0A0B3WKR5	DJ-1/PfpI family protein	UPI000049C344	DJ-1/PfpI family protein	Cytoplasmic	Cytoplasmic			0.18	396	0.41	205	2
FTL_1247	Q2A2X5	A0A0B3WJG9	2'-5' RNA ligase superfamily protein	UPI00006C4E9B	Hypothetical membrane protein	Unknown	Inner Membrane			0.17	397	0.14	386	2
FTL_1286	Q2A2U5	A0A0B3VW17	Uncharacterized protein	UPI000045027A	Hypothetical membrane protein	Unknown	Extracellular			0.17	398			1
FTL_0627	Q2A4G9	A0A0B6D307	LysE type translocator family protein	UPI000049C543	Threonine efflux protein	Inner Membrane	Inner Membrane			0.17	399			1
FTL_1668, msbA	Q2A1U9	A0A0B6CVS6	Lipid A export ATP-binding/permease protein MsbA (EC 3.6.3.-)	UPI00006C4FD0	Lipid A export ATP-binding/permease protein MsbA	Inner Membrane	Inner Membrane			0.17	400	0.06	501	2
FTL_1809, infB	Q2A1G8	Q2A1G8	Translation initiation factor IF-2	UPI00006C5042	Translation initiation factor IF-2	Cytoplasmic	Cytoplasmic			0.17	401	0.59	141	2
FTL_1029	Q2A3H2			UPI00006C4E0A	Type IV pili lipoprotein	Unknown	Periplasm	0.03	190	0.17	402	0.04	537	3
FTL_1336	Q2A2Q0	A0A0B3VRW6	Prephenate dehydratase (PDT) (EC 4.2.1.51)	UPI00006C4ED6	Prephenate dehydratase	Cytoplasmic	Outer Membrane			0.17	403	0.36	236	2
FTL_1706, lolA	Q2A1R5	A0A0B3VN92	Outer-membrane lipoprotein carrier protein	UPI00006C4FEF	Outer-membrane lipoprotein carrier protein	Periplasm	Outer Membrane			0.17	404	0.2	339	2
FTL_0406	Q2A523	A0A0B3VQF0	SCP-2 sterol transfer family protein	UPI00006C4C31	Putative uncharacterized protein	Unknown	Cytoplasmic			0.16	405			1
FTL_1828, nuoC	Q2A1F2	A0A0B3VZF6	NADH-quinone oxidoreductase subunit C OS=Francisella tularensis subsp. holarctica GN=nuoC PE=3 SV=1	UPI00006C504D	NADH-quinone oxidoreductase subunit C	Cytoplasmic	Cytoplasmic			0.16	406	0.03	559	2
FTL_1803	Q2A1H4	A0A0B3WKL3	Major Facilitator Superfamily protein	UPI00006C503E	Major facilitator superfamily (MFS) transport protein	Inner Membrane	Inner Membrane			0.16	407			1
FTL_0573	Q2A4L9			UPI00006C4CB0	Putative uncharacterized protein	Unknown	Outer Membrane			0.16	408			1
FTL_1012	Q2A3I9	A0A0B3VBG6	Metal-sensitive transcriptional repressor family protein	UPI000049C2FD	Putative uncharacterized protein	Cytoplasmic	Cytoplasmic			0.16	409			1
FTL_1202	Q2A317	A0A0B3VRQ2	HAD super, subIIIB family protein	UPI00006C4E78	Hypothetical lipoprotein	Unknown	Extracellular			0.16	410			1
FTL_1005	Q2A3J1	A0A0B6E854	Uncharacterized protein	UPI00006C4DFA	Putative uncharacterized protein	Outer Membrane	Outer Membrane	0.02	196	0.16	411	0.03	558	3
FTL_0533	Q2A4Q0	A0A0B3VQ57	DNA gyrase subunit A (EC 5.99.1.3)	UPI00006C4C97	DNA gyrase, subunit A	Cytoplasmic	Cytoplasmic			0.16	412	0.22	322	2
aroA	Q2A3X8	A0A0B3VPN1	3-phosphoshikimate 1-carboxyvinyltransferase (EC 2.5.1.19) (5-enolpyruvylshikimate-3-phosphate synthase)	UPI00006C4D82	3-phosphoshikimate 1-carboxyvinyltransferase	Unknown	Cytoplasmic			0.16	413	0.19	340	2
FTL_1582	Q2A231	A0A0B6E6J1	Putrescine-binding periplasmic protein	UPI00006C4F88	Putrescine-binding periplasmic protein	Periplasm	Periplasm			0.16	414	0.02	574	2
FTL_1302	Q2A2S9	A0A0B6DXY4	Oxidoreductase NAD-binding domain protein	UPI00006C4EC0	Phenol hydroxylase	Inner Membrane	Cytoplasmic			0.16	415	0.28	268	2
FTL_0436, ileS	Q2A4Z4	A0A0B6E599	Isoleucine--tRNA ligase (EC 6.1.1.5) (Isoleucyl-tRNA synthetase)	UPI00006C4C46	Isoleucyl-tRNA synthetase	Cytoplasmic	Cytoplasmic			0.15	416	0.41	210	2
FTL_0477, gcvT	Q2A4V3	A0A0B3VEV7	Aminomethyltransferase (EC 2.1.2.10) (Glycine cleavage system T protein)	UPI00006C4C6B	Aminomethyltransferase	Cytoplasmic	Cytoplasmic			0.15	417	0.8	112	2
FTL_1956	Q2A148			UPI00006C50A3	Aminopeptidase N	Unknown	Cytoplasmic			0.15	418	0.22	317	2
FTL_0203	Q2A5K3	A0A0B6E6X8	von Willebrand factor type A domain protein	UPI0000450348	Hypothetical membrane protein	Inner Membrane	Inner Membrane			0.15	419			1
FTL_0588	Q2A4K4	A0A0B3VEX2	Isocitrate dehydrogenase, NADP-dependent (EC 1.1.1.42)	UPI00006C4CBD	Isocitrate dehydrogenase	Cytoplasmic	Cytoplasmic			0.15	420	0.92	87	2
FTL_0547	Q2A4N7	A0A0B6CY85	Glycosyl transferases group 1 family protein	UPI00006C4C9F	3-Deoxy-D-manno-octulosonic-acid transferase	Cytoplasmic	Inner Membrane			0.15	421	0.1	442	2
FTL_0493	Q2A4T7	A0A0B6E2R0	Uncharacterized protein	UPI00006C4C7B	Putative uncharacterized protein	Periplasm	Extracellular			0.15	422	0.25	297	2
FTL_1266	Q2A2W2	A0A0B6E678	Alpha/beta hydrolase fold family protein	UPI000049C3FE	Lipase/esterase	Cytoplasmic	Cytoplasmic			0.15	423	0.76	116	2
FTL_1046	Q2A3F6	A0A0B3VB82	D-alanyl-D-alanine carboxypeptidase/D-alanyl-D-alanine-endopeptidase (EC 3.4.16.4)	UPI00006C4E17	D-alanyl-D-alanine carboxypeptidase (Penicillin binding protein) family protein	Periplasm	Extracellular			0.14	424			1
FTL_0098, trpA	Q2A5V4	A0A0B3VPN5	Tryptophan synthase alpha chain (EC 4.2.1.20)	UPI00006C4B4C	Tryptophan synthase alpha chain	Cytoplasmic	Cytoplasmic			0.14	425	0.42	201	2
FTL_0536	Q2A4P7	A0A0B6CVD7	Outer membrane family protein	UPI00006C4C9A	Outer membrane protein OmpH	Unknown	Outer Membrane			0.14	426			1
FTL_1040	Q2A3G2	A0A0B3VB77	Domain amino terminal to FKBP-type peptidyl-prolyl isomerase family protein	UPI000049C448	Putative uncharacterized protein	Unknown	Periplasm			0.14	427	0.13	404	2
FTL_1900	Q2A192	A0A0B6CSW9	Glutaminase (EC 3.5.1.2)	UPI00006C5083	L-glutaminase	Cytoplasmic	Cytoplasmic			0.14	428	0.12	413	2
FTL_0808	Q2A412	A0A0B3VEA0	Phosphopantothenoylcysteine decarboxylase / phosphopantothenate--cysteine ligase (EC 4.1.1.36)	UPI00006C4D62	Bifunctional 4'-phosphopantothenoylcysteine decarboxylase,phosphopantothenoylcysteine synthetase	Cytoplasmic	Unknown			0.14	429	0.07	489	2
FTL_0012, recA	Q2A629	A0A0B3VNX5	Protein RecA (Recombinase A)	UPI000049C5F9	Protein RecA	Cytoplasmic	Cytoplasmic			0.14	430	0.45	192	2
FTL_0605	Q2A4I7	A0A0B3WHS8	Glucose-1-phosphate thymidylyltransferase (EC 2.7.7.24)	UPI00006C4CCB	Glucose-1-phosphate thymidylyltransferase	Unknown	Inner Membrane			0.14	431	0.23	310	2
FTL_1064	Q2A3E1	A0A0B3VCH2	OstA-like family protein	UPI00006C4E25	Putative uncharacterized protein	Unknown	Periplasm			0.14	432	0.14	387	2
FTL_0254, rpmD	Q2A5F2	A0A0B3WJN1	50S ribosomal protein L30	UPI000049C270	50S ribosomal protein L30	Cytoplasmic	Cytoplasmic			0.14	433	0.41	206	2
FTL_0024	Q2A619	A0A0B3VPT5	Tryptophan/tyrosine permease family protein	UPI00006C4B0E	Serine transporter	Inner Membrane	Inner Membrane			0.13	434			1
FTL_1497	Q2A2A4	A0A0B6EB96	Dicarboxylate symporter family protein	UPI00006C4F49	C4-dicarboxylate transport protein	Inner Membrane	Inner Membrane			0.13	435			1
FTL_1459	Q2A2E2			UPI00006C4F2E	Putative uncharacterized protein	Unknown	Outer Membrane			0.13	436			1
FTL_0916	Q2A3S3	A0A0B3VCK0	Ketol-acid reductoisomerase (EC 1.1.1.86)	UPI00006C4DB2	Ketol-acid reductoisomerase	Cytoplasmic	Cytoplasmic			0.13	437	0.73	126	2
FTL_0474	Q2A4V6			UPI00006C4C69	Lipoprotein releasing system, subunit C,putative membrane protein	Inner Membrane	Inner Membrane			0.13	438			1
FTL_1248	Q2A2X4	A0A0B3VDF2	Glutathione-disulfide reductase (EC 1.8.1.7)	UPI00006C4E9C	Pyruvate/2-oxoglutarate dehydrogenase complex,dihydrolipoamide dehydrogenase component	Unknown	Cytoplasmic			0.13	439	0.39	222	2
FTL_0656	Q2A4E3	A0A0B6E9J3	Uncharacterized protein	UPI00006C4CEF	Hypothetical membrane protein	Cytoplasmic	Inner Membrane			0.13	440	0.05	516	2
FTL_0122	Q2A350	A0A0B3VCT0	Uncharacterized protein	UPI00006C4B5F	Putative uncharacterized protein	Cytoplasmic	Cytoplasmic			0.13	441	0.1	441	2
FTL_0131	Q2A5S2	A0A0B3VXG3	Branched-chain amino acid aminotransferase (EC 2.6.1.42)	UPI00006C4B66	Branched-chain amino acid aminotransferase protein (Class IV)	Cytoplasmic	Cytoplasmic			0.13	442	0.15	380	2
FTL_0705	Q2A496	A0A0B6DV52	Putative membrane protein	UPI00006C4D18	Hypothetical membrane protein	Inner Membrane	Inner Membrane			0.12	443			1
FTL_1475	Q2A2C6	A0A0B6DTK3	Uncharacterized protein	UPI00006C4F37	Type IV pili fiber building block protein	Unknown	Periplasm			0.12	444			1
FTL_0994	Q2A3K2	A0A0B6CY79	Uncharacterized protein	UPI00006C4DF0	Putative uncharacterized protein	Unknown	Extracellular			0.12	445	0.06	511	2
ribH	Q2A5X2	A0A0B3VEL5	6,7-dimethyl-8-ribityllumazine synthase (DMRL synthase) (LS) (Lumazine synthase) (EC 2.5.1.78)	UPI00006C4B3B	6,7-dimethyl-8-ribityllumazine synthase	Cytoplasmic	Cytoplasmic			0.12	446	0.13	403	2
FTL_1707	Q2A1R4	A0A0B3VNZ7	Uncharacterized protein	UPI00006C4FF0	Putative uncharacterized protein	Unknown	Cytoplasmic	0.6	48	0.12	447			2
FTL_1784	Q2A1J3			UPI00006C502F	2-oxoglutarate dehydrogenase E1 component	Cytoplasmic	Cytoplasmic			0.11	448	0.45	191	2
FTL_0797	Q2A423	A0A0B6DY70	Putative type IV pili associated protein	UPI00006C4D59	Type IV pili associated protein	Unknown	Inner Membrane			0.11	449			1
FTL_0784	Q2A433			UPI00006C4D4F	Hypothetical lipoprotein	Cytoplasmic	Cytoplasmic			0.11	450			1
FTL_0687	Q2A4B4	A0A0B6E3Y6	Efflux transporter, RND family, MFP subunit	UPI00006C4D08	HlyD family secretion protein	Unknown	Unknown			0.11	451	0.09	456	2
FTL_0767	Q2A440			UPI00006C4D49	Putative uncharacterized protein	Cytoplasmic	Cytoplasmic			0.11	452	0.39	223	2
FTL_0466	Q2A4W4	A0A0B3VF53	Transglycosylase SLT domain protein	UPI00006C4C61	Soluble lytic murein transglycosylase	Periplasm	Periplasm			0.11	453	0.03	553	2
FTL_0132	Q2A5S1	A0A0B3VDG2	Pyruvate, phosphate dikinase (EC 2.7.9.1)	UPI00006C4B67	Phosphoenolpyruvate synthase/pyruvate phosphate dikinase	Cytoplasmic	Cytoplasmic			0.11	454	0.09	455	2
FTL_0228	Q2A5H8	A0A0B3VPZ0	Ditrans,polycis-undecaprenyl-diphosphate synthase ((2E,6E)-farnesyl-diphosphate specific) (EC 2.5.1.31) (Ditrans,polycis-undecaprenylcistransferase) (Undecaprenyl diphosphate synthase) (Undecaprenyl pyrophosphate synthase)	UPI00006C4BB6	Undecaprenyl pyrophosphate synthetase	Cytoplasmic	Cytoplasmic			0.11	455	0.12	410	2
FTL_0088	Q2A5W2	A0A0B3VWL9	Acyltransferase family protein	UPI00006C4B45	Acetyltransferase protein	Inner Membrane	Inner Membrane			0.1	456			1
FTL_0114	Q2A358	A0A0B6CJ72	Putative intracellular growth locus DII	UPI00006C4B59	Intracellular growth locus, subunit D	Cytoplasmic	Outer Membrane			0.1	457	0.39	219	2
clpX	Q2A3U0	A0A0B3VVD9	ATP-dependent Clp protease ATP-binding subunit ClpX	UPI00006C4DA5	ATP-dependent Clp protease ATP-binding subunit ClpX	Cytoplasmic	Cytoplasmic			0.1	458	0.29	266	2
FTL_1822, nuoI	Q2A1F8	A0A0B3VRJ7	NADH-quinone oxidoreductase subunit I OS=Francisella tularensis subsp. holarctica GN=nuoI PE=3 SV=1	UPI000045027B	NADH-quinone oxidoreductase subunit I	Cytoplasmic	Cytoplasmic			0.1	459	0.04	545	2
FTL_0929	Q2A3R0	A0A0B3VRE2	Probable transcriptional regulatory protein CH66_513	UPI00006C4DBE	UPF0082 protein FTL_0929	Cytoplasmic	Cytoplasmic			0.1	460			1
FTL_0604	Q2A4I8	A0A0B3VBQ4	Glycosyltransferase like 2 family protein	UPI00006C4CCA	Glycosyltransferase	Cytoplasmic	Cytoplasmic			0.1	461	0.05	515	2
FTL_0146	Q2A5Q7	A0A0B3VZD7	ABC transporter family protein	UPI00006C4B73	ABC transporter, ATP-binding protein	Inner Membrane	Cytoplasmic			0.1	462			1
FTL_0463	Q2A4W7	A0A0B3VRG6	5'-methylthioadenosine/S-adenosylhomocysteine nucleosidase (EC 3.2.2.9)	UPI00006C4C5E	5'-methylthioadenosine\S-adenosylhomocysteine nucleosidase	Cytoplasmic	Cytoplasmic			0.1	463	0.15	384	2
FTL_1013	Q2A3I8			UPI00006C4DFC	Conserved hypothetical membrane protein	Inner Membrane	Inner Membrane			0.1	464			1
FTL_0430	Q2A500	A0A0B6CWR8	GDSL-like Lipase/Acylhydrolase family protein	UPI000049C3E8	Putative uncharacterized protein	Extracellular	Unknown			0.1	465			1
FTL_1383	Q2A2L3	A0A0B3VMJ4	Glutathione peroxidase	UPI00006C4EF4	Glutathione peroxidase	Cytoplasmic	Cytoplasmic			0.1	466	0.19	346	2
FTL_1661	Q2A1V6	A0A0B6CJ81	Nucleoside permease nupC	UPI00006C4FC9	Nucleoside permease NUP family protein	Inner Membrane	Inner Membrane			0.09	467			1
FTL_0517	Q2A4R6	A0A0B3VVK2	ABC transporter family protein	UPI00006C4C8C	ABC transporter, ATP-binding protein	Inner Membrane	Cytoplasmic			0.09	468			1
FTL_1807, hisS	Q2A1H0	Q2A1H0	Histidine--tRNA ligase OS=Francisella tularensis subsp. holarctica (strain LVS) GN=hisS PE=3 SV=1	UPI00006C5041	Histidyl-tRNA synthetase	Cytoplasmic	Cytoplasmic			0.09	469	0.13	402	2
FTL_1931	Q2A166	A0A0B3WIG4	Hypoxanthine phosphoribosyltransferase (EC 2.4.2.8)	UPI000049C216	Hypoxanthine-guanine phosphoribosyltransferase	Cytoplasmic	Cytoplasmic			0.09	470	0.36	235	2
FTL_1487	Q2A2B4	A0A0B3WJH4	Uridine phosphorylase	UPI000049C500	Uridine phosphorylase	Cytoplasmic	Cytoplasmic			0.09	471	0.11	431	2
FTL_0180	Q2A5M6			UPI00006C4B8B	Acyltransferase	Inner Membrane	Extracellular			0.09	472			1
FTL_1597, lptD	Q2A216	A0A0B6CZG9	LPS-assembly protein LptD OS=Francisella tularensis subsp. holarctica GN=lptD PE=3 SV=1	UPI00006C4F94	LPS-assembly protein LptD	Outer Membrane	Extracellular			0.09	473			1
FTL_1806	Q2A1H1	A0A0B3VYF2	Sugar (And other) transporter family protein	UPI0000450199	Major facilitator superfamily (MFS) transport protein	Inner Membrane	Inner Membrane			0.09	474			1
FTL_0395	Q2A534	A0A0B3VDQ6	Phosphoribosylformylglycinamidine cyclo-ligase (EC 6.3.3.1) (AIR synthase) (AIRS) (Phosphoribosyl-aminoimidazole synthetase)	UPI00006C4C26	Phosphoribosylformylglycinamidine cyclo-ligase	Cytoplasmic	Cytoplasmic			0.09	475	0.41	212	2
FTL_1072, dxs	Q2A3D3	A0A0B3VW08	1-deoxy-D-xylulose-5-phosphate synthase (EC 2.2.1.7) (1-deoxyxylulose-5-phosphate synthase)	UPI00006C4E2D	1-deoxy-D-xylulose-5-phosphate synthase	Cytoplasmic	Cytoplasmic			0.08	476	0.04	533	2
FTL_0574	Q2A4L8	A0A0B6DXE9	Uncharacterized protein	UPI00006C4CB1	Putative uncharacterized protein	Outer Membrane	Outer Membrane			0.08	477			1
FTL_0226, pyrH	Q2A5I0	A0A0B3WJS0	Uridylate kinase (UK) (EC 2.7.4.22) (Uridine monophosphate kinase)	UPI00006C4BB4	Uridylate kinase	Cytoplasmic	Extracellular			0.08	478			1
FTL_0198	Q2A5K8	A0A0B3VXI2	Pyridoxal kinase (EC 2.7.1.35)	UPI00006C4B9A	Pyridoxal/pyridoxine/pyridoxamine kinase	Cytoplasmic	Cytoplasmic			0.08	479	0.14	388	2
FTL_0958	Q2A3N3	A0A0B6DSB7	Uncharacterized protein	UPI000049C359	Putative uncharacterized protein	Unknown	Periplasm			0.08	480			1
FTL_0540, lpxB	Q2A4P3	A0A0B3VQT0	Lipid-A-disaccharide synthase OS=Francisella tularensis subsp. holarctica GN=lpxB PE=3 SV=1	UPI000049C58D	Lipid-A-disaccharide synthase	Cytoplasmic	Inner Membrane			0.08	481	0.08	469	2
FTL_1473	Q2A2C8			UPI00006C4F36	DNA excision repair enzyme, subunit A	Cytoplasmic	Cytoplasmic			0.08	482	0.05	525	2
FTL_1496	Q2A2A5	A0A0G2PBE4	Thiol reductant ABC exporter, CydC subunit	UPI00006C4F48	ABC transporter, ATP-binding and membrane protein	Inner Membrane	Inner Membrane			0.08	483	0.02	571	2
FTL_0785	Q2A432	A0A0B6E1F7	Ribosome biogenesis GTPase A	UPI00006C4D50	GTP-binding protein	Cytoplasmic	Cytoplasmic			0.08	484	0.03	549	2
FTL_1940	Q2A161	Q5NI72	Trp repressor binding protein	UPI000049C21A	Trp repressor binding protein	Unknown	Unknown			0.08	485			1
FTL_0413	Q2A516	A0A0B3VPQ4	EPSP synthase family protein	UPI00006C4C37	UDP-N-acetylglucosamine 1-carboxyvinyltransferase	Cytoplasmic	Cytoplasmic			0.08	486	0.09	450	2
FTL_1068, truA	Q2A3D7	A0A0B6CMY1	tRNA pseudouridine synthase A (EC 5.4.99.12) (tRNA pseudouridine(38-40) synthase) (tRNA pseudouridylate synthase I) (tRNA-uridine isomerase I)	UPI00006C4E29	tRNA pseudouridine synthase A	Unknown	Cytoplasmic			0.08	487	0.06	500	2
FTL_1107	Q2A3A8			UPI00006C4E3E	Putative uncharacterized protein	Outer Membrane	Outer Membrane			0.08	488			1
FTL_0625	Q2A4H1	A0A0B3VYV7	Glycosyl transferase 2 family protein	UPI00006C4CD9	Glycosyl transferase	Inner Membrane	Inner Membrane			0.07	489			1
FTL_0046	Q2A5Z7			UPI00006C4B23	Diyroorotate dehydrogenase	Unknown	Cytoplasmic			0.07	490	0.05	528	2
FTL_1174	Q2A344	A0A0B3VQN9	Pyridoxal-phosphate dependent enzyme family protein	UPI00006C4E63	Cysteine synthase	Cytoplasmic	Cytoplasmic			0.07	491	0.21	325	2
tyrS	Q2A3M3	A0A0B3VY62	Tyrosine--tRNA ligase (EC 6.1.1.1) (Tyrosyl-tRNA synthetase)	UPI00006C4DDD	Tyrosyl-tRNA synthetase	Cytoplasmic	Cytoplasmic			0.07	492	0.25	294	2
FTL_1739, metK	Q2A1N2	A0A0B3VPU0	S-adenosylmethionine synthase OS=Francisella tularensis subsp. holarctica GN=metK PE=3 SV=1	UPI00006C500B	S-adenosylmethionine synthase	Cytoplasmic	Cytoplasmic			0.07	493	0.11	428	2
FTL_1617	Q2A1Z6	A0A0B3VQA8	Glutamine--tRNA ligase (EC 6.1.1.18)	UPI00006C4FA5	Glutaminyl-tRNA synthetase	Cytoplasmic	Cytoplasmic			0.07	494	0.18	351	2
FTL_0821, hemH	Q2A406	A0A0B3VEN4	Ferrochelatase (EC 4.99.1.1) (Heme synthase) (Protoheme ferro-lyase)	UPI00006C4D68	Ferrochelatase	Cytoplasmic	Cytoplasmic			0.07	495			1
FTL_0906, engB	Q2A3S7	A0Q6R7	Probable GTP-binding protein EngB OS=Francisella tularensis subsp. novicida (strain U112) GN=engB PE=3 SV=1	UPI00006C4DB0	Probable GTP-binding protein EngB	Unknown	Cytoplasmic			0.07	496	0.07	481	2
FTL_1834	Q2A1E6	A0A0B3WLJ8	Uncharacterized protein	UPI00006C5051	Diaminopimelate decarboxylase	Cytoplasmic	Cytoplasmic			0.07	497			1
FTL_0684	Q2A4B7	A0A0B3VNG4	Uncharacterized protein	UPI00006C4D06	Hypothetical lipoprotein	Unknown	Inner Membrane	1.76	17	0.07	498	0.12	417	3
FTL_0333	Q2A581	A0A0B6EB21	Protein TolA	UPI00006C4C01	Hypothetical membrane protein, protein TolA	Cytoplasmic	Inner Membrane			0.07	499	0.05	519	2
FTL_1412, recR	Q2A2I5	A0A0B3WK71	Recombination protein RecR OS=Francisella tularensis subsp. holarctica GN=recR PE=3 SV=1	UPI00006C4F0B	Recombination protein RecR	Cytoplasmic	Cytoplasmic			0.07	500			1
FTL_0984	Q2A3L0	A0A0B6DWT4	Ribonucleotide reductase, small chain family protein	UPI00006C4DE9	Biofunctional protein, glutaredoxin 3 protein/Ribonucleoside-diphosphate reductase, beta subunit	Cytoplasmic	Cytoplasmic			0.06	501	0.25	296	2
FTL_0878	Q2A3V4			UPI00006C4D98	DNA/RNA endonuclease family protein	Extracellular	Periplasm			0.06	502			1
FTL_1066	Q2A3D9			UPI00006C4E27	Fumarylacetoacetate hydrolase family protein	Cytoplasmic	Cytoplasmic			0.06	503			1
FTL_0681	Q2A4B9	A0A080QH74	Polyamine-transporting ATPase (EC 3.6.3.31)	UPI00006C4D05	Polyamine transporter, ABC transporter,ATP-binding protein	Inner Membrane	Extracellular			0.06	504	0.09	460	2
FTL_1108	Q2A3A7	A0A0B6EAC2	Cytosol aminopeptidase (EC 3.4.11.1)	UPI00006C4E3F	Cytosol aminopeptidase family protein	Cytoplasmic	Cytoplasmic			0.06	505			1
FTL_0265	Q2A198	A0A0B3WI50	TcdA/TcdB catalytic glycosyltransferase domain protein	UPI00006C4BCB	Putative uncharacterized protein	Unknown	Unknown			0.06	506	0.02	572	2
FTL_0885	Q2A3U7			UPI00006C4D9F	PhoH-like protein	Cytoplasmic	Cytoplasmic			0.06	507	0.05	517	2
FTL_1271	Q2A2W0	A0A0B6DSP9	Adenosylmethionine-8-amino-7-oxononanoate transaminase (EC 2.6.1.62)	UPI00006C4EA7	Adenosylmethionine-8-amino-7-oxononanoate aminotransferase	Cytoplasmic	Cytoplasmic			0.05	508	0.03	547	2
FTL_0145	Q2A5Q8	A0A0B6ECF4	Binding--dependent transport system inner membrane component family protein	UPI00006C4B72	ABC transporter, membrane protein	Inner Membrane	Inner Membrane			0.05	509			1
FTL_1520, upp	Q2A285	A0A0B6E381	Uracil phosphoribosyltransferase OS=Francisella tularensis subsp. holarctica GN=upp PE=3 SV=1	UPI00006C4F59	Uracil phosphoribosyltransferase	Cytoplasmic	Cytoplasmic			0.05	510			1
FTL_0788	Q2A429	A0A0B6E7X1	Glutamine amidotransferases class-II domain protein	UPI00006C4D53	Glutamine amidotransferases class-II family protein	Cytoplasmic	Cytoplasmic			0.05	511			1
FTL_0766	Q2A441			UPI00006C4D48	Gamma-glutamyltranspeptidase	Periplasm	Cytoplasmic			0.05	512	0.04	544	2
FTL_1539	Q2A267	A0A0B3VZ14	Penicillin binding transpeptidase domain protein	UPI00006C4F69	Penicillin binding protein (Peptidoglycan synthetase)	Inner Membrane	Cytoplasmic			0.05	513			1
FTL_0450, psd	Q2A4Y0	A0A0B6DNL1	Phosphatidylserine decarboxylase proenzyme (EC 4.1.1.65)	UPI000045023B	Phosphatidylserine decarboxylase proenzyme	Inner Membrane	Inner Membrane			0.05	514	0.11	425	2
FTL_1420	Q2A2H7	A0A0B3VY46	PfkB carbohydrate kinase family protein	UPI00006C4F11	Carbohydrate/purine kinase PfkB family protein	Cytoplasmic	Extracellular			0.05	515	0.24	305	2
FTL_1189	Q2A330	A0A0B3VYB1	Membrane-bound lytic murein transglycosylase A (EC 4.2.2.n1) (Murein hydrolase A)	UPI00006C4E6E	Membrane-bound lytic murein transglycosylase A (MLT) family protein	Unknown	Periplasm			0.05	516			1
FTL_0519	Q2A4R4	A0A0B3VNL4	Site-determining protein	UPI000049C5A3	Septum site-determining protein MinD	Cytoplasmic	Cytoplasmic			0.05	517	0.21	330	2
FTL_0597	Q2A4J5	A0A0B6DXN8	3-beta hydroxysteroid dehydrogenase/isomerase family protein	UPI00006C4CC4	NAD dependent epimerase	Cytoplasmic	Cytoplasmic			0.05	518	0.42	202	2
FTL_1664	Q2A1V3	A0A0B3VPM5	Phosphopentomutase (EC 5.4.2.7) (Phosphodeoxyribomutase)	UPI00006C4FCC	Phosphopentomutase	Cytoplasmic	Cytoplasmic			0.05	519	0.02	577	2
FTL_0481	Q2A4U9	A0A0B6EA17	Shikimate dehydrogenase substrate binding domain protein	UPI00006C4C6F	Shikimate 5-dehydrogenase	Unknown	Cytoplasmic			0.05	520	0.12	420	2
FTL_1213	Q2A306			UPI00006C4E81	Putative uncharacterized protein	Cytoplasmic	Periplasm			0.05	521	0.01	584	2
FTL_0594	Q2A4J8	A0A0B6DUM5	3-beta hydroxysteroid dehydrogenase/isomerase family protein	UPI000034E329	UDP-glucose 4-epimerase	Unknown	Cytoplasmic			0.05	522			1
FTL_0546	Q2A4N8	A0A0B6E528	Polyprenyl synthetase family protein	UPI00006C4C9E	Geranyltranstransferase	Cytoplasmic	Cytoplasmic			0.04	523	0.07	483	2
FTL_0786	Q2A431	A0A0B3VQ16	N-acetylglucosamine-6-phosphate deacetylase (EC 3.5.1.25)	UPI00006C4D51	N-acetylglucosamine-6-phosphate deacetylase	Cytoplasmic	Cytoplasmic			0.04	524	0.04	543	2
FTL_1657	Q2A1W0	A0A0B3VRG3	Signal recognition particle receptor FtsY (SRP receptor)	UPI00006C4FC5	Signal recognition particle receptor FtsY	Cytoplasmic	Cytoplasmic			0.04	525			1
purH	Q2A168	A0A0B3VNQ5	Bifunctional purine biosynthesis protein PurH	UPI00006C5094	Bifunctional purine biosynthesis protein purH	Cytoplasmic	Cytoplasmic			0.04	526	0.17	364	2
FTL_1062	Q2A3E3			UPI00006C4E23	3-deoxy-D-manno-octulosonate 8-phosphate phosphatase	Cytoplasmic	Cytoplasmic			0.04	527	0.07	484	2
pheT	Q2A321			UPI00006C4E74	Phenylalanyl-tRNA synthetase beta chain	Cytoplasmic	Cytoplasmic			0.04	528	0.27	274	2
FTL_0693	Q2A4A8	A0A0B3WL89	Uncharacterized protein	UPI00006C4D0E	Conserved hypothetical membrane protein	Inner Membrane	Inner Membrane			0.04	529			1
FTL_1476, pgi	Q2A2C5	A0A0B3VNW6	Glucose-6-phosphate isomerase (GPI) (EC 5.3.1.9) (Phosphoglucose isomerase) (Phosphohexose isomerase)	UPI00006C4F38	Glucose-6-phosphate isomerase	Cytoplasmic	Cytoplasmic			0.04	530	0.35	240	2
FTL_0986	Q2A3K8	A0A0B6E1Y4	Ribonucleoside-diphosphate reductase (EC 1.17.4.1)	UPI00006C4DEB	Ribonucleoside-diphosphate reductase	Cytoplasmic	Cytoplasmic			0.04	531	0.38	227	2
FTL_0126	Q2A346	A0A0B3VN38	Putative pathogenicity deteminant protein pdpA	UPI00006C4B62	Putative pathogenicity deteminant protein PdpA	Unknown	Outer Membrane			0.04	532	0.33	248	2
FTL_1596	Q2A217			UPI00006C4F93	Peptidyl-prolyl cis-trans isomerase (PPIase)	Periplasm	Cytoplasmic			0.04	533	0.01	582	2
FTL_0601	Q2A4J1	A0A0B3VNU0	Beta-eliminating lyase family protein	UPI000034E330	Sugar transamine/perosamine synthetase	Cytoplasmic	Extracellular			0.04	534	0.15	377	2
FTL_1077, ruvB	Q2A3C8	A0A0B3VNC5	Holliday junction ATP-dependent DNA helicase RuvB OS=Francisella tularensis subsp. holarctica GN=ruvB PE=3 SV=1	UPI00004502A7	Holliday junction ATP-dependent DNA helicase RuvB	Cytoplasmic	Cytoplasmic			0.04	535	0.07	482	2
lysS	Q2A189	A0A0B3WJY9	Lysine--tRNA ligase (EC 6.1.1.6) (Lysyl-tRNA synthetase)	UPI00006C5085	Lysyl-tRNA synthetase	Cytoplasmic	Cytoplasmic			0.04	536	0.27	275	2
FTL_0592	Q2A4K0	A0A0B6E4I6	3-beta hydroxysteroid dehydrogenase/isomerase family protein	UPI00006C4CC1	dTDP-glucose 4,6-dehydratase	Inner Membrane	Inner Membrane			0.04	537	0.04	541	2
FTL_1333	Q2A2Q3	A0A0B6DMZ6	Cysteine desulfurase (EC 2.8.1.7)	UPI00006C4ED5	Cysteine desulfurase	Cytoplasmic	Cytoplasmic			0.04	538	0.07	492	2
FTL_0405, ubiE	Q2A524	A0A0B3WJG0	Ubiquinone/menaquinone biosynthesis C-methyltransferase UbiE OS=Francisella tularensis subsp. holarctica GN=ubiE PE=3 SV=1	UPI00006C4C30	Ubiquinone/menaquinone biosynthesis methyltransferase ubiE	Cytoplasmic	Cytoplasmic			0.04	539	0.03	548	2
FTL_0490	Q2A4U0	A0A0B3WJX1	UDP-N-acetylmuramyl-tripeptide synthetase (EC 6.3.2.-) (UDP-MurNAc-tripeptide synthetase)	UPI00006C4C78	UDP-N-acetylmuramoylalanyl-D-glutamate--2,6-diaminopimelate ligase	Cytoplasmic	Cytoplasmic			0.03	540	0.03	562	2
FTL_0805	Q2A415			UPI00006C4D5F	Bifunctional proline dehydrogenase,pyrroline-5-carboxylate dehydrogenase	Cytoplasmic	Cytoplasmic			0.03	541	0.3	261	2
FTL_1197, pheS	Q2A322	A0A0B3VR48	Phenylalanine--tRNA ligase alpha subunit (EC 6.1.1.20) (Phenylalanyl-tRNA synthetase alpha subunit)	UPI00006C4E73	Phenylalanyl-tRNA synthetase alpha chain	Cytoplasmic	Cytoplasmic			0.03	542	0.16	376	2
FTL_0612	Q2A4I0	A0A0B6D186	Ppx/GppA phosphatase family protein	UPI00006C4CD0	Exopolyphosphatase	Cytoplasmic	Cytoplasmic			0.03	543	0.11	432	2
FTL_0465	Q2A4W5	A0A0B3VZB9	BNR repeat-like domain protein	UPI00006C4C60	BNR/Asp-box repeat protein	Inner Membrane	Inner Membrane			0.03	544			1
FTL_1860	Q2A1C5			UPI00006C5064	Phosphoribosylformylglycinamidine synthase	Cytoplasmic	Cytoplasmic			0.03	545	0.22	315	2
FTL_0093	Q2A5V7	A0A0B6DSZ8	Putative chitinase	UPI00006C4B49	Chitinase	Periplasm	Extracellular			0.03	546	0.03	563	2
FTL_0514	Q2A4R9	A0A0B3VNK8	Toluene tolerance, Ttg2 family protein	UPI00006C4C89	Conserved hypothetical protein	Unknown	Periplasm			0.03	547			1
FTL_1486	Q2A2B5	A0A0B6CLX8	tRNA-family protein	UPI00006C4F40	tRNA-(Ms(2)io(6)a)-hydroxylase	Cytoplasmic	Cytoplasmic			0.03	548	0.08	474	2
FTL_0595	Q2A4J7	A0A0B6CR67	Glycosyl transferases group 1 family protein	UPI000034E32A	Galacturonosyl transferase	Cytoplasmic	Cytoplasmic			0.03	549	0.03	566	2
FTL_0606	Q2A4I6			UPI00006C4CCC	dTDP-glucose 4,6-dehydratase	Cytoplasmic	Cytoplasmic			0.03	550	0.36	238	2
FTL_1239	Q2A2Y3	A0A0B3WIX3	Signal recognition particle protein (Fifty-four homolog)	UPI00006C4E94	Signal recognition particle protein, Ffh	Inner Membrane	Cytoplasmic			0.03	551	0.16	370	2
FTL_1230	Q2A2Z1	A0A0B3VWU2	FeS assembly protein SufB	UPI00006C4E8E	ABC transporter, membrane protein	Unknown	Cytoplasmic			0.03	552			1
FTL_1773	Q2A1K2			UPI00006C5027	Putative uncharacterized protein	Cytoplasmic	Cytoplasmic			0.03	553			1
FTL_0832	Q2A3Z8			UPI00006C5027	Putative uncharacterized protein	Cytoplasmic	Cytoplasmic			0.03	554	0.35	241	2
FTL_1106, alaS	Q2A3A9	A0A0B3VNB7	Alanine--tRNA ligase (EC 6.1.1.7) (Alanyl-tRNA synthetase)	UPI00006C4E3D	Alanyl-tRNA synthetase	Cytoplasmic	Cytoplasmic			0.03	555	0.15	379	2
FTL_0133	Q2A5S0	A0A0B6E3Y9	Ferrous iron transport protein B	UPI00006C4B68	Ferrous iron transport protein B	Inner Membrane	Inner Membrane			0.03	556			1
FTL_0802, aroB	Q2A418	A0A0G2P9N9	3-dehydroquinate synthase OS=Francisella tularensis subsp. holarctica GN=aroB PE=3 SV=1	UPI00006C4D5D	3-dehydroquinate synthase	Cytoplasmic	Cytoplasmic			0.03	557	0.15	382	2
FTL_0426	Q2A504	A0A0B3VVC7	DNA topoisomerase 1 (EC 5.99.1.2) (DNA topoisomerase I)	UPI00006C4C3F	DNA topoisomerase	Cytoplasmic	Cytoplasmic			0.02	558	0.12	416	2
FTL_1842, gatA	Q2A1D8	A0A0B3WLK4	Glutamyl-tRNA(Gln) amidotransferase subunit A (Glu-ADT subunit A) (EC 6.3.5.7)	UPI00006C5058	Glutamyl-tRNA(Gln) amidotransferase subunit A	Cytoplasmic	Cytoplasmic			0.02	559	0.26	289	2
FTL_1232	Q2A2Y9	A0A0B3WIX9	TrkA-N domain protein	UPI000049C411	Potassium uptake protein TrkA	Inner Membrane	Unknown			0.02	560			1
FTL_0739, mnmG	Q2A464	A0A0B3VDJ7	tRNA uridine 5-carboxymethylaminomethyl modification enzyme MnmG (Glucose-inhibited division protein A)	UPI00006C4D32	tRNA uridine 5-carboxymethylaminomethyl modification enzyme MnmG	Cytoplasmic	Unknown			0.02	561	0.14	398	2
FTL_1705	Q2A1R6	A0A0B3VVW7	FtsK/SpoIIIE family protein	UPI00006C4FEE	Cell division protein	Inner Membrane	Inner Membrane			0.02	562	0.02	575	2
FTL_1495	Q2A2A6	A0A0B3VN83	Thiol reductant ABC exporter, CydD subunit	UPI00006C4F47	ABC transporter, ATP-binding and membrane protein	Inner Membrane	Inner Membrane			0.02	563			1
FTL_0891, tig	Q2A3U2	Q2A3U2	Trigger factor (TF) (EC 5.2.1.8) (PPIase)	UPI00006C4DA4	Trigger factor	Cytoplasmic	Cytoplasmic			0.02	564	0.18	350	2
FTL_0116	Q2A356			UPI00006C4B5B	Putative uncharacterized protein	Cytoplasmic	Outer Membrane			0.01	565	0.32	252	2
FTL_1670	Q2A1U7	A0A0B3VQM5	Disulfide bond formation DsbB family protein	UPI000049C1D1	Disulfide bond formation protein	Inner Membrane	Inner Membrane					0.67	132	1
FTL_1129	Q2A386	A0A0B6E9H2	Acetyltransferase domain protein	UPI00006C4E51	Acetyltransferase	Unknown	Cytoplasmic					0.54	155	1
FTL_0801, aroK	Q2A419	A0A0B3VYD0	Shikimate kinase (SK) (EC 2.7.1.71)	UPI00006C4D5C	Shikimate kinase	Cytoplasmic	Cytoplasmic					0.47	185	1
FTL_1144	Q2A372	A0A0B3WHF9	Uncharacterized protein	UPI00006C4E5A	Putative uncharacterized protein	Cytoplasmic	Cytoplasmic					0.38	228	1
FTL_1841, gatB	Q2A1D9	A0A0B6EAP0	Aspartyl/glutamyl-tRNA(Asn/Gln) amidotransferase subunit B (Asp/Glu-ADT subunit B) (EC 6.3.5.-)	UPI000049C196	Aspartyl/glutamyl-tRNA(Asn/Gln) amidotransferase subunit B	Cytoplasmic	Cytoplasmic					0.32	256	1
pyrE	Q2A4S6	A0A0B3WI63	Orotate phosphoribosyltransferase (OPRT) (OPRTase) (EC 2.4.2.10)	UPI00006C4C84	Orotate phosphoribosyltransferase	Cytoplasmic	Cytoplasmic					0.28	269	1
FTL_0182, efp	Q2A5M4	A0A0B3WI89	Elongation factor P OS=Francisella tularensis subsp. holarctica GN=efp PE=3 SV=1	UPI000044FFC3	Elongation factor P	Cytoplasmic	Cytoplasmic					0.27	279	1
FTL_1212, leuS	Q2A307	A0A0B3WJX5	Leucine--tRNA ligase (EC 6.1.1.4) (Leucyl-tRNA synthetase)	UPI00006C4E80	Leucyl-tRNA synthetase	Cytoplasmic	Cytoplasmic					0.26	286	1
FTL_1119	Q2A396	A0A0B3VX20	Exonuclease, RdgC family protein	UPI00006C4E4A	Recombination associated protein	Cytoplasmic	Cytoplasmic					0.26	287	1
FTL_0602	Q2A4J0	A0A0B3VN46	Formyl transferase family protein	UPI00006C4CC8	Formyl transferase	Cytoplasmic	Cytoplasmic					0.26	288	1
rho	Q2A4I2	A0A0B3WKA9	Transcription termination factor Rho (EC 3.6.4.-) (ATP-dependent helicase Rho)	UPI000045013F	Transcription termination factor Rho	Inner Membrane	Cytoplasmic					0.26	290	1
FTL_1488	Q2A2B3	A0A0B3VQF9	Cytidine deaminase (EC 3.5.4.5)	UPI000049C501	Cytidine deaminase	Unknown	Cytoplasmic					0.24	299	1
serC	Q2A3I3			UPI00006C4E01	Phosphoserine aminotransferase	Cytoplasmic	Cytoplasmic					0.24	300	1
FTL_1264	Q2A2W4	A0A0B3WKC9	FolB domain protein	UPI00006C4EA4	Dihydroneopterin aldolase	Unknown	Cytoplasmic					0.24	301	1
FTL_0118	Q2A354	A0A0B6E291	Uncharacterized protein	UPI000049C512	Putative uncharacterized protein	Cytoplasmic	Extracellular					0.23	309	1
FTL_1430	Q2A2G7	Q8G8T9	Galactose epimerase (UDP-glucose 4-epimerase GalE) (EC 5.1.3.2)	UPI00000C06D4	UDP-glucose 4-epimerase	Cytoplasmic	Cytoplasmic					0.23	313	1
FTL_1702	Q2A1R9	A0A0B3WHX2	Alpha/beta hydrolase family protein	UPI00006C4FEB	Putative uncharacterized protein	Unknown	Cytoplasmic					0.22	316	1
FTL_1781, glmM	Q2A1J6	A0A0B3VXZ3	Phosphoglucosamine mutase (EC 5.4.2.10)	UPI00006C502C	Phosphoglucosamine mutase	Cytoplasmic	Cytoplasmic					0.22	321	1
FTL_1906, lpxC	Q2A186	A4J049	UDP-3-O-acyl-N-acetylglucosamine deacetylase OS=Francisella tularensis subsp. tularensis (strain WY96-3418) GN=lpxC PE=3 SV=1	UPI000049C20B	UDP-3-O-[3-hydroxymyristoyl] N-acetylglucosamine deacetylase	Cytoplasmic	Cytoplasmic					0.22	323	1
FTL_1829, nuoB	Q2A1F1	A0A080Q5T2	NADH-quinone oxidoreductase subunit B (EC 1.6.5.11) (NADH dehydrogenase I subunit B) (NDH-1 subunit B)	UPI000045026C	NADH-quinone oxidoreductase subunit B	Inner Membrane	Unknown					0.21	324	1
FTL_1236, infA	Q2A2Y6	A0A0B3VWT8	Translation initiation factor IF-1 OS=Francisella tularensis subsp. holarctica GN=infA PE=3 SV=1	UPI00004502A6	Translation initiation factor IF-1	Cytoplasmic	Cytoplasmic					0.21	326	1
FTL_0673, panC	Q2A4C7	A0A0B3VN04	Pantothenate synthetase OS=Francisella tularensis subsp. holarctica GN=panC PE=3 SV=1	UPI00006C4CFE	Pantothenate synthetase	Cytoplasmic	Cytoplasmic					0.21	327	1
FTL_1265	Q2A2W3			UPI00006C4EA5	2-amino-4-hydroxy-6-hydroxymethyldihydropteridine pyrophosphokinase/dihydropteroate synthase	Cytoplasmic	Cytoplasmic					0.21	332	1
FTL_0525	Q2A4Q8	A0A0B3WH36	Hydrolyase, tartrate alpha subunit/fumarate, Fe-S type domain protein	UPI00006C4C90	Fumerate hydratase	Cytoplasmic	Cytoplasmic					0.2	337	1
FTL_0419	Q2A510			UPI00006C4C3C	Oligopeptidase A	Cytoplasmic	Cytoplasmic					0.19	342	1
FTL_1850	Q2A1D0	A0A0B3VRL5	Adenylosuccinate lyase (EC 4.3.2.2)	UPI00006C505F	Adenylosuccinate lyase	Cytoplasmic	Cytoplasmic					0.19	343	1
FTL_1658	Q2A1V9	A0A0B3VQX3	LysM domain protein	UPI00006C4FC6	Hypothetical membrane protein	Unknown	Inner Membrane					0.18	349	1
FTL_0894	Q2A3T9	A0A0B6E2U1	Lon protease (EC 3.4.21.53) (ATP-dependent protease La)	UPI00006C4DA6	DNA-binding, ATP-dependent protease La	Cytoplasmic	Unknown					0.18	354	1
valS	Q2A5J6	A0A0B6ECP6	Valine--tRNA ligase (EC 6.1.1.9) (Valyl-tRNA synthetase)	UPI00006C4BA5	Valyl-tRNA synthetase	Cytoplasmic	Cytoplasmic					0.18	355	1
minC	Q2A4R3	A0A0B6EA41	Probable septum site-determining protein MinC	UPI00006C4C8D	Probable septum site-determining protein MinC	Cytoplasmic	Cytoplasmic					0.18	356	1
FTL_0985	Q2A3K9	A0A0B6E8D4	Glutaredoxin 1	UPI00006C4DEA	Glutaredoxin 1	Unknown	Cytoplasmic					0.18	357	1
FTL_0016	Q2A625			UPI00006C4B09	Phosphate acetyltransferase	Cytoplasmic	Cytoplasmic					0.17	362	1
FTL_0001, dnaA	Q2A640	Q2A640	Chromosomal replication initiator protein DnaA	UPI00006C4B00	Chromosomal replication initiator protein DnaA	Cytoplasmic	Cytoplasmic					0.17	363	1
FTL_1284	Q2A2U7	A0A0B6E4S6	Glutathione synthetase (EC 6.3.2.3) (GSH synthetase) (Glutathione synthase)	UPI000049C3F3	Glutathione synthetase	Cytoplasmic	Cytoplasmic					0.16	371	1
FTL_0877	Q2A3V5	A0A0B3VDC1	Uncharacterized protein	UPI00006C4D97	Peptidase, M24 family protein	Cytoplasmic	Cytoplasmic					0.16	373	1
FTL_0831	Q2A3Z9	A0A0B6CWC4	Cyanophycin synthetase (EC 6.3.2.29)	UPI00006C4D6F	Cyanophycin synthetase	Cytoplasmic	Cytoplasmic					0.14	391	1
FTL_1684	Q2A1T6	A0A0B3VR41	50S ribosomal protein L3 glutamine methyltransferase (L3 MTase) (EC 2.1.1.298) (N5-glutamine methyltransferase PrmB)	UPI00006C4FDB	Adenine-specific methylase, HemK family	Cytoplasmic	Cytoplasmic					0.14	392	1
FTL_1733	Q2A1N8	A0A0B3VP47	2OG-Fe(II) oxygenase superfamily protein	UPI00006C5005	Oxidoreductase iron/ascorbate family protein	Cytoplasmic	Cytoplasmic					0.14	395	1
FTL_0736, rpiA	Q2A467	A0A0B3VXL1	Ribose-5-phosphate isomerase A (EC 5.3.1.6) (Phosphoriboisomerase A)	UPI0000450097	Ribose-5-phosphate isomerase A	Cytoplasmic	Cytoplasmic					0.14	396	1
FTL_0803	Q2A417	A0A0B3VR81	Uncharacterized protein	UPI0000450319	Putative uncharacterized protein	Unknown	Cytoplasmic					0.14	399	1
FTL_0762	Q2A445	A0A0B3VNM4	Polyketide cyclase / dehydrase and lipid transport family protein	UPI00006C4D44	Putative uncharacterized protein	Cytoplasmic	Cytoplasmic					0.14	400	1
FTL_1531, rumA	Q2A275	A0A0B6D1X9	23S rRNA (uracil(1939)-C(5))-methyltransferase RlmD OS=Francisella tularensis subsp. holarctica GN=rumA PE=3 SV=1	UPI00006C4F63	23S rRNA (uracil-5-)-methyltransferase RumA	Cytoplasmic	Cytoplasmic					0.13	405	1
FTL_1831	Q2A1E9	A0A0B3VS63	Ferric uptake regulator family protein	UPI000049C19E	Ferric uptake regulation protein	Cytoplasmic	Cytoplasmic					0.13	407	1
FTL_0486, glgA	Q2A4U4	A0A0B6E941	Glycogen synthase (EC 2.4.1.21) (Starch [bacterial glycogen] synthase)	UPI00006C4C74	Glycogen synthase	Cytoplasmic	Unknown					0.12	412	1
FTL_0715, thyA	Q2A486	A0A0B3VV67	Thymidylate synthase (TS) (TSase) (EC 2.1.1.45)	UPI00006C4D22	Thymidylate synthase	Cytoplasmic	Unknown					0.12	415	1
FTL_1535, kdsA	Q2A271	A0A0B3WL47	2-dehydro-3-deoxyphosphooctonate aldolase OS=Francisella tularensis subsp. holarctica GN=kdsA PE=3 SV=1	UPI00006C4F66	2-dehydro-3-deoxyphosphooctonate aldolase	Cytoplasmic	Cytoplasmic					0.11	421	1
FTL_0492	Q2A4T8	A0A0B3VQ30	UDP-N-acetylmuramoyl-tripeptide--D-alanyl-D-alanine ligase (EC 6.3.2.10) (D-alanyl-D-alanine-adding enzyme)	UPI00006C4C7A	UDP-N-acetylmuramoyl-tripeptide--D-alanyl-D-alanine ligase	Cytoplasmic	Cytoplasmic					0.11	423	1
FTL_0056	Q2A5Y7			UPI00006C4B2C	NADH dehydrogenase	Unknown	Cytoplasmic					0.11	426	1
FTL_0941	Q2A3P8	A0A0G2PDH8	Isochorismatase family protein	UPI0000450077	Putative uncharacterized protein	Cytoplasmic	Cytoplasmic					0.11	429	1
FTL_1050	Q2A3F2	A0A0B3WH85	RNA polymerase sigma factor RpoD (Sigma-70)	UPI00006C4E1A	RNA polymerase sigma factor	Cytoplasmic	Cytoplasmic					0.11	430	1
FTL_0092, purT	Q2A5V8	A0A0B3WIP7	Phosphoribosylglycinamide formyltransferase 2 OS=Francisella tularensis subsp. holarctica GN=purT PE=3 SV=1	UPI00006C4B48	Phosphoribosylglycinamide formyltransferase 2	Inner Membrane	Unknown					0.11	433	1
FTL_0307	Q2A5A2	A0A0B6DS70	Dephospho-CoA kinase (EC 2.7.1.24) (Dephosphocoenzyme A kinase)	UPI00006C4BEE	Dephospho-CoA kinase	Cytoplasmic	Cytoplasmic					0.1	436	1
FTL_1181	Q2A338	A0A0B3VR63	tRNA (cytidine/uridine-2'-O-)-methyltransferase TrmJ (EC 2.1.1.200) (tRNA (cytidine(32)/uridine(32)-2'-O)-methyltransferase) (tRNA Cm32/Um32 methyltransferase)	UPI00006C4E68	SpoU rRNA methylase family protein	Cytoplasmic	Cytoplasmic					0.1	437	1
FTL_0730	Q2A471			UPI00006C4D2E	Haloacid dehalogenase-like hydrolase family protein	Cytoplasmic	Cytoplasmic					0.1	439	1
FTL_0068	Q2A5X9	A0A0B3WKT3	Phosphoheptose isomerase (EC 5.3.1.28)	UPI00006C4B34	Phosphoheptose isomerase	Cytoplasmic	Cytoplasmic					0.1	440	1
FTL_1710	Q2A1R1	A0A0B3VBW2	ProQ/FINO family protein	UPI00006C4FF3	ProP osmoprotectant transporter	Cytoplasmic	Cytoplasmic					0.09	444	1
nadE	Q2A4B6	A0A0B3VMT3	NH(3)-dependent NAD(+) synthetase OS=Francisella tularensis subsp. holarctica GN=nadE PE=3 SV=1	UPI000049C4D4	NH(3)-dependent NAD(+) synthetase	Periplasmic	Cytoplasmic					0.09	445	1
FTL_1332	Q2A2Q4	A0A0B3VEZ3	Iron-sulfur cluster assembly accessory family protein	UPI000049C30D	HesB family protein	Cytoplasmic	Cytoplasmic					0.09	446	1
FTL_0396	Q2A533	A0A0B6EB80	Phosphoribosylaminoimidazolesuccinocarboxamide synthase (EC 6.3.2.6)	UPI00006C4C27	Phosphoribosylaminoimidazole-succinocarboxamide synthase	Cytoplasmic	Cytoplasmic					0.09	449	1
FTL_1433	Q2A2G4	A0A0B3VBS1	Arabinose 5-phosphate isomerase (API) (EC 5.3.1.13)	UPI000044FF91	Arabinose phosphate isomerase	Cytoplasmic	Cytoplasmic					0.09	451	1
FTL_1608	Q2A205	A0A0B3VEU6	Probable Fe(2+)-trafficking protein	UPI00006C4F9D	Probable Fe(2+)-trafficking protein	Unknown	Cytoplasmic					0.09	452	1
FTL_1073	Q2A3D2	A0A0B3VBZ5	AIG2-like family protein	UPI00006C4E2E	Putative uncharacterized protein	Unknown	Cytoplasmic					0.09	453	1
cmk	Q2A3I4	A0A0B6DN00	Cytidylate kinase (CK) (EC 2.7.4.25) (Cytidine monophosphate kinase)	UPI00006C4E00	Cytidylate kinase	Cytoplasmic	Cytoplasmic					0.09	454	1
ispG	Q2A3V7	A0A0B3VQD2	4-hydroxy-3-methylbut-2-en-1-yl diphosphate synthase (flavodoxin) OS=Francisella tularensis subsp. holarctica GN=ispG PE=3 SV=1	UPI00006C4D95	4-hydroxy-3-methylbut-2-en-1-yl diphosphate synthase	Cytoplasmic	Cytoplasmic					0.09	461	1
FTL_0139	Q2A5R4			UPI00006C4B6D	Carboxylesterase/phospholipase family protein	Unknown	Cytoplasmic					0.08	464	1
FTL_0217	Q2A5I9	A0A0B3VDJ3	Fumarate hydratase class II (Fumarase C) (EC 4.2.1.2)	UPI00006C4BAB	Fumarate hydratase, Class II	Cytoplasmic	Cytoplasmic					0.08	465	1
FTL_1192, dnaJ	Q2A327	P48207	Chaperone protein DnaJ OS=Francisella tularensis GN=dnaJ PE=3 SV=1	UPI0000129577	Chaperone protein DnaJ	Cytoplasmic	Cytoplasmic					0.08	470	1
FTL_1093	Q2A3B5	A0A0B6CP33	Peptide methionine sulfoxide reductase MsrA (Protein-methionine-S-oxide reductase) (EC 1.8.4.11) (Peptide-methionine (S)-S-oxide reductase)	UPI00006C4E3B	Peptide methionine sulfoxide reductase	Cytoplasmic	Cytoplasmic					0.08	473	1
FTL_0768	Q2A439			UPI00006C4D4A	GTP binding translational elongation factor Tu and G family protein	Inner Membrane	Cytoplasmic					0.08	475	1
FTL_1663	Q2A1V4	A0A0B3VQB8	Deoxyribose-phosphate aldolase (EC 4.1.2.4)	UPI00006C4FCB	Deoxyribose-phosphate aldolase	Cytoplasmic	Cytoplasmic					0.08	476	1
FTL_1660, tmk	Q2A1V7	A0A0G2PB79	Thymidylate kinase OS=Francisella tularensis subsp. holarctica GN=tmk PE=3 SV=1	UPI00006C4FC8	Thymidylate kinase	Cytoplasmic	Cytoplasmic					0.08	477	1
FTL_0724	Q2A477	A0A0B3VNH4	5-formyltetrahydrofolate cyclo-ligase (EC 6.3.3.2)	UPI0000450098	5-formyltetrahydroformate cycloligase family protein	Cytoplasmic	Cytoplasmic					0.08	479	1
FTL_1606	Q2A207	A0A0B3VR52	Uncharacterized protein	UPI00006C4F9B	Stringent starvation protein A, regulator of transcription	Cytoplasmic	Inner Membrane					0.07	480	1
FTL_0675	Q2A4C5	A0A0B3VNN7	Uncharacterized protein	UPI00006C4D00	Putative uncharacterized protein	Unknown	Cytoplasmic					0.07	486	1
msrA2	Q2A144	A0A0B3VZG9	Peptide methionine sulfoxide reductase MsrA (Protein-methionine-S-oxide reductase) (EC 1.8.4.11) (Peptide-methionine (S)-S-oxide reductase)	UPI00006C50A7	Peptide methionine sulfoxide reductase MsrA 2	Unknown	Periplasm					0.07	487	1
FTL_0556	Q2A4N0	A0A0B6DSW7	Ribonuclease R (RNase R) (EC 3.1.13.1)	UPI00006C4CA6	Ribonuclease R	Cytoplasmic	Cytoplasmic					0.07	490	1
FTL_1177, mnmE	Q2A342	A7NCL5	tRNA modification GTPase MnmE OS=Francisella tularensis subsp. holarctica (strain FTNF002-00 / FTA) GN=mnmE PE=3 SV=1	UPI00006C4E65	tRNA modification GTPase MnmE	Cytoplasmic	Unknown					0.07	491	1
FTL_0117	Q2A355			UPI00006C4B5C	Putative uncharacterized protein	Unknown	Unknown					0.07	493	1
FTL_0883	Q2A3U9			UPI00006C4D9D	Metal ion transporter protein	Inner Membrane	Cytoplasmic					0.06	494	1
FTL_0609	Q2A4I3	A0A0B6E421	Phosphoglucomutase/phosphomannomutase, alpha/beta/alpha domain III family protein	UPI00006C4CCE	Phosphomannomutase	Cytoplasmic	Cytoplasmic					0.06	495	1
FTL_1594	Q2A219	A0A0B6DZ25	Bis(5'-nucleosyl)-tetraphosphatase, symmetrical (EC 3.6.1.41)	UPI00006C4F91	Bis(5'-nucleosyl)-tetraphosphatase	Cytoplasmic	Cytoplasmic					0.06	496	1
FTL_0227, frr	Q2A5H9	A0A0B3VQL9	Ribosome-recycling factor OS=Francisella tularensis subsp. holarctica GN=frr PE=3 SV=1	UPI00006C4BB5	Ribosome-recycling factor	Cytoplasmic	Cytoplasmic					0.06	499	1
FTL_0100	Q2A5V2			UPI00006C4B4E	Carboxypeptidase,fragment	Cytoplasmic	Cytoplasmic					0.06	503	1
FTL_1958	Q2A146	A0A0B3VF98	Indole-3-glycerol phosphate synthase family protein	UPI00006C50A5	N-(5'-phosphoribosyl)anthranilate isomerase	Cytoplasmic	Cytoplasmic					0.06	504	1
FTL_1580	Q2A233	A0A0B3VNF2	Putative ribosome biogenesis GTPase RsgA (EC 3.6.1.-)	UPI00006C4F86	Putative uncharacterized protein	Cytoplasmic	Cytoplasmic					0.06	505	1
FTL_1908	Q2A184	A0A0B3VWK1	Cell division protein FtsA	UPI00006C5088	Cell division protein FtsA	Cytoplasmic	Cytoplasmic					0.06	507	1
FTL_0851	Q2A3X9	A0A0B3VQC4	RNA polymerase sigma factor RpoH (RNA polymerase sigma-32 factor)	UPI00006C4D81	RNA polymerase sigma factor, RpoH	Cytoplasmic	Cytoplasmic					0.06	508	1
FTL_0855	Q2A3X5	A0A0B3WJC3	L-asparaginase, type I family protein (EC 3.5.1.1)	UPI00006C4D84	L-asparaginase	Cytoplasmic	Cytoplasmic					0.06	510	1
FTL_0483, glgB	Q2A4U7	Q2A4U7	1,4-alpha-glucan branching enzyme GlgB OS=Francisella tularensis subsp. holarctica (strain LVS) GN=glgB PE=3 SV=1	UPI00006C4C71	1,4-alpha-glucan-branching enzyme	Cytoplasmic	Cytoplasmic					0.06	513	1
FTL_0389	Q2A540	A0A0B3VDQ2	DNA repair protein RecN (Recombination protein N)	UPI00006C4C21	DNA repair protein RecN	Cytoplasmic	Cytoplasmic					0.05	518	1
FTL_0863	Q2A3W7	A0A0B3VND0	Dicarboxylate symporter family protein	UPI00006C4D8C	Sodium-dicarboxylate symporter family protein	Inner Membrane	Inner Membrane					0.05	521	1
FTL_1413	Q2A2I4	A0A0B3VE08	RelA/SpoT family protein	UPI00006C4F0C	Guanosine-3',5'-bis(Diphosphate) 3'-pyrophosphohydrolase/(P)ppGpp synthase	Cytoplasmic	Cytoplasmic					0.05	522	1
FTL_0327, ispH	Q2A587	A0A0B3VVS2	4-hydroxy-3-methylbut-2-enyl diphosphate reductase OS=Francisella tularensis subsp. holarctica GN=ispH PE=3 SV=1	UPI00006C4BFC	4-hydroxy-3-methylbut-2-enyl diphosphate reductase	Cytoplasmic	Cytoplasmic					0.05	523	1
FTL_1659, prfC	Q2A1V8	A0A0B3VYN8	Peptide chain release factor 3 OS=Francisella tularensis subsp. holarctica GN=prfC PE=3 SV=1	UPI00006C4FC7	Peptide chain release factor 3	Cytoplasmic	Cytoplasmic					0.05	524	1
FTL_0059, rsmG	Q2A5Y4	A0A0B3VNF0	Ribosomal RNA small subunit methyltransferase G OS=Francisella tularensis subsp. holarctica GN=rsmG PE=3 SV=1	UPI00006C4B2F	Ribosomal RNA small subunit methyltransferase G	Cytoplasmic	Cytoplasmic					0.05	527	1
FTL_0790	Q2A427	A0A0B3VME9	GTPase Era	UPI00006C4D55	GTP-binding protein	Inner Membrane	Cytoplasmic					0.05	529	1
FTL_0482	Q2A4U8	A0A0B6EAT7	Pullulanase, type I (EC 3.2.1.41)	UPI00006C4C70	Pullulonase	Cytoplasmic	Extracellular					0.04	530	1
FTL_1407, thrS	Q2A2J0	A0A0B6DYD5	Threonine--tRNA ligase OS=Francisella tularensis subsp. holarctica GN=thrS PE=3 SV=1	UPI00006C4F06	Threonyl-tRNA synthetase	Cytoplasmic	Cytoplasmic					0.04	531	1
FTL_0428	Q2A502	A0A0B3WHB0	ParB/RepB/Spo0J family partition domain protein	UPI000049C3E6	Chromosome partition protein B	Cytoplasmic	Cytoplasmic					0.04	535	1
FTL_1392	Q2A2K5	A0A0B3VEE0	ATP-dependent RNA helicase DeaD (EC 3.6.4.13) (Cold-shock DEAD box protein A)	UPI00006C4EFC	Cold-shock DEAD-box protein A	Cytoplasmic	Cytoplasmic					0.04	538	1
FTL_0796	Q2A424	A0A0B6CP54	Putative type IV pili, pilus assembly protein	UPI00006C4D58	Putative type IV pili, pilus assembly protein	Cytoplasmic	Cytoplasmic					0.04	539	1
FTL_1666	Q2A1V1			UPI00006C4FCE	DNA polymerase	Cytoplasmic	Unknown					0.04	540	1
FTL_1014	Q2A3I7	A0A0B3VMW6	Bacterial regulatory helix-turn-helix, lysR family protein	UPI00006C4DFD	Oxidative stress transcriptional regulator	Cytoplasmic	Cytoplasmic					0.04	542	1
FTL_0285	Q2A5C3	A0A0B3WJ97	RelA/SpoT family protein	UPI00006C4BDC	GTP pyrophosphokinase	Cytoplasmic	Cytoplasmic					0.04	546	1
FTL_0414, der	Q2A515	A7NAB1	GTPase Der OS=Francisella tularensis subsp. holarctica (strain FTNF002-00 / FTA) GN=der PE=3 SV=1	UPI00006C4C38	GTPase Der	Inner Membrane	Cytoplasmic					0.03	550	1
FTL_0462	Q2A4W8	A0A0B3VS27	DNA topoisomerase 4 subunit A (EC 5.99.1.3) (Topoisomerase IV subunit A)	UPI00006C4C5D	DNA topoisomerase IV subunit A	Cytoplasmic	Cytoplasmic					0.03	551	1
FTL_1616	Q2A1Z7	A0A0B3VY20	Phosphoenolpyruvate carboxykinase [ATP] (PCK) (PEP carboxykinase) (PEPCK) (EC 4.1.1.49)	UPI00006C4FA4	Phosphoenolpyruvate carboxykinase	Cytoplasmic	Inner Membrane					0.03	552	1
FTL_1721, prfA	Q2A1Q0	A0A0B3VPR3	Peptide chain release factor 1 OS=Francisella tularensis subsp. holarctica GN=prfA PE=3 SV=1	UPI00006C4FFB	Peptide chain release factor 1	Cytoplasmic	Cytoplasmic					0.03	555	1
FTL_0843, tgt	Q2A3Y7	A7NBL6	Queuine tRNA-ribosyltransferase (EC 2.4.2.29) (Guanine insertion enzyme) (tRNA-guanine transglycosylase)	UPI00006C4D7B	Queuine tRNA-ribosyltransferase	Cytoplasmic	Cytoplasmic					0.03	556	1
FTL_1262	Q2A2W6	A0A0B6CPF2	Aminodeoxychorismate synthase, component I (EC 2.6.1.85)	UPI00006C4EA2	Chorismate binding family protein	Cytoplasmic	Cytoplasmic					0.03	557	1
FTL_0508	Q2A4S5	A0A0B6E138	L-alanyl-gamma-D-glutamyl-meso-diaminopimelate ligase	UPI00006C4C85	UDP-N-acetylmuramate:L-alanyl-gamma-D-glutamyl-me so-diaminopimelate ligase	Cytoplasmic	Periplasm					0.03	560	1
FTL_1287, rlmL	Q2A2U4	A0A0B6DXA1	Ribosomal RNA large subunit methyltransferase K/L OS=Francisella tularensis subsp. holarctica GN=rlmL PE=3 SV=1	UPI00006C4EB4	Ribosomal RNA large subunit methyltransferase L	Cytoplasmic	Cytoplasmic					0.03	561	1
FTL_0754	Q2A450	A0A0B3VC96	Exodeoxyribonuclease 7 large subunit (EC 3.1.11.6)	UPI00006C4D40	Exodeoxyribonuclease VII large subunit	Cytoplasmic	Extracellular					0.03	564	1
FTL_0315	Q2A595	A0A0B6E8X3	NUDIX domain protein	UPI00006C4BF5	MutT protein	Cytoplasmic	Cytoplasmic					0.03	565	1
FTL_1905	Q2A187	A0A0B6D026	DNA polymerase III, subunit gamma and tau (EC 2.7.7.7)	UPI00006C5087	DNA polymerase III, gamma/tau subunits	Cytoplasmic	Cytoplasmic					0.03	567	1
FTL_0938	Q2A3Q1			UPI00006C4DC6	Histidine decarboxylase	Outer Membrane	Cytoplasmic					0.02	568	1
FTL_0696	Q2A4A5	A0A0B3VRB4	ABC transporter family protein	UPI000045007E	ABC transporter, ATP-binding protein	Inner Membrane	Cytoplasmic					0.02	569	1
FTL_1228	Q2A2Z3			UPI00006C4E8C	Putative uncharacterized protein	Cytoplasmic	Cytoplasmic					0.02	570	1
FTL_1867	Q2A1B8	A0A0B6E1B6	Peptidase U32 family protein	UPI00006C506B	Protease Y+F313egQ	Cytoplasmic	Cytoplasmic					0.02	573	1
FTL_0670	Q2A4D0			UPI00006C4CFC	Exodeoxyribonuclease V, alpha subunit	Cytoplasmic	Cytoplasmic					0.02	578	1
FTL_0718	Q2A483	A0A0B3VP85	Beta-eliminating lyase family protein	UPI00006C4D25	Cysteine desulfarase	Cytoplasmic	Cytoplasmic					0.02	579	1
FTL_1376	Q2A2L5			UPI00006C4EF2	Carbohydrate kinase family protein (YjeF-related protein)	Cytoplasmic	Cytoplasmic					0.02	580	1
FTL_0544	Q2A4P0	A0A0B3VQ66	Polyphosphate kinase 2 (EC 2.7.4.1)	UPI000049C58A	Putative uncharacterized protein	Cytoplasmic	Unknown					0.02	581	1
FTL_0599	Q2A4J3			UPI00006C4CC6	Glycosyl transferase	Cytoplasmic	Cytoplasmic					0.01	583	1
FTL_0676, ligA	Q2A4C4	Q2A4C4	DNA ligase OS=Francisella tularensis subsp. holarctica (strain LVS) GN=ligA PE=3 SV=1	UPI00006C4D01	DNA ligase	Cytoplasmic	Cytoplasmic					0.01	585	1

## Sheet: blast vs SchuS4
STable 2b. BLAST search results of LVS outer membrane protein results searched against Schu S4 outer membrane proteins.
1E-values shown as zero represent values that are so low that they have been rounded to zero and indicate that there is virtually no possibility that the match is incorrect.
Locus/gene	Uniprot	Updated Uniprot	LVS	LVS Protein description	1E-value	SchuS4 Protein Description	NCBI
	Accession#	Accession #	Uniparc ID				Accession #
FTL_1328	Q2A2Q8		UPI00006C4ED3	Outer membrane associated protein	0	outer membrane associated protein	CAG45216
FTL_0421	P18149	A0A0B6DRV9	UPI000012F423	17 kDa major membrane protein	2e-19	conserved hypothetical lipoprotein	CAG45537
FTL_0317	Q2A593	A0A0B3WLA2	UPI00006C4BF7	Putative uncharacterized protein	4e-73	hypothetical protein	CAG45458
FTL_0105	Q2A5U7	A0A0B3VEP0	UPI00006C4B53	Hypothetical membrane protein	2e-88	hypothetical membrane protein	CAG46411
FTL_1714, groL	P94798	A0A0B3VNP3	UPI00006C4FF6	60 kDa chaperonin GroEL	0	Chaperone protein, groEL	CAG46329
FTL_0380, sodC	Q59448	A0A0B6E3F7	UPI0000135BA3	Superoxide dismutase [Cu-Zn]	6e-137	superoxide dismuate (Cu-Zn) precusor	CAG45512
FTL_0617	Q2A4H6	A0A0B3WHQ2	UPI00006C4CD4	Putative uncharacterized protein	1e-102	conserved hypothetical protein	CAG46074
FTL_1211	Q2A308	A0A0B6CQP3	UPI00006C4E7F	LPS-assembly lipoprotein LptE	6e-140	hypothetical lipoprotein	CAG45624
atpE	Q2A1H7	A0A0B3VQR9	UPI00006C503C	ATP synthase subunit c	1e-63	ATP synthase C chain	CAG44692
FTL_0039	Q2A604		UPI00006C4B1C	Hypothetical membrane protein	9e-92	hypothetical membrane protein	CAG46286
FTL_0336	Q2A578	A0A0B3WIA5	UPI00006C4C03	Peptidoglycan-associated lipoprotein, Outer membrane P6 domain protein	5e-153	Peptidoglycan-associated lipoprotein	CAG45475
FTL_0645	Q2A4F4	A0A0B3VWA0	UPI00003FC8DB	Hypothetical lipoprotein	3e-96	Hypothetical lipoprotein	CAG46049
FTL_1751, tuf	Q2A1M0	A0A0B3VPB3	UPI00006C5017	Elongation factor Tu	0	elongation factor Tu (EF-Tu)	CAG44770
FTL_0523	Q2A4R0		UPI00006C4C8E	Hypothetical lipoprotein	6e-77	hypothetical lipoprotein	CAG46235
FTL_0847	Q2A3Y3		UPI00006C4D7E	Preprotein translocase family protein	4e-81	preprotein translocase family protein	CAG45749
FTL_1096	Q2A3B4	Q19TM5	UPI00006C4E3C	Conserved hypothetical lipoprotein	0	conserved hypothetical lipoprotein	CAG45736
FTL_1788	Q2A1I9		UPI00006C5033	Succinate dehydrogenase, cytochrome b556	9e-91	succinate dehydrogenase, cytochrome b556	CAG44705
FTL_0423	Q2A507	A0A0B3VW47	UPI00006C4C3D	Putative uncharacterized protein	2e-109	hypothetical protein	CAG45536
FTL_1641	Q2A1X2		UPI00006C4FBB	Hypothetical membrane protein	1e-58	hypothetical membrane protein	CAG46219
FTL_0571	Q2A4M1	A0A0B3VBU9	UPI00006C4CAE	Putative uncharacterized protein	1e-148	conserved hypothetical protein	CAG46173
FTL_0439	Q2A4Z1		UPI00006C4C49	Putative uncharacterized protein	0	hypothetical protein	CAG45551
FTL_1957	Q2A147	A0A0B3WLK9	UPI00006C50A4	Heat shock protein	2e-98	heat shock protein	CAG46427
FTL_0361	Q2A558	A0A0B3VPQ3	UPI00006C4C12	LemA-like protein	9e-135	LemA-like protein	CAG45496
FTL_0104	Q2A5U8	A0A0B3VYV3	UPI00006C4B52	Hypothetical membrane protein	2e-94	hypothetical membrane protein	CAG46410
FTL_1015	Q2A3I6	A0A0B3VNJ6	UPI00006C4DFE	AhpC/TSA family protein	1e-127	AhpC/TSA family protein	CAG45190
FTL_1795, atpD	Q2A1I2	A0A0B3VF39	UPI00006C5038	ATP synthase subunit beta	0	ATP synthase beta chain	CAG44697
FTL_0538, fabZ	Q2A4P5	A0A0B3VXX3	UPI000049C58E	(3R)-hydroxymyristoyl-[acyl-carrier-protein] dehydratase	2e-120	(3R)-hydroxymyristoyl-(acyl-carrier protein) dehydratase	CAG46203
FTL_1787	Q2A1J0		UPI00006C5032	Succinate dehydrogenase hydrophobic membrane anchor protein	2e-80	succinate dehydrogenase hydrophobic membrane anchor protein	CAG44706
FTL_0318	Q2A592	A0A0B3VF14	UPI00006C4BF8	Hypothetical lipoprotein	2e-51	hypothetical lipoprotein	CAG45459
FTL_0569	Q2A4M3	A0A0B3VN85	UPI00003FC8EB	Outer membrane protein	8e-129	outer membrane protein 26	CAG46175
FTL_1042	Q2A3G0	A0A0B3VV97	UPI00006C4E15	Peptidyl-prolyl cis-trans isomerase	0	FKBP-type peptidyl-prolyl cis-trans isomerase family protein	CAG45676
FTL_1939	Q2A162	A0A0B3VNQ1	UPI00006C5098	Outer membrane lipoprotein	2e-105	outer membrane lipoprotein	CAG44844
FTL_0895	Q2A3T8	A0A0B6E271	UPI00003FC8F2	Histone-like protein HU form B	1e-59	Histone-like protein HU form B	CAG45260
FTL_0329	Q2A585	A0A0B3VNV1	UPI00006C4BFE	CDP-alcohol phosphatidyltransferase	0	CDP-alcohol phosphatidyltransferase	CAG45468
FTL_1225	Q2A2Z4	A0A0G2PDL4	UPI00006C4E8B	Putative uncharacterized protein	7e-166	conserved hypothetical protein	CAG45608
FTL_1799, atpF	Q2A1H8	A0A0B3VRA2	UPI00006C503B	ATP synthase subunit b	8e-106	ATP synthase B chain	CAG44693
FTL_1191, dnaK	Q2A328	A0A0B6E2K9	UPI00006C4E6F	Chaperone protein DnaK	0	Chaperone protein dnaK (heat shock protein family 70 protein)	CAG45902
FTL_0225, tsf	Q2A5I1	A0A0B3VDN2	UPI00006C4BB3	Elongation factor Ts	0	protein chain elongation factor EF-Ts	CAG44947
FTL_1550	Q2A256	A0A0B3VCF8	UPI000049C2E1	Conserved hypothetical lipoprotein	0	conserved hypothetical lipoprotein	CAG45140
FTL_0269	Q2A5D8	A0A0B3WHZ6	UPI00006C4BCD	NAD(P)-specific glutamate dehydrogenase	0	NAD(P)-specific glutamate dehydrogenase	CAG45013
FTL_0903	Q2A3T0	A0A0B6E534	UPI00006C4DAD	HflK protein	0	SPFH domain, band 7 family protein	CAG45266
FTL_0325	Q2A589	A0A0B6CZ26	UPI00006C4BFB	OmpA family protein	0	OmpA family protein	CAG45464
FTL_0589	Q2A4K3	A0A0B3WL62	UPI00006C4CBE	Hypothetical membrane protein	0	hypothetical membrane protein	CAG46158
FTL_1442	Q2A2F5	A0A0B6DVP6	UPI00006C4F23	Enoyl-[acyl-carrier-protein] reductase [NADH]	0	Enoyl-[acyl-carrier-protein] reductase (NADH)	CAG45415
FTL_1553, sucC	Q2A253	A7NDR1	UPI00006C4F72	Succinyl-CoA ligase [ADP-forming] subunit beta	0	Succinyl-CoA synthetase beta chain	CAG45137
FTL_1137	Q2A379	A0A0B3WI34	UPI00006C4E57	3-oxoacyl-[acyl-carrier-protein] synthase 2	0	3-oxoacyl-[acyl-carrier-protein] synthase II	CAG46010
FTL_1746, rplJ	Q2A1M5	A0A0B3WIZ7	UPI00006C5012	50S ribosomal protein L10	1e-122	50S ribosomal protein L10	CAG44775
FTL_1783	Q2A1J4		UPI00006C502E	Dihydrolipoamide succinyltransferase component of 2-oxoglutarate dehydrogenase complex	0	dihydrolipoamide succinyltransferase component of 2-oxoglutarate dehydrogenase complex	CAG44710
FTL_0424	Q2A506	A0A0B6DPU1	UPI0000450301	Conserved hypothetical lipoprotein, putative Tul4	2e-112	conserved hypothetical lipoprotein	CAG45537
FTL_0572	Q2A4M0	A0A0B6EAR6	UPI00006C4CAF	Putative uncharacterized protein	0	conserved hypothetical protein	CAG46172
FTL_0189	Q2A5L7	A0A0B3VQH3	UPI00006C4B91	Cytochrome d terminal oxidase, polypeptide subunit I	0	cytochrome d terminal oxidase, polypeptide subunit I	CAG44912
FTL_1797, atpA	Q2A1I0	A0A0B6E767	UPI00006C503A	ATP synthase subunit alpha	0	ATP synthase alpha chain	CAG44695
FTL_1060	Q2A3E5	A0A0B6DTX4	UPI00006C4E21	D-alanyl-D-alanine carboxypeptidase (Penicillin binding protein) family protein	0	D-alanyl-D-alanine carboxypeptidase (Penicillin binding protein) family protein	CAG45662
FTL_1105	Q2A3B0	A0A0B6DZM5	UPI000049C46C	Putative uncharacterized protein	4e-108	hypothetical protein	CAG45730
FTL_0194	Q2A5L2		UPI00006C4B96	Cytochrome O ubiquinol oxidase subunit IV	1e-74	Cytochrome O ubiquinol oxidase subunit IV	CAG44917
FTL_1899	Q2A193	A0A0B3VDS6	UPI00006C5082	Glutamine synthetase	0	glutamine synthetase	CAG44829
FTL_0113	Q2A359	A0A0B3VCM6	UPI00000BA473	Intracellular growth locus, subunit C	2e-151	intracellular growth locus, subunit C	CAG46345
FTL_0073	Q2A5X4	Q19TQ2	UPI00006C4B39	Hypothetical membrane protein	0	hypothetical membrane protein	CAG46309
FTL_1554	Q2A252	A0A0B3VCG3	UPI00006C4F73	Succinyl-CoA ligase [ADP-forming] subunit alpha	0	Succinyl-CoA synthetase, alpha subunit	CAG45136
FTL_0898, hfq	Q2A3T5	A0A0B3VWF4	UPI00006C4DA8	RNA-binding Protein Hfq	6e-77	host factor I for bacteriophage Q beta replication	CAG45263
FTL_0199	Q2A5K7	A0A0B3VPU2	UPI00006C4B9B	Hypothetical lipoprotein	6e-98	hypothetical lipoprotein	CAG44922
FTL_1789	Q2A1I8	A0A0B6CZX8	UPI00006C5034	Citrate synthase	0	citrate synthase	CAG44704
FTL_0236, rplC	Q2A5H0	A0A0B3VXN5	UPI00006C4BBB	50S ribosomal protein L3	1e-154	50S ribosomal protein L3	CAG44958
FTL_1504, katG	Q2A298	A0A0B3VQE2	UPI0000E26CC5	Catalase-peroxidase	0	Peroxidase/catalase	CAG45354
FTL_0311	Q2A598	A0A0B3VDP3	UPI00006C4BF2	Dihydrolipoyl dehydrogenase	0	dihydrolipoamide dehydrogenase	CAG46116
FTL_0259, rpsK	Q2A5E7	A0A0B3WJM6	UPI00006C4BC8	30S ribosomal protein S11	1e-90	30S ribosomal protein S11	CAG44981
FTL_1678	Q2A1U2	A0A0B3VQN0	UPI00006C4FD6	Putative uncharacterized protein	0	conserved membrane hypothetical protein	CAG44734
FTL_1791	Q2A1I6	A0A0B3VZ99	UPI000045019B	Superoxide dismutase	5e-144	superoxide dismutase [Fe]	CAG44701
FTL_0703, glyA	Q2A498	A0A0B6E424	UPI00006C4D16	Serine hydroxymethyltransferase	0	serine hydroxymethyltransferase	CAG45874
FTL_0260, rpsD	Q2A5E6	A0A0B3VQJ7	UPI00004500AD	30S ribosomal protein S4	7e-154	30S ribosomal protein S4	CAG44982
FTL_0002	Q2A639	A0A0B3VFA9	UPI000049C18E	DNA polymerase III, beta chain	0	DNA polymerase III, beta chain	CAG44635
FTL_0207	Q2A5J9	A0A0B3VPU6	UPI00006C4BA2	Pyrrolidone-carboxylate peptidase	3e-158	Pyrrolidone-carboxylate peptidase	CAG44929
rpsI	Q2A333	A0A0B3WKG5	UPI00004502B3	30S ribosomal protein S9	3e-92	30S ribosomal protein S9	CAG45907
FTL_1142, plsX	Q2A374	A0A0B6E4Z6	UPI000049C51D	Phosphate acyltransferase	0	fatty acid/phospholipid synthesis protein lsX	CAG46005
FTL_1701	Q2A1S0	A0A0B6CJT5	UPI00006C4FEA	GlpX protein	0	GlpX protein	CAG46264
FTL_0904	Q2A3S9	A0A0B3VWL4	UPI00006C4DAE	Protein HflC	0	SPFH domain, band 7 family protein	CAG45267
FTL_1936	Q2A163	A0A0B3VWE4	UPI00006C5097	Periplasmic solute binding family protein	0	periplasmic solute binding family protein	CAG44842
FTL_1527, eno	Q2A278	Q2A278	UPI00006C4F60	Enolase	0	Enolase (2-phosphoglycerate dehydratase)	CAG45342
FTL_0262, rplQ	Q2A5E4	A0A0B6DP05	UPI00006C4BC9	50S ribosomal protein L17	7e-105	50S ribosomal protein L17	CAG44984
FTL_0192	Q2A5L4	A0A0B3VXH7	UPI00006C4B94	Cytochrome O ubiquinol oxidase subunit I	0	Cytochrome O ubiquinol oxidase subunit I	CAG44915
FTL_1309	Q2A2S2	A0A0B3WHY1	UPI00006C4EC7	Acetyl-CoA carboxylase beta subunit	0	Acetyl-CoA carboxylase beta subunit	CAG45005
FTL_1139	Q2A377	A0A0B3VC13	UPI000049C520	3-oxoacyl-(Acyl-carrier-protein) reductase	0	3-oxoacyl-(acyl-carrier-protein) reductase	CAG46008
FTL_1026, rplI	Q2A3H5	A0A0G2PDA7	UPI00006C4E07	50S ribosomal protein L9	1e-103	50S ribosomal protein L9	CAG45693
FTL_0583	Q2A4K9	A0A0B3WL67	UPI0000450040	3-ketoacyl-CoA thiolase	0	3-ketoacyl-CoA thiolase	CAG46164
FTL_1747, rplA	Q2A1M4	Q2A1M4	UPI00006C5013	50S ribosomal protein L1	5e-165	50S ribosomal protein L1	CAG44774
FTL_1461	Q2A2E0	A0A0B6ECI6	UPI00006C4F2F	Purine nucleoside phosphorylase	7e-179	purine nucleoside phosphorylase	CAG45399
FTL_1179	Q2A340	A0A0B3VE81	UPI00006C4E66	Sigma-54 modulation protein	1e-67	Sigma-54 modulation protein	CAG45914
FTL_1521	Q2A284		UPI00006C4F5A	Chitinase family 18 protein	0	chitinase family 18 protein	CAG45348
FTL_1785	Q2A1J2	A0A0B3VQ75	UPI00006C5030	Succinate dehydrogenase iron-sulfur protein	6e-172	succinate dehydrogenase iron-sulfur protein	CAG44708
FTL_1579	Q2A234	A0A0B3VP57	UPI00006C4F85	Putative uncharacterized protein	1e-176	hypothetical protein	CAG45117
FTL_0124	Q2A348	A0A0B3VVQ1	UPI00006C4B60	Putative uncharacterized protein	4e-84	hypothetical protein	CAG46334
FTL_1404, rplT	Q2A2J3	A0A0B3VY30	UPI00006C4F05	50S ribosomal protein L20	9e-78	50S ribosomal protein L20	CAG45453
FTL_0248, rplE	Q2A5F8	A0A0B3VDL3	UPI00006C4BC3	50S ribosomal protein L5	7e-128	50S ribosomal protein L5	CAG44970
FTL_0243, rplP	Q2A5G3	A0A0B3VDL9	UPI00006C4BBF	50S ribosomal protein L16	4e-96	50S ribosomal protein L16	CAG44965
FTL_0253, rpsE	Q2A5F3	Q2A5F3	UPI00006C4BC6	30S ribosomal protein S5	7e-118	30S ribosomal protein S5	CAG44975
FTL_0387	Q2A542	A0A0B3VQN7	UPI00006C4C1F	Aspartate transaminase	0	aspartate transaminase	CAG45517
FTL_0191	Q2A5L5	A0A0G2PDS6	UPI00006C4B93	Cytochrome O ubiquinol oxidase subunit II	0	Cytochrome O ubiquinol oxidase subunit II	CAG44914
FTL_0246, rplN	Q2A5G0	A0A0B3VPX5	UPI000049C26A	50S ribosomal protein L14	6e-86	50S ribosomal protein L14	CAG44968
FTL_0255, rplO	Q2A5F1	A0A0B3VQK1	UPI00006C4BC7	50S ribosomal protein L15	9e-98	50S ribosomal protein L15	CAG44977
FTL_1637	Q2A1X6		UPI00006C4FB7	Lipoprotein	0	Lipoprotein	CAG46224
prs	Q2A3P2	A0A0B6CP06	UPI00006C4DCE	Ribose-phosphate pyrophosphokinase	0	Ribose-phosphate pyrophosphokinase	CAG45307
FTL_1147, pgk	Q2A369	A0A0B6DUM7	UPI00006C4E5D	Phosphoglycerate kinase	0	phosphogylcerate kinase	CAG46000
FTL_0655	Q2A4E4	A0A0B3VNM0	UPI00006C4CEE	Hypothetical membrane protein	0	hypothetical membrane protein	CAG46040
FTL_0239, rplB	Q2A5G7	A0A0B3VQL3	UPI00006C4BBD	50S ribosomal protein L2	0	50S ribosomal protein L2	CAG44961
FTL_0094	Q2A5V6	A0A0B3VWM4	UPI00006C4B4A	ClpB chaperone protein	0	ClpB protein	CAG46402
FTL_0115	Q2A357	A0A0B6D082	UPI00006C4B5A	Putative uncharacterized protein	2e-135	conserved hypothetical protein	CAG46343
FTL_1902	Q2A190	A0A0B3VQR2	UPI000049C20E	UPF0114 protein FTL_1902	1e-128	conserved hypothetical membrane protein	CAG44826
FTL_1173	Q2A345	A0A0B6E5J5	UPI00006C4E62	Conserved hypothetical membrane protein	8e-137	conserved hypothetical membrane protein	CAG45921
FTL_0251, rplF	Q2A5F5	A0A0B3VPX1	UPI00006C4BC5	50S ribosomal protein L6	2e-126	50S ribosomal protein L6	CAG44973
FTL_1552	Q2A254		UPI00006C4F71	Hypothetical membrane protein	0	hypothetical membrane protein	CAG45138
FTL_1709	Q2A1R2	A0A0B6E2T2	UPI00006C4FF2	Putative uncharacterized protein	1e-115	hypothetical protein	CAG46272
FTL_1779	Q2A1J8	A0A0B3VQU8	UPI00006C502A	Preprotein translocase, SecG, membrane protein	2e-77	preprotein translocase, subunit G, membrane protein	CAG44714
FTL_1334	Q2A2Q2	A0A0B3VZ55	UPI000049C30B	L-serine dehydratase 1	0	L-serine dehydratase 1	CAG45210
FTL_0142	Q2A5R1	A0A0B3VF75	UPI00006C4B70	Hypothetical membrane protein	6e-98	hypothetical membrane protein	CAG44894
FTL_1187, rplM	Q2A332	A0A0B6E305	UPI00004502BB	50S ribosomal protein L13	1e-103	50S ribosomal subunit protein L13	CAG45906
FTL_0233, rpsG	Q2A5H3	A0A0B6EIV1	UPI00004500F7	30S ribosomal protein S7	6e-113	30S ribosomal protein S7	CAG44955
FTL_1364	Q2A2M7	A0A0B3VYT9	UPI00006C4EE8	Putative uncharacterized protein	8e-169	conserved hypothetical protein	CAG45381
FTL_0539	Q2A4P4	A0A0B3VQ60	UPI00006C4C9B	Acyl-(Acyl-carrier-protein)--UDP-N-acetylglucosam ine O-acyltransferase	0	Acyl-(acyl-carrier-protein)--UDP-N-acetylglucosam ine O-acyltransferase	CAG46202
FTL_1723	Q2A1P8	A0A0B6CY21	UPI00006C4FFD	Conserved hypothetical membrane protein	3e-148	conserved hypothetical membrane protein	CAG44799
FTL_0261, rpoA1	Q2A5E5	A0A0B6DWB8	UPI000049C275	DNA-directed RNA polymerase subunit alpha 1	0	DNA-directed RNA polymerase, alpha subunit	CAG44983
FTL_1146	Q2A370	A0A0B3VMU7	UPI00006C4E5C	Glyceraldehyde-3-phosphate dehydrogenase	0	Glyceraldehyde-3-phosphate dehydrogenase	CAG46001
FTL_1790	Q2A1I7	A0A0B3WLC8	UPI00006C5035	Major facilitator superfamily (MFS) tranport protein	0	major facilitator superfamily (MFS) tranport protein	CAG44703
FTL_0011, secB1	Q2A630	A0A0B3WHV9	UPI000049C5F8	Protein-export protein SecB 1	7e-111	preprotein translocase, subunit B, chaperone protein	CAG46382
FTL_1140	Q2A376	A0A0B3VW26	UPI000049C51F	Malonyl coA-acyl carrier protein transacylase	0	malonyl coA-acyl carrier protein transacylase	CAG46007
FTL_1275, bioD	Q2A2V6	A0A0B3VY85	UPI00006C4EAB	ATP-dependent dethiobiotin synthetase BioD	1e-159	dethiobiotin synthetase	CAG45567
FTL_1233	Q2A2Y8	A0A0B6CZT3	UPI00006C4E90	Amino acid antiporter	0	amino acid antiporter	CAG45601
FTL_1738, rpsP	Q2A1N3	A0A0B3WIV5	UPI00006C500A	30S ribosomal protein S16	1e-52	30S ribosomal protein S16	CAG44783
FTL_0309	Q2A5A0	A0A0B3VQ10	UPI00006C4BF0	Pyruvate dehydrogenase E1 component	0	pyruvate dehydrogenase, E1 component	CAG46118
FTL_0438	Q2A4Z2	A0A0B3VV71	UPI00006C4C48	NAD-dependent malic enzyme	0	NAD-dependent malic enzyme	CAG45550
FTL_0879	Q2A3V3	A0A0B3VPP7	UPI00006C4D99	Beta-lactamase	0	beta-lactamase	CAG45244
FTL_1786	Q2A1J1	G9L957	UPI00006C5031	Succinate dehydrogenase, catalytic and NAD/flavoprotein subunit	0	succinate dehydrogenase, catalytic and NAD/flavoprotein subunit	CAG44707
FTL_1306	Q2A2S5	A0A0B6E647	UPI00006C4EC4	Putative uncharacterized protein	0	hypothetical protein	CAG45002
FTL_0837	Q2A3Z3		UPI00006C4D75	D-methionine binding transport protein, ABC transporter, membrane and periplasmic protein	0	D-methionine binding transport protein, ABC transporter, membrane and periplasmic protein	CAG45758
acpP	Q2A378	A0A0B6CYK1	UPI000049C521	Acyl carrier protein	3e-63	acyl carrier protein	CAG46009
FTL_0250, rpsH	Q2A5F6	A0A0B3VQK6	UPI00006C4BC4	30S ribosomal protein S8	3e-94	30S ribosomal protein S8	CAG44972
fabH	Q2A375		UPI00006C4E58	3-oxoacyl-[acyl-carrier-protein] synthase 3	0	3-oxoacyl-[acyl carrier protein] synthase III	CAG46006
FTL_0434	Q2A4Z6	A0A0B3VVC2	UPI00006C4C45	Putative uncharacterized protein	2e-111	hypothetical protein	CAG45546
FTL_0596	Q2A4J6	A0A0B6E8E9	UPI00006C4CC3	UDP-glucose/GDP-mannose dehydrogenase	0	UDP-glucose/GDP-mannose dehydrogenase	CAG46093
FTL_0293, secB2	Q2A5B6	A0A0B6E1Z9	UPI000049C563	Protein-export protein SecB 2	3e-106	preprotein translocase, subunit B, chaperone protein	CAG46133
FTL_0267, htpG	Q2A5E0	A0A0B6CXP1	UPI00006C4BCC	Chaperone protein HtpG	0	Chaperone Hsp90, heat shock protein HtpG	CAG44989
FTL_0295, accA	Q2A5B4	A0A0B3VD68	UPI00006C4BE2	Acetyl-coenzyme A carboxylase carboxyl transferase subunit alpha	0	Acetyl-coenzyme A carboxylase carboxyl transferase subunit alpha	CAG46131
FTL_1914	Q2A178	A0A0B3VNY5	UPI000049C205	Conserved membrane protein	4e-129	conserved membrane protein	CAG44814
FTL_1419	Q2A2H8	A0A0B3VE13	UPI000049C3AD	Cyanophycinase	0	Cyanophycinase	CAG45435
FTL_0850	Q2A3Y0		UPI00006C4D80	Putative uncharacterized protein	3e-130	hypothetical protein	CAG45746
FTL_0256	Q2A5F0	A0A0B3VPW7	UPI000049C272	Preprotein translocase subunit SecY	0	preprotein translocase, subunit Y, membrane protein	CAG44978
FTL_0522, rpmB	Q2A4R1	A0A0B3WH04	UPI000049C5A1	50S ribosomal protein L28	2e-54	50S ribosomal protein L28	CAG46236
FTL_1748, rplK	Q2A1M3	A0A0B3VPX9	UPI00006C5014	50S ribosomal protein L11	5e-102	50S ribosomal protein L11	CAG44773
pepA	Q2A2C2	A0A0E2ZLP9	UPI000049C4FA	Probable cytosol aminopeptidase	0	cytosol aminopeptidase	CAG45951
FTL_1907, ftsZ	Q9ZAW3	A0A0B3VCI9	UPI000012AD1C	Cell division protein FtsZ	0	cell division protein	CAG44821
FTL_0585	Q2A4K7	A0A0B3VRU5	UPI00006C4CBA	Acyl-CoA dehydrogenase	0	Acyl-CoA dehydrogenase	CAG46162
FTL_1869	Q2A1B6	A0A0B3VF21	UPI00006C506D	Na+/H+ antiporter	0	Na+/H+ antiporter	CAG46361
FTL_1798, atpH	Q2A1H9	A0A0B3WKM0	UPI000049C1B3	ATP synthase subunit delta	4e-125	ATP synthase delta chain	CAG44694
FTL_1930, purA	Q2A167	A0A0B6CKK8	UPI00006C5095	Adenylosuccinate synthetase	0	adenylosuccinate synthetase	CAG44837
FTL_0244, rpmC	Q2A5G2	A0A0B3WJP2	UPI00006C4BC0	50S ribosomal protein L29	1e-41	50S ribosomal protein L29	CAG44966
FTL_0960	Q2A3N1	A0A0B3VRB8	UPI00006C4DD7	Soluble pyridine nucleotide transhydrogenase	0	soluble pyridine nucleotide transhydrogenase	CAG45317
FTL_0258, rpsM	Q2A5E8	A0A0B3VDK6	UPI000049C274	30S ribosomal protein S13	5e-84	30S ribosomal protein S13	CAG44980
FTL_1478	Q2A2C3	A0A0B3VVT8	UPI00006C4F3A	Inosine-5'-monophosphate dehydrogenase	0	Inosine-5-monophosphate dehydrogenase	CAG45950
FTL_1522	Q2A283	A0A0B3VRM3	UPI00006C4F5B	2-amino-3-ketobutyrate coenzyme A ligase	0	2-amino-3-ketobutyrate coenzyme A ligase	CAG45347
FTL_0616, rpoA2	Q2A4H7	A0A0B6EAV2	UPI00006C4CD3	DNA-directed RNA polymerase subunit alpha 2	0	DNA-directed RNA polymerase, alpha subunit	CAG46075
FTL_1743, rpoC	Q2A1M8	A0A0B6D2V5	UPI00006C500F	DNA-directed RNA polymerase subunit beta'	0	DNA-directed RNA polymerase, beta subunit	CAG44778
FTL_0939	Q2A3Q0		UPI00006C4DC7	Aldolase/adducin class II family protein	3e-149	Aldolase/adducin class II family protein	CAG45298
FTL_0661	Q2A4D9		UPI00006C4CF3	Putative uncharacterized protein	0	hypothetical protein	CAG46035
FTL_1016	Q2A3I5	A0A0B3WHI2	UPI00006C4DFF	Putative uncharacterized protein	5e-143	conserved hypothetical protein	CAG45191
FTL_0014	Q2A627	A0A0B6E6V2	UPI00003FC933	Single-stranded DNA-binding protein	7e-115	Single-strand binding protein	CAG46385
FTL_1821	Q2A1F9	A0A0B3VZF1	UPI000049C1A3	NADH dehydrogenase I, J subunit	9e-143	NADH dehydrogenase I, J subunit	CAG44673
FTL_1272, bioB	Q2A2V9	A0A0B3VR27	UPI00006C4EA8	Biotin synthase	0	biotin synthase	CAG45570
ftv:CH67_510, rpsL	Q5QFC2	A0A0E2ZMC7	UPI00004500E9	30S ribosomal protein S12	3e-87	30S ribosomal protein S12	CAG44954
FTL_1453, rplU	Q2A2E4	A0A0B3VVH1	UPI00006C4F2C	50S ribosomal protein L21	2e-69	50S ribosomal protein L21	CAG45405
FTL_0238, rplW	Q2A5G8	A0A0B3WJR1	UPI00006C4BBC	50S ribosomal protein L23	2e-67	50S ribosomal protein L23	CAG44960
FTL_0848	Q2A3Y2		UPI00006C4D7F	Preprotein translocase, subunit D, membrane protein	0	preprotein translocase, subunit D, membrane protein	CAG45748
FTL_1532	Q2A274	A0A0B3VVB3	UPI00006C4F64	Putative uncharacterized protein	2e-141	hypothetical protein	CAG45337
FTL_1283, hemL	Q2A2U8	Q2A2U8	UPI00006C4EB2	Glutamate-1-semialdehyde 2,1-aminomutase	0	Glutamate-1-semialdehyde-2,1-aminomutase	CAG45560
FTL_0234, fusA	Q2A5H2	A0A0B3VPY7	UPI00006C4BB9	Elongation factor G	0	elongation factor G (EF-G)	CAG44956
FTL_0926	Q2A3R3	A0A0B3VYM2	UPI00006C4DBC	Ferritin-like protein	1e-116	Ferritin-like protein	CAG45285
FTL_0310	Q2A599	A0A0G2P9H5	UPI00006C4BF1	Pyruvate dehydrogenase, E2 component	0	pyruvate dehydrogenase E2 component	CAG46117
FTL_1772, acn	Q2A1K3	A0A0B3VDX1	UPI00006C5026	Aconitate hydratase	0	aconitate hydratase	CAG44720
FTL_0723	Q2A478	A0A0B3VP81	UPI00006C4D29	Putative uncharacterized protein	5e-59	hypothetical protein	CAG45854
FTL_1591	Q2A222	A0A0B3VQ70	UPI00006C4F8F	Acetyl-CoA carboxylase, biotin carboxylase subunit	0	Acetyl-CoA carboxylase, biotin carboxylase subunit	CAG45106
FTL_0247, rplX	Q2A5F9	A0A0B3VXM4	UPI00006C4BC2	50S ribosomal protein L24	8e-69	50S ribosomal protein L24	CAG44969
FTL_0839, plsY	Q2A3Z1	A7NBL2	UPI00006C4D77	Glycerol-3-phosphate acyltransferase	1e-140	conserved hypothetical protein	CAG45756
FTL_0020, aspS	Q2A622	A0A0B3VZE6	UPI00006C4B0C	Aspartyl-tRNA synthetase	0	Aspartyl-tRNA synthetase	CAG44640
FTL_1744, rpoB	Q2A1M7	Q2A1M7	UPI00006C5010	DNA-directed RNA polymerase subunit beta	0	DNA-directed RNA polymerase beta chain	CAG44777
FTL_1503	Q2A299	A0A0B3VPQ1	UPI00006C4F4D	Deoxyguanosinetriphosphate triphosphohydrolase	0	deoxyguanosinetriphosphate triphosphohydrolase	CAG45353
FTL_0451	Q2A4X9		UPI00006C4C54	Putative uncharacterized protein	0	hypothetical protein	CAG45018
FTL_0716, lgt	Q2A485	A0A0B6CS09	UPI00006C4D23	Prolipoprotein diacylglyceryl transferase	0	prolipoprotein diacylglyceryl transferase	CAG45861
FTL_0789	Q2A428	A0A0B3VV52	UPI00006C4D54	Aspartate aminotransferase	0	aspartate aminotransferase	CAG45798
FTL_1571	Q2A242	A0A0B6D0U7	UPI00006C4F7D	Thioredoxin reductase	0	thioredoxin reductase	CAG45122
FTL_0480	Q2A4V0	A0A0B3VR68	UPI00006C4C6E	Glycine cleavage system P protein, subunit 2	0	glycine cleavage system P protein, subunit 2	CAG45043
FTL_0834	Q2A3Z6	A0A0B6E2Z5	UPI00006C4D72	Rhodanese-like family protein	0	Rhodanese-like family protein	CAG45760
FTL_0823	Q2A404		UPI00006C4D6A	Hypothetical lipoprotein	4e-74	hypothetical lipoprotein	CAG45769
FTL_1922	Q2A172	A0A0B3VWN7	UPI000049C201	YggT family protein	2e-132	YggT family protein	CAG44807
def2	Q2A4V7		UPI00006C4C68	Peptide deformylase 2	2e-158	peptide deformylase	CAG45036
FTL_1640	Q2A1X3	A0A0B6E3A8	UPI00006C4FBA	Amino acid transporter protein	0	amino acid transporter family protein	CAG45782
FTL_0923	Q2A3R6	A0A0B3VQW3	UPI00006C4DB9	Glutaredoxin 2	7e-156	Glutaredoxin 2	CAG45283
FTL_1735, rplS	Q2A1N6	A0A0B3VP72	UPI00006C5007	50S ribosomal protein L19	4e-81	50S ribosomal protein L19	CAG44786
FTL_1149	Q2A367	A0A0B3VC37	UPI00006C4E5F	Fructose-1,6-bisphosphate aldolase	0	Fructose-1,6-bisphosphate aldolase	CAG45998
FTL_0334, tolB	Q2A580	A0A0B6CNN3	UPI00006C4C02	Protein TolB	0	TolB protein precursor	CAG45473
FTL_1796, atpG	Q2A1I1	Q2A1I1	UPI00006C5039	ATP synthase gamma chain	0	ATP synthase gamma chain	CAG44696
FTL_1491, serS	Q2A2B0	A0A0B6E943	UPI00006C4F43	Seryl-tRNA synthetase	0	Seryl-tRNA synthetase	CAG45963
FTL_1581	Q2A232	A0A0B3VW36	UPI00006C4F87	Hypothetical lipoprotein	0	hypothetical lipoprotein	CAG45115
FTL_0865	Q2A3W5	A0A0B3VW13	UPI00006C4D8E	Major facilitator superfamily (MFS) transport protein	3e-57	Galactose-proton symporter, major facilitator superfamily (MFS) transport protein	CAG46106
FTL_1825	Q2A1F5	A0A0B6E1V1	UPI00006C504B	NADH dehydrogenase I, F subunit	0	NADH dehydrogenase I, F subunit	CAG44669
FTL_1414	Q2A2I3	A0A0B3VY40	UPI00006C4F0D	Conserved hypothetical membrane protein	0	conserved hypothetical membrane protein	CAG45440
FTL_1490, gpmI	Q2A2B1	A0A0B3WH57	UPI00006C4F42	2,3-bisphosphoglycerate-independent phosphoglycerate mutase	0	2,3-bisphosphoglycerate-independent phosphoglycerate mutase	CAG45962
FTL_0224, rpsB	Q2A5I2	A7N9R4	UPI00006C4BB2	30S ribosomal protein S2	7e-176	30S ribosomal protein S2	CAG44946
FTL_1897	Q2A195	A0A0B3WJY6	UPI00006C5080	Outer membrane lipoprotein	3e-114	outer membrane lipoprotein	CAG44831
FTL_0987, mdh	Q2A3K7	A7NC13	UPI00000C067D	Malate dehydrogenase	0	lactate dehydrogenase	CAG45168
FTL_1605	Q2A208	A0A0B3VRR0	UPI00006C4F9A	Peptidase family S49 protein	0	peptidase family S49 protein	CAG45092
FTL_0695	Q2A4A6	A0A0B3VZ64	UPI00006C4D10	Cell entry (Mce) related family protein	2e-173	mycobacterial cell entry (mce) related family protein	CAG45882
FTL_1249	Q2A2X3	A0A0B3VXF3	UPI000049C406	UPF0145 protein FTL_1249	5e-73	hypothetical protein	CAG45587
FTL_0237, rplD	Q2A5G9	A0A0B3VDM3	UPI000049C263	50S ribosomal protein L4	7e-151	50S ribosomal protein L4	CAG44959
FTL_0743	Q2A460	A0A0B3WJL9	UPI00006C4D36	Oxidoreductase, short-chain dehydrogenase family protein	8e-179	Oxidoreductase, short-chain dehydrogenase family protein	CAG45834
FTL_1592	Q2A221	A0A0B6CNC5	UPI00006C4F90	Acetyl-CoA carboxylase, biotin carboxyl carrier protein subunit	4e-107	Acetyl-CoA carboxylase, biotin carboxyl carrier protein subunit	CAG45105
FTL_0864	Q2A3W6		UPI00006C4D8D	SIS domain protein	0	SIS domain protein	CAG45232
FTL_0157	Q2A5P8	A0A0B3VPA3	UPI000049C21E	Putative uncharacterized protein	1e-156	conserved hypothetical protein	CAG44853
FTL_1602	Q2A211	A0A0B3VZ04	UPI000049C2BF	Delta-aminolevulinic acid dehydratase	0	Delta-aminolevulinic acid dehydratase	CAG45095
FTL_1025, rpsR	Q2A3H6	A7NC55	UPI00006C4E06	30S ribosomal protein S18	9e-49	30S ribosomal protein S18	CAG45694
FTL_0208	Q2A5J8	A0A0B6E856	UPI00006C4BA3	Hypothetical membrane protein	1e-108	hypothetical membrane protein	CAG44930
FTL_1603	Q2A210	A0A0B3VEU2	UPI0000450225	RNA-binding protein	3e-61	RNA-binding protein	CAG45094
FTL_0218, gltX	Q2A5I8	A0A0B3VXJ9	UPI00006C4BAC	Glutamyl-tRNA synthetase	0	Glutamyl-tRNA synthetase	CAG44940
FTL_1492	Q2A2A9	A0A0B3VB69	UPI00006C4F44	Fructokinase	0	Fructokinase	CAG45964
FTL_1109	Q2A3A6		UPI00006C4E40	Transaldolase	0	Transaldolase	CAG45726
FTL_1671	Q2A1U6	A0A0B6EAB0	UPI00006C4FD2	Efflux protein, RND family, MFP subunit	0	Efflux protein, RND family, MFP subunit	CAG44739
FTL_0964, hslU	Q2A3M7	A4IY57	UPI000049C35C	ATP-dependent protease ATPase subunit HslU	0	ATP-dependent protease, ATP-binding subunit	CAG45320
FTL_0178, oxaA	Q2A5M8	A0A0B3VQ05	UPI00006C4B89	Inner membrane protein OxaA	0	Inner-membrane protein	CAG44866
FTL_0674, panB	Q2A4C6	A0A0B3VBK8	UPI0001588898	3-methyl-2-oxobutanoate hydroxymethyltransferase	0	3-methyl-2-oxobutanoate hydroxymethyltransferase	CAG46022
FTL_1101	Q2A3B1	A0A0B3VR13	UPI000049C46D	Putative uncharacterized protein	1e-75	hypothetical protein	CAG45732
FTL_0252, rplR	Q2A5F4	A0A0B3VXM1	UPI000049C26E	50S ribosomal protein L18	1e-82	50S ribosomal protein L18	CAG44974
FTL_1672	Q2A1U5		UPI00006C4FD3	Transporter AcrB/AcrD/AcrF family	0	Transporter AcrB/AcrD/AcrF family	CAG44738
carB	Q2A614	A0A0B6E9J5	UPI00006C4B13	Carbamoyl-phosphate synthase large chain	0	Carbamoyl-phosphate synthase large chain	CAG46297
FTL_0892, clpP	Q2A3U1	A0A0B3VBC0	UPI000049C32F	ATP-dependent Clp protease proteolytic subunit	4e-149	ATP-dependent Clp protease subunit P	CAG45257
FTL_0119	Q2A353	A0A0B3VP77	UPI00004502F3	Putative uncharacterized protein	1e-148	conserved hypothetical protein	CAG46339
FTL_1523, tdh	Q2A282	A0A0B3WKZ7	UPI00006C4F5C	L-threonine 3-dehydrogenase	0	L-threonine 3-dehydrogenase	CAG45346
FTL_0489, glyQ	Q2A4U1	A0A0B3VXU4	UPI00006C4C77	Glycyl-tRNA synthetase alpha subunit	0	Glycyl-tRNA synthetase alpha chain	CAG45052
infC	Q2A2J1	A0A0B6D2Y3	UPI000049C3B9	Translation initiation factor IF-3	5e-111	translation initiation factor IF-3	CAG45451
FTL_1745, rplL	Q2A1M6	A0A0B3VCV8	UPI00006C5011	50S ribosomal protein L7/L12	7e-80	50S ribosomal protein L7/L12	CAG44776
FTL_1827, nuoD	Q2A1F3	A0A0B3VF86	UPI00006C504C	NADH-quinone oxidoreductase subunit D	0	NADH dehydrogenase I, D subunit	CAG44667
FTL_0484	Q2A4U6	A0A0B6DZS5	UPI00006C4C72	Phosphoglucomutase	0	Phosphoglucomutase	CAG45047
FTL_0399	Q2A530	A0A0B3VQP5	UPI00006C4C2A	Phosphoribosylaminoimidazole carboxylase, ATPase subunit	0	phosphoribosylaminoimidazole carboxylase, ATPase subunit	CAG45530
FTL_0241, rplV	Q2A5G5	A0A0B3VXN0	UPI000045016C	50S ribosomal protein L22	5e-78	50S ribosomal protein L22	CAG44963
FTL_0372, gpsA	Q2A554	A0A0B6CM18	UPI00006C4C16	Glycerol-3-phosphate dehydrogenase [NAD(P)+]	0	Glycerol-3-phosphate dehydrogenase [NAD(P)+]	CAG45504
FTL_0552	Q2A4N4	A0A0B6E4M4	UPI00006C4CA2	Two-component response regulator	1e-163	Two-component response regulator	CAG46190
FTL_0691	Q2A4B0	A0A0B6D009	UPI00006C4D0C	Proton-dependent oligopeptide transport (POT) family protein	0	Proton-dependent oligopeptide transport (POT) family protein	CAG45886
FTL_1912	Q2A180	A0A0B3VCJ4	UPI00006C508B	30S ribosomal protein S1	0	30S ribosomal protein S1	CAG44816
FTL_1537, pnp	Q2A269	A7NDP3	UPI00006C4F67	Polyribonucleotide nucleotidyltransferase	0	polyribonucleotide nucleotidyltransferase	CAG45332
FTL_1148	Q2A368		UPI00006C4E5E	Pyruvate kinase	0	pyruvate kinase	CAG45999
FTL_0112	Q2A360	A0A0B3WIQ8	UPI00006C4B58	Intracellular growth locus, subunit B	0	intracellular growth locus, subunit B	CAG46346
FTL_0896	Q2A3T7		UPI00006C4DA7	Putative uncharacterized protein	0	conserved hypothetical protein	CAG45261
FTL_1724	Q2A1P7	A0A0B6D1E6	UPI00006C4FFE	Outer membrane protein assembly factor BamB	0	conserved hypothetical lipoprotein	CAG44798
FTL_1190, grpE	Q2A329	A0A0G2PDZ1	UPI000012BB20	Protein GrpE	6e-139	Chaperone protein grpE (heat shock protein family 70 cofactor)	CAG45903
FTL_0479, gcvPA	Q2A4V1	A0A0B6CW60	UPI00006C4C6D	Probable glycine dehydrogenase [decarboxylating] subunit 1	0	glycine cleavage system P protein, subunit 1	CAG45042
FTL_0125	Q2A347		UPI00006C4B61	Putative uncharacterized protein	0	conserved hypothetical protein	CAG46333
FTL_0249, rpsN	Q2A5F7	A0A0B3WJN6	UPI00004500C2	30S ribosomal protein S14	3e-71	30S ribosomal protein S14	CAG44971
FTL_1132	Q2A383	A0A0B3WI28	UPI000049C523	Inositol-1-monophosphatase	0	Inositol-1-monophosphatase	CAG46015
FTL_0242, rpsC	Q2A5G4	A0A0B6ECN5	UPI00006C4BBE	30S ribosomal protein S3	6e-160	30S ribosomal protein S3	CAG44964
FTL_0541	Q2A4P2	A0A0B3WK09	UPI00006C4C9C	Cell division protein ZipA	2e-140	hypothetical membrane protein	CAG46200
FTL_0950, rplY	Q2A3P1	A0A0B3VEF4	UPI00006C4DCF	50S ribosomal protein L25	2e-65	50S ribosomal protein L25	CAG45308
FTL_1145	Q2A371	A0A0G2PAE1	UPI00006C4E5B	Transketolase	0	Transketolase	CAG46002
FTL_0453, glmU	Q2A4X7	A0A0E2ZKX0	UPI000049C28B	Bifunctional protein GlmU	0	UDP-N-acetylglucosamine pyrophosphorylase/glucosamine-1-phosphate N-acetyltransferase	CAG45020
FTL_0030	Q2A613	A0A0B6CWZ0	UPI000049C5CC	Carbamoyl-phosphate synthase small chain	0	Carbamoyl-phosphate synthase small chain	CAG46296
FTL_0838, metN	Q2A3Z2	A0A0B6E391	UPI00006C4D76	Methionine import ATP-binding protein MetN	0	D-methionine transport protein, ABC transporter, ATP-binding subunit	CAG45757
FTL_1045	Q2A3F7	A0A0B3WH79	UPI000049C444	Conserved hypothetical lipoprotein	1e-154	conserved hypothetical lipoprotein	CAG45673
FTL_0586	Q2A4K6		UPI00006C4CBB	Long chain fatty acid CoA ligase	0	long chain fatty acid CoA ligase	CAG46161
FTL_1546, pdxS	Q2A260	A0A0B3VWG7	UPI000049C2E5	Pyridoxal biosynthesis lyase PdxS	0	Pyridoxine/pyridoxal 5-phosphate biosynthesis protein	CAG45144
FTL_1782, apt	Q2A1J5	A0A0B3VDW0	UPI00006C502D	Adenine phosphoribosyltransferase	1e-123	adenine phosphoribosyltransferase	CAG44711
ackA	Q2A626	A0A0B3VQB3	UPI00006C4B08	Acetate kinase	0	propionate kinase	CAG46386
FTL_0166	Q2A5P0	A0A0B3VPZ2	UPI00006C4B7F	Universal stress protein	0	universal stress protein	CAG44878
FTL_1394	Q2A2K3	A0A0B3VRB2	UPI00006C4EFD	Galactose-proton symporter, major facilitator superfamily (MFS) transport protein	0	Galactose-proton symporter, major facilitator superfamily (MFS) transport protein	CAG46106
FTL_0694	Q2A4A7	A0A0B3VF00	UPI00006C4D0F	Putative uncharacterized protein	5e-170	hypothetical protein	CAG45883
FTL_1432	Q2A2G5	A0A0B6KGV9	UPI00006C4F1A	Ribulose-phosphate 3-epimerase	9e-164	D-ribulose-phosphate 3-epimerase	CAG45422
FTL_1826	Q2A1F4	A0A0B3WLJ3	UPI000045027F	NADH dehydrogenase I, E subunit	9e-120	NADH dehydrogenase I, E subunit	CAG44668
FTL_1041	Q2A3G1	A0A0B6D0E1	UPI00006C4E14	Octaprenyl-diphosphate synthase	0	Octaprenyl-diphosphate synthase	CAG45677
FTL_1047, rpsU2	Q2A3F5	A0A0B3VVA2	UPI000049C442	30S ribosomal protein S21	2e-41	30S ribosomal protein S21	CAG45671
FTL_1528	Q2A277	A0A0B3VRM6	UPI00006C4F61	Major facilitator superfamily (MFS) transport protein	0	major facilitator superfamily (MFS) transport protein	CAG45341
FTL_0038	Q2A605	A0A0B3VN88	UPI00006C4B1B	HlyD family secretion protein	0	HlyD family secretion protein	CAG46287
FTL_1251	Q2A2X1	A0A0B6E7I2	UPI000049C405	Proton-dependent oligopeptide transport (POT) family protein	0	Proton-dependent oligopeptide transport (POT) family protein	CAG45586
FTL_1511	Q2A292		UPI00006C4F53	Glycerophosphoryl diester phosphodiesterase family protein	0	glycerophosphoryl diester phosphodiesterase family protein	CAG45359
FTL_0659	Q2A4E1	A0A0B3VBJ4	UPI00006C4CF1	Cell division protein	7e-174	cell division protein	CAG46037
glyS	Q2A2N9	A0A0B6DVT8	UPI00006C4EE0	Glycyl-tRNA synthetase beta subunit	0	Glycyl-tRNA synthetase beta subunit	CAG45397
FTL_0008	Q2A633	A0A0B3VN77	UPI00006C4B05	Peptidase	0	Peptidase	CAG46379
FTL_1824	Q2A1F6		UPI00006C504A	NADH-quinone oxidoreductase	0	NADH dehydrogenase I, G subunit	CAG44670
ppa	Q2A3E4	A0A0B3VNV2	UPI00006C4E22	Inorganic pyrophosphatase	6e-125	inorganic pyrophosphatase	CAG45661
FTL_1024, rpsF	Q2A3H7	A0A0E3A2V7	UPI000049C453	30S ribosomal protein S6	4e-80	30S ribosomal protein S6	CAG45695
FTL_1310, ndk	Q2A2S1	A0A0B3VBW5	UPI00006C4EC8	Nucleoside diphosphate kinase	2e-99	nucleoside diphosphate kinase	CAG45006
FTL_1538, rpsO	Q2A268	A0A0B3VR66	UPI00006C4F68	30S ribosomal protein S15	4e-59	30S ribosomal protein S15	CAG45331
FTL_1966	Q2A140	A0A0B3VRM8	UPI00006C50AA	Anthranilate synthase component I	0	anthranilate synthase component I	CAG46435
FTL_0937	Q2A3Q2	A0A0B6D2W8	UPI00006C4DC5	Putative uncharacterized protein	0	hypothetical protein	CAG45296
FTL_0807	Q2A413		UPI00006C4D61	Major facilitator superfamily (MFS) transport protein	0	major facilitator superfamily (MFS) transport protein	CAG45781
FTL_0806	Q2A414		UPI00006C4D60	Amino acid transporter family protein	0	amino acid transporter family protein	CAG45782
FTL_1240	Q2A2Y2	A0A0B3VPV7	UPI00006C4E95	Phospho-2-dehydro-3-deoxyheptonate aldolase	0	Phospho-2-dehydro-3-deoxyheptonate aldolase	CAG45596
FTL_0553	Q2A4N3	A0A0B6EAC5	UPI00006C4CA3	Signal peptidase I	0	signal peptidase I	CAG46189
FTL_0188	Q2A5L8	A0A0B3VPT6	UPI00006C4B90	Cytochrome d terminal oxidase, polypeptide subunit II	0	cytochrome d terminal oxidase, polypeptide subunit II	CAG44911
FTL_1231	Q2A2Z0	A0A0B3VCU2	UPI00006C4E8F	FeS assembly SUF system regulator	3e-91	conserved hypothetical protein	CAG45603
FTL_1294	Q2A2T7	A0A0B3VNC0	UPI00006C4EB9	Short-chain dehydrogenase/reductase	0	Short-chain dehydrogenase/reductase	CAG44993
FTL_0849	Q2A3Y1	A0A0B3WJC7	UPI000049C475	Preprotein translocase, SecF, membrane protein	0	preprotein translocase, subunit F, membrane protein	CAG45747
FTL_1819	Q2A1G1	A0A0B6CNC7	UPI00006C5048	NADH dehydrogenase I, L subunit	0	NADH dehydrogenase I, L subunit	CAG44675
FTL_1749	Q2A1M2	A0A0B6DST8	UPI00006C5015	Transcription antitermination protein nusG	3e-125	transcription antitermination protein nusG	CAG44772
FTL_0357, rph	Q2A562	A0A0B3VP32	UPI00006C4C0F	Ribonuclease PH	6e-176	Ribonuclease PH	CAG45491
FTL_0795, adk	Q2A425	A0A0B6DRD6	UPI00006C4D57	Adenylate kinase	1e-159	adenylate kinase	CAG45794
FTL_1780, tpiA	P96763	A0A0B3VQ81	UPI00006C502B	Triosephosphate isomerase	0	triosephosphate isomerase	CAG44713
FTL_0650, proS	Q2A4E9	A0A0B3WIB9	UPI00006C4CEA	Prolyl-tRNA synthetase	0	Prolyl-tRNA synthetase	CAG46045
FTL_1071, guaA	Q2A3D4	Q2A3D4	UPI00006C4E2C	GMP synthase [glutamine-hydrolyzing]	0	GMP synthase (glutamine-hydrolyzing)	CAG45652
FTL_0800	Q2A420	A0A0B6CWZ9	UPI00006C4D5B	Type IV pilin multimeric outer membrane protein	0	Type IV pilin multimeric outer membrane protein	CAG45789
FTL_0235, rpsJ	Q2A5H1	A0A080Q5P3	UPI00006C4BBA	30S ribosomal protein S10	5e-72	30S ribosomal protein S10	CAG44957
FTL_1823, nuoH	Q2A1F7	A0A0B3VS58	UPI000045028C	NADH-quinone oxidoreductase subunit H	0	NADH dehydrogenase I, H subunit	CAG44671
FTL_1399, kdsB	Q2A2J8	Q2A2J8	UPI00006C4F01	3-deoxy-manno-octulosonate cytidylyltransferase	0	3-deoxy-D-manno-octulosonate cytidyltransferase	CAG46111
FTL_1067	Q2A3D8	A0A0B3VPJ9	UPI00006C4E28	Putative uncharacterized protein	0	conserved hypothetical protein	CAG45655
FTL_1866	Q2A1B9	A0A0B3VRD3	UPI00006C506A	Protein-L-isoaspartate O-methyltransferase	4e-150	Protein-L-isoaspartate O-methyltransferase	CAG46358
ftsH1	Q2A2D3		UPI00006C4F31	ATP-dependent zinc metalloprotease FtsH	0	ATP-dependent metalloprotease	CAG45943
FTL_0306	Q2A5A3	A0A0B3WJU8	UPI00006C4BED	Tryptophanyl-tRNA synthetase	0	Tryptophanyl-tRNA synthetase	CAG46121
FTL_1792	Q2A1I5	A0A0B3VRE8	UPI000049C1B8	Glutaredoxin	6e-79	Glutaredoxin-related protein	CAG44700
FTL_0717	Q2A484	A0A0B6DSQ6	UPI00006C4D24	Ribonuclease E	0	Ribonuclease E	CAG45860
FTL_0010	Q2A631	A0A0B3VBU3	UPI000049C5F7	Thiosulfate sulfurtransferase	3e-101	thiosulfate sulfurtransferase	CAG46381
FTL_0518, minE	Q2A4R5	A0A0B3VMY1	UPI000049C5A4	Cell division topological specificity factor	1e-59	cell division topological specificity factor protein	CAG46240
FTL_1395	Q2A2K2		UPI00006C4EFE	Galactose-proton symporter, major facilitator superfamily (MFS) transport protein	0	Galactose-proton symporter, major facilitator superfamily (MFS) transport protein	CAG46107
FTL_0700	Q2A4A1	A0A0B6EK72	UPI000049C4C7	Outer membrane protein assembly factor BamD	0	conserved hypothetical lipoprotein	CAG45877
FTL_0398	Q2A531	A0A0B3VQ22	UPI00006C4C29	Phosphoribosylaminoimidazole carboxylase,catalyic subunit	6e-119	phosphoribosylaminoimidazole carboxylase, catalyic subunit	CAG45529
FTL_1584	Q2A229	A0A0B6E7J4	UPI000049C2CE	PerM family protein	0	PerM family protein	CAG45112
FTL_0671, coaX1	Q2A4C9	A0A0B3VBK5	UPI000045012E	Type III pantothenate kinase 1	0	transcriptional regulator	CAG46025
FTL_0584	Q2A4K8		UPI00006C4CB9	Fusion product of 3-hydroxacyl-CoA dehydrogenase and acyl-CoA-binding protein	0	fusion product of 3-hydroxacyl-CoA dehydrogenase and acyl-CoA-binding protein	CAG46163
FTL_1793	Q2A1I4	A0A0B3VS10	UPI00006C5036	Putative uncharacterized protein	0	hypothetical protein	CAG44699
FTL_1224	Q2A2Z5	A0A0B3WIY5	UPI00006C4E8A	Thioredoxin	2e-76	Thioredoxin 1	CAG45609
FTL_0240, rpsS	Q2A5G6	A0A0B3VPY2	UPI0000450312	30S ribosomal protein S19	4e-65	30S ribosomal protein S19	CAG44962
FTL_0637	Q2A4G2	A0A0B3VC82	UPI00006C4CE0	Putative uncharacterized protein	3e-168	conservered hypothetical protein	CAG46057
FTL_0644	Q2A4F5	A0A0B3VC87	UPI00006C4CE6	Carbon-nitrogen hydrolase	0	Carbon-nitrogen hydrolase	CAG46050
FTL_0731	Q2A470	A0A0B3VW56	UPI00006C4D2F	YhhQ family protein	5e-164	YhhQ family protein	CAG45846
FTL_1311, pyrG	Q2A2S0	A0A0B6E9U9	UPI00006C4EC9	CTP synthase	0	CTP synthase	CAG45007
FTL_1474, greA	Q2A2C7	A0A0B3VBT5	UPI00004501DF	Transcription elongation factor GreA	8e-113	transcriptional elongation factor	CAG45946
FTL_1330, coaD	Q2A2Q6	A0A0B3VRW2	UPI000049C30F	Phosphopantetheine adenylyltransferase	3e-119	phosphopantetheine adenylyltransferase	CAG45214
FTL_1861	Q2A1C4		UPI00006C5065	Amidophosphoribosyltransferase	0	Amidophosphoribosyltransferase	CAG46354
FTL_0111	Q2A361	A0A0B3VPP1	UPI00006C4B57	Intracellular growth locus, subunit A	8e-128	intracellular growth locus, subunit A	CAG46347
FTL_1452, rpmA	Q2A2E5	A0A0B3VBF2	UPI00006C4F2B	50S ribosomal protein L27	5e-57	50S ribosomal protein L27	CAG45406
FTL_1590	Q2A223	A0A0B6E224	UPI00006C4F8E	Hypothetical membrane protein	1e-161	hypothetical membrane protein	CAG45107
FTL_1208, dcd	Q2A311	A0A0E2ZJD7	UPI000049C423	Deoxycytidine triphosphate deaminase	9e-141	deoxycytidine triphosphate deaminase	CAG45626
FTL_1443	Q2A2F4	A0A0B3VDC6	UPI00006C4F24	Cytokinin riboside 5'-monophosphate phosphoribohydrolase (EC 3.2.2.n1)	1e-174	conserved hypothetical protein	CAG45414
FTL_0394, folD	Q2A535	A0A0B3WJV7	UPI00006C4C25	Bifunctional protein FolD	0	methylenetetrahydrofolate dehydrogenase/methenyltetrahydrofolate cyclohydrolase putative bifunctional protein	CAG45525
FTL_1547	Q2A259	A0A0B6E194	UPI00006C4F6E	DNA gyrase subunit B	0	DNA gyrase subunit B	CAG45143
FTL_0120	Q2A352	A0A0B3VPV1	UPI00006C4B5D	Putative uncharacterized protein	0	conserved hypothetical protein	CAG46338
FTL_1865	Q2A1C0	A0A0B3VRZ3	UPI00006C5069	Outer membrane protein TolC	0	outer membrane protein tolC precursor	CAG46357
gshA	Q2A2S7	A0A0B6CX06	UPI00006C4EC2	Glutamate--cysteine ligase	0	Glutamate--cysteine ligase	CAG45000
FTL_0331	Q2A583	A0A0B3VBR7	UPI000045010C	TolQ protein	5e-176	TolQ protein	CAG45470
FTL_1510	Q2A293	A0A0B3VVB6	UPI00006C4F52	Glycerol-3-phosphate transporter	0	Glycerol-3-phosphate transporter	CAG45358
FTL_1818	Q2A1G2	A0A0B3WLI8	UPI00006C5047	NADH dehydrogenase I, M subunit	0	NADH dehydrogenase I, M subunit	CAG44676
FTL_1683, cysS	Q2A1T7	A4IWF2	UPI00006C4FDA	Cysteinyl-tRNA synthetase	0	Cysteinyl-tRNA synthetase	CAG46249
FTL_0360	Q2A559	A0A0B3WIR9	UPI00006C4C11	Heat shock protein HtpX	0	heat shock protein HtpX	CAG45495
FTL_0582	Q2A4L0	A0A0B3VEX6	UPI000049C577	Putative uncharacterized protein	3e-119	conserved hypothetical protein	CAG46165
FTL_0444, metG	Q2A4Y6	Q2A4Y6	UPI00006C4C4E	Methionyl-tRNA synthetase	0	Methionyl-tRNA synthetase	CAG45923
FTL_1384	Q2A2L2	A0A0B3VV80	UPI00006C4EF5	Putative uncharacterized protein	1e-80	hypothetical protein	CAG45365
FTL_0150	Q2A5Q3		UPI00006C4B76	Lipoprotein releasing system, subunit B, outer membrane lipoprotein	2e-149	lipoprotein releasing system, subunit B, outer membrane lipoprotein	CAG44903
FTL_1910, ddl	Q2A182	Q2A182	UPI00006C5089	D-alanine--D-alanine ligase	0	D-alanine--D-alanine ligase B	CAG44818
FTL_1022, hemF	Q2A3H9	Q2A3H9	UPI00006C4E04	Coproporphyrinogen-III oxidase, aerobic	0	Coproporphyinogen III oxidase	CAG45696
FTL_1416	Q2A2I1		UPI00006C4B76	Capsule biosynthesis protein capB	0	capsule biosynthesis protein capB	CAG45438
FTL_0045	Q2A5Z8	A0A0B6DWJ8	UPI00006C4B22	Orotidine 5'-phosphate decarboxylase	8e-154	Orotidine 5'-phosphate decarboxylase	CAG46281
fsaP	Q0H0D7	Q0H0D7	UPI000049C1DD	FsaP protein	0	hypothetical membrane protein	CAG44752
FTL_1115	Q2A3A0	A0A0B3VQ34	UPI00006C4E46	Putative uncharacterized protein	0	hypothetical protein	CAG45721
FTL_0377, aroC	Q2A549	A0A0B3VCE7	UPI00006C4C1A	Chorismate synthase	0	chorismate synthase	CAG45509
FTL_1219	Q2A300	A0A0B6E013	UPI00006C4E86	Aminotransferase, class II	0	Aminotransferase, class II	CAG45613
FTL_1840	Q2A1E0	A0A0B3VS68	UPI00006C5057	Putative uncharacterized protein	4e-95	hypothetical protein	CAG44655
FTL_1700	Q2A1S1	A0A0B3VS68	UPI00006C5057	Sodium/proline permease	4e-95	hypothetical protein	CAG44655
FTL_1703	Q2A1R8	A0A0B6E967	UPI00006C4FEC	Amino acid transporter	0	amino acid transporter	CAG46266
FTL_0965	Q2A3M6	A0A0B3VQF7	UPI00006C4DDB	ATP-dependent protease, proteasome-related peptidase subunit (HslV)	3e-131	ATP-dependent protease, proteasome-related peptidase subunit	CAG45321
FTL_1598, argS	Q2A215	A0A0B6D0F6	UPI00006C4F95	Arginyl-tRNA synthetase	0	Arginyl-tRNA synthetase	CAG45099
FTL_1418	Q2A2H9	A0A0B3WK77	UPI00006C4F10	Asparaginase	0	Asparaginase	CAG45436
FTL_0476	Q2A4V4		UPI00006C4C6A	Lysine decarboxylase, inducable	0	lysine decarboxylase, inducable	CAG45039
FTL_1411	Q2A2I6	A0A0B3VQY5	UPI00006C4F0A	UPF0133 protein FTL_1411	3e-77	conserved hypothetical UPF0133 protein ybaB	CAG45443
FTL_0076	Q2A5X1		UPI00006C4B3C	Riboflavin biosynthesis protein ribA/GTP-cyclohydrolase II	0	riboflavin biosynthesis protein ribA/GTP-cyclohydrolase II	CAG46306
FTL_0099, trpB	Q2A5V3	A0A0B3WIQ3	UPI00006C4B4D	Tryptophan synthase beta chain	0	tryptophan synthase beta chain	CAG46406
FTL_0245, rpsQ	Q2A5G1	A0A0B3VQK9	UPI00006C4BC1	30S ribosomal protein S17	2e-56	30S ribosomal protein S17	CAG44967
FTL_1794, atpC	Q2A1I3	A0A0B3WLD3	UPI00006C5037	ATP synthase epsilon chain	1e-101	ATP synthase epsilon chain	CAG44698
FTL_0454	Q2A4X6	A0A0B6E6J6	UPI00006C4C56	Glucosamine--fructose-6-phosphate aminotransferase	0	Glucosamine--fructose-6-phosphate aminotransferase	CAG45021
FTL_0537, lpxD2	Q2A4P6	A0A0B3VDU4	UPI000049C58F	UDP-3-O-[3-hydroxymyristoyl] glucosamine N-acyltransferase 2	0	UDP-3-O-[3-hydroxymyristoyl] glucosamine N-acyltransferase	CAG46204
FTL_0332	Q2A582	A0A0B3VVS7	UPI00006C4C00	TolR protein	3e-103	TolR protein	CAG45471
FTL_0966	Q2A3M5	A0A0B3VR02	UPI00006C4DDC	Hypothetical membrane protein	9e-175	hypothetical membrane protein	CAG45322
FTL_1750	Q2A1M1		UPI00006C5016	Preprotein translocase, subunit E, membrane protein	3e-97	preprotein translocase, subunit E, membrane protein	CAG44771
nuoN	Q2A1G3	A0A0B3VS54	UPI00006C5046	NADH-quinone oxidoreductase subunit N	0	NADH dehydrogenase I, N subunit	CAG44677
FTL_0535	Q2A4P8	A0A0B3WK03	UPI00006C4C99	Outer membrane protein assembly factor BamA	0	outer membrane protein	CAG46206
FTL_0281	Q2A5C7	A0A0B3VQA0	UPI00006C4BD8	Heat shock protein, Hsp40	0	heat shock protein, hsp40	CAG46145
FTL_0404	Q2A525		UPI00006C4C2F	Glucose kinase	0	glucose kinase	CAG45928
FTL_1611	Q2A202		UPI00006C4F9F	Glycosyl transferase, group 2 family protein	0	glycosyl transferase, group 2 family protein	CAG45087
FTL_1494	Q2A2A7	A0A0B3VMJ9	UPI00006C4F46	Putative uncharacterized protein	2e-112	hypothetical protein	CAG45967
FTL_0214	Q2A5J2	A0A0B6CMW1	UPI000049C255	L-lactate dehydrogenase	0	L-lactate dehydrogenase	CAG44936
FTL_1075	Q2A3D0	A0A0B3VP25	UPI000049C433	Putative uncharacterized protein	2e-140	hypothetical protein	CAG45648
FTL_1358	Q2A2N3	A0A0B3VQK2	UPI00006C4EE3	Cation-efflux family protein	0	Cation-efflux family protein	CAG45389
FTL_0876	Q2A3V6	A0A0B3WJE2	UPI00006C4D96	Putative uncharacterized protein	2e-141	conserved hypothetical protein	CAG45241
FTL_0393	Q2A536	A0A0B3VQP1	UPI000049C3DC	Conserved hypothetical membrane protein	7e-178	conserved hypothetical membrane protein	CAG45524
FTL_1396	Q2A2K1	A0A0B3VYH6	UPI00006C4EFF	Galactose-1-phosphate uridylyltransferase	0	Galactose-1-phosphate uridylyltransferase	CAG46108
FTL_1812, hemE	Q2A1G5	A0A0B6DQG1	UPI00006C5045	Uroporphyrinogen decarboxylase	0	uroporphyrinogen decarboxylase	CAG44680
FTL_0383	Q2A543	A0A0B6EPN1	UPI00006C4C1E	Mannose-6-phosphate isomerase,	1e-21	Mannose-1-phosphate guanyltransferase	CAG46081
FTL_1185	Q2A334		UPI00006C4E6C	Macrophage growth locus, subunit A	1e-133	macrophage growth locus, subunit A	CAG45908
FTL_1450	Q2A2E7	A0A0B3VNB2	UPI00006C4F29	Major facilitator superfamily (MFS) transport protein, Bcr/CflA subfamily protein	3e-99	major facilitator superfamily (MFS) transport protein	CAG45075
FTL_1100	Q2A3B2		UPI00004500D5	Putative uncharacterized protein	4e-75	conserved hypothetical protein	CAG45733
FTL_0928	Q2A3R1	A0A0B3WKR5	UPI000049C344	DJ-1/PfpI family protein	2e-162	DJ-1/PfpI family protein	CAG45287
FTL_1247	Q2A2X5	A0A0B3WJG9	UPI00006C4E9B	Hypothetical membrane protein	1e-173	hypothetical membrane protein	CAG45589
FTL_1286	Q2A2U5	A0A0B3VW17	UPI000045027A	Hypothetical membrane protein	8e-98	hypothetical membrane protein	CAG45557
FTL_0627	Q2A4G9	A0A0B6D307	UPI000049C543	Threonine efflux protein	4e-149	threonine efflux protein	CAG46064
FTL_1668, msbA	Q2A1U9	A0A0B6CVS6	UPI00006C4FD0	Lipid A export ATP-binding/permease protein MsbA	0	Lipid A transport protein, ABC transporter, ATP-binding and membrane protein	CAG44742
FTL_1809, infB	Q2A1G8	Q2A1G8	UPI00006C5042	Translation initiation factor IF-2	0	translation initiation factor IF-2	CAG44683
FTL_1029	Q2A3H2		UPI00006C4E0A	Type IV pili lipoprotein	0	Type IV pili lipoprotein	CAG45690
FTL_1336	Q2A2Q0	A0A0B3VRW6	UPI00006C4ED6	Prephenate dehydratase	0	prephenate dehydratase	CAG45208
FTL_1706, lolA	Q2A1R5	A0A0B3VN92	UPI00006C4FEF	Outer-membrane lipoprotein carrier protein	4e-144	lipoprotein releasing system, subunit A, outer membrane lipoproteins carrier	CAG46269
FTL_0406	Q2A523	A0A0B3VQF0	UPI00006C4C31	Putative uncharacterized protein	1e-134	hypothetical protein	CAG45930
FTL_1828, nuoC	Q2A1F2	A0A0B3VZF6	UPI00006C504D	NADH-quinone oxidoreductase subunit C	1e-159	NADH dehydrogenase I	CAG44666
FTL_1803	Q2A1H4	A0A0B3WKL3	UPI00006C503E	Major facilitator superfamily (MFS) transport protein	0	major facilitator superfamily (MFS) transport protein	CAG44689
FTL_0573	Q2A4L9		UPI00006C4CB0	Putative uncharacterized protein	0	hypothetical protein	CAG46171
FTL_1012	Q2A3I9	A0A0B3VBG6	UPI000049C2FD	Putative uncharacterized protein	8e-62	conserved hypothetical protein	CAG45187
FTL_1202	Q2A317	A0A0B3VRQ2	UPI00006C4E78	Hypothetical lipoprotein	0	hypothetical lipoprotein	CAG45631
FTL_1005	Q2A3J1	A0A0B6E854	UPI00006C4DFA	Putative uncharacterized protein	0	conserved hypothetical protein	CAG45183
FTL_0533	Q2A4Q0	A0A0B3VQ57	UPI00006C4C97	DNA gyrase, subunit A	0	DNA gyrase, subunit A	CAG46208
aroA	Q2A3X8	A0A0B3VPN1	UPI00006C4D82	3-phosphoshikimate 1-carboxyvinyltransferase	0	3-phosphoshikimate 1-carboxyvinyltransferase	CAG45221
FTL_1582	Q2A231	A0A0B6E6J1	UPI00006C4F88	Putrescine-binding periplasmic protein	0	Putrescine-binding periplasmic protein	CAG45114
FTL_1302	Q2A2S9	A0A0B6DXY4	UPI00006C4EC0	Phenol hydroxylase	0	phenol hydroxylase	CAG44998
FTL_0436, ileS	Q2A4Z4	A0A0B6E599	UPI00006C4C46	Isoleucyl-tRNA synthetase	0	Isoleucyl-tRNA synthetase	CAG45548
FTL_0477, gcvT	Q2A4V3	A0A0B3VEV7	UPI00006C4C6B	Aminomethyltransferase	0	glycine cleavage complex protein T (aminomethyltransferase)	CAG45040
FTL_1956	Q2A148		UPI00006C50A3	Aminopeptidase N	0	Aminopeptidase N	CAG46426
FTL_0203	Q2A5K3	A0A0B6E6X8	UPI0000450348	Hypothetical membrane protein	0	hypothetical membrane protein	CAG44926
FTL_0588	Q2A4K4	A0A0B3VEX2	UPI00006C4CBD	Isocitrate dehydrogenase	0	isocitrate dehydrogenase	CAG46159
FTL_0547	Q2A4N7	A0A0B6CY85	UPI00006C4C9F	3-Deoxy-D-manno-octulosonic-acid transferase	0	3-Deoxy-D-manno-octulosonic-acid transferase	CAG46194
FTL_0493	Q2A4T7	A0A0B6E2R0	UPI00006C4C7B	Putative uncharacterized protein	2e-121	hypothetical protein	CAG45057
FTL_1266	Q2A2W2	A0A0B6E678	UPI000049C3FE	Lipase/esterase	0	Lipase/esterase	CAG45574
FTL_1046	Q2A3F6	A0A0B3VB82	UPI00006C4E17	D-alanyl-D-alanine carboxypeptidase (Penicillin binding protein) family protein	0	D-alanyl-D-alanine carboxypeptidase (Penicillin binding protein) family protein	CAG45672
FTL_0098, trpA	Q2A5V4	A0A0B3VPN5	UPI00006C4B4C	Tryptophan synthase alpha chain	0	tryptophan synthase alpha chain	CAG46405
FTL_0536	Q2A4P7	A0A0B6CVD7	UPI00006C4C9A	Outer membrane protein OmpH	1e-115	outer membrane protein OmpH	CAG46205
FTL_1040	Q2A3G2	A0A0B3VB77	UPI000049C448	Putative uncharacterized protein	1e-102	hypothetical protein	CAG45678
FTL_1900	Q2A192	A0A0B6CSW9	UPI00006C5083	L-glutaminase	0	L-glutaminase	CAG44828
FTL_0808	Q2A412	A0A0B3VEA0	UPI00006C4D62	Bifunctional 4'-phosphopantothenoylcysteine decarboxylase,phosphopantothenoylcysteine synthetase	0	4'-phosphopantothenoylcysteine decarboxylase, phosphopantothenoylcysteine synthetase, FMN-binding (bifunctional protein)	CAG45780
FTL_0012, recA	Q2A629	A0A0B3VNX5	UPI000049C5F9	Protein RecA	0	Recombinase A protein	CAG46383
FTL_0605	Q2A4I7	A0A0B3WHS8	UPI00006C4CCB	Glucose-1-phosphate thymidylyltransferase	0	Glucose-1-phosphate thymidylyltransferase	CAG46084
FTL_1064	Q2A3E1	A0A0B3VCH2	UPI00006C4E25	Putative uncharacterized protein	0	hypothetical protein	CAG45658
FTL_0254, rpmD	Q2A5F2	A0A0B3WJN1	UPI000049C270	50S ribosomal protein L30	2e-40	50S ribosomal protein L30	CAG44976
FTL_0024	Q2A619	A0A0B3VPT5	UPI00006C4B0E	Serine transporter	0	serine transporter	CAG46301
FTL_1497	Q2A2A4	A0A0B6EB96	UPI00006C4F49	C4-dicarboxylate transport protein	0	C4-dicarboxylate transport protein	CAG45970
FTL_1459	Q2A2E2		UPI00006C4F2E	Putative uncharacterized protein	0	hypothetical protein	CAG45401
FTL_0474	Q2A4V6		UPI00006C4C69	Lipoprotein releasing system, subunit C,putative membrane protein	0	lipoprotein releasing system, subunit C, putative membrane protein	CAG45037
FTL_1248	Q2A2X4	A0A0B3VDF2	UPI00006C4E9C	Pyruvate/2-oxoglutarate dehydrogenase complex,dihydrolipoamide dehydrogenase component	0	Pyruvate/2-oxoglutarate dehydrogenase complex, dihydrolipoamide dehydrogenase component	CAG45588
FTL_0656	Q2A4E3	A0A0B6E9J3	UPI00006C4CEF	Hypothetical membrane protein	0	hypothetical membrane protein	CAG46039
FTL_0122	Q2A350	A0A0B3VCT0	UPI00006C4B5F	Putative uncharacterized protein	0	conserved hypothetical protein.	CAG46336
FTL_0131	Q2A5S2	A0A0B3VXG3	UPI00006C4B66	Branched-chain amino acid aminotransferase protein (Class IV)	0	Branched-chain amino acid aminotransferase protein (class IV)	CAG44884
FTL_0705	Q2A496	A0A0B6DV52	UPI00006C4D18	Hypothetical membrane protein	0	hypothetical membrane protein	CAG45872
FTL_1475	Q2A2C6	A0A0B6DTK3	UPI00006C4F37	Type IV pili fiber building block protein	3e-143	Type IV pili fiber building block protein	CAG45947
FTL_0994	Q2A3K2	A0A0B6CY79	UPI00006C4DF0	Putative uncharacterized protein	0	hypothetical protein	CAG45173
ribH	Q2A5X2	A0A0B3VEL5	UPI00006C4B3B	6,7-dimethyl-8-ribityllumazine synthase	1e-105	riboflavin synthase beta subunit (6,7-dimethl-8-ribityllumazine synthase)	CAG46307
FTL_1707	Q2A1R4	A0A0B3VNZ7	UPI00006C4FF0	Putative uncharacterized protein	1e-43	hypothetical protein	CAG46270
FTL_1784	Q2A1J3		UPI00006C502F	2-oxoglutarate dehydrogenase E1 component	0	2-oxoglutarate dehydrogenase E1 component	CAG44709
FTL_0797	Q2A423	A0A0B6DY70	UPI00006C4D59	Type IV pili associated protein	2e-133	Type IV pili associated protein	CAG45792
FTL_0784	Q2A433		UPI00006C4D4F	Hypothetical lipoprotein	0	hypothetical lipoprotein	CAG45803
FTL_0687	Q2A4B4	A0A0B6E3Y6	UPI00006C4D08	HlyD family secretion protein	0	HlyD family secretion protein	CAG45890
FTL_0466	Q2A4W4	A0A0B3VF53	UPI00006C4C61	Soluble lytic murein transglycosylase	0	soluble lytic murein transglycosylase	CAG45033
FTL_0132	Q2A5S1	A0A0B3VDG2	UPI00006C4B67	Phosphoenolpyruvate synthase/pyruvate phosphate dikinase	0	phosphoenolpyruvate synthase/pyruvate phosphate dikinase	CAG44883
FTL_0228	Q2A5H8	A0A0B3VPZ0	UPI00006C4BB6	Undecaprenyl pyrophosphate synthetase	1e-180	undecaprenyl pyrophosphate synthetase	CAG44950
FTL_0088	Q2A5W2	A0A0B3VWL9	UPI00006C4B45	Acetyltransferase protein	0	Acetyltransferase protein	CAG46396
FTL_0114	Q2A358	A0A0B6CJ72	UPI00006C4B59	Intracellular growth locus, subunit D	0	intracellular growth locus, subunit D	CAG46344
clpX	Q2A3U0	A0A0B3VVD9	UPI00006C4DA5	ATP-dependent Clp protease ATP-binding subunit ClpX	0	ATP-dependent Clp protease subunit X	CAG45258
FTL_1822, nuoI	Q2A1F8	A0A0B3VRJ7	UPI000045027B	NADH-quinone oxidoreductase subunit I	2e-120	NADH dehydrogenase I, I subunit	CAG44672
FTL_0929	Q2A3R0	A0A0B3VRE2	UPI00006C4DBE	UPF0082 protein FTL_0929	0	conserved hypothetical protein	CAG45288
FTL_0604	Q2A4I8	A0A0B3VBQ4	UPI00006C4CCA	Glycosyltransferase	0	Glycosyltransferase	CAG46085
FTL_0146	Q2A5Q7	A0A0B3VZD7	UPI00006C4B73	ABC transporter, ATP-binding protein	0	ABC transporter, ATP-binding protein	CAG44899
FTL_0463	Q2A4W7	A0A0B3VRG6	UPI00006C4C5E	5'-methylthioadenosine\S-adenosylhomocysteine nucleosidase	9e-168	5'-methylthioadenosine\S-adenosylhomocysteine nucleosidase	CAG45030
FTL_1013	Q2A3I8		UPI00006C4DFC	Conserved hypothetical membrane protein	4e-174	conserved hypothetical membrane protein	CAG45188
FTL_0430	Q2A500	A0A0B6CWR8	UPI000049C3E8	Putative uncharacterized protein	0	hypothetical protein	CAG45543
FTL_1383	Q2A2L3	A0A0B3VMJ4	UPI00006C4EF4	Glutathione peroxidase	7e-115	glutathione peroxidase	CAG45366
FTL_1661	Q2A1V6	A0A0B6CJ81	UPI00006C4FC9	Nucleoside permease NUP family protein	0	nucleoside permease NUP family protein	CAG44749
FTL_0517	Q2A4R6	A0A0B3VVK2	UPI00006C4C8C	ABC transporter, ATP-binding protein	0	ABC transporter, ATP-binding protein	CAG46241
FTL_1807, hisS	Q2A1H0	Q2A1H0	UPI00006C5041	Histidyl-tRNA synthetase	0	Histidyl-tRNA synthetase	CAG44685
FTL_1931	Q2A166	A0A0B3WIG4	UPI000049C216	Hypoxanthine-guanine phosphoribosyltransferase	6e-129	Hypoxanthine-guanine phosphoribosyltransferase	CAG44838
FTL_1487	Q2A2B4	A0A0B3WJH4	UPI000049C500	Uridine phosphorylase	0	uridine phosphorylase	CAG45959
FTL_0180	Q2A5M6		UPI00006C4B8B	Acyltransferase	0	Acyltransferase	CAG44864
FTL_1597, lptD	Q2A216	A0A0B6CZG9	UPI00006C4F94	LPS-assembly protein LptD	0	organic solvent tolerance protein	CAG45100
FTL_1806	Q2A1H1	A0A0B3VYF2	UPI0000450199	Major facilitator superfamily (MFS) transport protein	0	major facilitator superfamily (MFS) transport protein	CAG44686
FTL_0395	Q2A534	A0A0B3VDQ6	UPI00006C4C26	Phosphoribosylformylglycinamidine cyclo-ligase	0	Phosphoribosylaminoimidazol (AIR) synthetase	CAG45526
FTL_1072, dxs	Q2A3D3	A0A0B3VW08	UPI00006C4E2D	1-deoxy-D-xylulose-5-phosphate synthase	0	1-deoxy-D-xylulose 5-phosphate synthase	CAG45651
FTL_0574	Q2A4L8	A0A0B6DXE9	UPI00006C4CB1	Putative uncharacterized protein	0	conserved hypothetical protein	CAG46170
FTL_0226, pyrH	Q2A5I0	A0A0B3WJS0	UPI00006C4BB4	Uridylate kinase	0	uridylate kinase	CAG44948
FTL_0198	Q2A5K8	A0A0B3VXI2	UPI00006C4B9A	Pyridoxal/pyridoxine/pyridoxamine kinase	0	Pyridoxal/pyridoxine/pyridoxamine kinase	CAG44921
FTL_0958	Q2A3N3	A0A0B6DSB7	UPI000049C359	Putative uncharacterized protein	0	hypothetical protein	CAG45315
FTL_0540, lpxB	Q2A4P3	A0A0B3VQT0	UPI000049C58D	Lipid-A-disaccharide synthase	0	Lipid-A-disaccharide synthase	CAG46201
FTL_1473	Q2A2C8		UPI00006C4F36	DNA excision repair enzyme, subunit A	0	DNA excision repair enzyme, subunit A (UvrABC system protein A), ABC transporter, ATP-binding protein	CAG45945
FTL_1496	Q2A2A5	A0A0G2PBE4	UPI00006C4F48	ABC transporter, ATP-binding and membrane protein	0	ABC transporter, ATP-binding and membrane protein	CAG45969
FTL_0785	Q2A432	A0A0B6E1F7	UPI00006C4D50	GTP-binding protein	0	GTP-binding protein	CAG45802
FTL_1940	Q2A161	Q5NI72	UPI000049C21A	Trp repressor binding protein	3e-148	trp repressor binding protein	CAG44845
FTL_0413	Q2A516	A0A0B3VPQ4	UPI00006C4C37	UDP-N-acetylglucosamine 1-carboxyvinyltransferase	0	UDP-N-acetylglucosamine 1-carboxyvinyltransferase	CAG45938
FTL_1068, truA	Q2A3D7	A0A0B6CMY1	UPI00006C4E29	tRNA pseudouridine synthase A	0	tRNA pseudouridine synthase A	CAG45654
FTL_1107	Q2A3A8		UPI00006C4E3E	Putative uncharacterized protein	0	conserved hypothetical protein	CAG45728
FTL_0625	Q2A4H1	A0A0B3VYV7	UPI00006C4CD9	Glycosyl transferase	0	glycosyl transferase	CAG46066
FTL_0046	Q2A5Z7		UPI00006C4B23	Diyroorotate dehydrogenase	0	diyroorotate dehydrogenase	CAG46280
FTL_1174	Q2A344	A0A0B3VQN9	UPI00006C4E63	Cysteine synthase	0	cystathionine beta-synthase (cystein synthase)	CAG45920
tyrS	Q2A3M3	A0A0B3VY62	UPI00006C4DDD	Tyrosyl-tRNA synthetase	0	Tyrosyl-tRNA synthetase	CAG45324
FTL_1739, metK	Q2A1N2	A0A0B3VPU0	UPI00006C500B	S-adenosylmethionine synthase	0	S-adenosylmethionine synthetase	CAG44782
FTL_1617	Q2A1Z6	A0A0B3VQA8	UPI00006C4FA5	Glutaminyl-tRNA synthetase	0	Glutaminyl-tRNA synthetase	CAG45081
FTL_0821, hemH	Q2A406	A0A0B3VEN4	UPI00006C4D68	Ferrochelatase	0	Ferrochelatase	CAG45771
FTL_0906, engB	Q2A3S7	A0Q6R7	UPI00006C4DB0	Probable GTP-binding protein EngB	1e-145	ATP/GTP-binding protein	CAG45269
FTL_1834	Q2A1E6	A0A0B3WLJ8	UPI00006C5051	Diaminopimelate decarboxylase	0	diaminopimelate decarboxylase	CAG44660
FTL_0684	Q2A4B7	A0A0B3VNG4	UPI00006C4D06	Hypothetical lipoprotein	1e-101	hypothetical lipoprotein	CAG45893
FTL_0333	Q2A581	A0A0B6EB21	UPI00006C4C01	Hypothetical membrane protein, protein TolA	0	tolA protein	CAG45472
FTL_1412, recR	Q2A2I5	A0A0B3WK71	UPI00006C4F0B	Recombination protein RecR	2e-145	Recombination protein recR	CAG45442
FTL_0984	Q2A3L0	A0A0B6DWT4	UPI00006C4DE9	Biofunctional protein, glutaredoxin 3 protein/Ribonucleoside-diphosphate reductase, beta subunit	0	Biofunctional protein, glutaredoxin 3 protein/Ribonucleoside-diphosphate reductase, beta subunit	CAG45165
FTL_0878	Q2A3V4		UPI00006C4D98	DNA/RNA endonuclease family protein	0	DNA/RNA endonuclease family protein	CAG45243
FTL_1066	Q2A3D9		UPI00006C4E27	Fumarylacetoacetate hydrolase family protein	4e-144	fumarylacetoacetate hydrolase family protein	CAG45656
FTL_0681	Q2A4B9	A0A080QH74	UPI00006C4D05	Polyamine transporter, ABC transporter,ATP-binding protein	0	polyamine transporter, ABC transporter, ATP-binding protein	CAG45195
FTL_1108	Q2A3A7	A0A0B6EAC2	UPI00006C4E3F	Cytosol aminopeptidase family protein	0	cytosol aminopeptidase family protein	CAG45727
FTL_0265	Q2A198	A0A0B3WI50	UPI00006C4BCB	Putative uncharacterized protein	0	hypothetical protein	CAG45896
FTL_0885	Q2A3U7		UPI00006C4D9F	PhoH-like protein	0	phoH-like protein	CAG45250
FTL_1271	Q2A2W0	A0A0B6DSP9	UPI00006C4EA7	Adenosylmethionine-8-amino-7-oxononanoate aminotransferase	0	Adenosylmethionine-8-amino-7-oxononanoate aminotransferase	CAG45571
FTL_0145	Q2A5Q8	A0A0B6ECF4	UPI00006C4B72	ABC transporter, membrane protein	0	ABC transporter, membrane protein	CAG44898
FTL_1520, upp	Q2A285	A0A0B6E381	UPI00006C4F59	Uracil phosphoribosyltransferase	3e-151	uracil phosphoribosyltransferase	CAG45349
FTL_0788	Q2A429	A0A0B6E7X1	UPI00006C4D53	Glutamine amidotransferases class-II family protein	0	glutamine amidotransferases class-II family protein	CAG45799
FTL_0766	Q2A441		UPI00006C4D48	Gamma-glutamyltranspeptidase	0	Gamma-glutamyltranspeptidase	CAG45814
FTL_1539	Q2A267	A0A0B3VZ14	UPI00006C4F69	Penicillin binding protein (Peptidoglycan synthetase)	0	penicillin binding protein (peptidoglycan synthetase)	CAG45330
FTL_0450, psd	Q2A4Y0	A0A0B6DNL1	UPI000045023B	Phosphatidylserine decarboxylase proenzyme	0	phosphatidylserine decarboxylase proenzyme	CAG45017
FTL_1420	Q2A2H7	A0A0B3VY46	UPI00006C4F11	Carbohydrate/purine kinase PfkB family protein	0	Carbohydrate/purine kinase pfkB family protein	CAG45434
FTL_1189	Q2A330	A0A0B3VYB1	UPI00006C4E6E	Membrane-bound lytic murein transglycosylase A (MLT) family protein	0	Membrane-bound lytic murein transglycosylase A (MLT) family protein	CAG45904
FTL_0519	Q2A4R4	A0A0B3VNL4	UPI000049C5A3	Septum site-determining protein MinD	0	septum site-determining protein MinD	CAG46239
FTL_0597	Q2A4J5	A0A0B6DXN8	UPI00006C4CC4	NAD dependent epimerase	0	NAD dependent epimerase	CAG46092
FTL_1664	Q2A1V3	A0A0B3VPM5	UPI00006C4FCC	Phosphopentomutase	0	Phosphopentomutase	CAG44746
FTL_0481	Q2A4U9	A0A0B6EA17	UPI00006C4C6F	Shikimate 5-dehydrogenase	0	Shikimate 5-dehydrogenase	CAG45044
FTL_1213	Q2A306		UPI00006C4E81	Putative uncharacterized protein	0	hypothetical protein	CAG45622
FTL_0594	Q2A4J8	A0A0B6DUM5	UPI000034E329	UDP-glucose 4-epimerase	0	UDP-glucose 4-epimerase	CAG46095
FTL_0546	Q2A4N8	A0A0B6E528	UPI00006C4C9E	Geranyltranstransferase	0	Geranyltranstransferase	CAG46195
FTL_0786	Q2A431	A0A0B3VQ16	UPI00006C4D51	N-acetylglucosamine-6-phosphate deacetylase	0	N-acetylglucosamine-6-phosphate deacetylase	CAG45801
FTL_1657	Q2A1W0	A0A0B3VRG3	UPI00006C4FC5	Signal recognition particle receptor FtsY	0	signal recognition particle receptor FtsY	CAG44753
purH	Q2A168	A0A0B3VNQ5	UPI00006C5094	Bifunctional purine biosynthesis protein purH	0	bifunctional purine biosynthesis protein	CAG44836
FTL_1062	Q2A3E3		UPI00006C4E23	3-deoxy-D-manno-octulosonate 8-phosphate phosphatase	4e-126	3-deoxy-D-manno-octulosonate 8-phosphate phosphatase	CAG45660
pheT	Q2A321		UPI00006C4E74	Phenylalanyl-tRNA synthetase beta chain	0	Phenylalanyl-tRNA synthetase, beta subunit	CAG45635
FTL_0693	Q2A4A8	A0A0B3WL89	UPI00006C4D0E	Conserved hypothetical membrane protein	1e-164	conserved hypothetical membrane protein	CAG45884
FTL_1476, pgi	Q2A2C5	A0A0B3VNW6	UPI00006C4F38	Glucose-6-phosphate isomerase	0	Glucose-6-phosphate isomerase	CAG45948
FTL_0986	Q2A3K8	A0A0B6E1Y4	UPI00006C4DEB	Ribonucleoside-diphosphate reductase	0	Ribonucleoside-diphosphate reductase, alpha subunit	CAG45167
FTL_0126	Q2A346	A0A0B3VN38	UPI00006C4B62	Putative pathogenicity deteminant protein PdpA	0	conserved hypothetical protein	CAG46332
FTL_1596	Q2A217		UPI00006C4F93	Peptidyl-prolyl cis-trans isomerase (PPIase)	0	Peptidyl-prolyl cis-trans isomerase (PPIase)	CAG45101
FTL_0601	Q2A4J1	A0A0B3VNU0	UPI000034E330	Sugar transamine/perosamine synthetase	0	sugar transamine/perosamine synthetase	CAG46088
FTL_1077, ruvB	Q2A3C8	A0A0B3VNC5	UPI00004502A7	Holliday junction ATP-dependent DNA helicase RuvB	0	holliday junction DNA helicase, subunit B	CAG45646
lysS	Q2A189	A0A0B3WJY9	UPI00006C5085	Lysyl-tRNA synthetase	0	Lysyl-tRNA synthetase	CAG44825
FTL_0592	Q2A4K0	A0A0B6E4I6	UPI00006C4CC1	dTDP-glucose 4,6-dehydratase	0	dTDP-glucose 4,6-dehydratase	CAG46097
FTL_1333	Q2A2Q3	A0A0B6DMZ6	UPI00006C4ED5	Cysteine desulfurase	0	selenocysteine lyase	CAG45211
FTL_0405, ubiE	Q2A524	A0A0B3WJG0	UPI00006C4C30	Ubiquinone/menaquinone biosynthesis methyltransferase ubiE	0	menaquinone biosynthesis methyltransferase	CAG45929
FTL_0490	Q2A4U0	A0A0B3WJX1	UPI00006C4C78	UDP-N-acetylmuramoylalanyl-D-glutamate--2,6-diaminopimelate ligase	0	UDP-N-acetylmuramoylalanyl-D-glutamate--2,6-diaminopimelate ligase	CAG45053
FTL_0805	Q2A415		UPI00006C4D5F	Bifunctional proline dehydrogenase,pyrroline-5-carboxylate dehydrogenase	0	Multifunctional protein, transcriptional repressor of proline utilization, proline dehydrogenase, pyrroline-5-carboxylate dehydrogenase	CAG45783
FTL_1197, pheS	Q2A322	A0A0B3VR48	UPI00006C4E73	Phenylalanyl-tRNA synthetase alpha chain	0	Phenylalanyl-tRNA synthetase, alpha subunit	CAG45636
FTL_0612	Q2A4I0	A0A0B6D186	UPI00006C4CD0	Exopolyphosphatase	0	Exopolyphosphatase	CAG46077
FTL_0465	Q2A4W5	A0A0B3VZB9	UPI00006C4C60	BNR/Asp-box repeat protein	0	BNR/Asp-box repeat protein	CAG45032
FTL_1860	Q2A1C5		UPI00006C5064	Phosphoribosylformylglycinamidine synthase	0	phosphoribosylformylglycinamidine synthase	CAG46353
FTL_0093	Q2A5V7	A0A0B6DSZ8	UPI00006C4B49	Chitinase	0	Chitinase	CAG46401
FTL_0514	Q2A4R9	A0A0B3VNK8	UPI00006C4C89	Conserved hypothetical protein	2e-161	conserved hypothetcial protein	CAG46244
FTL_1486	Q2A2B5	A0A0B6CLX8	UPI00006C4F40	tRNA-(Ms(2)io(6)a)-hydroxylase	5e-149	tRNA-(ms(2)io(6)a)-hydroxylase	CAG45958
FTL_0595	Q2A4J7	A0A0B6CR67	UPI000034E32A	Galacturonosyl transferase	0	galacturonosyl transferase	CAG46094
FTL_0606	Q2A4I6		UPI00006C4CCC	dTDP-glucose 4,6-dehydratase	0	dTDP-D-glucose 4,6-dehydratase	CAG46083
FTL_1239	Q2A2Y3	A0A0B3WIX3	UPI00006C4E94	Signal recognition particle protein, Ffh	0	signal recognition particle protein, Ffh	CAG45597
FTL_1230	Q2A2Z1	A0A0B3VWU2	UPI00006C4E8E	ABC transporter, membrane protein	0	ABC transporter, membrane protein	CAG45604
FTL_1773	Q2A1K2		UPI00006C5027	Putative uncharacterized protein	0	conserved hypothetical protein	CAG44719
FTL_0832	Q2A3Z8		UPI00006C5027	Putative uncharacterized protein	0	conserved hypothetical protein	CAG45762
FTL_1106, alaS	Q2A3A9	A0A0B3VNB7	UPI00006C4E3D	Alanyl-tRNA synthetase	0	Alanyl-tRNA synthetase	CAG45729
FTL_0133	Q2A5S0	A0A0B6E3Y9	UPI00006C4B68	Ferrous iron transport protein B	0	ferrous iron transport protein	CAG44882
FTL_0802, aroB	Q2A418	A0A0G2P9N9	UPI00006C4D5D	3-dehydroquinate synthase	0	3-dehydroquinate synthetase	CAG45787
FTL_0426	Q2A504	A0A0B3VVC7	UPI00006C4C3F	DNA topoisomerase	0	DNA topoisomerase I	CAG45539
FTL_1842, gatA	Q2A1D8	A0A0B3WLK4	UPI00006C5058	Glutamyl-tRNA(Gln) amidotransferase subunit A	0	Glutamyl-tRNA(Gln) amidotransferase subunit A	CAG44653
FTL_1232	Q2A2Y9	A0A0B3WIX9	UPI000049C411	Potassium uptake protein TrkA	0	potassium uptake protein TrkA	CAG45602
FTL_0739, mnmG	Q2A464	A0A0B3VDJ7	UPI00006C4D32	tRNA uridine 5-carboxymethylaminomethyl modification enzyme MnmG	0	glucose inhibited division protein A	CAG45838
FTL_1705	Q2A1R6	A0A0B3VVW7	UPI00006C4FEE	Cell division protein	0	cell division protein	CAG46268
FTL_1495	Q2A2A6	A0A0B3VN83	UPI00006C4F47	ABC transporter, ATP-binding and membrane protein	0	ABC transporter, ATP-binding and membrane protein	CAG45968
FTL_0891, tig	Q2A3U2	Q2A3U2	UPI00006C4DA4	Trigger factor	0	trigger factor (TF) protein (peptidyl-prolyl cis/trans isomerase)	CAG45256
FTL_0116	Q2A356		UPI00006C4B5B	Putative uncharacterized protein	0	conserved hypothetical protein	CAG46342
FTL_1670	Q2A1U7	A0A0B3VQM5	UPI000049C1D1	Disulfide bond formation protein	1e-112	disulfide bond formation protein	CAG44740
FTL_1129	Q2A386	A0A0B6E9H2	UPI00006C4E51	Acetyltransferase	3e-117	Acetyltransferase	CAG46017
FTL_0801, aroK	Q2A419	A0A0B3VYD0	UPI00006C4D5C	Shikimate kinase	1e-124	shikimate kinase I	CAG45788
FTL_1144	Q2A372	A0A0B3WHF9	UPI00006C4E5A	Putative uncharacterized protein	2e-117	conserved hypothetical protein	CAG46003
FTL_1841, gatB	Q2A1D9	A0A0B6EAP0	UPI000049C196	Aspartyl/glutamyl-tRNA(Asn/Gln) amidotransferase subunit B	0	Aspartyl/glutamyl-tRNA(Asn/Gln) amidotransferase subunit B	CAG44654
pyrE	Q2A4S6	A0A0B3WI63	UPI00006C4C84	Orotate phosphoribosyltransferase	8e-150	orotate phosphoribosyltransferase	CAG45070
FTL_0182, efp	Q2A5M4	A0A0B3WI89	UPI000044FFC3	Elongation factor P	3e-138	elongation factor P	CAG44862
FTL_1212, leuS	Q2A307	A0A0B3WJX5	UPI00006C4E80	Leucyl-tRNA synthetase	0	Leucyl-tRNA synthetase	CAG45623
FTL_1119	Q2A396	A0A0B3VX20	UPI00006C4E4A	Recombination associated protein	0	recombination associated protein	CAG45717
FTL_0602	Q2A4J0	A0A0B3VN46	UPI00006C4CC8	Formyl transferase	2e-178	formyl transferase	CAG46087
rho	Q2A4I2	A0A0B3WKA9	UPI000045013F	Transcription termination factor Rho	0	transcription termination factor Rho	CAG46079
FTL_1488	Q2A2B3	A0A0B3VQF9	UPI000049C501	Cytidine deaminase	2e-97	cytidine deaminase	CAG45960
serC	Q2A3I3		UPI00006C4E01	Phosphoserine aminotransferase	0	phosphoserine aminotransferase	CAG45193
FTL_1264	Q2A2W4	A0A0B3WKC9	UPI00006C4EA4	Dihydroneopterin aldolase	1e-80	dihydroneopterin aldolase	CAG45576
FTL_0118	Q2A354	A0A0B6E291	UPI000049C512	Putative uncharacterized protein	0	conserved hypothetical protein	CAG46340
FTL_1430	Q2A2G7	Q8G8T9	UPI00000C06D4	UDP-glucose 4-epimerase	0	UDP-glucose 4-epimerase	CAG45424
FTL_1702	Q2A1R9	A0A0B3WHX2	UPI00006C4FEB	Putative uncharacterized protein	1e-157	consvered hypothetical protein	CAG46265
FTL_1781, glmM	Q2A1J6	A0A0B3VXZ3	UPI00006C502C	Phosphoglucosamine mutase	0	phosphoglucosamine mutase	CAG44712
FTL_1906, lpxC	Q2A186	A4J049	UPI000049C20B	UDP-3-O-[3-hydroxymyristoyl] N-acetylglucosamine deacetylase	0	UDP-3-O-[3-hydroxymyristoyl] N-acetylglucosamine deacetylase	CAG44822
FTL_1829, nuoB	Q2A1F1	A0A080Q5T2	UPI000045026C	NADH-quinone oxidoreductase subunit B	5e-117	NADH dehydrogenase I, B subunit	CAG44665
FTL_1236, infA	Q2A2Y6	A0A0B3VWT8	UPI00004502A6	Translation initiation factor IF-1	1e-48	translation initiation factor IF	CAG45599
FTL_0673, panC	Q2A4C7	A0A0B3VN04	UPI00006C4CFE	Pantothenate synthetase	0	Pantoate-beta-alanine ligase	CAG46023
FTL_1265	Q2A2W3		UPI00006C4EA5	2-amino-4-hydroxy-6-hydroxymethyldihydropteridine pyrophosphokinase/dihydropteroate synthase	0	2-amino-4-hydroxy-6-hydroxymethyldihydropteridine pyrophosphokinase/dihydropteroate synthase	CAG45575
FTL_0525	Q2A4Q8	A0A0B3WH36	UPI00006C4C90	Fumerate hydratase	0	fumerate hydratase	CAG46233
FTL_0419	Q2A510		UPI00006C4C3C	Oligopeptidase A	0	Oligopeptidase A	CAG45532
FTL_1850	Q2A1D0	A0A0B3VRL5	UPI00006C505F	Adenylosuccinate lyase	0	adenylosuccinate lyase	CAG44648
FTL_1658	Q2A1V9	A0A0B3VQX3	UPI00006C4FC6	Hypothetical membrane protein	0	hypothetical membrane protein	CAG44752
FTL_0894	Q2A3T9	A0A0B6E2U1	UPI00006C4DA6	DNA-binding, ATP-dependent protease La	0	DNA-binding, ATP-dependent protease La	CAG45259
valS	Q2A5J6	A0A0B6ECP6	UPI00006C4BA5	Valyl-tRNA synthetase	0	Valyl-tRNA synthetase	CAG44932
minC	Q2A4R3	A0A0B6EA41	UPI00006C4C8D	Probable septum site-determining protein MinC	9e-166	septum site-determining protein MinC	CAG46238
FTL_0985	Q2A3K9	A0A0B6E8D4	UPI00006C4DEA	Glutaredoxin 1	2e-60	Glutaredoxin 1	CAG45166
FTL_0016	Q2A625		UPI00006C4B09	Phosphate acetyltransferase	0	phosphate acetyltransferase	CAG46387
FTL_0001, dnaA	Q2A640	Q2A640	UPI00006C4B00	Chromosomal replication initiator protein DnaA	0	chromosomal replication initiator protein dnaA	CAG44634
FTL_1284	Q2A2U7	A0A0B6E4S6	UPI000049C3F3	Glutathione synthetase	0	glutathione synthetase	CAG45559
FTL_0877	Q2A3V5	A0A0B3VDC1	UPI00006C4D97	Peptidase, M24 family protein	0	Peptidase, M24 family protein	CAG45242
FTL_0831	Q2A3Z9	A0A0B6CWC4	UPI00006C4D6F	Cyanophycin synthetase	0	cyanophycin synthetase	CAG45763
FTL_1684	Q2A1T6	A0A0B3VR41	UPI00006C4FDB	Adenine-specific methylase, HemK family	0	Adenine-specific methylase, HemK family	CAG46250
FTL_1733	Q2A1N8	A0A0B3VP47	UPI00006C5005	Oxidoreductase iron/ascorbate family protein	0	oxidoreductase iron/ascorbate family protein	CAG44788
FTL_0736, rpiA	Q2A467	A0A0B3VXL1	UPI0000450097	Ribose-5-phosphate isomerase A	3e-163	Ribose 5-phospate isomerase A	CAG45841
FTL_0803	Q2A417	A0A0B3VR81	UPI0000450319	Putative uncharacterized protein	3e-86	hypothetical protein	CAG45785
FTL_0762	Q2A445	A0A0B3VNM4	UPI00006C4D44	Putative uncharacterized protein	3e-105	conserved hypothetical protein	CAG45818
FTL_1531, rumA	Q2A275	A0A0B6D1X9	UPI00006C4F63	23S rRNA (uracil-5-)-methyltransferase RumA	0	23S rRNA (Uracil-5-)-methyltransferase	CAG45338
FTL_1831	Q2A1E9	A0A0B3VS63	UPI000049C19E	Ferric uptake regulation protein	1e-102	ferric uptake regulation protein	CAG44663
FTL_0486, glgA	Q2A4U4	A0A0B6E941	UPI00006C4C74	Glycogen synthase	0	glycogen synthase	CAG45049
FTL_0715, thyA	Q2A486	A0A0B3VV67	UPI00006C4D22	Thymidylate synthase	0	thymidylate synthase	CAG45862
FTL_1535, kdsA	Q2A271	A0A0B3WL47	UPI00006C4F66	2-dehydro-3-deoxyphosphooctonate aldolase	0	2-dehydro-3-deoxyphosphooctonate aldolase	CAG45334
FTL_0492	Q2A4T8	A0A0B3VQ30	UPI00006C4C7A	UDP-N-acetylmuramoyl-tripeptide--D-alanyl-D-alanine ligase	0	UDP-N--acetylmuramoylalanyl-D-glutamyl-2,6-diaminopimelate-D-alanyl-D-alanyl ligase	CAG45055
FTL_0056	Q2A5Y7		UPI00006C4B2C	NADH dehydrogenase	4e-166	NADH dehydrogenase	CAG46323
FTL_0941	Q2A3P8	A0A0G2PDH8	UPI0000450077	Putative uncharacterized protein	9e-125	hypothetical protein	CAG45300
FTL_1050	Q2A3F2	A0A0B3WH85	UPI00006C4E1A	RNA polymerase sigma factor	0	RNA polymerase sigma-70 factor	CAG45668
FTL_0092, purT	Q2A5V8	A0A0B3WIP7	UPI00006C4B48	Phosphoribosylglycinamide formyltransferase 2	0	phosphoribosylglycinamide formyltransferase 2	CAG46400
FTL_0307	Q2A5A2	A0A0B6DS70	UPI00006C4BEE	Dephospho-CoA kinase	8e-148	Dephospho-CoA kinase	CAG46120
FTL_1181	Q2A338	A0A0B3VR63	UPI00006C4E68	SpoU rRNA methylase family protein	0	SpoU rRNA methylase family protein	CAG45912
FTL_0730	Q2A471		UPI00006C4D2E	Haloacid dehalogenase-like hydrolase family protein	0	haloacid dehalogenase-like hydrolase family protein	CAG45847
FTL_0068	Q2A5X9	A0A0B3WKT3	UPI00006C4B34	Phosphoheptose isomerase	9e-145	phosphoheptose isomerase	CAG46314
nadE	Q2A4B6	A0A0B3VMT3	UPI000049C4D4	NH(3)-dependent NAD(+) synthetase	0	NH(3)-dependent NAD(+) synthetase	CAG45892
FTL_1332	Q2A2Q4	A0A0B3VEZ3	UPI000049C30D	HesB family protein	4e-86	hesB family protein	CAG45212
FTL_0396	Q2A533	A0A0B6EB80	UPI00006C4C27	Phosphoribosylaminoimidazole-succinocarboxamide synthase	0	Fusion protein PurC/PurD	CAG45527
FTL_1433	Q2A2G4	A0A0B3VBS1	UPI000044FF91	Arabinose phosphate isomerase	0	arabinose phosphate isomerase	CAG45421
FTL_1608	Q2A205	A0A0B3VEU6	UPI00006C4F9D	Probable Fe(2+)-trafficking protein	4e-59	UPF0269 family protein	CAG45089
FTL_1073	Q2A3D2	A0A0B3VBZ5	UPI00006C4E2E	Putative uncharacterized protein	4e-76	hypothetical protein	CAG45650
cmk	Q2A3I4	A0A0B6DN00	UPI00006C4E00	Cytidylate kinase	2e-161	cytidylate kinase	CAG45192
ispG	Q2A3V7	A0A0B3VQD2	UPI00006C4D95	4-hydroxy-3-methylbut-2-en-1-yl diphosphate synthase	0	1-hydroxy-2-methyl-2-(E)-butenyl 4-diphosphate synthase	CAG45240
FTL_0139	Q2A5R4		UPI00006C4B6D	Carboxylesterase/phospholipase family protein	4e-165	Carboxylesterase/phospholipase family protein	CAG44891
FTL_0217	Q2A5I9	A0A0B3VDJ3	UPI00006C4BAB	Fumarate hydratase, Class II	0	fumarate hydratase, Class II	CAG44939
FTL_1192, dnaJ	Q2A327	P48207	UPI0000129577	Chaperone protein DnaJ	0	Chaperone protein dnaJ (heat shock protein 70 family cofactor)	CAG45901
FTL_1093	Q2A3B5	A0A0B6CP33	UPI00006C4E3B	Peptide methionine sulfoxide reductase	0	peptide methionine sulfoxide reductase	CAG45738
FTL_0768	Q2A439		UPI00006C4D4A	GTP binding translational elongation factor Tu and G family protein	0	GTP binding translational elongation factor Tu and G family protein	CAG45812
FTL_1663	Q2A1V4	A0A0B3VQB8	UPI00006C4FCB	Deoxyribose-phosphate aldolase	1e-177	Deoxyribose-phosphate aldolase	CAG44747
FTL_1660, tmk	Q2A1V7	A0A0G2PB79	UPI00006C4FC8	Thymidylate kinase	9e-154	thymidylate kinase	CAG44750
FTL_0724	Q2A477	A0A0B3VNH4	UPI0000450098	5-formyltetrahydroformate cycloligase family protein	4e-134	5-formyltetrahydroformate cycloligase family protein	CAG45853
FTL_1606	Q2A207	A0A0B3VR52	UPI00006C4F9B	Stringent starvation protein A, regulator of transcription	3e-153	stringent starvation protein A, regulator of transcription	CAG45091
FTL_0675	Q2A4C5	A0A0B3VNN7	UPI00006C4D00	Putative uncharacterized protein	7e-177	conserved hypothetical protein	CAG46021
msrA2	Q2A144	A0A0B3VZG9	UPI00006C50A7	Peptide methionine sulfoxide reductase MsrA 2	4e-169	peptide methionine sulfoxide reductase msrA	CAG46430
FTL_0556	Q2A4N0	A0A0B6DSW7	UPI00006C4CA6	Ribonuclease R	0	Ribonuclease R	CAG46186
FTL_1177, mnmE	Q2A342	A7NCL5	UPI00006C4E65	tRNA modification GTPase MnmE	0	tRNA modification GTPase trmE family protein	CAG45916
FTL_0117	Q2A355		UPI00006C4B5C	Putative uncharacterized protein	9e-177	conserved hypothetical protein	CAG46341
FTL_0883	Q2A3U9		UPI00006C4D9D	Metal ion transporter protein	0	metal ion transporter protein	CAG45248
FTL_0609	Q2A4I3	A0A0B6E421	UPI00006C4CCE	Phosphomannomutase	0	Phosphomannomutase	CAG46080
FTL_1594	Q2A219	A0A0B6DZ25	UPI00006C4F91	Bis(5'-nucleosyl)-tetraphosphatase	0	Bis(5'-nucleosyl)-tetraphosphatase	CAG45103
FTL_0227, frr	Q2A5H9	A0A0B3VQL9	UPI00006C4BB5	Ribosome-recycling factor	2e-130	ribosome recycling factor	CAG44949
FTL_0100	Q2A5V2		UPI00006C4B4E	Carboxypeptidase,fragment	2e-31	Voltage-gated ClC-type chloride channel clcA	CAG46408
FTL_1958	Q2A146	A0A0B3VF98	UPI00006C50A5	N-(5'-phosphoribosyl)anthranilate isomerase	0	tryptophan biosynthesis protein	CAG46428
FTL_1580	Q2A233	A0A0B3VNF2	UPI00006C4F86	Putative uncharacterized protein	0	conserved hypothetical protein	CAG45116
FTL_1908	Q2A184	A0A0B3VWK1	UPI00006C5088	Cell division protein FtsA	0	cell division protein FtsA	CAG44820
FTL_0851	Q2A3X9	A0A0B3VQC4	UPI00006C4D81	RNA polymerase sigma factor, RpoH	0	RNA polymerase sigma-32 factor	CAG45745
FTL_0855	Q2A3X5	A0A0B3WJC3	UPI00006C4D84	L-asparaginase	0	L-asparaginase	CAG45224
FTL_0483, glgB	Q2A4U7	Q2A4U7	UPI00006C4C71	1,4-alpha-glucan-branching enzyme	0	1,4-alpha-glucan branching enzyme	CAG45046
FTL_0389	Q2A540	A0A0B3VDQ2	UPI00006C4C21	DNA repair protein RecN	0	DNA repair protein recN	CAG45519
FTL_0863	Q2A3W7	A0A0B3VND0	UPI00006C4D8C	Sodium-dicarboxylate symporter family protein	0	Sodium-dicarboxylate symporter family protein	CAG45231
FTL_1413	Q2A2I4	A0A0B3VE08	UPI00006C4F0C	Guanosine-3',5'-bis(Diphosphate) 3'-pyrophosphohydrolase/(P)ppGpp synthase	0	Guanosine-3',5'-bis(Diphosphate) 3'-pyrophosphohydrolase/(p)ppGpp synthase	CAG45441
FTL_0327, ispH	Q2A587	A0A0B3VVS2	UPI00006C4BFC	4-hydroxy-3-methylbut-2-enyl diphosphate reductase	0	IspH protein	CAG45466
FTL_1659, prfC	Q2A1V8	A0A0B3VYN8	UPI00006C4FC7	Peptide chain release factor 3	0	peptide chain release factor 3	CAG44751
FTL_0059, rsmG	Q2A5Y4	A0A0B3VNF0	UPI00006C4B2F	Ribosomal RNA small subunit methyltransferase G	2e-150	methyltransferase glucose-inhibited cell division protein	CAG46320
FTL_0790	Q2A427	A0A0B3VME9	UPI00006C4D55	GTP-binding protein	0	GTP-binding protein	CAG45797
FTL_0482	Q2A4U8	A0A0B6EAT7	UPI00006C4C70	Pullulonase	0	pullulonase	CAG45045
FTL_1407, thrS	Q2A2J0	A0A0B6DYD5	UPI00006C4F06	Threonyl-tRNA synthetase	0	Threonyl-tRNA synthetase	CAG45450
FTL_0428	Q2A502	A0A0B3WHB0	UPI000049C3E6	Chromosome partition protein B	0	chromosome partition protein B	CAG45541
FTL_1392	Q2A2K5	A0A0B3VEE0	UPI00006C4EFC	Cold-shock DEAD-box protein A	0	Cold-shock DEAD-box protein A	CAG46104
FTL_0796	Q2A424	A0A0B6CP54	UPI00006C4D58	Putative type IV pili, pilus assembly protein	0	hypothetical protein	CAG45793
FTL_1666	Q2A1V1		UPI00006C4FCE	DNA polymerase	0	DNA polymerase I	CAG44744
FTL_1014	Q2A3I7	A0A0B3VMW6	UPI00006C4DFD	Oxidative stress transcriptional regulator	0	oxidative stress transcriptional regulator	CAG45189
FTL_0285	Q2A5C3	A0A0B3WJ97	UPI00006C4BDC	GTP pyrophosphokinase	0	GTP pyrophosphokinase	CAG46141
FTL_0414, der	Q2A515	A7NAB1	UPI00006C4C38	GTPase Der	0	GTP-binding protein	CAG45939
FTL_0462	Q2A4W8	A0A0B3VS27	UPI00006C4C5D	DNA topoisomerase IV subunit A	0	DNA topoisomerase IV subunit A	CAG45029
FTL_1616	Q2A1Z7	A0A0B3VY20	UPI00006C4FA4	Phosphoenolpyruvate carboxykinase	0	phosphoenolpyruvate carboxykinase	CAG45082
FTL_1721, prfA	Q2A1Q0	A0A0B3VPR3	UPI00006C4FFB	Peptide chain release factor 1	0	peptide chain release factor 1	CAG44801
FTL_0843, tgt	Q2A3Y7	A7NBL6	UPI00006C4D7B	Queuine tRNA-ribosyltransferase	0	queuine tRNA-ribosyltransferase.	CAG45753
FTL_1262	Q2A2W6	A0A0B6CPF2	UPI00006C4EA2	Chorismate binding family protein	0	chorismate binding family protein	CAG45578
FTL_0508	Q2A4S5	A0A0B6E138	UPI00006C4C85	UDP-N-acetylmuramate:L-alanyl-gamma-D-glutamyl-me so-diaminopimelate ligase	0	UDP-N-acetylmuramate:L-alanyl-gamma-D-glutamyl-me so-diaminopimelate ligase	CAG45071
FTL_1287, rlmL	Q2A2U4	A0A0B6DXA1	UPI00006C4EB4	Ribosomal RNA large subunit methyltransferase L	0	conserved hypothetical protein	CAG45556
FTL_0754	Q2A450	A0A0B3VC96	UPI00006C4D40	Exodeoxyribonuclease VII large subunit	0	Exodeoxyribonuclease VII large subunit	CAG45823
FTL_0315	Q2A595	A0A0B6E8X3	UPI00006C4BF5	MutT protein	1e-158	MutT protein	CAG45456
FTL_1905	Q2A187	A0A0B6D026	UPI00006C5087	DNA polymerase III, gamma/tau subunits	0	DNA polymerase III, gamma/tau subunits	CAG44823
FTL_0938	Q2A3Q1		UPI00006C4DC6	Histidine decarboxylase	0	histidine decarboxylase	CAG45297
FTL_0696	Q2A4A5	A0A0B3VRB4	UPI000045007E	ABC transporter, ATP-binding protein	0	ABC transporter, ATP-binding protein	CAG45881
FTL_1228	Q2A2Z3		UPI00006C4E8C	Putative uncharacterized protein	0	conserved hypothetical protein	CAG45606
FTL_1867	Q2A1B8	A0A0B6E1B6	UPI00006C506B	Protease Y+F313egQ	0	protease yegQ	CAG46359
FTL_0670	Q2A4D0		UPI00006C4CFC	Exodeoxyribonuclease V, alpha subunit	0	Exodeoxyribonuclease V, alpha subunit	CAG46026
FTL_0718	Q2A483	A0A0B3VP85	UPI00006C4D25	Cysteine desulfarase	0	cysteine desulfarase	CAG45859
FTL_1376	Q2A2L5		UPI00006C4EF2	Carbohydrate kinase family protein (YjeF-related protein)	0	carbohydrate kinase family protein (YjeF-related protein)	CAG45371
FTL_0544	Q2A4P0	A0A0B3VQ66	UPI000049C58A	Putative uncharacterized protein	0	conserved hypothetical protein	CAG46197
FTL_0599	Q2A4J3		UPI00006C4CC6	Glycosyl transferase	0	glycosyl transferase	CAG46090
FTL_0676, ligA	Q2A4C4	Q2A4C4	UPI00006C4D01	DNA ligase	0	DNA ligase	CAG46020

## Sheet: No match SchuS4 BLAST
STable 2c. LVS outer membrane proteins that had no protein match after BLASTing against the Schu S4 database.
Locus/gene	Uniprot	Updated Uniprot	Uniparc ID	LVS Protein description
	Accession#	Accession #
FTL_0491	Q2A4T9		UPI00006C4C79	Outer membrane lipoprotein
FTL_0187	Q2A5L9		UPI00006C4B8F	Cyclohexadienyl dehydratase,psueodogene
FTL_0515	Q2A4R8	A0A0B3WHJ2	UPI00006C4C8A	ABC transporter, periplasmic protein
FTL_0814	Q2A410		UPI00006C4D64	Putative uncharacterized protein
FTL_0916	Q2A3S3	A0A0B3VCK0	UPI00006C4DB2	Ketol-acid reductoisomerase
FTL_0767	Q2A440		UPI00006C4D49	Putative uncharacterized protein
FTL_1710	Q2A1R1	A0A0B3VBW2	UPI00006C4FF3	ProP osmoprotectant transporter

## Sheet: blast vs gram-neg
STable 2d. BLAST search results of LVS outer membrane proteins searched against all Gram-negative bacteria except Francisella species.
1E-values shown as zero represent values that are so low that they have been rounded to zero and indicate that there is virtually no possibility that the match is incorrect.
Locus/gene	Uniprot	Updated Uniprot		LVS	LVS Protein description	1E-value	Gram-negative bacteria Protein Description	Uniprot
	Accession#	Accession #	Updated Protein Description	Uniparc ID				Accession #
FTL_1714, groL	P94798	A0A0B3VNP3	60 kDa chaperonin (GroEL protein) (Protein Cpn60)	UPI00006C4FF6	60 kDa chaperonin GroEL	0	60 kDa chaperonin OS=Alteromonas mediterranea (strain DSM 17117 / CIP 110805 / LMG 28347 / Deep ecotype) GN=groL PE=3 SV=1	B4S112
atpE	Q2A1H7	A0A0B3VQR9	ATP synthase subunit c	UPI00006C503C	ATP synthase subunit c	1e-22	ATP synthase subunit c OS=Shewanella woodyi (strain ATCC 51908 / MS32) GN=atpE PE=3 SV=1	B1KQ39
FTL_0336	Q2A578	A0A0B3WIA5	Outer membrane P6 domain protein	UPI00006C4C03	Peptidoglycan-associated lipoprotein, Outer membrane P6 domain protein	7e-24	Outer membrane protein P6 OS=Pasteurella multocida (strain Pm70) GN=pal PE=3 SV=1	Q51886
FTL_1751, tuf	Q2A1M0	A0A0B3VPB3	Elongation factor Tu (EF-Tu)	UPI00006C5017	Elongation factor Tu	0	Elongation factor Tu OS=Hamiltonella defensa subsp. Acyrthosiphon pisum (strain 5AT) GN=tuf PE=3 SV=1	C4K4F8
FTL_1788	Q2A1I9			UPI00006C5033	Succinate dehydrogenase, cytochrome b556	2e-22	Succinate dehydrogenase cytochrome b556 subunit OS=Salmonella typhi GN=sdhC PE=3 SV=1	P63726
FTL_1957	Q2A147	A0A0B3WLK9	Hsp20/alpha crystallin family protein	UPI00006C50A4	Heat shock protein	2e-28	Small heat shock protein C2 OS=Rickettsia felis (strain ATCC VR-1525 / URRWXCal2) GN=hspC2 PE=3 SV=1	Q4UKR8
FTL_0361	Q2A558	A0A0B3VPQ3	LemA family protein	UPI00006C4C12	LemA-like protein	1e-24	Protein LemA OS=Streptococcus gordonii (strain Challis / ATCC 35105 / BCRC 15272 / CH1 / DL1 / V288) GN=lemA PE=2 SV=1	A8AVK0
FTL_1795, atpD	Q2A1I2	A0A0B3VF39	ATP synthase subunit beta (EC 3.6.3.14) (ATP synthase F1 sector subunit beta) (F-ATPase subunit beta)	UPI00006C5038	ATP synthase subunit beta	0	ATP synthase subunit beta OS=Neisseria meningitidis serogroup C / serotype 2a (strain ATCC 700532 / DSM 15464 / FAM18) GN=atpD PE=3 SV=1	A1KW11
FTL_0538, fabZ	Q2A4P5	A0A0B3VXX3	3-hydroxyacyl-[acyl-carrier-protein] dehydratase FabZ (EC 4.2.1.59) ((3R)-hydroxymyristoyl-[acyl-carrier-protein] dehydratase) (Beta-hydroxyacyl-ACP dehydratase)	UPI000049C58E	(3R)-hydroxymyristoyl-[acyl-carrier-protein] dehydratase	5e-44	3-hydroxyacyl-[acyl-carrier-protein] dehydratase FabZ OS=Marinomonas sp. (strain MWYL1) GN=fabZ PE=3 SV=1	A6VUT3
FTL_1042	Q2A3G0	A0A0B3VV97	Peptidyl-prolyl cis-trans isomerase (EC 5.2.1.8)	UPI00006C4E15	Peptidyl-prolyl cis-trans isomerase	2e-23	Peptidyl-prolyl cis-trans isomerase Mip OS=Coxiella burnetii (strain RSA 493 / Nine Mile phase I) GN=mip PE=1 SV=2	P51752
FTL_0895	Q2A3T8	A0A0B6E271	DNA-binding protein HU-beta	UPI00003FC8F2	Histone-like protein HU form B	3e-35	DNA-binding protein HU-beta OS=Neisseria meningitidis serogroup B (strain MC58) GN=hupB PE=3 SV=1	P64389
FTL_1799, atpF	Q2A1H8	A0A0B3VRA2	ATP synthase subunit b (ATP synthase F(0) sector subunit b) (ATPase subunit I) (F-type ATPase subunit b)	UPI00006C503B	ATP synthase subunit b	7e-47	ATP synthase subunit b 2 OS=Marinomonas sp. (strain MWYL1) GN=atpF2 PE=3 SV=1	A6W3T2
FTL_1191, dnaK	Q2A328	A0A0B6E2K9	Chaperone protein DnaK (HSP70) (Heat shock 70 kDa protein) (Heat shock protein 70)	UPI00006C4E6F	Chaperone protein DnaK	0	Chaperone protein DnaK OS=Pseudomonas aeruginosa (strain PA7) GN=dnaK PE=3 SV=1	A6VCL8
FTL_0225, tsf	Q2A5I1	A0A0B3VDN2	Elongation factor Ts (EF-Ts)	UPI00006C4BB3	Elongation factor Ts	1e-120	Elongation factor Ts OS=Legionella pneumophila subsp. pneumophila (strain Philadelphia 1 / ATCC 33152 / DSM 7513) GN=tsf PE=3 SV=2	Q5ZUS9
FTL_0269	Q2A5D8	A0A0B3WHZ6	Glutamate dehydrogenase	UPI00006C4BCD	NAD(P)-specific glutamate dehydrogenase	6e-180	NADP-specific glutamate dehydrogenase OS=Haemophilus influenzae (strain ATCC 51907 / DSM 11121 / KW20 / Rd) GN=gdhA PE=3 SV=1	P43793
FTL_0903	Q2A3T0	A0A0B6E534	HflK protein	UPI00006C4DAD	HflK protein	2e-76	Protein HflK OS=Haemophilus influenzae (strain ATCC 51907 / DSM 11121 / KW20 / Rd) GN=hflK PE=3 SV=1	P44546
FTL_1442	Q2A2F5	A0A0B6DVP6	Enoyl-[acyl-carrier-protein] reductase [NADH] (EC 1.3.1.9)	UPI00006C4F23	Enoyl-[acyl-carrier-protein] reductase [NADH]	6e-110	Enoyl-[acyl-carrier-protein] reductase [NADH] FabI OS=Pseudomonas aeruginosa (strain ATCC 15692 / DSM 22644 / CIP 104116 / JCM 14847 / LMG 12228 / 1C / PRS 101 / PAO1) GN=fabI PE=1 SV=1	Q9ZFE4
FTL_1553, sucC	Q2A253	A7NDR1	Succinate--CoA ligase [ADP-forming] subunit beta (EC 6.2.1.5) (Succinyl-CoA synthetase subunit beta) (SCS-beta)	UPI00006C4F72	Succinyl-CoA ligase [ADP-forming] subunit beta	3e-148	Malate--CoA ligase subunit beta OS=Methylobacterium extorquens (strain ATCC 14718 / DSM 1338 / JCM 2805 / NCIMB 9133 / AM1) GN=mtkA PE=3 SV=2	P53594
FTL_1137	Q2A379	A0A0B3WI34	3-oxoacyl-[acyl-carrier-protein] synthase 2 (EC 2.3.1.179)	UPI00006C4E57	3-oxoacyl-[acyl-carrier-protein] synthase 2	2e-170	3-oxoacyl-[acyl-carrier-protein] synthase 2 OS=Vibrio cholerae serotype O1 (strain ATCC 39315 / El Tor Inaba N16961) GN=fabF PE=1 SV=3	Q9KQH9
FTL_1783	Q2A1J4			UPI00006C502E	Dihydrolipoamide succinyltransferase component of 2-oxoglutarate dehydrogenase complex	5e-144	Dihydrolipoyllysine-residue succinyltransferase component of 2-oxoglutarate dehydrogenase complex OS=Pseudomonas aeruginosa (strain ATCC 15692 / DSM 22644 / CIP 104116 / JCM 14847 / LMG 12228 / 1C / PRS 101 / PAO1) GN=sucB PE=3 SV=1	Q9I3D2
FTL_0189	Q2A5L7	A0A0B3VQH3	Bacterial Cytochrome Ubiquinol Oxidase family protein	UPI00006C4B91	Cytochrome d terminal oxidase, polypeptide subunit I	5e-169	Cytochrome bd-I ubiquinol oxidase subunit 1 OS=Shigella flexneri GN=cydA PE=3 SV=1	P0ABK1
FTL_1797, atpA	Q2A1I0	A0A0B6E767	ATP synthase subunit alpha (EC 3.6.3.14) (ATP synthase F1 sector subunit alpha) (F-ATPase subunit alpha)	UPI00006C503A	ATP synthase subunit alpha	0	ATP synthase subunit alpha OS=Thioalkalivibrio sulfidiphilus (strain HL-EbGR7) GN=atpA PE=3 SV=1	B8GRC0
FTL_1060	Q2A3E5	A0A0B6DTX4	D-alanyl-D-alanine carboxypeptidase family protein	UPI00006C4E21	D-alanyl-D-alanine carboxypeptidase (Penicillin binding protein) family protein	1e-61	D-alanyl-D-alanine carboxypeptidase DacD OS=Escherichia coli (strain K12) GN=dacD PE=1 SV=3	P33013
FTL_0194	Q2A5L2			UPI00006C4B96	Cytochrome O ubiquinol oxidase subunit IV	2e-23	Cytochrome bo(3) ubiquinol oxidase subunit 4 OS=Escherichia coli (strain K12) GN=cyoD PE=1 SV=1	P0ABJ6
FTL_1899	Q2A193	A0A0B3VDS6	Glutamine synthetase (EC 6.3.1.2)	UPI00006C5082	Glutamine synthetase	3e-104	Glutamine synthetase 2 OS=Bradyrhizobium diazoefficiens (strain JCM 10833 / IAM 13628 / NBRC 14792 / USDA 110) GN=glnII PE=3 SV=2	P04772
FTL_1554	Q2A252	A0A0B3VCG3	Succinate--CoA ligase [ADP-forming] subunit alpha (EC 6.2.1.5)	UPI00006C4F73	Succinyl-CoA ligase [ADP-forming] subunit alpha	5e-108	Malate--CoA ligase subunit alpha OS=Methylobacterium extorquens (strain ATCC 14718 / DSM 1338 / JCM 2805 / NCIMB 9133 / AM1) GN=mtkB PE=3 SV=2	P53595
FTL_0898, hfq	Q2A3T5	A0A0B3VWF4	RNA-binding protein Hfq	UPI00006C4DA8	RNA-binding Protein Hfq	2e-35	RNA-binding protein Hfq OS=Alkalilimnicola ehrlichii (strain ATCC BAA-1101 / DSM 17681 / MLHE-1) GN=hfq PE=3 SV=1	Q0AB60
FTL_1789	Q2A1I8	A0A0B6CZX8	Citrate synthase	UPI00006C5034	Citrate synthase	4e-163	Citrate synthase OS=Pseudomonas aeruginosa (strain ATCC 15692 / DSM 22644 / CIP 104116 / JCM 14847 / LMG 12228 / 1C / PRS 101 / PAO1) GN=gltA PE=3 SV=2	P14165
FTL_1504, katG	Q2A298	A0A0B3VQE2	Catalase-peroxidase (CP) (EC 1.11.1.21) (Peroxidase/catalase)	UPI0000E26CC5	Catalase-peroxidase	0	Catalase-peroxidase OS=Yersinia pseudotuberculosis serotype O:1b (strain IP 31758) GN=katG PE=3 SV=1	A7FLT3
FTL_0311	Q2A598	A0A0B3VDP3	Dihydrolipoyl dehydrogenase (EC 1.8.1.4)	UPI00006C4BF2	Dihydrolipoyl dehydrogenase	0	Dihydrolipoyl dehydrogenase OS=Vibrio cholerae serotype O1 (strain ATCC 39315 / El Tor Inaba N16961) GN=lpd PE=3 SV=1	Q9KPF6
FTL_1678	Q2A1U2	A0A0B3VQN0	LD-carboxypeptidase family protein	UPI00006C4FD6	Putative uncharacterized protein	3e-17	Murein tetrapeptide carboxypeptidase OS=Pseudomonas aeruginosa (strain ATCC 15692 / DSM 22644 / CIP 104116 / JCM 14847 / LMG 12228 / 1C / PRS 101 / PAO1) GN=PA5198 PE=1 SV=1	Q9HTZ1
FTL_0703, glyA	Q2A498	A0A0B6E424	Serine hydroxymethyltransferase OS=Francisella tularensis subsp. holarctica GN=glyA PE=3 SV=1	UPI00006C4D16	Serine hydroxymethyltransferase	0	Serine hydroxymethyltransferase OS=Halorhodospira halophila (strain DSM 244 / SL1) GN=glyA PE=3 SV=1	A1WVG6
FTL_0002	Q2A639	A0A0B3VFA9	DNA polymerase III subunit beta (EC 2.7.7.7)	UPI000049C18E	DNA polymerase III, beta chain	9e-90	DNA polymerase III subunit beta OS=Pseudomonas putida (strain ATCC 47054 / DSM 6125 / NCIMB 11950 / KT2440) GN=dnaN PE=3 SV=1	P0A120
FTL_0207	Q2A5J9	A0A0B3VPU6	Pyroglutamyl-peptidase I (EC 3.4.19.3)	UPI00006C4BA2	Pyrrolidone-carboxylate peptidase	2e-74	Pyrrolidone-carboxylate peptidase OS=Thermosipho africanus (strain TCF52B) GN=pcp PE=3 SV=1	B7IEE2
FTL_1701	Q2A1S0	A0A0B6CJT5	Fructose-1,6-bisphosphatase	UPI00006C4FEA	GlpX protein	7e-104	Fructose-1,6-bisphosphatase class 2 OS=Bacillus subtilis (strain 168) GN=glpX PE=1 SV=1	Q03224
FTL_0904	Q2A3S9	A0A0B3VWL4	Protein HflC	UPI00006C4DAE	Protein HflC	7e-72	Protein HflC OS=Haemophilus influenzae (strain ATCC 51907 / DSM 11121 / KW20 / Rd) GN=hflC PE=3 SV=1	P44545
FTL_1527, eno	Q2A278	Q2A278	Enolase (EC 4.2.1.11) (2-phospho-D-glycerate hydro-lyase) (2-phosphoglycerate dehydratase)	UPI00006C4F60	Enolase	0	Enolase OS=Clostridium tetani (strain Massachusetts / E88) GN=eno PE=3 SV=1	Q898R0
FTL_0192	Q2A5L4	A0A0B3VXH7	Cytochrome o ubiquinol oxidase, subunit I	UPI00006C4B94	Cytochrome O ubiquinol oxidase subunit I	0	Cytochrome bo(3) ubiquinol oxidase subunit 1 OS=Escherichia coli O6:H1 (strain CFT073 / ATCC 700928 / UPEC) GN=cyoB PE=3 SV=1	P0ABI9
FTL_1309	Q2A2S2	A0A0B3WHY1	Acetyl-coenzyme A carboxylase carboxyl transferase subunit beta (ACCase subunit beta) (Acetyl-CoA carboxylase carboxyltransferase subunit beta) (EC 6.4.1.2)	UPI00006C4EC7	Acetyl-CoA carboxylase beta subunit	4e-129	Acetyl-coenzyme A carboxylase carboxyl transferase subunit beta OS=Proteus mirabilis (strain HI4320) GN=accD PE=3 SV=1	B4EZF5
FTL_1139	Q2A377	A0A0B3VC13	3-oxoacyl-[acyl-carrier-protein] reductase (EC 1.1.1.100)	UPI000049C520	3-oxoacyl-(Acyl-carrier-protein) reductase	7e-111	3-oxoacyl-[acyl-carrier-protein] reductase FabG OS=Haemophilus influenzae (strain ATCC 51907 / DSM 11121 / KW20 / Rd) GN=fabG PE=3 SV=1	P43713
FTL_0583	Q2A4K9	A0A0B3WL67	Acetyl-CoA C-acyltransferase family protein (EC 2.3.1.16)	UPI0000450040	3-ketoacyl-CoA thiolase	1e-126	3-ketoacyl-CoA thiolase OS=Bacillus subtilis (strain 168) GN=fadA PE=2 SV=1	O32177
FTL_1461	Q2A2E0	A0A0B6ECI6	Purine-nucleoside phosphorylase (EC 2.4.2.1)	UPI00006C4F2F	Purine nucleoside phosphorylase	3e-65	Purine nucleoside phosphorylase DeoD-type OS=Clostridium beijerinckii (strain ATCC 51743 / NCIMB 8052) GN=deoD PE=3 SV=1	A6M0X2
FTL_1179	Q2A340	A0A0B3VE81	Ribosomal subunit interface protein	UPI00006C4E66	Sigma-54 modulation protein	8e-29	Ribosome hibernation promoting factor OS=Pseudomonas putida (strain ATCC 47054 / DSM 6125 / NCIMB 11950 / KT2440) GN=hpf PE=3 SV=1	P0A147
FTL_1521	Q2A284			UPI00006C4F5A	Chitinase family 18 protein	9e-19	Chitinase ChiA OS=Flavobacterium johnsoniae (strain ATCC 17061 / DSM 2064 / UW101) GN=chiA PE=1 SV=1	A5FB63
FTL_1785	Q2A1J2	A0A0B3VQ75	Succinate dehydrogenase iron-sulfur subunit (EC 1.3.5.1)	UPI00006C5030	Succinate dehydrogenase iron-sulfur protein	2e-46	Fumarate reductase iron-sulfur subunit OS=Mycobacterium tuberculosis (strain CDC 1551 / Oshkosh) GN=frdB PE=3 SV=1	P9WN88
FTL_0387	Q2A542	A0A0B3VQN7	Aminotransferase (EC 2.6.1.-)	UPI00006C4C1F	Aspartate transaminase	6e-48	Aspartate aminotransferase OS=Thermus thermophilus (strain HB8 / ATCC 27634 / DSM 579) GN=aspC PE=1 SV=1	Q56232
FTL_0191	Q2A5L5	A0A0G2PDS6	Ubiquinol oxidase subunit 2	UPI00006C4B93	Cytochrome O ubiquinol oxidase subunit II	3e-86	Cytochrome bo(3) ubiquinol oxidase subunit 2 OS=Escherichia coli (strain K12) GN=cyoA PE=1 SV=1	P0ABJ1
FTL_1637	Q2A1X6			UPI00006C4FB7	Lipoprotein	7e-23	Probable phospholipid-binding lipoprotein MlaA OS=Shigella flexneri GN=mlaA PE=1 SV=1	P43262
prs	Q2A3P2	A0A0B6CP06	Ribose-phosphate pyrophosphokinase (RPPK) (EC 2.7.6.1) (5-phospho-D-ribosyl alpha-1-diphosphate) (Phosphoribosyl diphosphate synthase) (Phosphoribosyl pyrophosphate synthase)	UPI00006C4DCE	Ribose-phosphate pyrophosphokinase	9e-135	Ribose-phosphate pyrophosphokinase OS=Ralstonia solanacearum (strain GMI1000) GN=prs PE=3 SV=1	Q8Y2E1
FTL_0094	Q2A5V6	A0A0B3VWM4	Chaperone protein ClpB	UPI00006C4B4A	ClpB chaperone protein	0	Chaperone protein ClpB OS=Vibrio cholerae serotype O1 (strain ATCC 39315 / El Tor Inaba N16961) GN=clpB PE=3 SV=1	Q9KU18
FTL_0539	Q2A4P4	A0A0B3VQ60	Acyl-[acyl-carrier-protein]--UDP-N-acetylglucosamine O-acyltransferase (EC 2.3.1.129)	UPI00006C4C9B	Acyl-(Acyl-carrier-protein)--UDP-N-acetylglucosam ine O-acyltransferase	3e-75	Acyl-[acyl-carrier-protein]--UDP-N-acetylglucosamine O-acyltransferase OS=Janthinobacterium sp. (strain Marseille) GN=lpxA PE=3 SV=1	A6SZN9
FTL_1146	Q2A370	A0A0B3VMU7	Glyceraldehyde-3-phosphate dehydrogenase (EC 1.2.1.-)	UPI00006C4E5C	Glyceraldehyde-3-phosphate dehydrogenase	2e-160	Glyceraldehyde-3-phosphate dehydrogenase OS=Clostridium acetobutylicum (strain ATCC 824 / DSM 792 / JCM 1419 / LMG 5710 / VKM B-1787) GN=gap PE=1 SV=1	O52631
FTL_1790	Q2A1I7	A0A0B3WLC8	Major Facilitator Superfamily protein	UPI00006C5035	Major facilitator superfamily (MFS) tranport protein	9e-90	Protein AmpG OS=Escherichia coli (strain K12) GN=ampG PE=1 SV=1	P0AE16
FTL_1140	Q2A376	A0A0B3VW26	Malonyl CoA-acyl carrier protein transacylase (EC 2.3.1.39)	UPI000049C51F	Malonyl coA-acyl carrier protein transacylase	4e-97	Malonyl CoA-acyl carrier protein transacylase OS=Haemophilus influenzae (strain ATCC 51907 / DSM 11121 / KW20 / Rd) GN=fabD PE=3 SV=1	P43712
FTL_1275, bioD	Q2A2V6	A0A0B3VY85	ATP-dependent dethiobiotin synthetase BioD (EC 6.3.3.3) (DTB synthetase) (Dethiobiotin synthase)	UPI00006C4EAB	ATP-dependent dethiobiotin synthetase BioD	2e-37	ATP-dependent dethiobiotin synthetase BioD OS=Legionella pneumophila subsp. pneumophila (strain Philadelphia 1 / ATCC 33152 / DSM 7513) GN=bioD PE=3 SV=1	Q5ZVG5
FTL_1233	Q2A2Y8	A0A0B6CZT3	Amino acid permease family protein	UPI00006C4E90	Amino acid antiporter	1e-51	Glutamate/gamma-aminobutyrate antiporter OS=Lactococcus lactis subsp. lactis (strain IL1403) GN=gadC PE=3 SV=1	Q9CG19
FTL_0309	Q2A5A0	A0A0B3VQ10	Pyruvate dehydrogenase E1 component (EC 1.2.4.1)	UPI00006C4BF0	Pyruvate dehydrogenase E1 component	0	Pyruvate dehydrogenase E1 component OS=Pseudomonas aeruginosa (strain ATCC 15692 / DSM 22644 / CIP 104116 / JCM 14847 / LMG 12228 / 1C / PRS 101 / PAO1) GN=aceE PE=3 SV=2	Q59637
FTL_0438	Q2A4Z2	A0A0B3VV71	Malic enzyme, NAD binding domain protein	UPI00006C4C48	NAD-dependent malic enzyme	3e-163	Probable NAD-dependent malic enzyme 3 OS=Bacillus subtilis (strain 168) GN=malS PE=3 SV=1	O34389
FTL_0879	Q2A3V3	A0A0B3VPP7	Beta-lactamase (EC 3.5.2.6)	UPI00006C4D99	Beta-lactamase	7e-43	Beta-lactamase OS=Mycobacterium bovis (strain ATCC BAA-935 / AF2122/97) GN=blaC PE=3 SV=1	P0A5I7
FTL_1786	Q2A1J1	G9L957	Succinate dehydrogenase flavoprotein subunit (EC 1.3.5.1)	UPI00006C5031	Succinate dehydrogenase, catalytic and NAD/flavoprotein subunit	3e-138	Fumarate reductase flavoprotein subunit OS=Escherichia coli (strain K12) GN=frdA PE=1 SV=3	P00363
FTL_0837	Q2A3Z3			UPI00006C4D75	D-methionine binding transport protein, ABC transporter, membrane and periplasmic protein	4e-75	D-methionine-binding lipoprotein MetQ OS=Salmonella typhi GN=metQ PE=3 SV=1	Q8Z992
acpP	Q2A378	A0A0B6CYK1	Acyl carrier protein (ACP)	UPI000049C521	Acyl carrier protein	5e-32	Acyl carrier protein OS=Shewanella oneidensis (strain MR-1) GN=acpP PE=3 SV=1	Q8EDH4
fabH	Q2A375			UPI00006C4E58	3-oxoacyl-[acyl-carrier-protein] synthase 3	3e-121	3-oxoacyl-[acyl-carrier-protein] synthase 3 OS=Neisseria meningitidis serogroup B (strain MC58) GN=fabH PE=3 SV=1	Q9JXR6
FTL_0596	Q2A4J6	A0A0B6E8E9	Nucleotide sugar dehydrogenase family protein	UPI00006C4CC3	UDP-glucose/GDP-mannose dehydrogenase	7e-46	NDP-N-acetyl-D-galactosaminuronic acid dehydrogenase OS=Ralstonia solanacearum (strain GMI1000) GN=epsD PE=3 SV=1	P58591
FTL_0267, htpG	Q2A5E0	A0A0B6CXP1	Chaperone protein HtpG (Heat shock protein HtpG) (High temperature protein G)	UPI00006C4BCC	Chaperone protein HtpG	0	Chaperone protein HtpG OS=Dechloromonas aromatica (strain RCB) GN=htpG PE=3 SV=1	Q47GZ8
FTL_0295, accA	Q2A5B4	A0A0B3VD68	Acetyl-coenzyme A carboxylase carboxyl transferase subunit alpha (ACCase subunit alpha) (Acetyl-CoA carboxylase carboxyltransferase subunit alpha) (EC 6.4.1.2)	UPI00006C4BE2	Acetyl-coenzyme A carboxylase carboxyl transferase subunit alpha	2e-136	Acetyl-coenzyme A carboxylase carboxyl transferase subunit alpha OS=Dechloromonas aromatica (strain RCB) GN=accA PE=3 SV=2	Q47HT1
FTL_1419	Q2A2H8	A0A0B3VE13	Cyanophycinase (EC 3.4.15.6)	UPI000049C3AD	Cyanophycinase	4e-63	Cyanophycinase OS=Thermosynechococcus elongatus (strain BP-1) GN=cphB PE=3 SV=1	P0C8P3
pepA	Q2A2C2	A0A0E2ZLP9	Probable cytosol aminopeptidase (Leucine aminopeptidase) (Leucyl aminopeptidase)	UPI000049C4FA	Probable cytosol aminopeptidase	1e-114	Probable cytosol aminopeptidase OS=Pseudoalteromonas atlantica (strain T6c / ATCC BAA-1087) GN=pepA PE=3 SV=1	Q15PX4
FTL_1907, ftsZ	Q9ZAW3	A0A0B3VCI9	Cell division protein FtsZ	UPI000012AD1C	Cell division protein FtsZ	2e-132	Cell division protein FtsZ OS=Escherichia coli O6:H1 (strain CFT073 / ATCC 700928 / UPEC) GN=ftsZ PE=3 SV=1	P0A9A7
FTL_0585	Q2A4K7	A0A0B3VRU5	Uncharacterized protein	UPI00006C4CBA	Acyl-CoA dehydrogenase	0	Acyl-coenzyme A dehydrogenase OS=Escherichia coli (strain K12) GN=fadE PE=2 SV=2	Q47146
FTL_1798, atpH	Q2A1H9	A0A0B3WKM0	ATP synthase subunit delta (ATP synthase F(1) sector subunit delta) (F-type ATPase subunit delta)	UPI000049C1B3	ATP synthase subunit delta	2e-35	ATP synthase subunit delta OS=Acinetobacter baylyi (strain ATCC 33305 / BD413 / ADP1) GN=atpH PE=3 SV=1	Q6FFK3
FTL_0960	Q2A3N1	A0A0B3VRB8	Pyridine nucleotide-disulfide oxidoreductase family protein	UPI00006C4DD7	Soluble pyridine nucleotide transhydrogenase	1e-64	Dihydrolipoyl dehydrogenase OS=Chlamydia muridarum (strain MoPn / Nigg) GN=lpdA PE=3 SV=1	Q9PJI3
FTL_1478	Q2A2C3	A0A0B3VVT8	Inosine-5'-monophosphate dehydrogenase (IMP dehydrogenase) (IMPD) (IMPDH) (EC 1.1.1.205)	UPI00006C4F3A	Inosine-5'-monophosphate dehydrogenase	0	Inosine-5'-monophosphate dehydrogenase OS=Pasteurella multocida (strain Pm70) GN=guaB PE=3 SV=1	Q9L6B7
FTL_1522	Q2A283	A0A0B3VRM3	2-amino-3-ketobutyrate coenzyme A ligase (AKB ligase) (EC 2.3.1.29) (Glycine acetyltransferase)	UPI00006C4F5B	2-amino-3-ketobutyrate coenzyme A ligase	0	2-amino-3-ketobutyrate coenzyme A ligase OS=Shigella flexneri GN=kbl PE=3 SV=1	P0AB79
FTL_1821	Q2A1F9	A0A0B3VZF1	NADH-ubiquinone/plastoquinone oxidoreductase chain 6 family protein	UPI000049C1A3	NADH dehydrogenase I, J subunit	2e-24	NADH-quinone oxidoreductase subunit J OS=Rickettsia felis (strain ATCC VR-1525 / URRWXCal2) GN=nuoJ PE=3 SV=1	Q4UK29
FTL_1272, bioB	Q2A2V9	A0A0B3VR27	Biotin synthase (EC 2.8.1.6)	UPI00006C4EA8	Biotin synthase	1e-129	Biotin synthase OS=Coxiella burnetii (strain Dugway 5J108-111) GN=bioB PE=3 SV=1	A9KG71
FTL_0234, fusA	Q2A5H2	A0A0B3VPY7	Elongation factor G (EF-G)	UPI00006C4BB9	Elongation factor G	0	Elongation factor G OS=Alcanivorax borkumensis (strain ATCC 700651 / DSM 11573 / NCIMB 13689 / SK2) GN=fusA PE=3 SV=1	Q0VSL8
FTL_0926	Q2A3R3	A0A0B3VYM2	Ferritin (EC 1.16.3.2)	UPI00006C4DBC	Ferritin-like protein	2e-38	Bacterial non-heme ferritin OS=Staphylococcus haemolyticus (strain JCSC1435) GN=ftnA PE=3 SV=1	Q4L7K6
FTL_0310	Q2A599	A0A0G2P9H5	Acetyltransferase component of pyruvate dehydrogenase complex (EC 2.3.1.12)	UPI00006C4BF1	Pyruvate dehydrogenase, E2 component	1e-174	Dihydrolipoyllysine-residue acetyltransferase component of pyruvate dehydrogenase complex OS=Haemophilus influenzae (strain ATCC 51907 / DSM 11121 / KW20 / Rd) GN=aceF PE=3 SV=1	P45118
FTL_1772, acn	Q2A1K3	A0A0B3VDX1	Aconitate hydratase (Aconitase) (EC 4.2.1.3)	UPI00006C5026	Aconitate hydratase	0	Aconitate hydratase A OS=Thermus thermophilus (strain HB8 / ATCC 27634 / DSM 579) GN=acoA PE=3 SV=1	Q5SMF6
FTL_1591	Q2A222	A0A0B3VQ70	Acetyl-CoA carboxylase, biotin carboxylase subunit (EC 6.3.4.14)	UPI00006C4F8F	Acetyl-CoA carboxylase, biotin carboxylase subunit	0	Biotin carboxylase OS=Haemophilus influenzae (strain ATCC 51907 / DSM 11121 / KW20 / Rd) GN=accC PE=1 SV=1	P43873
FTL_0020, aspS	Q2A622	A0A0B3VZE6	Aspartate--tRNA ligase	UPI00006C4B0C	Aspartyl-tRNA synthetase	1e-20	Lysylphosphatidylglycerol biosynthesis bifunctional protein LysX OS=Mycobacterium abscessus (strain ATCC 19977 / DSM 44196 / CIP 104536 / JCM 13569 / NCTC 13031 / TMC 1543) GN=lysX PE=3 SV=1	B1MAX9
FTL_1503	Q2A299	A0A0B3VPQ1	dGTPase family protein (EC 3.1.5.1)	UPI00006C4F4D	Deoxyguanosinetriphosphate triphosphohydrolase	4e-111	Deoxyguanosinetriphosphate triphosphohydrolase-like protein 2 OS=Rhizobium loti (strain MAFF303099) GN=mlr6429 PE=3 SV=1	Q989G8
FTL_0716, lgt	Q2A485	A0A0B6CS09	Prolipoprotein diacylglyceryl transferase (EC 2.4.99.-)	UPI00006C4D23	Prolipoprotein diacylglyceryl transferase	9e-99	Prolipoprotein diacylglyceryl transferase OS=Pseudomonas aeruginosa (strain PA7) GN=lgt PE=3 SV=1	A6UYE4
FTL_0789	Q2A428	A0A0B3VV52	Aminotransferase (EC 2.6.1.-)	UPI00006C4D54	Aspartate aminotransferase	4e-106	Aspartate aminotransferase OS=Rickettsia felis (strain ATCC VR-1525 / URRWXCal2) GN=aatA PE=3 SV=1	Q4UND3
FTL_1571	Q2A242	A0A0B6D0U7	Thioredoxin reductase (EC 1.8.1.9)	UPI00006C4F7D	Thioredoxin reductase	1e-40	Alkyl hydroperoxide reductase subunit F OS=Staphylococcus aureus (strain N315) GN=ahpF PE=1 SV=1	P99118
FTL_0480	Q2A4V0	A0A0B3VR68	Glycine dehydrogenase (aminomethyl-transferring) (EC 1.4.4.2)	UPI00006C4C6E	Glycine cleavage system P protein, subunit 2	0	Probable glycine dehydrogenase (decarboxylating) subunit 2 OS=Nitrosospira multiformis (strain ATCC 25196 / NCIMB 11849 / C 71) GN=gcvPB PE=3 SV=1	Q2YCK3
def2	Q2A4V7			UPI00006C4C68	Peptide deformylase 2	1e-22	Peptide deformylase 2 OS=Ralstonia solanacearum (strain GMI1000) GN=def2 PE=3 SV=1	Q8XZJ6
FTL_1640	Q2A1X3	A0A0B6E3A8	Amino acid permease family protein	UPI00006C4FBA	Amino acid transporter protein	5e-43	Aspartate-proton symporter OS=Bacillus subtilis (strain 168) GN=yveA PE=1 SV=1	O07002
FTL_0923	Q2A3R6	A0A0B3VQW3	Uncharacterized protein	UPI00006C4DB9	Glutaredoxin 2	2e-29	Glutaredoxin-2 OS=Escherichia coli O6:H1 (strain CFT073 / ATCC 700928 / UPEC) GN=grxB PE=3 SV=1	P0AC60
FTL_1149	Q2A367	A0A0B3VC37	Fructose-bisphosphate aldolase, class II, Calvin cycle subtype (EC 4.1.2.13)	UPI00006C4E5F	Fructose-1,6-bisphosphate aldolase	0	Fructose-bisphosphate aldolase OS=Pseudomonas aeruginosa (strain ATCC 15692 / DSM 22644 / CIP 104116 / JCM 14847 / LMG 12228 / 1C / PRS 101 / PAO1) GN=fba PE=3 SV=1	Q9I5Y1
FTL_1796, atpG	Q2A1I1	Q2A1I1	ATP synthase gamma chain (ATP synthase F1 sector gamma subunit) (F-ATPase gamma subunit)	UPI00006C5039	ATP synthase gamma chain	1e-102	ATP synthase gamma chain OS=Pseudomonas stutzeri (strain A1501) GN=atpG PE=3 SV=1	A4VS63
FTL_0865	Q2A3W5	A0A0B3VW13	MFS transporter, sugar porter family protein	UPI00006C4D8E	Major facilitator superfamily (MFS) transport protein	7e-62	Probable metabolite transport protein CsbC OS=Bacillus subtilis (strain 168) GN=csbC PE=1 SV=3	P46333
FTL_1825	Q2A1F5	A0A0B6E1V1	NADH oxidoreductase (Quinone), F subunit (EC 1.6.5.11)	UPI00006C504B	NADH dehydrogenase I, F subunit	2e-148	NADH-quinone oxidoreductase subunit F OS=Rickettsia bellii (strain RML369-C) GN=nuoF PE=3 SV=1	Q1RHA0
FTL_1897	Q2A195	A0A0B3WJY6	Lipocalin-like domain protein	UPI00006C5080	Outer membrane lipoprotein	4e-57	Outer membrane lipoprotein Blc OS=Vibrio cholerae serotype O1 (strain ATCC 39315 / El Tor Inaba N16961) GN=blc PE=3 SV=2	Q08790
FTL_0987, mdh	Q2A3K7	A7NC13	Malate dehydrogenase (EC 1.1.1.37)	UPI00000C067D	Malate dehydrogenase	5e-150	Malate dehydrogenase OS=Sphingomonas wittichii (strain RW1 / DSM 6014 / JCM 10273) GN=mdh PE=3 SV=1	A5V5U9
FTL_0743	Q2A460	A0A0B3WJL9	Short chain dehydrogenase family protein	UPI00006C4D36	Oxidoreductase, short-chain dehydrogenase family protein	2e-26	Sulfoacetaldehyde reductase OS=Chromohalobacter salexigens (strain DSM 3043 / ATCC BAA-138 / NCIMB 13768) GN=isfD PE=1 SV=1	Q1R183
FTL_1592	Q2A221	A0A0B6CNC5	Acetyl-CoA carboxylase, biotin carboxyl carrier protein	UPI00006C4F90	Acetyl-CoA carboxylase, biotin carboxyl carrier protein subunit	3e-33	Biotin carboxyl carrier protein of acetyl-CoA carboxylase OS=Escherichia coli O6:H1 (strain CFT073 / ATCC 700928 / UPEC) GN=accB PE=3 SV=1	P0ABD9
FTL_0864	Q2A3W6			UPI00006C4D8D	SIS domain protein	5e-31	Glutamine--fructose-6-phosphate aminotransferase [isomerizing] OS=Bartonella henselae (strain ATCC 49882 / DSM 28221 / Houston 1) GN=glmS PE=3 SV=3	Q6G322
FTL_1602	Q2A211	A0A0B3VZ04	Delta-aminolevulinic acid dehydratase (EC 4.2.1.24)	UPI000049C2BF	Delta-aminolevulinic acid dehydratase	5e-130	Delta-aminolevulinic acid dehydratase OS=Bacillus halodurans (strain ATCC BAA-125 / DSM 18197 / FERM 7344 / JCM 9153 / C-125) GN=hemB PE=3 SV=1	Q9K8G2
FTL_0218, gltX	Q2A5I8	A0A0B3VXJ9	Glutamate--tRNA ligase (EC 6.1.1.17) (Glutamyl-tRNA synthetase)	UPI00006C4BAC	Glutamyl-tRNA synthetase	7e-65	Glutamyl-Q tRNA(Asp) synthetase OS=Symbiobacterium thermophilum (strain T / IAM 14863) GN=gluQ PE=3 SV=1	Q67KZ3
FTL_1492	Q2A2A9	A0A0B3VB69	ROK family protein	UPI00006C4F44	Fructokinase	2e-19	Glucokinase OS=Bacillus halodurans (strain ATCC BAA-125 / DSM 18197 / FERM 7344 / JCM 9153 / C-125) GN=glcK PE=3 SV=1	Q9KCZ4
FTL_1671	Q2A1U6	A0A0B6EAB0	Efflux transporter, RND family, MFP subunit	UPI00006C4FD2	Efflux protein, RND family, MFP subunit	1e-22	Multidrug resistance protein MdtA OS=Cronobacter turicensis (strain DSM 18703 / LMG 23827 / z3032) GN=mdtA PE=3 SV=2	C9XVZ5
FTL_0964, hslU	Q2A3M7	A4IY57	ATP-dependent protease ATPase subunit HslU (Unfoldase HslU)	UPI000049C35C	ATP-dependent protease ATPase subunit HslU	0	ATP-dependent protease ATPase subunit HslU OS=Marinobacter hydrocarbonoclasticus (strain ATCC 700491 / DSM 11845 / VT8) GN=hslU PE=3 SV=1	A1TYU5
FTL_0178, oxaA	Q2A5M8	A0A0B3VQ05	Membrane protein insertase YidC (Foldase YidC) (Membrane integrase YidC) (Membrane protein YidC)	UPI00006C4B89	Inner membrane protein OxaA	3e-53	Membrane protein insertase YidC OS=Aquifex aeolicus (strain VF5) GN=yidC PE=3 SV=1	O66561
FTL_0674, panB	Q2A4C6	A0A0B3VBK8	3-methyl-2-oxobutanoate hydroxymethyltransferase (EC 2.1.2.11) (Ketopantoate hydroxymethyltransferase)	UPI0001588898	3-methyl-2-oxobutanoate hydroxymethyltransferase	9e-108	3-methyl-2-oxobutanoate hydroxymethyltransferase OS=Bdellovibrio bacteriovorus (strain ATCC 15356 / DSM 50701 / NCIB 9529 / HD100) GN=panB PE=3 SV=1	Q6MHI3
FTL_1672	Q2A1U5			UPI00006C4FD3	Transporter AcrB/AcrD/AcrF family	3e-152	Efflux pump membrane transporter BepE OS=Brucella suis biovar 1 (strain 1330) GN=bepE PE=1 SV=1	Q8G2M6
carB	Q2A614	A0A0B6E9J5	Carbamoyl-phosphate synthase large chain (EC 6.3.5.5) (Carbamoyl-phosphate synthetase ammonia chain)	UPI00006C4B13	Carbamoyl-phosphate synthase large chain	0	Carbamoyl-phosphate synthase large chain OS=Agrobacterium fabrum (strain C58 / ATCC 33970) GN=carB PE=3 SV=2	Q8UDE9
FTL_0892, clpP	Q2A3U1	A0A0B3VBC0	ATP-dependent Clp protease proteolytic subunit (EC 3.4.21.92) (Endopeptidase Clp)	UPI000049C32F	ATP-dependent Clp protease proteolytic subunit	7e-106	ATP-dependent Clp protease proteolytic subunit OS=Burkholderia thailandensis (strain ATCC 700388 / DSM 13276 / CIP 106301 / E264) GN=clpP PE=3 SV=1	Q2SWQ6
FTL_1523, tdh	Q2A282	A0A0B3WKZ7	L-threonine 3-dehydrogenase (TDH) (EC 1.1.1.103)	UPI00006C4F5C	L-threonine 3-dehydrogenase	2e-48	Sorbitol dehydrogenase OS=Bacillus halodurans (strain ATCC BAA-125 / DSM 18197 / FERM 7344 / JCM 9153 / C-125) GN=gutB PE=3 SV=1	Q9Z9U1
infC	Q2A2J1	A0A0B6D2Y3	Translation initiation factor IF-3	UPI000049C3B9	Translation initiation factor IF-3	1e-74	Translation initiation factor IF-3 OS=Pseudomonas entomophila (strain L48) GN=infC PE=3 SV=1	Q1IC14
FTL_1827, nuoD	Q2A1F3	A0A0B3VF86	NADH-quinone oxidoreductase subunit D (EC 1.6.5.11) (NADH dehydrogenase I subunit D) (NDH-1 subunit D)	UPI00006C504C	NADH-quinone oxidoreductase subunit D	0	NADH-quinone oxidoreductase subunit D OS=Ruthia magnifica subsp. Calyptogena magnifica GN=nuoD PE=3 SV=1	A1AVR5
FTL_0372, gpsA	Q2A554	A0A0B6CM18	Glycerol-3-phosphate dehydrogenase [NAD(P)+] (EC 1.1.1.94) (NAD(P)H-dependent glycerol-3-phosphate dehydrogenase)	UPI00006C4C16	Glycerol-3-phosphate dehydrogenase [NAD(P)+]	5e-93	Glycerol-3-phosphate dehydrogenase [NAD(P)+] OS=Bartonella tribocorum (strain CIP 105476 / IBS 506) GN=gpsA PE=3 SV=1	A9IM16
FTL_0552	Q2A4N4	A0A0B6E4M4	Uncharacterized protein	UPI00006C4CA2	Two-component response regulator	2e-54	Transcriptional regulatory protein BasR OS=Salmonella typhimurium (strain LT2 / SGSC1412 / ATCC 700720) GN=basR PE=1 SV=1	P36556
FTL_0691	Q2A4B0	A0A0B6D009	Amino acid/peptide transporter family protein	UPI00006C4D0C	Proton-dependent oligopeptide transport (POT) family protein	1e-112	Dipeptide and tripeptide permease B OS=Vibrio fischeri (strain MJ11) GN=dtpB PE=3 SV=1	B5FDK5
FTL_1912	Q2A180	A0A0B3VCJ4	Ribosomal protein S1	UPI00006C508B	30S ribosomal protein S1	2e-71	4-hydroxy-3-methylbut-2-enyl diphosphate reductase OS=Fusobacterium nucleatum subsp. nucleatum (strain ATCC 25586 / CIP 101130 / JCM 8532 / LMG 13131) GN=ispH PE=3 SV=1	Q8RI52
FTL_1148	Q2A368			UPI00006C4E5E	Pyruvate kinase	2e-164	Pyruvate kinase II OS=Escherichia coli (strain K12) GN=pykA PE=1 SV=3	P21599
FTL_1724	Q2A1P7	A0A0B6D1E6	Outer membrane protein assembly factor BamB	UPI00006C4FFE	Outer membrane protein assembly factor BamB	5e-51	Outer membrane protein assembly factor BamB OS=Kangiella koreensis (strain DSM 16069 / KCTC 12182 / SW-125) GN=bamB PE=3 SV=1	C7R5S3
FTL_1190, grpE	Q2A329	A0A0G2PDZ1	Protein GrpE (HSP-70 cofactor)	UPI000012BB20	Protein GrpE	6e-51	Protein GrpE OS=Chromohalobacter salexigens (strain DSM 3043 / ATCC BAA-138 / NCIMB 13768) GN=grpE PE=3 SV=1	Q1QSW9
FTL_0479, gcvPA	Q2A4V1	A0A0B6CW60	Probable glycine dehydrogenase (decarboxylating) subunit 1 (EC 1.4.4.2) (Glycine cleavage system P-protein subunit 1) (Glycine decarboxylase subunit 1) (Glycine dehydrogenase (aminomethyl-transferring) subunit 1)	UPI00006C4C6D	Probable glycine dehydrogenase [decarboxylating] subunit 1	0	Probable glycine dehydrogenase (decarboxylating) subunit 1 OS=Halorhodospira halophila (strain DSM 244 / SL1) GN=gcvPA PE=3 SV=1	A1WWA5
FTL_1132	Q2A383	A0A0B3WI28	Inositol monophosphatase family protein	UPI000049C523	Inositol-1-monophosphatase	4e-34	Fructose-1,6-bisphosphatase/inositol-1-monophosphatase OS=Thermotoga maritima (strain ATCC 43589 / MSB8 / DSM 3109 / JCM 10099) GN=suhB PE=1 SV=1	O33832
FTL_0453, glmU	Q2A4X7	A0A0E2ZKX0	Bifunctional protein GlmU	UPI000049C28B	Bifunctional protein GlmU	7e-171	Bifunctional protein GlmU OS=Aliivibrio salmonicida (strain LFI1238) GN=glmU PE=3 SV=1	B6EHG2
FTL_0030	Q2A613	A0A0B6CWZ0	Carbamoyl-phosphate synthase small chain (EC 6.3.5.5) (Carbamoyl-phosphate synthetase glutamine chain)	UPI000049C5CC	Carbamoyl-phosphate synthase small chain	2e-139	Carbamoyl-phosphate synthase small chain OS=Zymomonas mobilis subsp. mobilis (strain ATCC 31821 / ZM4 / CP4) GN=carA PE=3 SV=2	O50235
FTL_0838, metN	Q2A3Z2	A0A0B6E391	Methionine import ATP-binding protein MetN (EC 3.6.3.-)	UPI00006C4D76	Methionine import ATP-binding protein MetN	4e-113	Methionine import ATP-binding protein MetN 3 OS=Pectobacterium atrosepticum (strain SCRI 1043 / ATCC BAA-672) GN=metN3 PE=3 SV=1	Q6D1C4
FTL_0586	Q2A4K6			UPI00006C4CBB	Long chain fatty acid CoA ligase	3e-148	Long-chain-fatty-acid--CoA ligase OS=Escherichia coli O6:H1 (strain CFT073 / ATCC 700928 / UPEC) GN=fadD PE=3 SV=1	P69452
FTL_1782, apt	Q2A1J5	A0A0B3VDW0	Adenine phosphoribosyltransferase (APRT) (EC 2.4.2.7)	UPI00006C502D	Adenine phosphoribosyltransferase	8e-64	Adenine phosphoribosyltransferase OS=Microcystis aeruginosa (strain NIES-843) GN=apt PE=3 SV=1	B0JR14
ackA	Q2A626	A0A0B3VQB3	Acetate kinase OS=Francisella tularensis subsp. holarctica GN=ackA PE=3 SV=1	UPI00006C4B08	Acetate kinase	4e-124	Acetate kinase OS=Thermoanaerobacterium thermosaccharolyticum (strain ATCC 7956 / DSM 571 / NCIB 9385 / NCA 3814) GN=ackA PE=3 SV=2	Q59331
FTL_1394	Q2A2K3	A0A0B3VRB2	MFS transporter, sugar porter family protein	UPI00006C4EFD	Galactose-proton symporter, major facilitator superfamily (MFS) transport protein	6e-82	Galactose-proton symporter OS=Escherichia coli (strain K12) GN=galP PE=1 SV=1	P0AEP1
FTL_1432	Q2A2G5	A0A0B6KGV9	Ribulose-phosphate 3-epimerase (EC 5.1.3.1)	UPI00006C4F1A	Ribulose-phosphate 3-epimerase	4e-39	D-allulose-6-phosphate 3-epimerase OS=Escherichia coli (strain K12) GN=alsE PE=1 SV=1	P32719
FTL_1826	Q2A1F4	A0A0B3WLJ3	NADH-quinone oxidoreductase, E subunit	UPI000045027F	NADH dehydrogenase I, E subunit	2e-38	NADH-quinone oxidoreductase subunit E OS=Rickettsia bellii (strain RML369-C) GN=nuoE PE=3 SV=1	Q1RJJ1
FTL_1041	Q2A3G1	A0A0B6D0E1	Polyprenyl synthetase family protein	UPI00006C4E14	Octaprenyl-diphosphate synthase	3e-110	Octaprenyl-diphosphate synthase OS=Shigella flexneri GN=ispB PE=3 SV=1	P0AD58
FTL_0038	Q2A605	A0A0B3VN88	HlyD secretion family protein	UPI00006C4B1B	HlyD family secretion protein	4e-25	Multidrug resistance protein MdtN OS=Escherichia coli O157:H7 GN=mdtN PE=3 SV=1	Q8X5R2
FTL_1251	Q2A2X1	A0A0B6E7I2	Amino acid/peptide transporter family protein	UPI000049C405	Proton-dependent oligopeptide transport (POT) family protein	2e-120	Dipeptide and tripeptide permease A OS=Escherichia coli (strain K12) GN=dtpA PE=1 SV=1	P77304
FTL_1511	Q2A292			UPI00006C4F53	Glycerophosphoryl diester phosphodiesterase family protein	8e-17	Glycerophosphoryl diester phosphodiesterase OS=Bacillus subtilis (strain 168) GN=glpQ PE=3 SV=1	P37965
FTL_1824	Q2A1F6			UPI00006C504A	NADH-quinone oxidoreductase	4e-107	NADH-quinone oxidoreductase subunit G OS=Rickettsia typhi (strain ATCC VR-144 / Wilmington) GN=nuoG PE=3 SV=1	Q68VV2
ppa	Q2A3E4	A0A0B3VNV2	Inorganic pyrophosphatase OS=Francisella tularensis subsp. holarctica GN=ppa PE=3 SV=1	UPI00006C4E22	Inorganic pyrophosphatase	1e-76	Inorganic pyrophosphatase OS=Yersinia pestis GN=ppa PE=3 SV=1	Q8ZB98
FTL_1966	Q2A140	A0A0B3VRM8	Anthranilate synthase component 1 (EC 4.1.3.27)	UPI00006C50AA	Anthranilate synthase component I	9e-64	Aminodeoxychorismate synthase component 1 OS=Bacillus subtilis (strain 168) GN=pabB PE=1 SV=1	P28820
FTL_0806	Q2A414			UPI00006C4D60	Amino acid transporter family protein	6e-44	Aspartate-proton symporter OS=Bacillus subtilis (strain 168) GN=yveA PE=1 SV=1	O07002
FTL_1240	Q2A2Y2	A0A0B3VPV7	Phospho-2-dehydro-3-deoxyheptonate aldolase (EC 2.5.1.54) (3-deoxy-D-arabino-heptulosonate 7-phosphate synthase) (DAHP synthase) (Phospho-2-keto-3-deoxyheptonate aldolase)	UPI00006C4E95	Phospho-2-dehydro-3-deoxyheptonate aldolase	9e-137	Phospho-2-dehydro-3-deoxyheptonate aldolase OS=Haemophilus influenzae (strain ATCC 51907 / DSM 11121 / KW20 / Rd) GN=aroG PE=3 SV=1	P44303
FTL_0553	Q2A4N3	A0A0B6EAC5	Signal peptidase I (EC 3.4.21.89)	UPI00006C4CA3	Signal peptidase I	2e-59	Signal peptidase I OS=Pseudomonas aeruginosa (strain ATCC 15692 / DSM 22644 / CIP 104116 / JCM 14847 / LMG 12228 / 1C / PRS 101 / PAO1) GN=lepB PE=3 SV=1	Q9I5G7
FTL_0188	Q2A5L8	A0A0B3VPT6	Cytochrome d ubiquinol oxidase, subunit II	UPI00006C4B90	Cytochrome d terminal oxidase, polypeptide subunit II	4e-90	Cytochrome bd-I ubiquinol oxidase subunit 2 OS=Escherichia coli (strain K12) GN=cydB PE=1 SV=1	P0ABK2
FTL_1294	Q2A2T7	A0A0B3VNC0	Short chain dehydrogenase family protein	UPI00006C4EB9	Short-chain dehydrogenase/reductase	5e-17	D-beta-hydroxybutyrate dehydrogenase OS=Rhizobium meliloti (strain 1021) GN=bdhA PE=1 SV=1	O86034
FTL_1819	Q2A1G1	A0A0B6CNC7	Proton-translocating NADH-quinone oxidoreductase, chain L family protein	UPI00006C5048	NADH dehydrogenase I, L subunit	0	NADH-quinone oxidoreductase subunit L OS=Neisseria meningitidis serogroup B (strain MC58) GN=nuoL PE=3 SV=1	Q9K1B0
FTL_1749	Q2A1M2	A0A0B6DST8	Transcription termination/antitermination protein NusG	UPI00006C5015	Transcription antitermination protein nusG	4e-66	Transcription termination/antitermination protein NusG OS=Vibrio parahaemolyticus serotype O3:K6 (strain RIMD 2210633) GN=nusG PE=3 SV=2	Q87KP9
FTL_0795, adk	Q2A425	A0A0B6DRD6	Adenylate kinase (AK) (EC 2.7.4.3) (ATP-AMP transphosphorylase) (ATP:AMP phosphotransferase) (Adenylate monophosphate kinase)	UPI00006C4D57	Adenylate kinase	5e-92	Adenylate kinase OS=Chromobacterium violaceum (strain ATCC 12472 / DSM 30191 / JCM 1249 / NBRC 12614 / NCIMB 9131 / NCTC 9757) GN=adk PE=3 SV=1	Q7NSS7
FTL_1780, tpiA	P96763	A0A0B3VQ81	Triosephosphate isomerase (TIM) (TPI) (EC 5.3.1.1) (Triose-phosphate isomerase)	UPI00006C502B	Triosephosphate isomerase	2e-33	L-erythrulose-4-phosphate epimerase OS=Mycobacterium smegmatis (strain ATCC 700084 / mc(2)155) GN=lerI PE=1 SV=1	A0R756
FTL_1071, guaA	Q2A3D4	Q2A3D4	GMP synthase [glutamine-hydrolyzing] (EC 6.3.5.2) (GMP synthetase) (Glutamine amidotransferase)	UPI00006C4E2C	GMP synthase [glutamine-hydrolyzing]	0	GMP synthase [glutamine-hydrolyzing] OS=Methylococcus capsulatus (strain ATCC 33009 / NCIMB 11132 / Bath) GN=guaA PE=3 SV=1	Q60C21
FTL_0800	Q2A420	A0A0B6CWZ9	Type IV pilus secretin PilQ family protein	UPI00006C4D5B	Type IV pilin multimeric outer membrane protein	4e-62	Competence protein E OS=Haemophilus influenzae (strain ATCC 51907 / DSM 11121 / KW20 / Rd) GN=comE PE=3 SV=2	P31772
FTL_0515	Q2A4R8	A0A0B3WHJ2	Outer membrane lipid asymmetry maintenance protein MlaD	UPI00006C4C8A	ABC transporter, periplasmic protein	3e-23	Probable phospholipid ABC transporter-binding protein MlaD OS=Haemophilus influenzae (strain ATCC 51907 / DSM 11121 / KW20 / Rd) GN=mlaD PE=3 SV=1	P45029
FTL_1823, nuoH	Q2A1F7	A0A0B3VS58	NADH-quinone oxidoreductase subunit H (EC 1.6.5.11) (NADH dehydrogenase I subunit H) (NDH-1 subunit H)	UPI000045028C	NADH-quinone oxidoreductase subunit H	4e-157	NADH-quinone oxidoreductase subunit H 2 OS=Nitrosococcus oceani (strain ATCC 19707 / BCRC 17464 / NCIMB 11848 / C-107) GN=nuoH2 PE=3 SV=1	Q3J835
FTL_1399, kdsB	Q2A2J8	Q2A2J8	3-deoxy-manno-octulosonate cytidylyltransferase (EC 2.7.7.38) (CMP-2-keto-3-deoxyoctulosonic acid synthase) (CKS) (CMP-KDO synthase)	UPI00006C4F01	3-deoxy-manno-octulosonate cytidylyltransferase	4e-87	3-deoxy-manno-octulosonate cytidylyltransferase OS=Pseudoalteromonas haloplanktis (strain TAC 125) GN=kdsB PE=3 SV=1	Q3IGX8
FTL_1067	Q2A3D8	A0A0B3VPJ9	Phosphorylase superfamily protein	UPI00006C4E28	Putative uncharacterized protein	6e-47	S-methyl-5'-thioadenosine phosphorylase OS=Geobacter sulfurreducens (strain ATCC 51573 / DSM 12127 / PCA) GN=mtnP PE=3 SV=1	Q74E52
ftsH1	Q2A2D3			UPI00006C4F31	ATP-dependent zinc metalloprotease FtsH	0	ATP-dependent zinc metalloprotease FtsH OS=Shigella flexneri GN=ftsH PE=3 SV=1	P0AAI4
FTL_1792	Q2A1I5	A0A0B3VRE8	Glutaredoxin	UPI000049C1B8	Glutaredoxin	1e-46	Glutaredoxin-4 OS=Shigella flexneri GN=grxD PE=3 SV=1	P0AC72
FTL_1395	Q2A2K2			UPI00006C4EFE	Galactose-proton symporter, major facilitator superfamily (MFS) transport protein	1e-123	Galactose-proton symporter OS=Escherichia coli (strain K12) GN=galP PE=1 SV=1	P0AEP1
FTL_0700	Q2A4A1	A0A0B6EK72	Outer membrane protein assembly factor BamD	UPI000049C4C7	Outer membrane protein assembly factor BamD	2e-42	Outer membrane protein assembly factor BamD OS=Pseudomonas aeruginosa (strain ATCC 15692 / DSM 22644 / CIP 104116 / JCM 14847 / LMG 12228 / 1C / PRS 101 / PAO1) GN=bamD PE=3 SV=2	P33641
FTL_0671, coaX1	Q2A4C9	A0A0B3VBK5	Type III pantothenate kinase (EC 2.7.1.33) (PanK-III) (Pantothenic acid kinase)	UPI000045012E	Type III pantothenate kinase 1	1e-88	Type III pantothenate kinase OS=Legionella pneumophila (strain Lens) GN=coaX PE=3 SV=1	Q5WXZ6
FTL_0584	Q2A4K8			UPI00006C4CB9	Fusion product of 3-hydroxacyl-CoA dehydrogenase and acyl-CoA-binding protein	6e-140	Probable 3-hydroxyacyl-CoA dehydrogenase OS=Bacillus subtilis (strain 168) GN=fadN PE=2 SV=2	O32178
FTL_0637	Q2A4G2	A0A0B3VC82	Metallo-beta-lactamase superfamily protein	UPI00006C4CE0	Putative uncharacterized protein	3e-23	Beta-lactamase hydrolase-like protein OS=Agrobacterium fabrum (strain C58 / ATCC 33970) GN=blh PE=2 SV=1	Q8UAA9
FTL_0644	Q2A4F5	A0A0B3VC87	Carbon-nitrogen hydrolase family protein	UPI00006C4CE6	Carbon-nitrogen hydrolase	5e-31	Hydrolase MtnU OS=Bacillus subtilis (strain 168) GN=mtnU PE=3 SV=1	O31664
FTL_1474, greA	Q2A2C7	A0A0B3VBT5	Transcription elongation factor GreA OS=Francisella tularensis subsp. holarctica GN=greA PE=3 SV=1	UPI00004501DF	Transcription elongation factor GreA	2e-70	Transcription elongation factor GreA OS=Thiomicrospira crunogena (strain XCL-2) GN=greA PE=3 SV=1	Q31H97
FTL_1330, coaD	Q2A2Q6	A0A0B3VRW2	Phosphopantetheine adenylyltransferase OS=Francisella tularensis subsp. holarctica GN=coaD PE=3 SV=1	UPI000049C30F	Phosphopantetheine adenylyltransferase	6e-50	Phosphopantetheine adenylyltransferase OS=Pseudoalteromonas atlantica (strain T6c / ATCC BAA-1087) GN=coaD PE=3 SV=1	Q15ZV3
FTL_1861	Q2A1C4			UPI00006C5065	Amidophosphoribosyltransferase	8e-18	Glutamine--fructose-6-phosphate aminotransferase [isomerizing] OS=Agrobacterium fabrum (strain C58 / ATCC 33970) GN=glmS PE=3 SV=3	Q8UEH1
FTL_1208, dcd	Q2A311	A0A0E2ZJD7	Deoxycytidine triphosphate deaminase (dCTP deaminase) (EC 3.5.4.13)	UPI000049C423	Deoxycytidine triphosphate deaminase	2e-116	Deoxycytidine triphosphate deaminase OS=Cupriavidus pinatubonensis (strain JMP 134 / LMG 1197) GN=dcd PE=3 SV=1	Q474W3
FTL_0394, folD	Q2A535	A0A0B3WJV7	Bifunctional protein FolD OS=Francisella tularensis subsp. holarctica GN=folD PE=3 SV=1	UPI00006C4C25	Bifunctional protein FolD	1e-107	Bifunctional protein FolD OS=Sulfurihydrogenibium sp. (strain YO3AOP1) GN=folD PE=3 SV=1	B2V9R3
FTL_1547	Q2A259	A0A0B6E194	DNA gyrase subunit B (EC 5.99.1.3)	UPI00006C4F6E	DNA gyrase subunit B	0	DNA gyrase subunit B OS=Vibrio cholerae serotype O1 (strain ATCC 39315 / El Tor Inaba N16961) GN=gyrB PE=3 SV=1	Q9KVX3
FTL_1865	Q2A1C0	A0A0B3VRZ3	Outer membrane efflux family protein	UPI00006C5069	Outer membrane protein TolC	1e-16	Alkaline protease secretion protein AprF OS=Pseudomonas aeruginosa (strain ATCC 15692 / DSM 22644 / CIP 104116 / JCM 14847 / LMG 12228 / 1C / PRS 101 / PAO1) GN=aprF PE=3 SV=1	Q03027
gshA	Q2A2S7	A0A0B6CX06	Glutamate--cysteine ligase (EC 6.3.2.2) (Gamma-ECS) (Gamma-glutamylcysteine synthetase)	UPI00006C4EC2	Glutamate--cysteine ligase	2e-111	Glutamate--cysteine ligase OS=Bordetella petrii (strain ATCC BAA-461 / DSM 12804 / CCUG 43448) GN=gshA PE=3 SV=1	A9HYE0
FTL_0331	Q2A583	A0A0B3VBR7	Protein TolQ	UPI000045010C	TolQ protein	4e-25	Biopolymer transport protein ExbB OS=Salmonella typhimurium (strain LT2 / SGSC1412 / ATCC 700720) GN=exbB PE=3 SV=1	P0A1H7
FTL_1510	Q2A293	A0A0B3VVB6	Major Facilitator Superfamily protein	UPI00006C4F52	Glycerol-3-phosphate transporter	2e-121	Glycerol-3-phosphate transporter OS=Bacillus subtilis (strain 168) GN=glpT PE=3 SV=1	P37948
FTL_1818	Q2A1G2	A0A0B3WLI8	Proton-translocating NADH-quinone oxidoreductase, chain M family protein	UPI00006C5047	NADH dehydrogenase I, M subunit	1e-123	NADH-quinone oxidoreductase subunit M OS=Rickettsia typhi (strain ATCC VR-144 / Wilmington) GN=nuoM PE=3 SV=1	Q68VV6
FTL_1683, cysS	Q2A1T7	A4IWF2	Cysteine--tRNA ligase (EC 6.1.1.16) (Cysteinyl-tRNA synthetase) (CysRS)	UPI00006C4FDA	Cysteinyl-tRNA synthetase	7e-76	L-cysteine:1D-myo-inositol 2-amino-2-deoxy-alpha-D-glucopyranoside ligase OS=Streptosporangium roseum (strain ATCC 12428 / DSM 43021 / JCM 3005 / NI 9100) GN=mshC PE=3 SV=1	D2AU10
FTL_0360	Q2A559	A0A0B3WIR9	Peptidase M48 family protein	UPI00006C4C11	Heat shock protein HtpX	2e-60	Protease HtpX homolog OS=Helicobacter acinonychis (strain Sheeba) GN=htpX PE=3 SV=1	Q17WX4
FTL_0150	Q2A5Q3			UPI00006C4B76	Lipoprotein releasing system, subunit B, outer membrane lipoprotein	3e-28	Outer-membrane lipoprotein LolB OS=Pseudomonas entomophila (strain L48) GN=lolB PE=3 SV=1	Q1IEY4
FTL_1910, ddl	Q2A182	Q2A182	D-alanine--D-alanine ligase (EC 6.3.2.4) (D-Ala-D-Ala ligase) (D-alanylalanine synthetase)	UPI00006C5089	D-alanine--D-alanine ligase	5e-78	D-alanine--D-alanine ligase OS=Haemophilus somnus (strain 129Pt) GN=ddl PE=3 SV=1	Q0I1D1
FTL_1022, hemF	Q2A3H9	Q2A3H9	Oxygen-dependent coproporphyrinogen-III oxidase OS=Francisella tularensis subsp. holarctica (strain LVS) GN=hemF PE=3 SV=1	UPI00006C4E04	Coproporphyrinogen-III oxidase, aerobic	1e-131	Oxygen-dependent coproporphyrinogen-III oxidase OS=Methylococcus capsulatus (strain ATCC 33009 / NCIMB 11132 / Bath) GN=hemF PE=3 SV=1	Q603L4
FTL_1416	Q2A2I1			UPI00006C4B76	Capsule biosynthesis protein capB	2e-73	Capsule biosynthesis protein CapB OS=Bacillus anthracis GN=capB PE=2 SV=2	P19580
FTL_0377, aroC	Q2A549	A0A0B3VCE7	Chorismate synthase (CS) (EC 4.2.3.5) (5-enolpyruvylshikimate-3-phosphate phospholyase)	UPI00006C4C1A	Chorismate synthase	2e-173	Chorismate synthase OS=Hahella chejuensis (strain KCTC 2396) GN=aroC PE=3 SV=1	Q2SJE4
FTL_1219	Q2A300	A0A0B6E013	Aminotransferase class I and II family protein	UPI00006C4E86	Aminotransferase, class II	2e-29	8-amino-7-oxononanoate synthase OS=Hahella chejuensis (strain KCTC 2396) GN=bioF PE=3 SV=1	Q2SBD5
FTL_1700	Q2A1S1	A0A0B3VS68	Uncharacterized protein	UPI00006C5057	Sodium/proline permease	8e-145	Osmoregulated proline transporter OpuE OS=Bacillus subtilis (strain 168) GN=opuE PE=1 SV=1	O06493
FTL_1703	Q2A1R8	A0A0B6E967	Amino acid permease family protein	UPI00006C4FEC	Amino acid transporter	6e-167	Lysine-specific permease OS=Escherichia coli (strain K12) GN=lysP PE=1 SV=5	P25737
FTL_0965	Q2A3M6	A0A0B3VQF7	ATP-dependent protease subunit HslV (EC 3.4.25.2)	UPI00006C4DDB	ATP-dependent protease, proteasome-related peptidase subunit (HslV)	1e-75	ATP-dependent protease subunit HslV OS=Methylococcus capsulatus (strain ATCC 33009 / NCIMB 11132 / Bath) GN=hslV PE=3 SV=1	Q606K2
FTL_1418	Q2A2H9	A0A0B3WK77	Isoaspartyl peptidase/L-asparaginase (EC 3.4.19.5)	UPI00006C4F10	Asparaginase	8e-66	Isoaspartyl peptidase/L-asparaginase OS=Synechocystis sp. (strain PCC 6803 / Kazusa) GN=sll0422 PE=1 SV=1	P74383
FTL_0476	Q2A4V4			UPI00006C4C6A	Lysine decarboxylase, inducable	0	Lysine decarboxylase, inducible OS=Escherichia coli (strain K12) GN=cadA PE=1 SV=1	P0A9H3
FTL_1794, atpC	Q2A1I3	A0A0B3WLD3	ATP synthase epsilon chain (ATP synthase F1 sector epsilon subunit) (F-ATPase epsilon subunit)	UPI00006C5037	ATP synthase epsilon chain	1e-25	ATP synthase epsilon chain OS=Burkholderia ambifaria (strain ATCC BAA-244 / AMMD) GN=atpC PE=3 SV=1	Q0BJL4
FTL_0454	Q2A4X6	A0A0B6E6J6	Glutamine--fructose-6-phosphate aminotransferase [isomerizing] (EC 2.6.1.16) (D-fructose-6-phosphate amidotransferase) (GFAT) (Glucosamine-6-phosphate synthase) (Hexosephosphate aminotransferase) (L-glutamine--D-fructose-6-phosphate amidotransferase)	UPI00006C4C56	Glucosamine--fructose-6-phosphate aminotransferase	0	Glutamine--fructose-6-phosphate aminotransferase [isomerizing] OS=Pseudomonas putida (strain ATCC 47054 / DSM 6125 / NCIMB 11950 / KT2440) GN=glmS PE=3 SV=2	Q88BX8
FTL_0537, lpxD2	Q2A4P6	A0A0B3VDU4	UDP-3-O-acylglucosamine N-acyltransferase (EC 2.3.1.-)	UPI000049C58F	UDP-3-O-[3-hydroxymyristoyl] glucosamine N-acyltransferase 2	1e-102	UDP-3-O-acylglucosamine N-acyltransferase OS=Coxiella burnetii (strain Dugway 5J108-111) GN=lpxD PE=3 SV=1	A9KC34
FTL_0332	Q2A582	A0A0B3VVS7	Protein TolR	UPI00006C4C00	TolR protein	2e-20	Biopolymer transport protein ExbD OS=Neisseria meningitidis serogroup A / serotype 4A (strain Z2491) GN=exbD PE=3 SV=1	P0A0R8
nuoN	Q2A1G3	A0A0B3VS54	NADH-quinone oxidoreductase subunit N OS=Francisella tularensis subsp. holarctica GN=nuoN PE=3 SV=1	UPI00006C5046	NADH-quinone oxidoreductase subunit N	1e-118	NADH-quinone oxidoreductase subunit N OS=Ruthia magnifica subsp. Calyptogena magnifica GN=nuoN PE=3 SV=1	A1AVS5
FTL_0535	Q2A4P8	A0A0B3WK03	Outer membrane protein assembly factor BamA	UPI00006C4C99	Outer membrane protein assembly factor BamA	3e-125	Outer membrane protein assembly factor BamA OS=Edwardsiella ictaluri (strain 93-146) GN=bamA PE=3 SV=1	C5B7R5
FTL_0281	Q2A5C7	A0A0B3VQA0	DnaJ domain protein	UPI00006C4BD8	Heat shock protein, Hsp40	8e-70	Curved DNA-binding protein OS=Coxiella burnetii (strain RSA 493 / Nine Mile phase I) GN=cbpA PE=3 SV=1	Q83CJ2
FTL_0404	Q2A525			UPI00006C4C2F	Glucose kinase	4e-68	Glucokinase OS=Nostoc sp. (strain PCC 7120 / SAG 25.82 / UTEX 2576) GN=glk PE=3 SV=1	P58616
FTL_1611	Q2A202			UPI00006C4F9F	Glycosyl transferase, group 2 family protein	6e-69	Putative glycosyltransferase CsbB OS=Bacillus subtilis (strain 168) GN=csbB PE=2 SV=1	Q45539
FTL_0214	Q2A5J2	A0A0B6CMW1	FMN-dependent dehydrogenase family protein	UPI000049C255	L-lactate dehydrogenase	3e-105	L-lactate dehydrogenase OS=Pseudomonas syringae pv. syringae (strain B728a) GN=lldD PE=3 SV=1	Q4ZY06
FTL_1358	Q2A2N3	A0A0B3VQK2	Cation diffusion facilitator transporter family protein	UPI00006C4EE3	Cation-efflux family protein	4e-22	Cation-efflux pump FieF OS=Yersinia enterocolitica serotype O:8 / biotype 1B (strain NCTC 13174 / 8081) GN=fieF PE=3 SV=1	A1JHZ2
FTL_0393	Q2A536	A0A0B3VQP1	PAP2 superfamily protein	UPI000049C3DC	Conserved hypothetical membrane protein	3e-18	Lipid A 1-phosphatase OS=Rhizobium etli (strain CFN 42 / ATCC 51251) GN=lpxE PE=3 SV=1	Q2K2U9
FTL_1396	Q2A2K1	A0A0B3VYH6	Galactose-1-phosphate uridylyltransferase (EC 2.7.7.12)	UPI00006C4EFF	Galactose-1-phosphate uridylyltransferase	2e-134	Galactose-1-phosphate uridylyltransferase OS=Haemophilus influenzae (strain ATCC 51907 / DSM 11121 / KW20 / Rd) GN=galT PE=3 SV=2	P31764
FTL_1812, hemE	Q2A1G5	A0A0B6DQG1	Uroporphyrinogen decarboxylase (UPD) (URO-D) (EC 4.1.1.37)	UPI00006C5045	Uroporphyrinogen decarboxylase	2e-122	Uroporphyrinogen decarboxylase OS=Ruthia magnifica subsp. Calyptogena magnifica GN=hemE PE=3 SV=1	A1AXS4
FTL_0383	Q2A543	A0A0B6EPN1	Mannose-6-phosphate isomerase family protein	UPI00006C4C1E	Mannose-6-phosphate isomerase,	7e-31	Alginate biosynthesis protein AlgA OS=Pseudomonas aeruginosa (strain ATCC 15692 / DSM 22644 / CIP 104116 / JCM 14847 / LMG 12228 / 1C / PRS 101 / PAO1) GN=algA PE=1 SV=3	P07874
FTL_1450	Q2A2E7	A0A0B3VNB2	Drug resistance transporter, Bcr/CflA subfamily protein	UPI00006C4F29	Major facilitator superfamily (MFS) transport protein, Bcr/CflA subfamily protein	5e-36	Bicyclomycin resistance protein homolog OS=Haemophilus influenzae (strain ATCC 51907 / DSM 11121 / KW20 / Rd) GN=bcr PE=3 SV=1	P45123
FTL_1100	Q2A3B2			UPI00004500D5	Putative uncharacterized protein	5e-25	Ribosomal silencing factor RsfS OS=Pseudomonas aeruginosa (strain UCBPP-PA14) GN=rsfS PE=1 SV=1	Q02SH2
FTL_0928	Q2A3R1	A0A0B3WKR5	DJ-1/PfpI family protein	UPI000049C344	DJ-1/PfpI family protein	4e-63	Glyoxalase ElbB OS=Shigella flexneri GN=elbB PE=3 SV=1	P0ABU6
FTL_1668, msbA	Q2A1U9	A0A0B6CVS6	Lipid A export ATP-binding/permease protein MsbA (EC 3.6.3.-)	UPI00006C4FD0	Lipid A export ATP-binding/permease protein MsbA	3e-173	Lipid A export ATP-binding/permease protein MsbA OS=Escherichia coli (strain UTI89 / UPEC) GN=msbA PE=3 SV=1	Q1RDU4
FTL_1809, infB	Q2A1G8	Q2A1G8	Translation initiation factor IF-2	UPI00006C5042	Translation initiation factor IF-2	0	Translation initiation factor IF-2 OS=Aeromonas hydrophila subsp. hydrophila (strain ATCC 7966 / DSM 30187 / JCM 1027 / KCTC 2358 / NCIMB 9240) GN=infB PE=3 SV=1	A0KNE3
FTL_1706, lolA	Q2A1R5	A0A0B3VN92	Outer-membrane lipoprotein carrier protein	UPI00006C4FEF	Outer-membrane lipoprotein carrier protein	6e-31	Outer-membrane lipoprotein carrier protein OS=Pseudomonas aeruginosa (strain ATCC 15692 / DSM 22644 / CIP 104116 / JCM 14847 / LMG 12228 / 1C / PRS 101 / PAO1) GN=lolA PE=1 SV=1	Q9I0M4
FTL_1828, nuoC	Q2A1F2	A0A0B3VZF6	NADH-quinone oxidoreductase subunit C OS=Francisella tularensis subsp. holarctica GN=nuoC PE=3 SV=1	UPI00006C504D	NADH-quinone oxidoreductase subunit C	5e-62	NADH-quinone oxidoreductase subunit C OS=Vesicomyosocius okutanii subsp. Calyptogena okutanii (strain HA) GN=nuoC PE=3 SV=1	A5CXF9
FTL_1012	Q2A3I9	A0A0B3VBG6	Metal-sensitive transcriptional repressor family protein	UPI000049C2FD	Putative uncharacterized protein	1e-14	Copper-sensing transcriptional repressor CsoR OS=Bacillus subtilis (strain 168) GN=csoR PE=1 SV=1	O32222
FTL_0533	Q2A4Q0	A0A0B3VQ57	DNA gyrase subunit A (EC 5.99.1.3)	UPI00006C4C97	DNA gyrase, subunit A	0	DNA gyrase subunit A OS=Salmonella typhimurium (strain LT2 / SGSC1412 / ATCC 700720) GN=gyrA PE=1 SV=3	P37411
aroA	Q2A3X8	A0A0B3VPN1	3-phosphoshikimate 1-carboxyvinyltransferase (EC 2.5.1.19) (5-enolpyruvylshikimate-3-phosphate synthase)	UPI00006C4D82	3-phosphoshikimate 1-carboxyvinyltransferase	2e-87	3-phosphoshikimate 1-carboxyvinyltransferase OS=Nostoc punctiforme (strain ATCC 29133 / PCC 73102) GN=aroA PE=3 SV=1	B2IYE4
FTL_1302	Q2A2S9	A0A0B6DXY4	Oxidoreductase NAD-binding domain protein	UPI00006C4EC0	Phenol hydroxylase	1e-16	Anthranilate 1,2-dioxygenase electron transfer component OS=Acinetobacter baylyi (strain ATCC 33305 / BD413 / ADP1) GN=antC PE=1 SV=1	O85675
FTL_0477, gcvT	Q2A4V3	A0A0B3VEV7	Aminomethyltransferase (EC 2.1.2.10) (Glycine cleavage system T protein)	UPI00006C4C6B	Aminomethyltransferase	6e-136	Aminomethyltransferase OS=Idiomarina loihiensis (strain ATCC BAA-735 / DSM 15497 / L2-TR) GN=gcvT PE=3 SV=1	Q5QVA8
FTL_1956	Q2A148			UPI00006C50A3	Aminopeptidase N	0	Aminopeptidase N OS=Escherichia coli (strain K12) GN=pepN PE=1 SV=2	P04825
FTL_0588	Q2A4K4	A0A0B3VEX2	Isocitrate dehydrogenase, NADP-dependent (EC 1.1.1.42)	UPI00006C4CBD	Isocitrate dehydrogenase	0	Isocitrate dehydrogenase [NADP] OS=Corynebacterium efficiens (strain DSM 44549 / YS-314 / AJ 12310 / JCM 11189 / NBRC 100395) GN=icd PE=3 SV=1	Q8RQL9
FTL_0547	Q2A4N7	A0A0B6CY85	Glycosyl transferases group 1 family protein	UPI00006C4C9F	3-Deoxy-D-manno-octulosonic-acid transferase	2e-102	3-deoxy-D-manno-octulosonic acid transferase OS=Escherichia coli (strain K12) GN=waaA PE=1 SV=1	P0AC75
FTL_1266	Q2A2W2	A0A0B6E678	Alpha/beta hydrolase fold family protein	UPI000049C3FE	Lipase/esterase	1e-15	Acetyl esterase OS=Salmonella choleraesuis (strain SC-B67) GN=aes PE=3 SV=1	Q57S73
FTL_1046	Q2A3F6	A0A0B3VB82	D-alanyl-D-alanine carboxypeptidase/D-alanyl-D-alanine-endopeptidase (EC 3.4.16.4)	UPI00006C4E17	D-alanyl-D-alanine carboxypeptidase (Penicillin binding protein) family protein	4e-41	D-alanyl-D-alanine carboxypeptidase DacB OS=Escherichia coli (strain K12) GN=dacB PE=1 SV=2	P24228
FTL_1900	Q2A192	A0A0B6CSW9	Glutaminase (EC 3.5.1.2)	UPI00006C5083	L-glutaminase	7e-76	Glutaminase OS=Nostoc sp. (strain PCC 7120 / SAG 25.82 / UTEX 2576) GN=glsA PE=3 SV=1	Q8YSZ5
FTL_0808	Q2A412	A0A0B3VEA0	Phosphopantothenoylcysteine decarboxylase / phosphopantothenate--cysteine ligase (EC 4.1.1.36)	UPI00006C4D62	Bifunctional 4'-phosphopantothenoylcysteine decarboxylase,phosphopantothenoylcysteine synthetase	3e-102	Coenzyme A biosynthesis bifunctional protein CoaBC OS=Haemophilus influenzae (strain ATCC 51907 / DSM 11121 / KW20 / Rd) GN=coaBC PE=3 SV=1	P44953
FTL_0605	Q2A4I7	A0A0B3WHS8	Glucose-1-phosphate thymidylyltransferase (EC 2.7.7.24)	UPI00006C4CCB	Glucose-1-phosphate thymidylyltransferase	3e-15	UTP--glucose-1-phosphate uridylyltransferase OS=Mycoplasma genitalium (strain ATCC 33530 / G-37 / NCTC 10195) GN=galU PE=3 SV=1	P47691
FTL_0024	Q2A619	A0A0B3VPT5	Tryptophan/tyrosine permease family protein	UPI00006C4B0E	Serine transporter	1e-24	Probable serine transporter OS=Escherichia coli (strain K12) GN=dlsT PE=1 SV=3	P42628
FTL_1497	Q2A2A4	A0A0B6EB96	Dicarboxylate symporter family protein	UPI00006C4F49	C4-dicarboxylate transport protein	4e-158	C4-dicarboxylate transport protein 2 OS=Pseudomonas aeruginosa (strain UCBPP-PA14) GN=dctA2 PE=3 SV=1	Q02J03
FTL_0916	Q2A3S3	A0A0B3VCK0	Ketol-acid reductoisomerase (EC 1.1.1.86)	UPI00006C4DB2	Ketol-acid reductoisomerase	2e-172	Ketol-acid reductoisomerase (NAD(+)) OS=Desulfococcus oleovorans (strain DSM 6200 / Hxd3) GN=Dole_2039 PE=1 SV=1	A8ZTR0
FTL_0474	Q2A4V6			UPI00006C4C69	Lipoprotein releasing system, subunit C,putative membrane protein	4e-112	Lipoprotein-releasing system transmembrane protein LolC OS=Neisseria meningitidis serogroup A / serotype 4A (strain Z2491) GN=lolC PE=3 SV=1	P57061
FTL_1248	Q2A2X4	A0A0B3VDF2	Glutathione-disulfide reductase (EC 1.8.1.7)	UPI00006C4E9C	Pyruvate/2-oxoglutarate dehydrogenase complex,dihydrolipoamide dehydrogenase component	1e-143	Glutathione reductase OS=Haemophilus influenzae (strain ATCC 51907 / DSM 11121 / KW20 / Rd) GN=gor PE=3 SV=1	P43783
FTL_0131	Q2A5S2	A0A0B3VXG3	Branched-chain amino acid aminotransferase (EC 2.6.1.42)	UPI00006C4B66	Branched-chain amino acid aminotransferase protein (Class IV)	3e-65	Branched-chain-amino-acid aminotransferase OS=Salmonella typhimurium (strain LT2 / SGSC1412 / ATCC 700720) GN=ilvE PE=1 SV=2	P0A1A5
FTL_1784	Q2A1J3			UPI00006C502F	2-oxoglutarate dehydrogenase E1 component	0	2-oxoglutarate dehydrogenase E1 component OS=Escherichia coli (strain K12) GN=sucA PE=1 SV=1	P0AFG3
FTL_0687	Q2A4B4	A0A0B6E3Y6	Efflux transporter, RND family, MFP subunit	UPI00006C4D08	HlyD family secretion protein	5e-45	Multidrug export protein EmrA OS=Escherichia coli (strain K12) GN=emrA PE=1 SV=2	P27303
FTL_0228	Q2A5H8	A0A0B3VPZ0	Ditrans,polycis-undecaprenyl-diphosphate synthase ((2E,6E)-farnesyl-diphosphate specific) (EC 2.5.1.31) (Ditrans,polycis-undecaprenylcistransferase) (Undecaprenyl diphosphate synthase) (Undecaprenyl pyrophosphate synthase)	UPI00006C4BB6	Undecaprenyl pyrophosphate synthetase	4e-79	Isoprenyl transferase OS=Neisseria gonorrhoeae (strain ATCC 700825 / FA 1090) GN=uppS PE=3 SV=1	Q5F5X2
clpX	Q2A3U0	A0A0B3VVD9	ATP-dependent Clp protease ATP-binding subunit ClpX	UPI00006C4DA5	ATP-dependent Clp protease ATP-binding subunit ClpX	0	ATP-dependent Clp protease ATP-binding subunit ClpX 2 OS=Methylococcus capsulatus (strain ATCC 33009 / NCIMB 11132 / Bath) GN=clpX2 PE=3 SV=1	Q60BE7
FTL_1822, nuoI	Q2A1F8	A0A0B3VRJ7	NADH-quinone oxidoreductase subunit I OS=Francisella tularensis subsp. holarctica GN=nuoI PE=3 SV=1	UPI000045027B	NADH-quinone oxidoreductase subunit I	6e-85	NADH-quinone oxidoreductase subunit I OS=Thiobacillus denitrificans (strain ATCC 25259) GN=nuoI PE=3 SV=1	Q3SJP9
FTL_0604	Q2A4I8	A0A0B3VBQ4	Glycosyltransferase like 2 family protein	UPI00006C4CCA	Glycosyltransferase	4e-15	Putative glycosyltransferase EpsE OS=Bacillus subtilis (strain 168) GN=epsE PE=2 SV=2	P71054
FTL_0146	Q2A5Q7	A0A0B3VZD7	ABC transporter family protein	UPI00006C4B73	ABC transporter, ATP-binding protein	8e-57	Bicarbonate transport ATP-binding protein CmpD OS=Synechocystis sp. (strain PCC 6803 / Kazusa) GN=cmpD PE=2 SV=1	Q55463
FTL_0463	Q2A4W7	A0A0B3VRG6	5'-methylthioadenosine/S-adenosylhomocysteine nucleosidase (EC 3.2.2.9)	UPI00006C4C5E	5'-methylthioadenosine\S-adenosylhomocysteine nucleosidase	4e-75	Aminodeoxyfutalosine nucleosidase OS=Campylobacter jejuni subsp. jejuni serotype O:2 (strain ATCC 700819 / NCTC 11168) GN=pfs PE=1 SV=1	Q0PC20
FTL_0430	Q2A500	A0A0B6CWR8	GDSL-like Lipase/Acylhydrolase family protein	UPI000049C3E8	Putative uncharacterized protein	1e-21	Thermolabile hemolysin OS=Vibrio parahaemolyticus serotype O3:K6 (strain RIMD 2210633) GN=VPA0226 PE=1 SV=2	Q99289
FTL_1383	Q2A2L3	A0A0B3VMJ4	Glutathione peroxidase	UPI00006C4EF4	Glutathione peroxidase	2e-54	Glutathione peroxidase homolog BsaA OS=Bacillus subtilis (strain 168) GN=bsaA PE=3 SV=1	P52035
FTL_1661	Q2A1V6	A0A0B6CJ81	Nucleoside permease nupC	UPI00006C4FC9	Nucleoside permease NUP family protein	6e-138	Nucleoside permease NupC OS=Escherichia coli (strain K12) GN=nupC PE=1 SV=1	P0AFF2
FTL_0517	Q2A4R6	A0A0B3VVK2	ABC transporter family protein	UPI00006C4C8C	ABC transporter, ATP-binding protein	5e-79	Probable phospholipid import ATP-binding protein MlaF OS=Haemophilus influenzae (strain ATCC 51907 / DSM 11121 / KW20 / Rd) GN=mlaF PE=1 SV=1	P45031
FTL_1807, hisS	Q2A1H0	Q2A1H0	Histidine--tRNA ligase OS=Francisella tularensis subsp. holarctica (strain LVS) GN=hisS PE=3 SV=1	UPI00006C5041	Histidyl-tRNA synthetase	2e-34	ATP phosphoribosyltransferase regulatory subunit OS=Halothermothrix orenii (strain H 168 / OCM 544 / DSM 9562) GN=hisZ PE=3 SV=1	B8D110
FTL_1931	Q2A166	A0A0B3WIG4	Hypoxanthine phosphoribosyltransferase (EC 2.4.2.8)	UPI000049C216	Hypoxanthine-guanine phosphoribosyltransferase	3e-42	Hypoxanthine phosphoribosyltransferase OS=Salmonella typhimurium (strain LT2 / SGSC1412 / ATCC 700720) GN=hpt PE=1 SV=2	O33799
FTL_1487	Q2A2B4	A0A0B3WJH4	Uridine phosphorylase	UPI000049C500	Uridine phosphorylase	5e-26	Purine nucleoside phosphorylase DeoD-type OS=Alkaliphilus metalliredigens (strain QYMF) GN=deoD PE=3 SV=1	A6TVU0
FTL_0180	Q2A5M6			UPI00006C4B8B	Acyltransferase	1e-43	Lipid A biosynthesis palmitoleoyltransferase OS=Escherichia coli (strain K12) GN=lpxP PE=1 SV=1	P0ACV2
FTL_1597, lptD	Q2A216	A0A0B6CZG9	LPS-assembly protein LptD OS=Francisella tularensis subsp. holarctica GN=lptD PE=3 SV=1	UPI00006C4F94	LPS-assembly protein LptD	2e-74	LPS-assembly protein LptD OS=Pseudomonas savastanoi pv. phaseolicola (strain 1448A / Race 6) GN=lptD PE=3 SV=2	Q48NT4
FTL_1072, dxs	Q2A3D3	A0A0B3VW08	1-deoxy-D-xylulose-5-phosphate synthase (EC 2.2.1.7) (1-deoxyxylulose-5-phosphate synthase)	UPI00006C4E2D	1-deoxy-D-xylulose-5-phosphate synthase	0	1-deoxy-D-xylulose-5-phosphate synthase OS=Pectobacterium carotovorum subsp. carotovorum (strain PC1) GN=dxs PE=3 SV=1	C6DB37
FTL_0540, lpxB	Q2A4P3	A0A0B3VQT0	Lipid-A-disaccharide synthase OS=Francisella tularensis subsp. holarctica GN=lpxB PE=3 SV=1	UPI000049C58D	Lipid-A-disaccharide synthase	3e-101	Lipid-A-disaccharide synthase OS=Psychromonas ingrahamii (strain 37) GN=lpxB PE=3 SV=1	A1SYV0
FTL_1496	Q2A2A5	A0A0G2PBE4	Thiol reductant ABC exporter, CydC subunit	UPI00006C4F48	ABC transporter, ATP-binding and membrane protein	4e-124	ATP-binding/permease protein CydC OS=Escherichia coli (strain K12) GN=cydC PE=3 SV=2	P23886
FTL_0413	Q2A516	A0A0B3VPQ4	EPSP synthase family protein	UPI00006C4C37	UDP-N-acetylglucosamine 1-carboxyvinyltransferase	5e-73	UDP-N-acetylglucosamine 1-carboxyvinyltransferase OS=Desulfococcus oleovorans (strain DSM 6200 / Hxd3) GN=murA PE=3 SV=1	A8ZWM4
FTL_0625	Q2A4H1	A0A0B3VYV7	Glycosyl transferase 2 family protein	UPI00006C4CD9	Glycosyl transferase	3e-93	SfII prophage-derived bactoprenol glucosyl transferase OS=Shigella flexneri GN=gtrB PE=3 SV=1	P68667
FTL_1174	Q2A344	A0A0B3VQN9	Pyridoxal-phosphate dependent enzyme family protein	UPI00006C4E63	Cysteine synthase	4e-43	Cysteine synthase OS=Staphylococcus epidermidis (strain ATCC 35984 / RP62A) GN=cysK PE=3 SV=1	Q5HRP1
FTL_1739, metK	Q2A1N2	A0A0B3VPU0	S-adenosylmethionine synthase OS=Francisella tularensis subsp. holarctica GN=metK PE=3 SV=1	UPI00006C500B	S-adenosylmethionine synthase	0	S-adenosylmethionine synthase OS=Teredinibacter turnerae (strain ATCC 39867 / T7901) GN=metK PE=3 SV=1	C5BTQ4
FTL_0821, hemH	Q2A406	A0A0B3VEN4	Ferrochelatase (EC 4.99.1.1) (Heme synthase) (Protoheme ferro-lyase)	UPI00006C4D68	Ferrochelatase	2e-111	Ferrochelatase OS=Rhizobium meliloti (strain 1021) GN=hemH PE=3 SV=1	Q92M52
FTL_0906, engB	Q2A3S7	A0Q6R7	Probable GTP-binding protein EngB OS=Francisella tularensis subsp. novicida (strain U112) GN=engB PE=3 SV=1	UPI00006C4DB0	Probable GTP-binding protein EngB	2e-72	Probable GTP-binding protein EngB OS=Escherichia coli O1:K1 / APEC GN=engB PE=3 SV=1	A1AI47
FTL_1834	Q2A1E6	A0A0B3WLJ8	Uncharacterized protein	UPI00006C5051	Diaminopimelate decarboxylase	7e-32	Diaminopimelate decarboxylase OS=Zymomonas mobilis subsp. mobilis (strain ATCC 31821 / ZM4 / CP4) GN=lysA PE=3 SV=1	Q9Z661
FTL_0878	Q2A3V4			UPI00006C4D98	DNA/RNA endonuclease family protein	1e-27	Nuclease OS=Nostoc sp. (strain PCC 7120 / SAG 25.82 / UTEX 2576) GN=nucA PE=1 SV=1	P38446
FTL_0681	Q2A4B9	A0A080QH74	Polyamine-transporting ATPase (EC 3.6.3.31)	UPI00006C4D05	Polyamine transporter, ABC transporter,ATP-binding protein	1e-74	Fe(3+) ions import ATP-binding protein FbpC OS=Rhizobium etli (strain CFN 42 / ATCC 51251) GN=fbpC PE=3 SV=1	Q2K8C8
FTL_1108	Q2A3A7	A0A0B6EAC2	Cytosol aminopeptidase (EC 3.4.11.1)	UPI00006C4E3F	Cytosol aminopeptidase family protein	1e-63	Probable cytosol aminopeptidase OS=Roseiflexus castenholzii (strain DSM 13941 / HLO8) GN=pepA PE=3 SV=1	A7NG41
FTL_1271	Q2A2W0	A0A0B6DSP9	Adenosylmethionine-8-amino-7-oxononanoate transaminase (EC 2.6.1.62)	UPI00006C4EA7	Adenosylmethionine-8-amino-7-oxononanoate aminotransferase	2e-104	Adenosylmethionine-8-amino-7-oxononanoate aminotransferase OS=Helicobacter pylori (strain J99 / ATCC 700824) GN=bioA PE=3 SV=1	Q9ZKM5
FTL_0766	Q2A441			UPI00006C4D48	Gamma-glutamyltranspeptidase	0	Gamma-glutamyltranspeptidase OS=Escherichia coli (strain K12) GN=ggt PE=1 SV=1	P18956
FTL_1539	Q2A267	A0A0B3VZ14	Penicillin binding transpeptidase domain protein	UPI00006C4F69	Penicillin binding protein (Peptidoglycan synthetase)	2e-116	Peptidoglycan synthase FtsI OS=Escherichia coli (strain K12) GN=ftsI PE=1 SV=1	P0AD68
FTL_1420	Q2A2H7	A0A0B3VY46	PfkB carbohydrate kinase family protein	UPI00006C4F11	Carbohydrate/purine kinase PfkB family protein	2e-16	5-dehydro-2-deoxygluconokinase OS=Clostridium beijerinckii (strain ATCC 51743 / NCIMB 8052) GN=iolC PE=3 SV=1	A6M229
FTL_1189	Q2A330	A0A0B3VYB1	Membrane-bound lytic murein transglycosylase A (EC 4.2.2.n1) (Murein hydrolase A)	UPI00006C4E6E	Membrane-bound lytic murein transglycosylase A (MLT) family protein	1e-31	Membrane-bound lytic murein transglycosylase A OS=Escherichia coli O157:H7 GN=mltA PE=3 SV=1	P0A936
FTL_0519	Q2A4R4	A0A0B3VNL4	Site-determining protein	UPI000049C5A3	Septum site-determining protein MinD	4e-115	Septum site-determining protein MinD OS=Neisseria meningitidis serogroup B (strain MC58) GN=minD PE=1 SV=1	Q7DDS7
FTL_0597	Q2A4J5	A0A0B6DXN8	3-beta hydroxysteroid dehydrogenase/isomerase family protein	UPI00006C4CC4	NAD dependent epimerase	1e-53	UDP-glucose 4-epimerase OS=Mycobacterium smegmatis (strain ATCC 700084 / mc(2)155) GN=MSMEG_6142 PE=1 SV=2	A0R5C5
FTL_1664	Q2A1V3	A0A0B3VPM5	Phosphopentomutase (EC 5.4.2.7) (Phosphodeoxyribomutase)	UPI00006C4FCC	Phosphopentomutase	2e-150	Phosphopentomutase OS=Serratia proteamaculans (strain 568) GN=deoB PE=3 SV=1	A8G9H8
FTL_0481	Q2A4U9	A0A0B6EA17	Shikimate dehydrogenase substrate binding domain protein	UPI00006C4C6F	Shikimate 5-dehydrogenase	4e-19	Shikimate dehydrogenase (NADP(+)) OS=Bacillus cereus (strain AH187) GN=aroE PE=3 SV=1	B7HPN3
FTL_0546	Q2A4N8	A0A0B6E528	Polyprenyl synthetase family protein	UPI00006C4C9E	Geranyltranstransferase	9e-65	Farnesyl diphosphate synthase OS=Haemophilus influenzae (strain ATCC 51907 / DSM 11121 / KW20 / Rd) GN=ispA PE=3 SV=1	P45204
FTL_0786	Q2A431	A0A0B3VQ16	N-acetylglucosamine-6-phosphate deacetylase (EC 3.5.1.25)	UPI00006C4D51	N-acetylglucosamine-6-phosphate deacetylase	1e-31	N-acetylgalactosamine-6-phosphate deacetylase OS=Shewanella sp. (strain ANA-3) GN=agaAII PE=1 SV=1	A0KYQ5
FTL_1657	Q2A1W0	A0A0B3VRG3	Signal recognition particle receptor FtsY (SRP receptor)	UPI00006C4FC5	Signal recognition particle receptor FtsY	3e-120	Signal recognition particle receptor FtsY OS=Escherichia coli (strain K12) GN=ftsY PE=1 SV=1	P10121
FTL_1062	Q2A3E3			UPI00006C4E23	3-deoxy-D-manno-octulosonate 8-phosphate phosphatase	2e-39	3-deoxy-D-manno-octulosonate 8-phosphate phosphatase KdsC OS=Escherichia coli O157:H7 GN=kdsC PE=3 SV=1	P0ABZ5
FTL_1476, pgi	Q2A2C5	A0A0B3VNW6	Glucose-6-phosphate isomerase (GPI) (EC 5.3.1.9) (Phosphoglucose isomerase) (Phosphohexose isomerase)	UPI00006C4F38	Glucose-6-phosphate isomerase	0	Glucose-6-phosphate isomerase OS=Syntrophobacter fumaroxidans (strain DSM 10017 / MPOB) GN=pgi PE=3 SV=1	A0LPA9
FTL_0601	Q2A4J1	A0A0B3VNU0	Beta-eliminating lyase family protein	UPI000034E330	Sugar transamine/perosamine synthetase	4e-53	GDP-perosamine synthase OS=Escherichia coli O157:H7 GN=perA PE=1 SV=1	Q7DBF3
lysS	Q2A189	A0A0B3WJY9	Lysine--tRNA ligase (EC 6.1.1.6) (Lysyl-tRNA synthetase)	UPI00006C5085	Lysyl-tRNA synthetase	4e-106	Lysylphosphatidylglycerol biosynthesis bifunctional protein LysX OS=Gordonia bronchialis (strain ATCC 25592 / DSM 43247 / JCM 3198 / NCTC 10667) GN=lysX PE=3 SV=1	D0LB45
FTL_0592	Q2A4K0	A0A0B6E4I6	3-beta hydroxysteroid dehydrogenase/isomerase family protein	UPI00006C4CC1	dTDP-glucose 4,6-dehydratase	2e-115	Probable polysaccharide biosynthesis protein EpsC OS=Bacillus subtilis (strain 168) GN=epsC PE=3 SV=1	P71052
FTL_1333	Q2A2Q3	A0A0B6DMZ6	Cysteine desulfurase (EC 2.8.1.7)	UPI00006C4ED5	Cysteine desulfurase	1e-131	Probable cysteine desulfurase OS=Staphylococcus epidermidis (strain ATCC 12228) GN=csd PE=3 SV=1	Q8CTA4
FTL_0405, ubiE	Q2A524	A0A0B3WJG0	Ubiquinone/menaquinone biosynthesis C-methyltransferase UbiE OS=Francisella tularensis subsp. holarctica GN=ubiE PE=3 SV=1	UPI00006C4C30	Ubiquinone/menaquinone biosynthesis methyltransferase ubiE	2e-62	Demethylmenaquinone methyltransferase OS=Staphylococcus epidermidis (strain ATCC 35984 / RP62A) GN=menG PE=3 SV=1	Q5HP74
FTL_0490	Q2A4U0	A0A0B3WJX1	UDP-N-acetylmuramyl-tripeptide synthetase (EC 6.3.2.-) (UDP-MurNAc-tripeptide synthetase)	UPI00006C4C78	UDP-N-acetylmuramoylalanyl-D-glutamate--2,6-diaminopimelate ligase	4e-107	UDP-N-acetylmuramoyl-L-alanyl-D-glutamate--2,6-diaminopimelate ligase OS=Pasteurella multocida (strain Pm70) GN=murE PE=3 SV=1	P57815
FTL_0805	Q2A415			UPI00006C4D5F	Bifunctional proline dehydrogenase,pyrroline-5-carboxylate dehydrogenase	1e-52	Succinate-semialdehyde dehydrogenase [NADP(+)] OS=Bacillus subtilis (strain 168) GN=gabD PE=1 SV=1	P94428
FTL_0612	Q2A4I0	A0A0B6D186	Ppx/GppA phosphatase family protein	UPI00006C4CD0	Exopolyphosphatase	1e-67	Guanosine-5'-triphosphate,3'-diphosphate pyrophosphatase OS=Vibrio fischeri (strain ATCC 700601 / ES114) GN=gppA PE=3 SV=1	Q5E8U7
FTL_1486	Q2A2B5	A0A0B6CLX8	tRNA-family protein	UPI00006C4F40	tRNA-(Ms(2)io(6)a)-hydroxylase	3e-53	tRNA-(ms[2]io[6]A)-hydroxylase OS=Salmonella typhimurium (strain LT2 / SGSC1412 / ATCC 700720) GN=miaE PE=4 SV=1	Q08015
FTL_0595	Q2A4J7	A0A0B6CR67	Glycosyl transferases group 1 family protein	UPI000034E32A	Galacturonosyl transferase	4e-16	Glycogen synthase OS=Mycobacterium tuberculosis (strain ATCC 25618 / H37Rv) GN=Rv3032 PE=1 SV=1	P9WMY9
FTL_0606	Q2A4I6			UPI00006C4CCC	dTDP-glucose 4,6-dehydratase	1e-26	UDP-glucose 4-epimerase OS=Mycobacterium tuberculosis (strain CDC 1551 / Oshkosh) GN=galE1 PE=3 SV=1	P9WN66
FTL_1239	Q2A2Y3	A0A0B3WIX3	Signal recognition particle protein (Fifty-four homolog)	UPI00006C4E94	Signal recognition particle protein, Ffh	3e-45	Signal recognition particle receptor FtsY OS=Escherichia coli (strain K12) GN=ftsY PE=1 SV=1	P10121
FTL_0832	Q2A3Z8			UPI00006C5027	Putative uncharacterized protein	3e-38	Cyanophycin synthetase OS=Synechocystis sp. (strain PCC 6803 / Kazusa) GN=cphA PE=3 SV=1	P73833
FTL_0133	Q2A5S0	A0A0B6E3Y9	Ferrous iron transport protein B	UPI00006C4B68	Ferrous iron transport protein B	0	Ferrous iron transport protein B OS=Escherichia coli O6:H1 (strain CFT073 / ATCC 700928 / UPEC) GN=feoB PE=3 SV=2	Q8FCT7
FTL_0802, aroB	Q2A418	A0A0G2P9N9	3-dehydroquinate synthase OS=Francisella tularensis subsp. holarctica GN=aroB PE=3 SV=1	UPI00006C4D5D	3-dehydroquinate synthase	4e-103	3-dehydroquinate synthase OS=Thioalkalivibrio sulfidiphilus (strain HL-EbGR7) GN=aroB PE=3 SV=1	B8GPV3
FTL_1842, gatA	Q2A1D8	A0A0B3WLK4	Glutamyl-tRNA(Gln) amidotransferase subunit A (Glu-ADT subunit A) (EC 6.3.5.7)	UPI00006C5058	Glutamyl-tRNA(Gln) amidotransferase subunit A	2e-162	Glutamyl-tRNA(Gln) amidotransferase subunit A OS=Thiomicrospira crunogena (strain XCL-2) GN=gatA PE=3 SV=1	Q31F53
FTL_0739, mnmG	Q2A464	A0A0B3VDJ7	tRNA uridine 5-carboxymethylaminomethyl modification enzyme MnmG (Glucose-inhibited division protein A)	UPI00006C4D32	tRNA uridine 5-carboxymethylaminomethyl modification enzyme MnmG	0	tRNA uridine 5-carboxymethylaminomethyl modification enzyme MnmG OS=Vibrio parahaemolyticus serotype O3:K6 (strain RIMD 2210633) GN=mnmG PE=3 SV=1	Q87K98
FTL_1705	Q2A1R6	A0A0B3VVW7	FtsK/SpoIIIE family protein	UPI00006C4FEE	Cell division protein	0	DNA translocase FtsK OS=Pseudomonas syringae pv. syringae (strain B728a) GN=ftsK PE=3 SV=1	Q9Z3U1
FTL_1495	Q2A2A6	A0A0B3VN83	Thiol reductant ABC exporter, CydD subunit	UPI00006C4F47	ABC transporter, ATP-binding and membrane protein	6e-133	ATP-binding/permease protein CydD OS=Escherichia coli (strain K12) GN=cydD PE=1 SV=3	P29018
FTL_0801, aroK	Q2A419	A0A0B3VYD0	Shikimate kinase (SK) (EC 2.7.1.71)	UPI00006C4D5C	Shikimate kinase	4e-68	Shikimate kinase OS=Legionella pneumophila subsp. pneumophila (strain Philadelphia 1 / ATCC 33152 / DSM 7513) GN=aroK PE=3 SV=1	Q5ZX01
FTL_1841, gatB	Q2A1D9	A0A0B6EAP0	Aspartyl/glutamyl-tRNA(Asn/Gln) amidotransferase subunit B (Asp/Glu-ADT subunit B) (EC 6.3.5.-)	UPI000049C196	Aspartyl/glutamyl-tRNA(Asn/Gln) amidotransferase subunit B	0	Aspartyl/glutamyl-tRNA(Asn/Gln) amidotransferase subunit B OS=Methylococcus capsulatus (strain ATCC 33009 / NCIMB 11132 / Bath) GN=gatB PE=3 SV=1	Q60CK9
FTL_0182, efp	Q2A5M4	A0A0B3WI89	Elongation factor P OS=Francisella tularensis subsp. holarctica GN=efp PE=3 SV=1	UPI000044FFC3	Elongation factor P	2e-87	Elongation factor P OS=Alcanivorax borkumensis (strain ATCC 700651 / DSM 11573 / NCIMB 13689 / SK2) GN=efp PE=3 SV=1	Q0VLQ4
rho	Q2A4I2	A0A0B3WKA9	Transcription termination factor Rho (EC 3.6.4.-) (ATP-dependent helicase Rho)	UPI000045013F	Transcription termination factor Rho	3e-15	Flagellum-specific ATP synthase OS=Aquifex aeolicus (strain VF5) GN=fliI PE=3 SV=1	O67531
FTL_1488	Q2A2B3	A0A0B3VQF9	Cytidine deaminase (EC 3.5.4.5)	UPI000049C501	Cytidine deaminase	1e-36	Cytidine deaminase OS=Bacillus halodurans (strain ATCC BAA-125 / DSM 18197 / FERM 7344 / JCM 9153 / C-125) GN=cdd PE=3 SV=1	Q9KD53
FTL_1430	Q2A2G7	Q8G8T9	Galactose epimerase (UDP-glucose 4-epimerase GalE) (EC 5.1.3.2)	UPI00000C06D4	UDP-glucose 4-epimerase	6e-150	UDP-glucose 4-epimerase OS=Bacillus subtilis (strain 168) GN=galE PE=3 SV=1	P55180
FTL_1781, glmM	Q2A1J6	A0A0B3VXZ3	Phosphoglucosamine mutase (EC 5.4.2.10)	UPI00006C502C	Phosphoglucosamine mutase	6e-120	Phosphoglucosamine mutase OS=Saccharophagus degradans (strain 2-40 / ATCC 43961 / DSM 17024) GN=glmM PE=3 SV=1	Q21H51
FTL_1906, lpxC	Q2A186	A4J049	UDP-3-O-acyl-N-acetylglucosamine deacetylase OS=Francisella tularensis subsp. tularensis (strain WY96-3418) GN=lpxC PE=3 SV=1	UPI000049C20B	UDP-3-O-[3-hydroxymyristoyl] N-acetylglucosamine deacetylase	1e-97	UDP-3-O-acyl-N-acetylglucosamine deacetylase OS=Vibrio vulnificus (strain YJ016) GN=lpxC PE=3 SV=1	Q7MNU6
FTL_1829, nuoB	Q2A1F1	A0A080Q5T2	NADH-quinone oxidoreductase subunit B (EC 1.6.5.11) (NADH dehydrogenase I subunit B) (NDH-1 subunit B)	UPI000045026C	NADH-quinone oxidoreductase subunit B	3e-100	NADH-quinone oxidoreductase subunit B OS=Cupriavidus pinatubonensis (strain JMP 134 / LMG 1197) GN=nuoB PE=3 SV=1	Q473U2
FTL_1236, infA	Q2A2Y6	A0A0B3VWT8	Translation initiation factor IF-1 OS=Francisella tularensis subsp. holarctica GN=infA PE=3 SV=1	UPI00004502A6	Translation initiation factor IF-1	6e-41	Translation initiation factor IF-1 OS=Haemophilus influenzae (strain PittGG) GN=infA PE=3 SV=1	A5UH53
FTL_0673, panC	Q2A4C7	A0A0B3VN04	Pantothenate synthetase OS=Francisella tularensis subsp. holarctica GN=panC PE=3 SV=1	UPI00006C4CFE	Pantothenate synthetase	7e-71	Pantothenate synthetase OS=Legionella pneumophila (strain Lens) GN=panC PE=3 SV=1	Q5WTD6
FTL_1265	Q2A2W3			UPI00006C4EA5	2-amino-4-hydroxy-6-hydroxymethyldihydropteridine pyrophosphokinase/dihydropteroate synthase	7e-46	Folate synthesis bifunctional protein OS=Chlamydia trachomatis (strain D/UW-3/Cx) GN=folKP PE=3 SV=1	O84619
FTL_0525	Q2A4Q8	A0A0B3WH36	Hydrolyase, tartrate alpha subunit/fumarate, Fe-S type domain protein	UPI00006C4C90	Fumerate hydratase	3e-52	Fumarate hydratase class I anaerobic OS=Escherichia coli (strain K12) GN=fumB PE=1 SV=2	P14407
FTL_0419	Q2A510			UPI00006C4C3C	Oligopeptidase A	0	Oligopeptidase A OS=Escherichia coli (strain K12) GN=prlC PE=3 SV=3	P27298
FTL_0894	Q2A3T9	A0A0B6E2U1	Lon protease (EC 3.4.21.53) (ATP-dependent protease La)	UPI00006C4DA6	DNA-binding, ATP-dependent protease La	0	Lon protease OS=Azorhizobium caulinodans (strain ATCC 43989 / DSM 5975 / JCM 20966 / NBRC 14845 / NCIMB 13405 / ORS 571) GN=lon PE=3 SV=1	A8HYF7
minC	Q2A4R3	A0A0B6EA41	Probable septum site-determining protein MinC	UPI00006C4C8D	Probable septum site-determining protein MinC	3e-41	Probable septum site-determining protein MinC OS=Aliivibrio salmonicida (strain LFI1238) GN=minC PE=3 SV=1	B6EIV8
FTL_0016	Q2A625			UPI00006C4B09	Phosphate acetyltransferase	4e-60	Ethanolamine utilization protein EutD OS=Salmonella typhimurium (strain LT2 / SGSC1412 / ATCC 700720) GN=eutD PE=3 SV=2	P41790
FTL_0001, dnaA	Q2A640	Q2A640	Chromosomal replication initiator protein DnaA	UPI00006C4B00	Chromosomal replication initiator protein DnaA	5e-152	Chromosomal replication initiator protein DnaA OS=Vibrio cholerae serotype O1 (strain ATCC 39315 / El Tor Inaba N16961) GN=dnaA PE=3 SV=2	Q9KVX6
FTL_1284	Q2A2U7	A0A0B6E4S6	Glutathione synthetase (EC 6.3.2.3) (GSH synthetase) (Glutathione synthase)	UPI000049C3F3	Glutathione synthetase	5e-113	Glutathione synthetase OS=Escherichia coli O157:H7 GN=gshB PE=3 SV=1	P58578
FTL_0877	Q2A3V5	A0A0B3VDC1	Uncharacterized protein	UPI00006C4D97	Peptidase, M24 family protein	2e-19	Aminopeptidase HP_1037 OS=Helicobacter pylori (strain ATCC 700392 / 26695) GN=HP_1037 PE=1 SV=1	O25681
FTL_0831	Q2A3Z9	A0A0B6CWC4	Cyanophycin synthetase (EC 6.3.2.29)	UPI00006C4D6F	Cyanophycin synthetase	0	Cyanophycin synthetase OS=Anabaena variabilis (strain ATCC 29413 / PCC 7937) GN=cphA PE=1 SV=1	O86109
FTL_1831	Q2A1E9	A0A0B3VS63	Ferric uptake regulator family protein	UPI000049C19E	Ferric uptake regulation protein	5e-43	Ferric uptake regulation protein OS=Neisseria meningitidis serogroup A / serotype 4A (strain Z2491) GN=fur PE=3 SV=1	P0A0S7
FTL_0486, glgA	Q2A4U4	A0A0B6E941	Glycogen synthase (EC 2.4.1.21) (Starch [bacterial glycogen] synthase)	UPI00006C4C74	Glycogen synthase	0	Glycogen synthase OS=Leptothrix cholodnii (strain ATCC 51168 / LMG 8142 / SP-6) GN=glgA PE=3 SV=1	B1Y0P9
FTL_1535, kdsA	Q2A271	A0A0B3WL47	2-dehydro-3-deoxyphosphooctonate aldolase OS=Francisella tularensis subsp. holarctica GN=kdsA PE=3 SV=1	UPI00006C4F66	2-dehydro-3-deoxyphosphooctonate aldolase	3e-143	2-dehydro-3-deoxyphosphooctonate aldolase OS=Methylococcus capsulatus (strain ATCC 33009 / NCIMB 11132 / Bath) GN=kdsA PE=3 SV=2	Q604M5
FTL_0492	Q2A4T8	A0A0B3VQ30	UDP-N-acetylmuramoyl-tripeptide--D-alanyl-D-alanine ligase (EC 6.3.2.10) (D-alanyl-D-alanine-adding enzyme)	UPI00006C4C7A	UDP-N-acetylmuramoyl-tripeptide--D-alanyl-D-alanine ligase	6e-72	UDP-N-acetylmuramoyl-tripeptide--D-alanyl-D-alanine ligase OS=Escherichia coli (strain K12) GN=murF PE=1 SV=2	P11880
FTL_1050	Q2A3F2	A0A0B3WH85	RNA polymerase sigma factor RpoD (Sigma-70)	UPI00006C4E1A	RNA polymerase sigma factor	3e-83	RNA polymerase principal sigma factor HrdA OS=Streptomyces coelicolor (strain ATCC BAA-471 / A3(2) / M145) GN=hrdA PE=1 SV=2	P18182
FTL_0307	Q2A5A2	A0A0B6DS70	Dephospho-CoA kinase (EC 2.7.1.24) (Dephosphocoenzyme A kinase)	UPI00006C4BEE	Dephospho-CoA kinase	7e-33	Dephospho-CoA kinase OS=Legionella pneumophila subsp. pneumophila (strain Philadelphia 1 / ATCC 33152 / DSM 7513) GN=coaE PE=1 SV=2	Q5ZVH3
FTL_1181	Q2A338	A0A0B3VR63	tRNA (cytidine/uridine-2'-O-)-methyltransferase TrmJ (EC 2.1.1.200) (tRNA (cytidine(32)/uridine(32)-2'-O)-methyltransferase) (tRNA Cm32/Um32 methyltransferase)	UPI00006C4E68	SpoU rRNA methylase family protein	1e-21	Uncharacterized tRNA/rRNA methyltransferase LasT OS=Escherichia coli (strain K12) GN=lasT PE=3 SV=2	P37005
FTL_0730	Q2A471			UPI00006C4D2E	Haloacid dehalogenase-like hydrolase family protein	1e-22	Putative bifunctional phosphatase/peptidyl-prolyl cis-trans isomerase OS=Streptococcus pyogenes serotype M6 (strain ATCC BAA-946 / MGAS10394) GN=M6_Spy1377 PE=1 SV=1	Q5XAQ1
FTL_0068	Q2A5X9	A0A0B3WKT3	Phosphoheptose isomerase (EC 5.3.1.28)	UPI00006C4B34	Phosphoheptose isomerase	3e-71	Phosphoheptose isomerase OS=Shewanella loihica (strain ATCC BAA-1088 / PV-4) GN=gmhA PE=3 SV=1	A3Q9E9
nadE	Q2A4B6	A0A0B3VMT3	NH(3)-dependent NAD(+) synthetase OS=Francisella tularensis subsp. holarctica GN=nadE PE=3 SV=1	UPI000049C4D4	NH(3)-dependent NAD(+) synthetase	8e-63	NH(3)-dependent NAD(+) synthetase OS=Alkaliphilus metalliredigens (strain QYMF) GN=nadE PE=3 SV=1	A6TQC4
FTL_1332	Q2A2Q4	A0A0B3VEZ3	Iron-sulfur cluster assembly accessory family protein	UPI000049C30D	HesB family protein	8e-23	Iron-binding protein IscA OS=Haemophilus influenzae (strain ATCC 51907 / DSM 11121 / KW20 / Rd) GN=iscA PE=3 SV=1	P44672
FTL_1433	Q2A2G4	A0A0B3VBS1	Arabinose 5-phosphate isomerase (API) (EC 5.3.1.13)	UPI000044FF91	Arabinose phosphate isomerase	5e-115	Arabinose 5-phosphate isomerase KdsD OS=Escherichia coli O157:H7 GN=kdsD PE=3 SV=1	Q8X9J0
FTL_1608	Q2A205	A0A0B3VEU6	Probable Fe(2+)-trafficking protein	UPI00006C4F9D	Probable Fe(2+)-trafficking protein	3e-31	Probable Fe(2+)-trafficking protein OS=Coxiella burnetii (strain Dugway 5J108-111) GN=CBUD_1132 PE=3 SV=1	A9KCK3
cmk	Q2A3I4	A0A0B6DN00	Cytidylate kinase (CK) (EC 2.7.4.25) (Cytidine monophosphate kinase)	UPI00006C4E00	Cytidylate kinase	9e-77	Cytidylate kinase OS=Vibrio cholerae serotype O1 (strain ATCC 39315 / El Tor Inaba N16961) GN=cmk PE=3 SV=2	Q9KQT2
ispG	Q2A3V7	A0A0B3VQD2	4-hydroxy-3-methylbut-2-en-1-yl diphosphate synthase (flavodoxin) OS=Francisella tularensis subsp. holarctica GN=ispG PE=3 SV=1	UPI00006C4D95	4-hydroxy-3-methylbut-2-en-1-yl diphosphate synthase	0	4-hydroxy-3-methylbut-2-en-1-yl diphosphate synthase (flavodoxin) OS=Nitrosomonas eutropha (strain C91) GN=ispG PE=3 SV=1	Q0AE42
FTL_0217	Q2A5I9	A0A0B3VDJ3	Fumarate hydratase class II (Fumarase C) (EC 4.2.1.2)	UPI00006C4BAB	Fumarate hydratase, Class II	0	Fumarate hydratase class II 2 OS=Bradyrhizobium diazoefficiens (strain JCM 10833 / IAM 13628 / NBRC 14792 / USDA 110) GN=fumC2 PE=3 SV=2	Q89XM2
FTL_1192, dnaJ	Q2A327	P48207	Chaperone protein DnaJ OS=Francisella tularensis GN=dnaJ PE=3 SV=1	UPI0000129577	Chaperone protein DnaJ	1e-153	Chaperone protein DnaJ OS=Legionella pneumophila (strain Lens) GN=dnaJ PE=3 SV=1	Q5WV16
FTL_1093	Q2A3B5	A0A0B6CP33	Peptide methionine sulfoxide reductase MsrA (Protein-methionine-S-oxide reductase) (EC 1.8.4.11) (Peptide-methionine (S)-S-oxide reductase)	UPI00006C4E3B	Peptide methionine sulfoxide reductase	2e-56	Peptide methionine sulfoxide reductase MsrB/MsrA OS=Treponema pallidum (strain Nichols) GN=msrAB PE=3 SV=1	O83641
FTL_0768	Q2A439			UPI00006C4D4A	GTP binding translational elongation factor Tu and G family protein	9e-49	Elongation factor 4 OS=Magnetococcus marinus (strain ATCC BAA-1437 / JCM 17883 / MC-1) GN=lepA PE=3 SV=1	A0L631
FTL_1663	Q2A1V4	A0A0B3VQB8	Deoxyribose-phosphate aldolase (EC 4.1.2.4)	UPI00006C4FCB	Deoxyribose-phosphate aldolase	3e-64	Deoxyribose-phosphate aldolase OS=Shewanella frigidimarina (strain NCIMB 400) GN=deoC PE=3 SV=1	Q086G0
FTL_1660, tmk	Q2A1V7	A0A0G2PB79	Thymidylate kinase OS=Francisella tularensis subsp. holarctica GN=tmk PE=3 SV=1	UPI00006C4FC8	Thymidylate kinase	4e-61	Thymidylate kinase OS=Pseudoalteromonas haloplanktis (strain TAC 125) GN=tmk PE=3 SV=1	Q3IHC1
FTL_0724	Q2A477	A0A0B3VNH4	5-formyltetrahydrofolate cyclo-ligase (EC 6.3.3.2)	UPI0000450098	5-formyltetrahydroformate cycloligase family protein	2e-21	5-formyltetrahydrofolate cyclo-ligase OS=Escherichia coli (strain K12) GN=ygfA PE=1 SV=1	P0AC28
msrA2	Q2A144	A0A0B3VZG9	Peptide methionine sulfoxide reductase MsrA (Protein-methionine-S-oxide reductase) (EC 1.8.4.11) (Peptide-methionine (S)-S-oxide reductase)	UPI00006C50A7	Peptide methionine sulfoxide reductase MsrA 2	2e-50	Peptide methionine sulfoxide reductase MsrA OS=Bacillus licheniformis (strain ATCC 14580 / DSM 13 / JCM 2505 / NBRC 12200 / NCIMB 9375 / NRRL NRS-1264 / Gibson 46) GN=msrA PE=3 SV=1	Q65ID1
FTL_1177, mnmE	Q2A342	A7NCL5	tRNA modification GTPase MnmE OS=Francisella tularensis subsp. holarctica (strain FTNF002-00 / FTA) GN=mnmE PE=3 SV=1	UPI00006C4E65	tRNA modification GTPase MnmE	6e-167	tRNA modification GTPase MnmE OS=Vibrio cholerae serotype O1 (strain ATCC 39315 / El Tor Inaba N16961) GN=mnmE PE=3 SV=2	Q9KVY5
FTL_0883	Q2A3U9			UPI00006C4D9D	Metal ion transporter protein	8e-61	Magnesium and cobalt efflux protein CorC OS=Buchnera aphidicola subsp. Baizongia pistaciae (strain Bp) GN=corC PE=3 SV=1	Q89AC1
FTL_0609	Q2A4I3	A0A0B6E421	Phosphoglucomutase/phosphomannomutase, alpha/beta/alpha domain III family protein	UPI00006C4CCE	Phosphomannomutase	3e-23	Phosphoglucosamine mutase OS=Listeria welshimeri serovar 6b (strain ATCC 35897 / DSM 20650 / SLCC5334) GN=glmM PE=3 SV=1	A0AKM3
FTL_1594	Q2A219	A0A0B6DZ25	Bis(5'-nucleosyl)-tetraphosphatase, symmetrical (EC 3.6.1.41)	UPI00006C4F91	Bis(5'-nucleosyl)-tetraphosphatase	2e-72	Bis(5'-nucleosyl)-tetraphosphatase, symmetrical OS=Chromohalobacter salexigens (strain DSM 3043 / ATCC BAA-138 / NCIMB 13768) GN=apaH PE=3 SV=1	Q1QZ29
FTL_0100	Q2A5V2			UPI00006C4B4E	Carboxypeptidase,fragment	4e-142	Carboxypeptidase 1 OS=Bacillus subtilis (strain 168) GN=ypwA PE=1 SV=1	P50848
FTL_1908	Q2A184	A0A0B3VWK1	Cell division protein FtsA	UPI00006C5088	Cell division protein FtsA	7e-95	Cell division protein FtsA OS=Pseudomonas aeruginosa (strain ATCC 15692 / DSM 22644 / CIP 104116 / JCM 14847 / LMG 12228 / 1C / PRS 101 / PAO1) GN=ftsA PE=3 SV=2	P47203
FTL_0851	Q2A3X9	A0A0B3VQC4	RNA polymerase sigma factor RpoH (RNA polymerase sigma-32 factor)	UPI00006C4D81	RNA polymerase sigma factor, RpoH	4e-21	RNA polymerase principal sigma factor HrdD OS=Streptomyces coelicolor (strain ATCC BAA-471 / A3(2) / M145) GN=hrdD PE=3 SV=2	P18249
FTL_0855	Q2A3X5	A0A0B3WJC3	L-asparaginase, type I family protein (EC 3.5.1.1)	UPI00006C4D84	L-asparaginase	1e-101	L-asparaginase 1 OS=Escherichia coli (strain K12) GN=ansA PE=1 SV=1	P0A962
FTL_0863	Q2A3W7	A0A0B3VND0	Dicarboxylate symporter family protein	UPI00006C4D8C	Sodium-dicarboxylate symporter family protein	1e-34	Proton/sodium-glutamate symport protein OS=Bacillus subtilis (strain 168) GN=gltT PE=3 SV=1	O07605
FTL_0327, ispH	Q2A587	A0A0B3VVS2	4-hydroxy-3-methylbut-2-enyl diphosphate reductase OS=Francisella tularensis subsp. holarctica GN=ispH PE=3 SV=1	UPI00006C4BFC	4-hydroxy-3-methylbut-2-enyl diphosphate reductase	3e-133	4-hydroxy-3-methylbut-2-enyl diphosphate reductase OS=Photobacterium profundum (strain SS9) GN=ispH PE=3 SV=1	Q6LUK8
FTL_1659, prfC	Q2A1V8	A0A0B3VYN8	Peptide chain release factor 3 OS=Francisella tularensis subsp. holarctica GN=prfC PE=3 SV=1	UPI00006C4FC7	Peptide chain release factor 3	9e-54	Elongation factor G OS=Leptospira borgpetersenii serovar Hardjo-bovis (strain JB197) GN=fusA PE=3 SV=1	Q04VH3
FTL_0790	Q2A427	A0A0B3VME9	GTPase Era	UPI00006C4D55	GTP-binding protein	9e-104	GTPase Era OS=Vibrio parahaemolyticus serotype O3:K6 (strain RIMD 2210633) GN=era PE=3 SV=1	Q87LP0
FTL_0482	Q2A4U8	A0A0B6EAT7	Pullulanase, type I (EC 3.2.1.41)	UPI00006C4C70	Pullulonase	4e-35	Glycogen debranching enzyme OS=Pectobacterium carotovorum subsp. carotovorum (strain PC1) GN=glgX PE=3 SV=1	C6DH78
FTL_0428	Q2A502	A0A0B3WHB0	ParB/RepB/Spo0J family partition domain protein	UPI000049C3E6	Chromosome partition protein B	4e-24	Probable chromosome-partitioning protein ParB OS=Xylella fastidiosa (strain Temecula1 / ATCC 700964) GN=parB PE=3 SV=1	Q87BY1
FTL_1392	Q2A2K5	A0A0B3VEE0	ATP-dependent RNA helicase DeaD (EC 3.6.4.13) (Cold-shock DEAD box protein A)	UPI00006C4EFC	Cold-shock DEAD-box protein A	1e-158	ATP-dependent RNA helicase DeaD OS=Buchnera aphidicola subsp. Schizaphis graminum (strain Sg) GN=deaD PE=3 SV=1	Q8K9H6
FTL_1666	Q2A1V1			UPI00006C4FCE	DNA polymerase	0	DNA polymerase I OS=Haemophilus influenzae (strain ATCC 51907 / DSM 11121 / KW20 / Rd) GN=polA PE=3 SV=1	P43741
FTL_1014	Q2A3I7	A0A0B3VMW6	Bacterial regulatory helix-turn-helix, lysR family protein	UPI00006C4DFD	Oxidative stress transcriptional regulator	9e-61	Hydrogen peroxide-inducible genes activator OS=Escherichia coli O157:H7 GN=oxyR PE=3 SV=1	P0ACQ6
FTL_0414, der	Q2A515	A7NAB1	GTPase Der OS=Francisella tularensis subsp. holarctica (strain FTNF002-00 / FTA) GN=der PE=3 SV=1	UPI00006C4C38	GTPase Der	0	GTPase Der OS=Psychromonas ingrahamii (strain 37) GN=der PE=3 SV=1	A1SU43
FTL_0462	Q2A4W8	A0A0B3VS27	DNA topoisomerase 4 subunit A (EC 5.99.1.3) (Topoisomerase IV subunit A)	UPI00006C4C5D	DNA topoisomerase IV subunit A	0	DNA topoisomerase 4 subunit A OS=Escherichia coli (strain K12) GN=parC PE=1 SV=1	P0AFI2
FTL_1616	Q2A1Z7	A0A0B3VY20	Phosphoenolpyruvate carboxykinase [ATP] (PCK) (PEP carboxykinase) (PEPCK) (EC 4.1.1.49)	UPI00006C4FA4	Phosphoenolpyruvate carboxykinase	2e-95	Phosphoenolpyruvate carboxykinase [ATP] OS=Colwellia psychrerythraea (strain 34H / ATCC BAA-681) GN=pckA PE=3 SV=1	Q47VD0
FTL_1262	Q2A2W6	A0A0B6CPF2	Aminodeoxychorismate synthase, component I (EC 2.6.1.85)	UPI00006C4EA2	Chorismate binding family protein	4e-46	Aminodeoxychorismate synthase component 1 OS=Salmonella typhimurium (strain LT2 / SGSC1412 / ATCC 700720) GN=pabB PE=3 SV=1	P12680
FTL_0508	Q2A4S5	A0A0B6E138	L-alanyl-gamma-D-glutamyl-meso-diaminopimelate ligase	UPI00006C4C85	UDP-N-acetylmuramate:L-alanyl-gamma-D-glutamyl-me so-diaminopimelate ligase	1e-147	UDP-N-acetylmuramate--L-alanyl-gamma-D-glutamyl-meso-2,6-diaminoheptandioate ligase OS=Escherichia coli (strain K12) GN=mpl PE=1 SV=3	P37773
FTL_0754	Q2A450	A0A0B3VC96	Exodeoxyribonuclease 7 large subunit (EC 3.1.11.6)	UPI00006C4D40	Exodeoxyribonuclease VII large subunit	2e-46	Exodeoxyribonuclease 7 large subunit OS=Deinococcus radiodurans (strain ATCC 13939 / DSM 20539 / JCM 16871 / LMG 4051 / NBRC 15346 / NCIMB 9279 / R1 / VKM B-1422) GN=xseA PE=3 SV=1	Q9RXW9
FTL_1905	Q2A187	A0A0B6D026	DNA polymerase III, subunit gamma and tau (EC 2.7.7.7)	UPI00006C5087	DNA polymerase III, gamma/tau subunits	3e-117	DNA polymerase III subunit tau OS=Escherichia coli (strain K12) GN=dnaX PE=1 SV=1	P06710
FTL_0938	Q2A3Q1			UPI00006C4DC6	Histidine decarboxylase	4e-54	Histidine decarboxylase OS=Rhizobium loti (strain MAFF303099) GN=hdc PE=3 SV=1	Q98A07
FTL_0696	Q2A4A5	A0A0B3VRB4	ABC transporter family protein	UPI000045007E	ABC transporter, ATP-binding protein	5e-41	Probable phospholipid import ATP-binding protein MlaF OS=Haemophilus influenzae (strain ATCC 51907 / DSM 11121 / KW20 / Rd) GN=mlaF PE=1 SV=1	P45031
FTL_0718	Q2A483	A0A0B3VP85	Beta-eliminating lyase family protein	UPI00006C4D25	Cysteine desulfarase	1e-116	Cysteine desulfurase IscS OS=Neisseria gonorrhoeae (strain ATCC 700825 / FA 1090) GN=iscS PE=3 SV=1	Q5F8X4
FTL_0676, ligA	Q2A4C4	Q2A4C4	DNA ligase OS=Francisella tularensis subsp. holarctica (strain LVS) GN=ligA PE=3 SV=1	UPI00006C4D01	DNA ligase	0	DNA ligase OS=Actinobacillus pleuropneumoniae serotype 7 (strain AP76) GN=ligA PE=3 SV=1	B3H275
