# Supplementary material for: Characterization of Inner and Outer Membrane Proteins from Francisella tularensis Strains LVS and Schu S4 and Identification of Potential Subunit Vaccine Candidates
Source: mBio. 2017 Oct 10;8(5):e01592-17. doi: 10.1128/mBio.01592-17 (PMC5635693; doi:10.1128/mBio.01592-17)
Supplement: TABLE S3 [file mbo005173519st3.xlsx]

## Sheet: SC Rank
STable 3a. Spectral counts and rankings for three biological replicates from Schu S4 inner membrane preparations. Rankings are sorted based on biological replicate #2.
1Blast searches allowed further annotation of data and suggest that these proteins are likely membrane proteins.
2Predicted extracellular proteins, membrane proteins, and lipoproteins are shown in green. Proteins predicted as membrane or lipoproteins were automatically designated as membrane proteins by their green shading in the PSORTb column.
3Spectral rankings within 10 places of the ranking from another biological replicate are shaded yellow.
Locus Tag	NCBI	Uniprot	Uniparc ID		2Protein	2Cellular localization		3Spectral Counts and Rankings						Obs in # Reps
	Accession #	Accession #		Uniprot Updated Protein Description		2PSORTb	SOSUIGramN	BioRep#1 SC	BioRep#1 Rank	BioRep#2 SC	BioRep#2 Rank	BioRep#3 SC	BioRep#3 Rank
FTT_0890c	CAG45523.1	Q5NGF5	UPI000049C3DB	tr|Q5NGF5|Q5NGF5_FRATT Type IV pili fiber building block protein OS=Francisella tularensis subsp. tularensis (strain SCHU S4 / Schu 4) GN=FTT_0890c PE=3 SV=1	Type IV pili fiber building block protein	Extracellular	Extracellular	19.78	2	107.6	1	84.46	1	3
FTT_1696	CAG46329.1	Q5NEE1	UPI000049C5E4	sp|Q5NEE1|CH60_FRATT 60 kDa chaperonin OS=Francisella tularensis subsp. tularensis (strain SCHU S4 / Schu 4) GN=groL PE=1 SV=1	Chaperone protein, groEL	Cytoplasmic	Cytoplasmic	10.41	5	32.07	2	12.65	2	3
FTT_0901	CAG45534.1	Q5NGE4	UPI00003FC913	tr|Q5NGE4|Q5NGE4_FRATT Conserved hypothetical lipoprotein OS=Francisella tularensis subsp. tularensis (strain SCHU S4 / Schu 4) GN=lpnA PE=4 SV=1	conserved hypothetical lipoprotein	Outer Membrane	Periplasmic	7.46	9	31	3	8.42	4	3
FTT_0583	CAG45216.1	Q5NH85	UPI000049C310	tr|Q5NH85|Q5NH85_FRATT Outer membrane associated protein OS=Francisella tularensis subsp. tularensis (strain SCHU S4 / Schu 4) GN=fopA1 PE=3 SV=1	outer membrane associated protein	Outer Membrane	Outer Membrane	7.67	8	30.88	4	6.02	7	3
FTT_0059	CAG44692.1	Q5NIK8	UPI000049C1B1	tr|Q5NIK8|Q5NIK8_FRATT ATP synthase subunit c OS=Francisella tularensis subsp. tularensis (strain SCHU S4 / Schu 4) GN=atpE PE=4 SV=1	ATP synthase C chain	Inner Membrane	Inner Membrane	14.38	3	19.75	5	11.5	3	3
FTT_1586c	CAG46219.1	Q5NEN6	UPI000049C596	tr|Q5NEN6|Q5NEN6_FRATT Hypothetical membrane protein OS=Francisella tularensis subsp. tularensis (strain SCHU S4 / Schu 4) GN=FTT_1586c PE=4 SV=1	hypothetical membrane protein	Inner Membrane	Inner Membrane			16.88	6	6.1	6	2
FTT_1778c	CAG46411.1	Q5NE75	UPI00003FC8E5	tr|Q5NE75|Q5NE75_FRATT Hypothetical membrane protein OS=Francisella tularensis subsp. tularensis (strain SCHU S4 / Schu 4) GN=FTT_1778c PE=4 SV=1	hypothetical membrane protein	Unknown	Inner Membrane	3.9	20	15.14	7	3	17	3
FTT_0825c	CAG45458.1	Q5NGL0	UPI00003FC929	tr|Q5NGL0|Q5NGL0_FRATT Uncharacterized protein OS=Francisella tularensis subsp. tularensis (strain SCHU S4 / Schu 4) GN=FTT_0825c PE=4 SV=1	hypothetical membrane protein	Unknown	Outer Membrane	1.83	43	12.88	8	4.63	8	3
FTT_0879	CAG45512.1	Q5NGG3	UPI0000135BA3	tr|Q5NGG3|Q5NGG3_FRATT Superoxide dismutase [Cu-Zn] OS=Francisella tularensis subsp. tularensis (strain SCHU S4 / Schu 4) GN=sodC PE=3 SV=1	superoxide dismuate (Cu-Zn) precusor	Periplasmic	Periplasmic	0.22	267	12.78	9	1.83	32	3
FTT_1116c	CAG45749.1	Q5NFV2	UPI000049C477	tr|Q5NFV2|Q5NFV2_FRATT Preprotein translocase family protein OS=Francisella tularensis subsp. tularensis (strain SCHU S4 / Schu 4) GN=yajC PE=4 SV=1	preprotein translocase family protein	Inner Membrane	Inner Membrane	9.53	6	12.16	10	3.03	16	3
FTT_0991	CAG45624.1	Q5NG63	UPI00003FC8DF	tr|Q5NG63|Q5NG63_FRATT LPS-assembly lipoprotein LptE OS=Francisella tularensis subsp. tularensis (strain SCHU S4 / Schu 4) GN=lptE PE=3 SV=1	LPS-assembly lipoprotein LptE	Unknown	Extracellular	0.76	120	9.19	11	1.92	30	3
FTT_0073	CAG44706.1	Q5NIJ4	UPI000049C1BD	tr|Q5NIJ4|Q5NIJ4_FRATT Succinate dehydrogenase hydrophobic membrane anchor subunit OS=Francisella tularensis subsp. tularensis (strain SCHU S4 / Schu 4) GN=sdhD PE=4 SV=1	succinate dehydrogenase hydrophobic membrane anchor protein	Inner Membrane	Inner Membrane	2.53	30	8.57	12	3.13	15	3
FTT_0863c	CAG45496.1	Q5NGH7	UPI00004502E4	tr|Q5NGH7|Q5NGH7_FRATT LemA family protein OS=Francisella tularensis subsp. tularensis (strain SCHU S4 / Schu 4) GN=FTT_0863c PE=4 SV=1	LemA-like protein	Inner Membrane	Inner Membrane	7.45	10	7.91	13	6.59	5	3
FTT_1103	CAG45736.1	Q5NFW3	UPI00003FC907	tr|Q5NFW3|Q5NFW3_FRATT Conserved hypothetical lipoprotein OS=Francisella tularensis subsp. tularensis (strain SCHU S4 / Schu 4) GN=FTT_1103 PE=4 SV=1	conserved hypothetical lipoprotein	Periplasmic	Outer Membrane	5.34	14	7.75	14	3.42	13	3
FTT_0072	CAG44705.1	Q5NIJ5	UPI000049C1BC	tr|Q5NIJ5|Q5NIJ5_FRATT Succinate dehydrogenase, cytochrome b556 OS=Francisella tularensis subsp. tularensis (strain SCHU S4 / Schu 4) GN=sdhC PE=4 SV=1	succinate dehydrogenase, cytochrome b556	Inner Membrane	Inner Membrane	2.38	31	7.14	15	3.27	14	3
FTT_1441	CAG46074.1	Q5NF13	UPI000049C548	tr|Q5NF13|Q5NF13_FRATT Uncharacterized protein OS=Francisella tularensis subsp. tularensis (strain SCHU S4 / Schu 4) GN=FTT_1441 PE=4 SV=1	conserved hypothetical protein	Cytoplasmic	Cytoplasmic	4.75	17	7	16	3.59	12	3
FTT_0842	CAG45475.1	Q5NGJ5	UPI00003FC925	tr|Q5NGJ5|Q5NGJ5_FRATT Outer membrane P6 domain protein OS=Francisella tularensis subsp. tularensis (strain SCHU S4 / Schu 4) GN=pal PE=3 SV=1	Outer membrane P6 domain protein/Peptidoglycan-associated lipoprotein	Outer Membrane	Periplasmic	2.57	27	6.09	17	1.99	28	3
FTT_0918	CAG45551.1	Q5NGC7	UPI000049C3F0	tr|Q5NGC7|Q5NGC7_FRATT Uncharacterized protein OS=Francisella tularensis subsp. tularensis (strain SCHU S4 / Schu 4) GN=FTT_0918 PE=4 SV=1	hypothetical protein	Unknown	Extracellular	0.31	231	5	18	1.31	47	3
FTT_0193c	CAG44826.1	Q5NI88	UPI000049C20E	tr|Q5NI88|Q5NI88_FRATT UPF0114 protein FTT_0193c OS=Francisella tularensis subsp. tularensis (strain SCHU S4 / Schu 4) GN=FTT_0193c PE=3 SV=1	conserved hypothetical membrane protein	Inner Membrane	Inner Membrane	5.18	15	5	19	1.88	31	3
FTT_0081	CAG44714.1	Q5NII6	UPI000049C1C2	tr|Q5NII6|Q5NII6_FRATT Preprotein translocase, SecG subunit OS=Francisella tularensis subsp. tularensis (strain SCHU S4 / Schu 4) GN=secG PE=4 SV=1	preprotein translocase, subunit SecG, membrane protein	Inner Membrane	Inner Membrane	0.93	94	5	20	1.47	39	3
FTT_1097	CAG45730.1	Q5NFW6	UPI000049C46C	tr|Q5NFW6|Q5NFW6_FRATT Uncharacterized protein OS=Francisella tularensis subsp. tularensis (strain SCHU S4 / Schu 4) GN=FTT_1097 PE=4 SV=1	hypothetical protein	Unknown	Inner Membrane	1.94	40	4.88	21	2.28	24	3
FTT_1416c	CAG46049.1	Q5NF33	UPI00003FC8DB	tr|Q5NF33|Q5NF33_FRATT Hypothetical lipoprotein OS=Francisella tularensis subsp. tularensis (strain SCHU S4 / Schu 4) GN=FTT_1416c PE=1 SV=1	Hypothetical lipoprotein	Unknown	Extracellular	2.28	33	4.35	22	1.61	37	3
FTT_1602	CAG46235.1	Q5NEM4	UPI0000352CD4	tr|Q5NEM4|Q5NEM4_FRATT Hypothetical lipoprotein OS=Francisella tularensis subsp. tularensis (strain SCHU S4 / Schu 4) GN=FTT_1602 PE=4 SV=1	hypothetical lipoprotein	Extracellular	Extracellular	0.85	103	4.25	23			2
FTT_0060	CAG44693.1	Q5NIK7	UPI000049C1B2	sp|Q5NIK7|ATPF_FRATT ATP synthase subunit b OS=Francisella tularensis subsp. tularensis (strain SCHU S4 / Schu 4) GN=atpF PE=3 SV=1	ATP synthase B chain	Inner Membrane	Cytoplasmic	11.17	4	4	24	3.68	11	3
FTT_1653	CAG46286.1	Q5NEI1	UPI000049C5C4	tr|Q5NEI1|Q5NEI1_FRATT Hypothetical membrane protein OS=Francisella tularensis subsp. tularensis (strain SCHU S4 / Schu 4) GN=FTT_1653 PE=4 SV=1	hypothetical membrane protein	Unknown	Outer Membrane	0.78	118	3.95	25	0.47	132	3
FTT_0633	CAG45266.1	Q5NH38	UPI00004501F1	tr|Q5NH38|Q5NH38_FRATT HflK protein OS=Francisella tularensis subsp. tularensis (strain SCHU S4 / Schu 4) GN=hflK PE=4 SV=1	HflK protein	Cytoplasmic	Inner Membrane	3.55	22	3.68	26	2.4	23	3
FTT_0279c	CAG44912.1	Q5NI13	UPI000049C243	tr|Q5NI13|Q5NI13_FRATT Cytochrome d terminal oxidase, polypeptide subunit I OS=Francisella tularensis subsp. tularensis (strain SCHU S4 / Schu 4) GN=cydA PE=4 SV=1	cytochrome d terminal oxidase, polypeptide subunit I	Inner Membrane	Inner Membrane	6.53	11	3.61	27	3.86	10	3
FTT_0903	CAG45536.1	Q5NGE2	UPI00004502F2	tr|Q5NGE2|Q5NGE2_FRATT Uncharacterized protein OS=Francisella tularensis subsp. tularensis (strain SCHU S4 / Schu 4) GN=FTT_0903 PE=4 SV=1	hypothetical protein	Unknown	Outer Membrane	1.66	48	3.6	28	0.99	61	3
FTT_0505	CAG45138.1	Q5NHF2	UPI000049C2DF	tr|Q5NHF2|Q5NHF2_FRATT Hypothetical membrane protein OS=Francisella tularensis subsp. tularensis (strain SCHU S4 / Schu 4) GN=FTT_0505 PE=4 SV=1	hypothetical membrane protein	Inner Membrane	Inner Membrane	2.74	24	3.07	29	1.05	58	3
FTT_0904	CAG45537.1	Q5NGE1	UPI0000450301	tr|Q5NGE1|Q5NGE1_FRATT Conserved hypothetical lipoprotein OS=Francisella tularensis subsp. tularensis (strain SCHU S4 / Schu 4) GN=lpnB PE=4 SV=1	conserved hypothetical lipoprotein	Outer Membrane	Extracellular	0.8	113	2.9	30	0.58	110	3
FTT_1570c	CAG46203.1	Q5NEQ0	UPI000049C58E	sp|Q5NEQ0|FABZ_FRATT 3-hydroxyacyl-[acyl-carrier-protein] dehydratase FabZ OS=Francisella tularensis subsp. tularensis (strain SCHU S4 / Schu 4) GN=fabZ PE=1 SV=1	(3R)-hydroxymyristoyl-(acyl-carrier protein) dehydratase, FabZ	Cytoplasmic	Cytoplasmic	8.59	7	2.88	31	4.61	9	3
FTT_1794	CAG46427.1	Q5NE64	UPI000049C60D	tr|Q5NE64|Q5NE64_FRATT Heat shock protein OS=Francisella tularensis subsp. tularensis (strain SCHU S4 / Schu 4) GN=FTT_1794 PE=3 SV=1	heat shock protein	Cytoplasmic	Cytoplasmic	2.76	23	2.68	32	1.34	45	3
FTT_1525c	CAG46158.1	Q5NET7	UPI000049C571	tr|Q5NET7|Q5NET7_FRATT Hypothetical membrane protein OS=Francisella tularensis subsp. tularensis (strain SCHU S4 / Schu 4) GN=FTT_1525c PE=4 SV=1	hypothetical membrane protein	Inner Membrane	Inner Membrane	2.14	38	2.64	33	0.81	75	3
FTT_0835	CAG45468.1	Q5NGK2	UPI000049C3C0	tr|Q5NGK2|Q5NGK2_FRATT CDP-alcohol phosphatidyltransferase OS=Francisella tularensis subsp. tularensis (strain SCHU S4 / Schu 4) GN=FTT_0835 PE=3 SV=1	CDP-alcohol phosphatidyltransferase	Inner Membrane	Inner Membrane	0.6	141	2.64	34	0.28	207	3
FTT_1228	CAG45861.1	Q5NFK6	UPI00004500B3	sp|Q5NFK6|LGT_FRATT Prolipoprotein diacylglyceryl transferase OS=Francisella tularensis subsp. tularensis (strain SCHU S4 / Schu 4) GN=lgt PE=3 SV=1	prolipoprotein diacylglyceryl transferase	Inner Membrane	Inner Membrane	0.92	96	2.57	35	2.44	20	3
FTT_1043	CAG45676.1	Q5NG16	UPI00003FC8F0	tr|Q5NG16|Q5NG16_FRATT Peptidyl-prolyl cis-trans isomerase OS=Francisella tularensis subsp. tularensis (strain SCHU S4 / Schu 4) GN=FTT_1043 PE=3 SV=1	FKBP-type peptidyl-prolyl cis-trans isomerase family protein	Outer Membrane	Extracellular	1.38	60	2.47	36	0.65	100	3
FTT_0902	CAG45535.1	Q5NGE3	UPI000049C3E3	tr|Q5NGE3|Q5NGE3_FRATT Uncharacterized protein OS=Francisella tularensis subsp. tularensis (strain SCHU S4 / Schu 4) GN=FTT_0902 PE=4 SV=1	hypothetical protein	Unknown	Extracellular	1.06	81	2.42	37	0.68	96	3
FTT_0721c	CAG45354.1	Q5NGV7	UPI00003FC8E7	sp|Q5NGV7|KATG_FRATT Catalase-peroxidase OS=Francisella tularensis subsp. tularensis (strain SCHU S4 / Schu 4) GN=katG PE=1 SV=1	Peroxidase\catalase	Unknown	Outer Membrane	2.35	32	2.35	38	2.21	25	3
FTT_1777c	CAG46410.1	Q5NE76	UPI00003FC8E4	tr|Q5NE76|Q5NE76_FRATT Hypothetical membrane protein OS=Francisella tularensis subsp. tularensis (strain SCHU S4 / Schu 4) GN=FTT_1777c PE=4 SV=1	hypothetical membrane protein	Unknown	Extracellular	0.55	149	2.35	39	0.45	137	3
FTT_1701	CAG46334.1	Q5NED6	UPI00004502E7	tr|Q5NED6|Q5NED6_FRATT Uncharacterized protein OS=Francisella tularensis subsp. tularensis (strain SCHU S4 / Schu 4) GN=FTT_1346 PE=4 SV=1	hypothetical protein	Unknown	Outer Membrane	1.56	54	2.32	40	2.1	27	3
FTT_0133	CAG44766.1	Q5NIE2	UPI000045025F	tr|Q5NIE2|Q5NIE2_FRATT Glycerol uptake facilitator protein OS=Francisella tularensis subsp. tularensis (strain SCHU S4 / Schu 4) GN=glpF PE=3 SV=1	glycerol uptake facilitator protein	Inner Membrane	Inner Membrane	1.62	51	2.25	41	1.07	56	3
FTT_0826c	CAG45459.1	Q5NGK9	UPI00003FC928	tr|Q5NGK9|Q5NGK9_FRATT Hypothetical lipoprotein OS=Francisella tularensis subsp. tularensis (strain SCHU S4 / Schu 4) GN=FTT_0826c PE=4 SV=1	hypothetical lipoprotein	Unknown	Outer Membrane			2.2	42			1
FTT_0472	CAG45105.1	Q5NHI2	UPI00004502E3	tr|Q5NHI2|Q5NHI2_FRATT Acetyl-CoA carboxylase, biotin carboxyl carrier protein OS=Francisella tularensis subsp. tularensis (strain SCHU S4 / Schu 4) GN=accB PE=4 SV=1	Acetyl-CoA carboxylase, biotin carboxyl carrier protein subunit	Unknown	Cytoplasmic	0.3	236	2.1	43	0.69	91	3
FTT_0627	CAG45260.1	Q5NH44	UPI00003FC8F2	tr|Q5NH44|Q5NH44_FRATT DNA-binding protein HU-beta OS=Francisella tularensis subsp. tularensis (strain SCHU S4 / Schu 4) GN=hupB PE=3 SV=1	DNA-binding protein HU form B	Cytoplasmic	Cytoplasmic	35.43	1	2.04	44	1.41	42	3
FTT_0634	CAG45267.1	Q5NH37	UPI00004501D4	tr|Q5NH37|Q5NH37_FRATT Protein HflC OS=Francisella tularensis subsp. tularensis (strain SCHU S4 / Schu 4) GN=hflC PE=3 SV=1	Protein HflC	Unknown	Inner Membrane	2.64	25	2.01	45	1.2	49	3
FTT_0101	CAG44734.1	Q5NIH0	UPI000049C1CD	tr|Q5NIH0|Q5NIH0_FRATT LD-carboxypeptidase family protein OS=Francisella tularensis subsp. tularensis (strain SCHU S4 / Schu 4) GN=FTT_0101 PE=4 SV=1	conserved membrane hypothetical protein	Unknown	Periplasmic	0.67	134	2	46	1.27	48	3
FTT_1149c	CAG45782.1	Q5NFS6	UPI000049C48C	tr|Q5NFS6|Q5NFS6_FRATT Amino acid permease family protein OS=Francisella tularensis subsp. tularensis (strain SCHU S4 / Schu 4) GN=FTT_1149c PE=4 SV=1	amino acid transporter family protein	Inner Membrane	Inner Membrane	1.61	52	1.92	47	0.73	85	3
FTT_0040	CAG44673.1	Q5NIM6	UPI000049C1A3	tr|Q5NIM6|Q5NIM6_FRATT NADH dehydrogenase I, J subunit OS=Francisella tularensis subsp. tularensis (strain SCHU S4 / Schu 4) GN=nuoJ PE=3 SV=1	NADH dehydrogenase I, J subunit	Inner Membrane	Inner Membrane	2.19	36	1.73	48			2
FTT_0137	CAG44770.1	Q5NID9	UPI000049C1E7	sp|Q5NID9|EFTU_FRATT Elongation factor Tu OS=Francisella tularensis subsp. tularensis (strain SCHU S4 / Schu 4) GN=tuf PE=3 SV=1	elongation factor Tu (EF-Tu)	Cytoplasmic	Cytoplasmic	1.83	45	1.71	49	2.47	19	3
FTT_1540c	CAG46173.1	Q5NES4	UPI000049C57C	tr|Q5NES4|Q5NES4_FRATT Uncharacterized protein OS=Francisella tularensis subsp. tularensis (strain SCHU S4 / Schu 4) GN=FTT_1540c PE=4 SV=1	conserved hypothetical protein	Unknown	Outer Membrane	0.3	234	1.7	50	0.36	172	3
FTT_0630	CAG45263.1	Q5NH41	UPI000049C334	sp|Q5NH41|HFQ_FRATT RNA-binding protein Hfq OS=Francisella tularensis subsp. tularensis (strain SCHU S4 / Schu 4) GN=hfq PE=3 SV=1	RNA-binding protein Hfq	Cytoplasmic	Cytoplasmic	1.31	64	1.65	51			2
FTT_1123	CAG45756.1	Q5NFU6	UPI0000450075	sp|Q5NFU6|PLSY_FRATT Glycerol-3-phosphate acyltransferase OS=Francisella tularensis subsp. tularensis (strain SCHU S4 / Schu 4) GN=plsY PE=3 SV=1	Glycerol-3-phosphate acyltransferase	Inner Membrane	Inner Membrane	1.32	63	1.58	52	1.45	41	3
FTT_0284	CAG44917.1	Q5NI08	UPI00004501C3	tr|Q5NI08|Q5NI08_FRATT Cytochrome O ubiquinol oxidase subunit IV OS=Francisella tularensis subsp. tularensis (strain SCHU S4 / Schu 4) GN=cyoD PE=4 SV=1	Cytochrome O ubiquinol oxidase subunit IV	Inner Membrane	Inner Membrane	1.06	82	1.57	53	0.83	71	3
FTT_1099c	CAG45732.1	Q5NFW5	UPI000049C46D	tr|Q5NFW5|Q5NFW5_FRATT Putative membrane protein OS=Francisella tularensis subsp. tularensis (strain SCHU S4 / Schu 4) GN=FTT_1099c PE=4 SV=1	Putative membrane protein	Inner Membrane	Inner Membrane	0.82	110	1.53	54	0.56	116	3
FTT_0511	CAG45144.1	Q5NHE6	UPI000049C2E5	sp|Q5NHE6|PDXS_FRATT Pyridoxal 5'-phosphate synthase subunit PdxS OS=Francisella tularensis subsp. tularensis (strain SCHU S4 / Schu 4) GN=pdxS PE=3 SV=1	Pyridoxine\pyridoxal 5-phosphate biosynthesis protein, PdxS	Cytoplasmic	Unknown	1.08	80	1.5	55	0.65	99	3
FTT_0211c	CAG44844.1	Q5NI73	UPI000049C219	tr|Q5NI73|Q5NI73_FRATT Outer membrane lipoprotein OS=Francisella tularensis subsp. tularensis (strain SCHU S4 / Schu 4) GN=FTT_0211c PE=4 SV=1	outer membrane lipoprotein	Unknown	Unknown	0.71	126	1.5	56	0.41	158	3
FTT_1676	CAG46309.1	Q5NEG0	UPI000049C5D6	tr|Q5NEG0|Q5NEG0_FRATT Hypothetical membrane protein OS=Francisella tularensis subsp. tularensis (strain SCHU S4 / Schu 4) GN=FTT_1676 PE=4 SV=1	hypothetical membrane protein	Cytoplasmic	Outer Membrane	0.51	156	1.47	57	0.42	153	3
FTT_0064	CAG44697.1	Q5NIK3	UPI000049C1B5	sp|Q5NIK3|ATPB_FRATT ATP synthase subunit beta OS=Francisella tularensis subsp. tularensis (strain SCHU S4 / Schu 4) GN=atpD PE=3 SV=1	ATP synthase beta chain	Cytoplasmic	Cytoplasmic	1.33	62	1.46	58	2.42	21	3
FTT_1539c	CAG46172.1	Q5NES5	UPI00003FC8EC	tr|Q5NES5|Q5NES5_FRATT Uncharacterized protein OS=Francisella tularensis subsp. tularensis (strain SCHU S4 / Schu 4) GN=FTT_1539c PE=1 SV=1	conserved hypothetical protein	Unknown	Outer Membrane	1.36	61	1.44	59	1.06	57	3
FTT_1281c	CAG45914.1	Q5NFF5	UPI000049C4E1	tr|Q5NFF5|Q5NFF5_FRATT Ribosomal subunit interface protein OS=Francisella tularensis subsp. tularensis (strain SCHU S4 / Schu 4) GN=yhbH PE=4 SV=1	Ribosomal subunit interface protein	Cytoplasmic	Cytoplasmic	1.23	67	1.41	60	0.41	157	3
FTT_1368c	CAG46001.1	Q5NF75	UPI000049C519	tr|Q5NF75|Q5NF75_FRATT Glyceraldehyde-3-phosphate dehydrogenase OS=Francisella tularensis subsp. tularensis (strain SCHU S4 / Schu 4) GN=gapA PE=3 SV=1	Glyceraldehyde-3-phosphate dehydrogenase	Cytoplasmic	Cytoplasmic	1.11	76	1.37	61	1.83	33	3
FTT_1591	CAG46224.1	Q5NEN3	UPI000049C599	tr|Q5NEN3|Q5NEN3_FRATT Lipoprotein OS=Francisella tularensis subsp. tularensis (strain SCHU S4 / Schu 4) GN=FTT_1591 PE=4 SV=1	Lipoprotein	Outer Membrane	Extracellular	0.37	204	1.35	62	0.35	174	3
FTT_1115c	CAG45748.1	Q5NFV3	UPI000049C476	tr|Q5NFV3|Q5NFV3_FRATT Protein translocase subunit SecD OS=Francisella tularensis subsp. tularensis (strain SCHU S4 / Schu 4) GN=secD PE=3 SV=1	preprotein translocase, SecD, membrane protein	Inner Membrane	Inner Membrane	0.85	102	1.34	63	0.21	233	3
FTT_0068	CAG44701.1	Q5NIJ9	UPI000045019B	tr|Q5NIJ9|Q5NIJ9_FRATT Superoxide dismutase OS=Francisella tularensis subsp. tularensis (strain SCHU S4 / Schu 4) GN=sodB PE=1 SV=1	superoxide dismutase	Periplasmic	Cytoplasmic	0.69	130	1.32	64	1.45	40	3
FTT_1269c	CAG45902.1	Q5NFG7	UPI000049C4D8	sp|Q5NFG7|DNAK_FRATT Chaperone protein DnaK OS=Francisella tularensis subsp. tularensis (strain SCHU S4 / Schu 4) GN=dnaK PE=3 SV=1	Chaperone protein dnaK (heat shock protein family 70 protein)	Cytoplasmic	Cytoplasmic	1.21	69	1.32	65	0.68	94	3
FTT_0953c	CAG45586.1	Q5NG99	UPI000049C405	tr|Q5NG99|Q5NG99_FRATT Amino acid/peptide transporter family protein OS=Francisella tularensis subsp. tularensis (strain SCHU S4 / Schu 4) GN=FTT_0953c PE=4 SV=1	Proton-dependent oligopeptide transport (POT) family protein	Inner Membrane	Inner Membrane	0.45	177	1.31	66	0.59	108	3
FTT_1324	CAG45957.1	Q5NFB5	UPI000049C4FF	tr|Q5NFB5|Q5NFB5_FRATT Conserved hypothetical membrane protein OS=Francisella tularensis subsp. tularensis (strain SCHU S4 / Schu 4) GN=FTT_1324 PE=4 SV=1	conserved hypothetical membrane protein	Inner Membrane	Inner Membrane			1.3	67	0.32	189	2
FTT_0289c	CAG44922.1	Q5NI03	UPI00003FC8FF	tr|Q5NI03|Q5NI03_FRATT Hypothetical lipoprotein OS=Francisella tularensis subsp. tularensis (strain SCHU S4 / Schu 4) GN=FTT_0289c PE=4 SV=1	hypothetical lipoprotein	Extracellular	Extracellular	1.6	53	1.25	68	0.83	70	3
FTT_0143	CAG44776.1	Q5NID3	UPI000049C1EB	sp|Q5NID3|RL7_FRATT 50S ribosomal protein L7/L12 OS=Francisella tularensis subsp. tularensis (strain SCHU S4 / Schu 4) GN=rplL PE=3 SV=1	50S ribosomal protein L7\L12	Unknown	Cytoplasmic	1.13	75	1.23	69			2
FTT_0479c	CAG45112.1	Q5NHH5	UPI000049C2CE	tr|Q5NHH5|Q5NHH5_FRATT PerM family protein OS=Francisella tularensis subsp. tularensis (strain SCHU S4 / Schu 4) GN=perM PE=4 SV=1	PerM family protein	Inner Membrane	Inner Membrane	1.17	72	1.21	70	0.95	63	3
FTT_0070c	CAG44703.1	Q5NIJ7	UPI000049C1BA	tr|Q5NIJ7|Q5NIJ7_FRATT Major Facilitator Superfamily protein OS=Francisella tularensis subsp. tularensis (strain SCHU S4 / Schu 4) GN=ampG PE=4 SV=1	major facilitator superfamily (MFS) tranport protein	Inner Membrane	Inner Membrane	0.69	131	1.2	71	0.52	120	3
FTT_0380c	CAG45013.1	Q5NHR7	UPI000049C286	tr|Q5NHR7|Q5NHR7_FRATT Glutamate dehydrogenase OS=Francisella tularensis subsp. tularensis (strain SCHU S4 / Schu 4) GN=gdh PE=3 SV=1	NAD(P)-specific glutamate dehydrogenase	Unknown	Cytoplasmic	6	13	1.19	72	2.42	22	3
FTT_0209c	CAG44842.1	Q5NI74	UPI000044FFA7	tr|Q5NI74|Q5NI74_FRATT Periplasmic solute binding family protein OS=Francisella tularensis subsp. tularensis (strain SCHU S4 / Schu 4) GN=FTT_0209c PE=4 SV=1	periplasmic solute binding family protein	Inner Membrane	Periplasmic	0.28	241	1.16	73	0.47	131	3
FTT_0598c	CAG45231.1	Q5NH71	UPI000049C31C	tr|Q5NH71|Q5NH71_FRATT Sodium-dicarboxylate symporter family protein OS=Francisella tularensis subsp. tularensis (strain SCHU S4 / Schu 4) GN=FTT_0598c PE=4 SV=1	Sodium-dicarboxylate symporter family protein	Inner Membrane	Inner Membrane	0.52	154	1.15	74	0.14	279	3
FTT_1114c	CAG45747.1	Q5NFV4	UPI000049C475	tr|Q5NFV4|Q5NFV4_FRATT Protein-export membrane protein SecF OS=Francisella tularensis subsp. tularensis (strain SCHU S4 / Schu 4) GN=secF PE=3 SV=1	preprotein translocase, SecF, membrane protein	Inner Membrane	Inner Membrane	1.55	55	1.14	75	0.22	230	3
FTT_1125	CAG45758.1	Q5NFU4	UPI000049C47E	tr|Q5NFU4|Q5NFU4_FRATT D-methionine binding transport protein, ABC transporter, membrane and periplasmic protein OS=Francisella tularensis subsp. tularensis (strain SCHU S4 / Schu 4) GN=metIQ PE=3 SV=1	D-methionine binding transport protein, ABC transporter, membrane and periplasmic protein	Inner Membrane	Inner Membrane	0.8	116	1.08	76	0.23	227	3
FTT_0504c	CAG45137.1	Q5NHF3	UPI000049C2DE	sp|Q5NHF3|SUCC_FRATT Succinate--CoA ligase [ADP-forming] subunit beta OS=Francisella tularensis subsp. tularensis (strain SCHU S4 / Schu 4) GN=sucC PE=3 SV=1	Succinyl-CoA synthetase beta chain	Cytoplasmic	Cytoplasmic	1.05	83	1.07	77	0.73	87	3
FTT_0611c	CAG45244.1	Q5NH60	UPI000045001E	tr|Q5NH60|Q5NH60_FRATT Beta-lactamase OS=Francisella tularensis subsp. tularensis (strain SCHU S4 / Schu 4) GN=FTT_0611c PE=1 SV=1	beta-lactamase	Periplasmic	Periplasmic	1.45	59	1.02	78	0.76	80	3
FTT_0062	CAG44695.1	Q5NIK5	UPI000049C1B4	sp|Q5NIK5|ATPA_FRATT ATP synthase subunit alpha OS=Francisella tularensis subsp. tularensis (strain SCHU S4 / Schu 4) GN=atpA PE=3 SV=1	ATP synthase alpha chain	Cytoplasmic	Cytoplasmic	2.57	29	1.01	79	1.95	29	3
FTT_1724c	CAG46357.1	Q5NEB6	UPI000049C5EB	tr|Q5NEB6|Q5NEB6_FRATT Outer membrane efflux family protein OS=Francisella tularensis subsp. tularensis (strain SCHU S4 / Schu 4) GN=tolC PE=4 SV=1	outer membrane protein tolC precursor	Outer Membrane	Outer Membrane	0.15	307	1.01	80	0.11	314	3
FTT_1542c	CAG46175.1	Q5NES2	UPI00003FC8EB	tr|Q5NES2|Q5NES2_FRATT Outer membrane protein 26 OS=Francisella tularensis subsp. tularensis (strain SCHU S4 / Schu 4) GN=omp26 PE=4 SV=1	outer membrane protein 26	Unknown	Periplasmic	1.62	50	1	81	1.39	43	3
FTT_1251c	CAG45884.1	Q5NFI3	UPI000049C4CC	tr|Q5NFI3|Q5NFI3_FRATT Conserved hypothetical membrane protein OS=Francisella tularensis subsp. tularensis (strain SCHU S4 / Schu 4) GN=FTT_1251c PE=4 SV=1	conserved hypothetical membrane protein	Inner Membrane	Inner Membrane	0.59	143	1	82	0.81	76	3
FTT_0862c	CAG45495.1	Q5NGH8	UPI000049C3CF	tr|Q5NGH8|Q5NGH8_FRATT Heat shock protein HtpX OS=Francisella tularensis subsp. tularensis (strain SCHU S4 / Schu 4) GN=htpX PE=3 SV=1	heat shock protein HtpX	Inner Membrane	Inner Membrane	0.47	166	1	83	0.3	199	3
FTT_0038	CAG44671.1	Q5NIM8	UPI000045028C	sp|Q5NIM8|NUOH_FRATT NADH-quinone oxidoreductase subunit H OS=Francisella tularensis subsp. tularensis (strain SCHU S4 / Schu 4) GN=nuoH PE=3 SV=1	NADH dehydrogenase I, H subunit	Inner Membrane	Inner Membrane	0.88	98	1	84	0.68	93	3
FTT_1376	CAG46009.1	Q5NF67	UPI000049C521	tr|Q5NF67|Q5NF67_FRATT Acyl carrier protein OS=Francisella tularensis subsp. tularensis (strain SCHU S4 / Schu 4) GN=acpP PE=3 SV=1	acyl carrier protein	Cytoplasmic	Cytoplasmic	3.64	21	1	85	0.39	162	3
FTT_1148c	CAG45781.1	Q5NFS7	UPI000049C48B	tr|Q5NFS7|Q5NFS7_FRATT Major facilitator superfamily (MFS) transport protein OS=Francisella tularensis subsp. tularensis (strain SCHU S4 / Schu 4) GN=yjhB PE=4 SV=1	major facilitator superfamily (MFS) transport protein	Inner Membrane	Inner Membrane	0.2	275	0.97	86	0.45	139	3
FTT_0569c	CAG45202.1	Q5NH98	UPI000049C305	tr|Q5NH98|Q5NH98_FRATT Conserved hypothetical membrane protein OS=Francisella tularensis subsp. tularensis (strain SCHU S4 / Schu 4) GN=FTT_0569c PE=4 SV=1	conserved hypothetical membrane protein	Inner Membrane	Inner Membrane	0.58	144	0.94	87			2
FTT_1375	CAG46008.1	Q5NF68	UPI000049C520	tr|Q5NF68|Q5NF68_FRATT 3-oxoacyl-(Acyl-carrier-protein) reductase OS=Francisella tularensis subsp. tularensis (strain SCHU S4 / Schu 4) GN=fabG PE=1 SV=1	3-oxoacyl-(acyl-carrier-protein) reductase	Cytoplasmic	Unknown	2.57	28	0.94	88	1.5	38	3
FTT_1253	CAG45886.1	Q5NFI1	UPI000049C4CE	tr|Q5NFI1|Q5NFI1_FRATT Proton-dependent oligopeptide transport (POT) family protein OS=Francisella tularensis subsp. tularensis (strain SCHU S4 / Schu 4) GN=FTT_1253 PE=4 SV=1	Proton-dependent oligopeptide transport (POT) family protein	Inner Membrane	Inner Membrane	0.69	132	0.94	89	0.67	98	3
FTT_0087	CAG44720.1	Q5NII1	UPI000049C1C7	tr|Q5NII1|Q5NII1_FRATT Aconitate hydratase OS=Francisella tularensis subsp. tularensis (strain SCHU S4 / Schu 4) GN=acnA PE=3 SV=1	aconitate hydratase	Cytoplasmic	Cytoplasmic	1.46	58	0.94	90	0.97	62	3
FTT_0954c	CAG45587.1	Q5NG98	UPI000049C406	sp|Q5NG98|Y954_FRATT UPF0145 protein FTT_0954c OS=Francisella tularensis subsp. tularensis (strain SCHU S4 / Schu 4) GN=FTT_0954c PE=3 SV=1	hypothetical protein	Unknown	Cytoplasmic	0.86	101	0.92	91	0.42	151	3
FTT_1473c	CAG46106.1	Q5NEY3	UPI0000450106	tr|Q5NEY3|Q5NEY3_FRATT Galactose-proton symporter, major facilitator superfamily (MFS) transport protein OS=Francisella tularensis subsp. tularensis (strain SCHU S4 / Schu 4) GN=galP2 PE=3 SV=1	Galactose-proton symporter, major facilitator superfamily (MFS) transport protein	Inner Membrane	Inner Membrane	0.97	90	0.92	92	0.23	219	3
FTT_0471	CAG45104.1	Q5NHI3	UPI000049C2C7	sp|Q5NHI3|AROQ_FRATT 3-dehydroquinate dehydratase OS=Francisella tularensis subsp. tularensis (strain SCHU S4 / Schu 4) GN=aroQ PE=3 SV=1	3-dehydroquinate dehydratase, type II	Cytoplasmic	Cytoplasmic	0.41	194	0.9	93			2
FTT_0320	CAG44953.1	Q5NHX3	UPI00004500EF	tr|Q5NHX3|Q5NHX3_FRATT CDP-diacylglycerol--glycerol-3-phosphate 3-phosphatidyltransferase OS=Francisella tularensis subsp. tularensis (strain SCHU S4 / Schu 4) GN=pgsA PE=3 SV=1	phosphatidylglycerophosphate synthetase	Inner Membrane	Inner Membrane	0.6	140	0.89	94	0.21	236	3
FTT_0831c	CAG45464.1	Q5NGK6	UPI00004502ED	tr|Q5NGK6|Q5NGK6_FRATT OmpA family protein OS=Francisella tularensis subsp. tularensis (strain SCHU S4 / Schu 4) GN=FTT_0831c PE=4 SV=1	OmpA family protein	Outer Membrane	Outer Membrane	0.51	158	0.89	95	0.45	141	3
FTT_0968c	CAG45601.1	Q5NG85	UPI000049C410	tr|Q5NG85|Q5NG85_FRATT Amino acid antiporter OS=Francisella tularensis subsp. tularensis (strain SCHU S4 / Schu 4) GN=FTT_0968c PE=4 SV=1	amino acid antiporter	Inner Membrane	Inner Membrane	0.5	159	0.88	96	0.36	171	3
FTT_0282	CAG44915.1	Q5NI10	UPI000049C245	tr|Q5NI10|Q5NI10_FRATT Cytochrome O ubiquinol oxidase subunit I OS=Francisella tularensis subsp. tularensis (strain SCHU S4 / Schu 4) GN=cyoB PE=3 SV=1	Cytochrome O ubiquinol oxidase subunit I	Inner Membrane	Inner Membrane	0.95	91	0.86	97	0.54	118	3
FTT_1419	CAG46052.1	Q5NF30	UPI0000352CD5	tr|Q5NF30|Q5NF30_FRATT Hypothetical lipoprotein OS=Francisella tularensis subsp. tularensis (strain SCHU S4 / Schu 4) GN=FTT_1419 PE=4 SV=1	hypothetical lipoprotein	Inner Membrane	Extracellular			0.86	98			1
FTT_0296	CAG44929.1	Q5NHZ7	UPI000049C250	tr|Q5NHZ7|Q5NHZ7_FRATT Pyrrolidone-carboxylate peptidase OS=Francisella tularensis subsp. tularensis (strain SCHU S4 / Schu 4) GN=pcp PE=3 SV=1	Pyrrolidone-carboxylate peptidase	Unknown	Periplasmic	0.74	122	0.84	99	0.49	127	3
FTT_1695	CAG46328.1	Q5NEE2	UPI00004502FA	sp|Q5NEE2|CH10_FRATT 10 kDa chaperonin OS=Francisella tularensis subsp. tularensis (strain SCHU S4 / Schu 4) GN=groS PE=3 SV=1	Chaperonin protein, groES	Cytoplasmic	Cytoplasmic	3.96	19	0.84	100	0.32	188	3
FTT_0708	CAG45341.1	Q5NGW9	UPI000049C36C	tr|Q5NGW9|Q5NGW9_FRATT Major facilitator superfamily (MFS) transport protein OS=Francisella tularensis subsp. tularensis (strain SCHU S4 / Schu 4) GN=FTT_0708 PE=4 SV=1	major facilitator superfamily (MFS) transport protein	Inner Membrane	Inner Membrane	0.35	213	0.83	101	0.67	97	3
FTT_1060c	CAG45693.1	Q5NG01	UPI00004500A5	sp|Q5NG01|RL9_FRATT 50S ribosomal protein L9 OS=Francisella tularensis subsp. tularensis (strain SCHU S4 / Schu 4) GN=rplI PE=3 SV=1	50S ribosomal protein L9	Cytoplasmic	Cytoplasmic	1.29	65	0.83	102	1.04	60	3
FTT_1407c	CAG46040.1	Q5NF41	UPI000049C535	tr|Q5NF41|Q5NF41_FRATT Hypothetical membrane protein OS=Francisella tularensis subsp. tularensis (strain SCHU S4 / Schu 4) GN=FTT_1407c PE=4 SV=1	hypothetical membrane protein	Unknown	Outer Membrane	0.67	135	0.82	103	0.2	238	3
FTT_1029	CAG45662.1	Q5NG28	UPI00003FC8EE	tr|Q5NG28|Q5NG28_FRATT D-alanyl-D-alanine carboxypeptidase (Penicillin binding protein) family protein OS=Francisella tularensis subsp. tularensis (strain SCHU S4 / Schu 4) GN=dacD PE=3 SV=1	D-alanyl-D-alanine carboxypeptidase (Penicillin binding protein) family protein	Unknown	Extracellular	0.59	142	0.82	104	0.35	176	3
FTT_0142	CAG44775.1	Q5NID4	UPI0000450330	sp|Q5NID4|RL10_FRATT 50S ribosomal protein L10 OS=Francisella tularensis subsp. tularensis (strain SCHU S4 / Schu 4) GN=rplJ PE=3 SV=1	50S ribosomal protein L10	Cytoplasmic	Cytoplasmic	1.46	57	0.81	105	1.33	46	3
FTT_0031	CAG44664.1	Q5NIN5	UPI0000450275	tr|Q5NIN5|Q5NIN5_FRATT NADH-quinone oxidoreductase subunit A OS=Francisella tularensis subsp. tularensis (strain SCHU S4 / Schu 4) GN=nuoA PE=3 SV=1	NADH dehydrogenase I, A subunit	Inner Membrane	Inner Membrane	0.13	322	0.8	106	1.05	59	3
FTT_0704	CAG45337.1	Q5NGX2	UPI000049C369	tr|Q5NGX2|Q5NGX2_FRATT Uncharacterized protein OS=Francisella tularensis subsp. tularensis (strain SCHU S4 / Schu 4) GN=FTT_0704 PE=4 SV=1	hypothetical protein	Unknown	Periplasmic	0.46	171	0.79	107	0.31	196	3
FTT_0924	CAG45557.1	Q5NGC2	UPI000045027A	tr|Q5NGC2|Q5NGC2_FRATT Hypothetical membrane protein OS=Francisella tularensis subsp. tularensis (strain SCHU S4 / Schu 4) GN=FTT_0924 PE=4 SV=1	hypothetical membrane protein	Unknown	Extracellular			0.78	108	0.33	184	2
FTT_0369c	CAG45002.1	Q5NHS6	UPI000049C280	tr|Q5NHS6|Q5NHS6_FRATT Sel1 repeat family protein OS=Francisella tularensis subsp. tularensis (strain SCHU S4 / Schu 4) GN=FTT_0369c PE=4 SV=1	Sel1 repeat family protein	Unknown	Periplasmic	0.46	173	0.76	109	0.36	170	3
FTT_0995	CAG45628.1	Q5NG59	UPI000049C425	tr|Q5NG59|Q5NG59_FRATT Major facilitator superfamily (MFS) transport protein OS=Francisella tularensis subsp. tularensis (strain SCHU S4 / Schu 4) GN=FTT_0995 PE=4 SV=1	major facilitator superfamily (MFS) transport protein	Inner Membrane	Inner Membrane	0.42	186	0.75	110	0.41	156	3
FTT_0297	CAG44930.1	Q5NHZ6	UPI000049C251	tr|Q5NHZ6|Q5NHZ6_FRATT Hypothetical membrane protein OS=Francisella tularensis subsp. tularensis (strain SCHU S4 / Schu 4) GN=FTT_0297 PE=4 SV=1	hypothetical membrane protein	Inner Membrane	Inner Membrane			0.75	111			1
FTT_1402c	CAG46035.1	Q5NF46	UPI000049C530	tr|Q5NF46|Q5NF46_FRATT Uncharacterized protein OS=Francisella tularensis subsp. tularensis (strain SCHU S4 / Schu 4) GN=FTT_1402c PE=4 SV=1	hypothetical protein	Unknown	Extracellular	0.57	146	0.75	112	0.44	142	3
FTT_1712c	CAG46345.1	Q5NEC5	UPI000049C515	tr|Q5NEC5|Q5NEC5_FRATT Intracellular growth locus, subunit C OS=Francisella tularensis subsp. tularensis (strain SCHU S4 / Schu 4) GN=iglC2 PE=1 SV=1	intracellular growth locus, subunit C	Unknown	Unknown	0.98	89	0.73	113	1.77	34	3
FTT_0138	CAG44771.1	Q5NID8	UPI000049C1E8	tr|Q5NID8|Q5NID8_FRATT Protein translocase subunit SecE OS=Francisella tularensis subsp. tularensis (strain SCHU S4 / Schu 4) GN=secE PE=3 SV=1	preprotein translocase, SecE, membrane protein	Inner Membrane	Inner Membrane	0.8	115	0.72	114	0.37	168	3
FTT_1728	CAG46361.1	Q5NEB2	UPI000049C5EF	tr|Q5NEB2|Q5NEB2_FRATT Citrate transporter family protein OS=Francisella tularensis subsp. tularensis (strain SCHU S4 / Schu 4) GN=nhaD PE=4 SV=1	Citrate transporter family protein	Inner Membrane	Inner Membrane	0.73	123	0.72	115	0.29	204	3
FTT_0345	CAG44978.1	Q5NHU8	UPI000049C272	tr|Q5NHU8|Q5NHU8_FRATT Protein translocase subunit SecY OS=Francisella tularensis subsp. tularensis (strain SCHU S4 / Schu 4) GN=secY PE=3 SV=1	preprotein translocase, SecY, membrane protein	Inner Membrane	Inner Membrane	0.37	206	0.72	116	0.19	243	3
FTT_1474c	CAG46107.1	Q5NEY2	UPI000049C552	tr|Q5NEY2|Q5NEY2_FRATT Galactose-proton symporter, major facilitator superfamily (MFS) transport protein OS=Francisella tularensis subsp. tularensis (strain SCHU S4 / Schu 4) GN=galP1 PE=3 SV=1	Galactose-proton symporter, major facilitator superfamily (MFS) transport protein	Inner Membrane	Inner Membrane	0.98	88	0.71	117	0.43	149	3
FTT_0314	CAG44947.1	Q5NHX9	UPI0000450012	sp|Q5NHX9|EFTS_FRATT Elongation factor Ts OS=Francisella tularensis subsp. tularensis (strain SCHU S4 / Schu 4) GN=tsf PE=3 SV=1	protein chain elongation factor EF-Ts	Cytoplasmic	Cytoplasmic	1.05	84	0.7	118	0.43	150	3
FTT_1490	CAG46123.1	Q5NEW7	UPI0000450127	tr|Q5NEW7|Q5NEW7_FRATT Na+/H+ antiporter OS=Francisella tularensis subsp. tularensis (strain SCHU S4 / Schu 4) GN=FTT_1490 PE=4 SV=1	Na+\H+ antiporter	Inner Membrane	Inner Membrane			0.7	119			1
FTT_0043	CAG44676.1	Q5NIM3	UPI000049C1A6	tr|Q5NIM3|Q5NIM3_FRATT NADH dehydrogenase I, M subunit OS=Francisella tularensis subsp. tularensis (strain SCHU S4 / Schu 4) GN=nuoM PE=4 SV=1	NADH dehydrogenase I, M subunit	Inner Membrane	Inner Membrane	0.82	108	0.7	120	0.78	78	3
FTT_1095c	CAG45728.1	Q5NFW8	UPI000049C46A	tr|Q5NFW8|Q5NFW8_FRATT Outer membrane efflux family protein OS=Francisella tularensis subsp. tularensis (strain SCHU S4 / Schu 4) GN=FTT_1095c PE=4 SV=1	Outer membrane efflux family protein	Outer Membrane	Outer Membrane			0.69	121			1
FTT_1338c	CAG45971.1	Q5NFA2	UPI0000450177	tr|Q5NFA2|Q5NFA2_FRATT Reactive intermediate/imine deaminase family protein OS=Francisella tularensis subsp. tularensis (strain SCHU S4 / Schu 4) GN=FTT_1338c PE=4 SV=1	Reactive intermediate/imine deaminase family protein	Cytoplasmic	Cytoplasmic	0.46	169	0.69	122			2
FTT_0891	CAG45524.1	Q5NGF4	UPI000049C3DC	tr|Q5NGF4|Q5NGF4_FRATT Conserved hypothetical membrane protein OS=Francisella tularensis subsp. tularensis (strain SCHU S4 / Schu 4) GN=FTT_0891 PE=4 SV=1	conserved hypothetical membrane protein	Inner Membrane	Inner Membrane	0.25	260	0.68	123	0.33	185	3
FTT_0166c	CAG44799.1	Q5NIB0	UPI000049C1FE	tr|Q5NIB0|Q5NIB0_FRATT Conserved hypothetical membrane protein OS=Francisella tularensis subsp. tularensis (strain SCHU S4 / Schu 4) GN=FTT_0166c PE=4 SV=1	conserved hypothetical membrane protein	Unknown	Outer Membrane	0.83	106	0.67	124	0.16	260	3
FTT_0507	CAG45140.1	Q5NHF0	UPI000049C2E1	tr|Q5NHF0|Q5NHF0_FRATT Conserved hypothetical lipoprotein OS=Francisella tularensis subsp. tularensis (strain SCHU S4 / Schu 4) GN=FTT_0507 PE=4 SV=1	conserved hypothetical lipoprotein	Unknown	Periplasmic	0.27	248	0.67	125	0.27	212	3
FTT_0725c	CAG45358.1	Q5NGV4	UPI000049C377	tr|Q5NGV4|Q5NGV4_FRATT Glycerol-3-phosphate transporter OS=Francisella tularensis subsp. tularensis (strain SCHU S4 / Schu 4) GN=glpT PE=4 SV=1	Glycerol-3-phosphate transporter	Inner Membrane	Inner Membrane	1.08	79	0.66	126	0.45	140	3
FTT_0044	CAG44677.1	Q5NIM2	UPI000049C1A7	tr|Q5NIM2|Q5NIM2_FRATT NADH-quinone oxidoreductase subunit N OS=Francisella tularensis subsp. tularensis (strain SCHU S4 / Schu 4) GN=nuoN PE=3 SV=1	NADH dehydrogenase I, N subunit	Inner Membrane	Inner Membrane			0.65	127	0.15	270	2
FTT_1249	CAG45882.1	Q5NFI5	UPI000049C4CA	tr|Q5NFI5|Q5NFI5_FRATT Mce related family protein OS=Francisella tularensis subsp. tularensis (strain SCHU S4 / Schu 4) GN=FTT_1249 PE=4 SV=1	mycobacterial cell entry (mce) related family protein	Inner Membrane	Inner Membrane	0.08	345	0.62	128			2
FTT_1639c	CAG46272.1	Q5NEJ0	UPI000049C5BD	tr|Q5NEJ0|Q5NEJ0_FRATT Uncharacterized protein OS=Francisella tularensis subsp. tularensis (strain SCHU S4 / Schu 4) GN=FTT_1639c PE=4 SV=1	hypothetical protein\2lipoprotein	Unknown	Inner Membrane	0.1	336	0.62	129	0.12	300	3
FTT_0592	CAG45225.1	Q5NH77	UPI000049C317	tr|Q5NH77|Q5NH77_FRATT Carbonic anhydrase OS=Francisella tularensis subsp. tularensis (strain SCHU S4 / Schu 4) GN=cynT PE=3 SV=1	carbonic anhydrase	Cytoplasmic	Cytoplasmic	0.8	117	0.61	130	0.23	222	3
FTT_0503c	CAG45136.1	Q5NHF4	UPI000049C2DD	tr|Q5NHF4|Q5NHF4_FRATT Succinate--CoA ligase [ADP-forming] subunit alpha OS=Francisella tularensis subsp. tularensis (strain SCHU S4 / Schu 4) GN=sucD PE=3 SV=1	Succinyl-CoA synthetase, alpha subunit	Cytoplasmic	Cytoplasmic	0.41	193	0.6	131	0.41	155	3
FTT_1341	CAG45974.1	Q5NF99	UPI000049C50A	tr|Q5NF99|Q5NF99_FRATT Membrane protein OS=Francisella tularensis subsp. tularensis (strain SCHU S4 / Schu 4) GN=FTT_1341 PE=4 SV=1	Membrane protein	Inner Membrane	Inner Membrane	0.19	283	0.6	132			2
FTT_0077	CAG44710.1	Q5NIJ0	UPI000049C1C0	tr|Q5NIJ0|Q5NIJ0_FRATT Dihydrolipoyllysine-residue succinyltransferase component of 2-oxoglutarate dehydrogenase complex OS=Francisella tularensis subsp. tularensis (strain SCHU S4 / Schu 4) GN=sucB PE=3 SV=1	dihydrolipoamide succinyltransferase component of 2-oxoglutarate dehydrogenase complex	Cytoplasmic	Cytoplasmic	0.49	160	0.59	133	0.77	79	3
FTT_0333	CAG44966.1	Q5NHW0	UPI000049C268	sp|Q5NHW0|RL29_FRATT 50S ribosomal protein L29 OS=Francisella tularensis subsp. tularensis (strain SCHU S4 / Schu 4) GN=rpmC PE=3 SV=1	50S ribosomal protein L29	Cytoplasmic	Cytoplasmic	4.54	18	0.58	134	0.59	109	3
FTT_0840	CAG45473.1	Q5NGJ7	UPI000049C3C3	sp|Q5NGJ7|TOLB_FRATT Protein TolB OS=Francisella tularensis subsp. tularensis (strain SCHU S4 / Schu 4) GN=tolB PE=3 SV=1	TolB protein precursor	Periplasmic	Inner Membrane	0.18	286	0.58	135	0.17	252	3
FTT_1431	CAG46064.1	Q5NF20	UPI000049C543	tr|Q5NF20|Q5NF20_FRATT LysE type translocator family protein OS=Francisella tularensis subsp. tularensis (strain SCHU S4 / Schu 4) GN=rhtC PE=4 SV=1	threonine efflux protein	Inner Membrane	Inner Membrane			0.57	136	0.14	283	2
FTT_0444	CAG45077.1	Q5NHK9	UPI000049C2B1	tr|Q5NHK9|Q5NHK9_FRATT Multidrug transporter (Tetracycline resistance protein) OS=Francisella tularensis subsp. tularensis (strain SCHU S4 / Schu 4) GN=tet PE=4 SV=1	multidrug transporter (tetracycline resistance protein)	Inner Membrane	Inner Membrane			0.56	137			1
FTT_0181c	CAG44814.1	Q5NIA0	UPI000049C205	tr|Q5NIA0|Q5NIA0_FRATT Conserved membrane protein OS=Francisella tularensis subsp. tularensis (strain SCHU S4 / Schu 4) GN=FTT_0181c PE=4 SV=1	conserved membrane protein	Inner Membrane	Inner Membrane	1.15	73	0.56	138	0.38	163	3
FTT_0613c	CAG45246.1	Q5NH58	UPI0000352CD6	tr|Q5NH58|Q5NH58_FRATT Uncharacterized protein OS=Francisella tularensis subsp. tularensis (strain SCHU S4 / Schu 4) GN=FTT_0613c PE=4 SV=1	hypothetical protein	Unknown	Outer Membrane	0.45	175	0.56	139	0.32	187	3
FTT_0283	CAG44916.1	Q5NI09	UPI000049C246	tr|Q5NI09|Q5NI09_FRATT Cytochrome O ubiquinol oxidase, subunit III OS=Francisella tularensis subsp. tularensis (strain SCHU S4 / Schu 4) GN=cyoC PE=3 SV=1	Cytochrome O ubiquinol oxidase, subunit III	Inner Membrane	Inner Membrane			0.56	140			1
FTT_0480c	CAG45113.1	Q5NHH4	UPI000049C2CF	tr|Q5NHH4|Q5NHH4_FRATT Amino acid permease family protein OS=Francisella tularensis subsp. tularensis (strain SCHU S4 / Schu 4) GN=xasA PE=4 SV=1	Glutamate:gamma-aminobutyric acid antiporter family protein (APC family protein)	Inner Membrane	Inner Membrane			0.55	141			1
FTT_0330	CAG44963.1	Q5NHW3	UPI000045016C	sp|Q5NHW3|RL22_FRATT 50S ribosomal protein L22 OS=Francisella tularensis subsp. tularensis (strain SCHU S4 / Schu 4) GN=rplV PE=3 SV=1	50S ribosomal protein L22	Cytoplasmic	Cytoplasmic	1.53	56	0.54	142	1.09	54	3
FTT_1241	CAG45874.1	Q5NFJ3	UPI000049C4C4	sp|Q5NFJ3|GLYA_FRATT Serine hydroxymethyltransferase OS=Francisella tularensis subsp. tularensis (strain SCHU S4 / Schu 4) GN=glyA PE=3 SV=1	serine hydroxymethyltransferase	Cytoplasmic	Cytoplasmic	0.43	185	0.54	143	0.34	183	3
FTT_1609	CAG46242.1	Q5NEL7	UPI000049C5A5	tr|Q5NEL7|Q5NEL7_FRATT ABC transport permease subunit OS=Francisella tularensis subsp. tularensis (strain SCHU S4 / Schu 4) GN=FTT_1609 PE=3 SV=1	ABC transporter, membrane protein	Inner Membrane	Inner Membrane			0.54	144	0.15	274	2
FTT_0233c	CAG44866.1	Q5NI56	UPI000049C225	sp|Q5NI56|YIDC_FRATT Membrane protein insertase YidC OS=Francisella tularensis subsp. tularensis (strain SCHU S4 / Schu 4) GN=yidC PE=3 SV=1	Membrane protein insertase YidC	Inner Membrane	Inner Membrane	0.25	261	0.53	145	0.09	347	3
FTT_0129	CAG44762.1	Q5NIE6	UPI000049C1E2	tr|Q5NIE6|Q5NIE6_FRATT Major facilitator superfamily (MFS) transport protein OS=Francisella tularensis subsp. tularensis (strain SCHU S4 / Schu 4) GN=FTT_0129 PE=4 SV=1	major facilitator superfamily (MFS) transport protein	Inner Membrane	Inner Membrane	0.94	93	0.53	146	0.51	121	3
FTT_1674	CAG46307.1	Q5NEG2	UPI000049C5D4	tr|Q5NEG2|Q5NEG2_FRATT 6,7-dimethyl-8-ribityllumazine synthase OS=Francisella tularensis subsp. tularensis (strain SCHU S4 / Schu 4) GN=ribH PE=3 SV=1	riboflavin synthase beta subunit (6,7-dimethl-8-ribityllumazine synthase)	Cytoplasmic	Cytoplasmic	0.63	138	0.53	147	0.4	160	3
FTT_0450	CAG45083.1	Q5NHK4	UPI000049C2B6	sp|Q5NHK4|MRAY_FRATT Phospho-N-acetylmuramoyl-pentapeptide-transferase OS=Francisella tularensis subsp. tularensis (strain SCHU S4 / Schu 4) GN=mraY PE=3 SV=1	Phospho-N-acetylmuramoyl-pentapeptide transferase	Inner Membrane	Inner Membrane	0.46	170	0.53	148	0.11	309	3
FTT_1392	CAG46025.1	Q5NF55	UPI000045012E	sp|Q5NF55|COAX2_FRATT Type III pantothenate kinase 2 OS=Francisella tularensis subsp. tularensis (strain SCHU S4 / Schu 4) GN=coaX2 PE=3 SV=1	transcriptional regulator	Cytoplasmic	Outer Membrane	1	86	0.53	149	0.5	124	3
FTT_0150	CAG44783.1	Q5NIC6	UPI0000450321	sp|Q5NIC6|RS16_FRATT 30S ribosomal protein S16 OS=Francisella tularensis subsp. tularensis (strain SCHU S4 / Schu 4) GN=rpsP PE=3 SV=1	30S ribosomal protein S16	Cytoplasmic	Cytoplasmic			0.52	150			1
FTT_0342	CAG44975.1	Q5NHV1	UPI000049C26F	sp|Q5NHV1|RS5_FRATT 30S ribosomal protein S5 OS=Francisella tularensis subsp. tularensis (strain SCHU S4 / Schu 4) GN=rpsE PE=3 SV=1	30S ribosomal protein S5	Cytoplasmic	Cytoplasmic	0.53	153	0.51	151	0.91	66	3
FTT_1377	CAG46010.1	Q5NF66	UPI000049C522	tr|Q5NF66|Q5NF66_FRATT 3-oxoacyl-[acyl-carrier-protein] synthase 2 OS=Francisella tularensis subsp. tularensis (strain SCHU S4 / Schu 4) GN=fabF PE=3 SV=1	3-oxoacyl- synthase II	Cytoplasmic	Cytoplasmic	0.29	240	0.51	152	0.56	113	3
FTT_0026c	CAG44659.1	Q5NIP0	UPI000049C19A	tr|Q5NIP0|Q5NIP0_FRATT Conserved membrane protein OS=Francisella tularensis subsp. tularensis (strain SCHU S4 / Schu 4) GN=FTT_0026c PE=4 SV=1	conserved membrane protein	Inner Membrane	Inner Membrane	0.09	337	0.5	153	0.31	197	3
FTT_0482c	CAG45115.1	Q5NHH2	UPI00003FC8F9	tr|Q5NHH2|Q5NHH2_FRATT Hypothetical lipoprotein OS=Francisella tularensis subsp. tularensis (strain SCHU S4 / Schu 4) GN=FTT_0482c PE=4 SV=1	hypothetical lipoprotein	Extracellular	Outer Membrane	2.19	35	0.5	154			2
FTT_1760	CAG46393.1	Q5NE91	UPI000049C5FC	sp|Q5NE91|NHAA_FRATT Na(+)/H(+) antiporter NhaA OS=Francisella tularensis subsp. tularensis (strain SCHU S4 / Schu 4) GN=nhaA PE=3 SV=1	Na(+)\H(+) antiporter NhaA	Inner Membrane	Inner Membrane	0.42	187	0.5	155			2
FTT_0074	CAG44707.1	Q5NIJ3	UPI000049C1BE	tr|Q5NIJ3|Q5NIJ3_FRATT Succinate dehydrogenase flavoprotein subunit OS=Francisella tularensis subsp. tularensis (strain SCHU S4 / Schu 4) GN=sdhA PE=3 SV=1	succinate dehydrogenase, catalytic and NAD\flavoprotein subunit	Inner Membrane	Cytoplasmic	1.1	77	0.5	156	0.82	74	3
FTT_0322	CAG44955.1	Q5NHX1	UPI00004500F7	sp|Q5NHX1|RS7_FRATT 30S ribosomal protein S7 OS=Francisella tularensis subsp. tularensis (strain SCHU S4 / Schu 4) GN=rpsG PE=3 SV=1	30S ribosomal protein S7	Cytoplasmic	Cytoplasmic	0.38	199	0.49	157	0.76	83	3
FTT_1223	CAG45856.1	Q5NFL1	UPI00004500B7	tr|Q5NFL1|Q5NFL1_FRATT DedA family protein OS=Francisella tularensis subsp. tularensis (strain SCHU S4 / Schu 4) GN=dedA1 PE=4 SV=1	DedA family protein	Inner Membrane	Inner Membrane	1.22	68	0.48	158	0.24	217	3
FTT_1660c	CAG46293.1	Q5NEH4	UPI000049C5CA	tr|Q5NEH4|Q5NEH4_FRATT Dihydroorotase OS=Francisella tularensis subsp. tularensis (strain SCHU S4 / Schu 4) GN=pyrC PE=4 SV=1	Dihydroorotase	Cytoplasmic	Cytoplasmic	0.82	109	0.48	159	0.04	418	3
FTT_0340	CAG44973.1	Q5NHV3	UPI000049C26D	sp|Q5NHV3|RL6_FRATT 50S ribosomal protein L6 OS=Francisella tularensis subsp. tularensis (strain SCHU S4 / Schu 4) GN=rplF PE=3 SV=1	50S ribosomal protein L6	Cytoplasmic	Unknown	0.46	168	0.48	160	0.88	68	3
FTT_0838	CAG45471.1	Q5NGJ9	UPI0000450115	tr|Q5NGJ9|Q5NGJ9_FRATT TolR protein OS=Francisella tularensis subsp. tularensis (strain SCHU S4 / Schu 4) GN=tolR PE=3 SV=1	TolR protein	Inner Membrane	Inner Membrane	0.18	290	0.48	161			2
FTT_0782	CAG45415.1	Q5NGQ3	UPI000044FF8A	tr|Q5NGQ3|Q5NGQ3_FRATT Enoyl-[acyl-carrier-protein] reductase [NADH] OS=Francisella tularensis subsp. tularensis (strain SCHU S4 / Schu 4) GN=fabI PE=1 SV=1	Enoyl- reductase (NADH)	Inner Membrane	Unknown	0.82	107	0.47	162	0.57	111	3
FTT_0557	CAG45190.1	Q5NHA9	UPI000049C2FF	tr|Q5NHA9|Q5NHA9_FRATT AhpC/TSA family protein OS=Francisella tularensis subsp. tularensis (strain SCHU S4 / Schu 4) GN=FTT_0557 PE=4 SV=1	AhpC\TSA family protein	Unknown	Extracellular	0.31	226	0.47	163	1.13	52	3
FTT_0281	CAG44914.1	Q5NI11	UPI00004502EB	tr|Q5NI11|Q5NI11_FRATT Ubiquinol oxidase subunit 2 OS=Francisella tularensis subsp. tularensis (strain SCHU S4 / Schu 4) GN=cyoA PE=3 SV=1	Cytochrome O ubiquinol oxidase subunit II	Inner Membrane	Inner Membrane	0.58	145	0.47	164	0.37	169	3
FTT_0772	CAG45405.1	Q5NGR2	UPI000049C398	sp|Q5NGR2|RL21_FRATT 50S ribosomal protein L21 OS=Francisella tularensis subsp. tularensis (strain SCHU S4 / Schu 4) GN=rplU PE=3 SV=1	50S ribosomal protein L21	Cytoplasmic	Cytoplasmic	2.1	39	0.47	165	0.38	165	3
FTT_0484	CAG45117.1	Q5NHH0	UPI00003FC8FA	tr|Q5NHH0|Q5NHH0_FRATT Uncharacterized protein OS=Francisella tularensis subsp. tularensis (strain SCHU S4 / Schu 4) GN=FTT_0484 PE=4 SV=1	hypothetical protein	Periplasmic	Extracellular	0.38	201	0.47	166	0.69	90	3
FTT_1317c	CAG45950.1	Q5NFC2	UPI000049C4F9	tr|Q5NFC2|Q5NFC2_FRATT Inosine-5'-monophosphate dehydrogenase OS=Francisella tularensis subsp. tularensis (strain SCHU S4 / Schu 4) GN=guaB PE=3 SV=1	Inosine-5-monophosphate dehydrogenase	Cytoplasmic	Cytoplasmic	0.88	99	0.46	167	0.21	234	3
FTT_0356	CAG44989.1	Q5NHT8	UPI000049C277	sp|Q5NHT8|HTPG_FRATT Chaperone protein HtpG OS=Francisella tularensis subsp. tularensis (strain SCHU S4 / Schu 4) GN=htpG PE=3 SV=1	Chaperone Hsp90, heat shock protein HtpG	Cytoplasmic	Cytoplasmic	0.73	124	0.45	168	0.64	101	3
FTT_0385	CAG45018.1	Q5NHR2	UPI000049C289	tr|Q5NHR2|Q5NHR2_FRATT Uncharacterized protein OS=Francisella tularensis subsp. tularensis (strain SCHU S4 / Schu 4) GN=FTT_0385 PE=4 SV=1	hypothetical protein	Cytoplasmic	Outer Membrane	0.33	220	0.44	169	0.15	269	3
FTT_0018	CAG44651.1	Q5NIP8	UPI000049C194	tr|Q5NIP8|Q5NIP8_FRATT Secretion protein OS=Francisella tularensis subsp. tularensis (strain SCHU S4 / Schu 4) GN=FTT_0018 PE=4 SV=1	Secretion protein	Unknown	Cytoplasmic	0.51	157	0.43	170	0.12	302	3
FTT_0336	CAG44969.1	Q5NHV7	UPI000049C26B	sp|Q5NHV7|RL24_FRATT 50S ribosomal protein L24 OS=Francisella tularensis subsp. tularensis (strain SCHU S4 / Schu 4) GN=rplX PE=3 SV=1	50S ribosomal protein L24	Cytoplasmic	Cytoplasmic	1.28	66	0.43	171	0.46	136	3
FTT_1651	CAG46284.1	Q5NEI3	UPI00003FC90E	tr|Q5NEI3|Q5NEI3_FRATT SOUL heme-binding family protein OS=Francisella tularensis subsp. tularensis (strain SCHU S4 / Schu 4) GN=FTT_1651 PE=4 SV=1	SOUL heme-binding family protein	Unknown	Outer Membrane	0.33	223	0.43	172	0.12	306	3
FTT_0278c	CAG44911.1	Q5NI14	UPI000049C242	tr|Q5NI14|Q5NI14_FRATT Cytochrome d terminal oxidase, polypeptide subunit II OS=Francisella tularensis subsp. tularensis (strain SCHU S4 / Schu 4) GN=cydB PE=4 SV=1	cytochrome d terminal oxidase, polypeptide subunit II	Inner Membrane	Inner Membrane	2.25	34	0.42	173			2
FTT_1365c	CAG45998.1	Q5NF78	UPI0000450060	tr|Q5NF78|Q5NF78_FRATT Fructose-1,6-bisphosphate aldolase OS=Francisella tularensis subsp. tularensis (strain SCHU S4 / Schu 4) GN=fbaB PE=3 SV=1	Fructose-1,6-bisphosphate aldolase	Cytoplasmic	Unknown	0.47	164	0.42	174	0.92	65	3
FTT_1062c	CAG45695.1	Q5NFZ9	UPI000049C453	sp|Q5NFZ9|RS6_FRATT 30S ribosomal protein S6 OS=Francisella tularensis subsp. tularensis (strain SCHU S4 / Schu 4) GN=rpsF PE=3 SV=1	30S ribosomal protein S6	Cytoplasmic	Cytoplasmic	0.29	237	0.42	175	0.21	235	3
FTT_1181c	CAG45814.1	Q5NFP8	UPI000049C4A1	tr|Q5NFP8|Q5NFP8_FRATT Gamma-glutamyltransferase OS=Francisella tularensis subsp. tularensis (strain SCHU S4 / Schu 4) GN=ggt PE=4 SV=1	Gamma-glutamyltranspeptidase	Periplasmic	Cytoplasmic	0.46	174	0.4	176	1.65	36	3
FTT_0141	CAG44774.1	Q5NID5	UPI0000450324	sp|Q5NID5|RL1_FRATT 50S ribosomal protein L1 OS=Francisella tularensis subsp. tularensis (strain SCHU S4 / Schu 4) GN=rplA PE=3 SV=1	50S ribosomal protein L1	Cytoplasmic	Cytoplasmic	0.33	222	0.4	177	0.59	107	3
FTT_1113c	CAG45746.1	Q5NFV5	UPI000049C474	tr|Q5NFV5|Q5NFV5_FRATT Uncharacterized protein OS=Francisella tularensis subsp. tularensis (strain SCHU S4 / Schu 4) GN=FTT_1113c PE=4 SV=1	hypothetical protein	Unknown	Cytoplasmic	0.09	339	0.4	178	0.09	334	3
FTT_0327	CAG44960.1	Q5NHW6	UPI000049C264	sp|Q5NHW6|RL23_FRATT 50S ribosomal protein L23 OS=Francisella tularensis subsp. tularensis (strain SCHU S4 / Schu 4) GN=rplW PE=3 SV=1	50S ribosomal protein L23	Cytoplasmic	Cytoplasmic	0.88	97	0.4	179	1.16	50	3
FTT_0689	CAG45322.1	Q5NGY7	UPI000049C35D	tr|Q5NGY7|Q5NGY7_FRATT Hypothetical membrane protein OS=Francisella tularensis subsp. tularensis (strain SCHU S4 / Schu 4) GN=FTT_0689 PE=4 SV=1	hypothetical membrane protein	Inner Membrane	Inner Membrane			0.4	180	0.27	210	2
FTT_1483c	CAG46116.1	Q5NEX4	UPI000049C557	tr|Q5NEX4|Q5NEX4_FRATT Dihydrolipoyl dehydrogenase OS=Francisella tularensis subsp. tularensis (strain SCHU S4 / Schu 4) GN=lpd PE=4 SV=1	dihydrolipoamide dehydrogenase	Cytoplasmic	Cytoplasmic	0.84	105	0.39	181	1.13	53	3
FTT_1337c	CAG45970.1	Q5NFA3	UPI000049C508	tr|Q5NFA3|Q5NFA3_FRATT C4-dicarboxylate transport protein OS=Francisella tularensis subsp. tularensis (strain SCHU S4 / Schu 4) GN=dctA PE=3 SV=1	C4-dicarboxylate transport protein	Inner Membrane	Inner Membrane			0.39	182	0.19	248	2
FTT_0951c	CAG45584.1	Q5NGA1	UPI000049C404	tr|Q5NGA1|Q5NGA1_FRATT GTP cyclohydrolase OS=Francisella tularensis subsp. tularensis (strain SCHU S4 / Schu 4) GN=folE PE=4 SV=1	GTP cyclohydrolase	Cytoplasmic	Cytoplasmic	0.27	247	0.38	183	0.03	420	3
FTT_0674	CAG45307.1	Q5NH02	UPI000049C352	tr|Q5NH02|Q5NH02_FRATT Ribose-phosphate pyrophosphokinase OS=Francisella tularensis subsp. tularensis (strain SCHU S4 / Schu 4) GN=prsA PE=3 SV=1	Ribose-phosphate pyrophosphokinase	Cytoplasmic	Cytoplasmic	0.15	300	0.38	184	0.34	180	3
FTT_1117c	CAG45750.1	Q5NFV1	UPI000049C478	tr|Q5NFV1|Q5NFV1_FRATT Isochorismatase family protein OS=Francisella tularensis subsp. tularensis (strain SCHU S4 / Schu 4) GN=FTT_1117c PE=4 SV=1	isochorismatase hydrolase family protein	Cytoplasmic	Cytoplasmic	0.16	297	0.38	185	0.12	298	3
FTT_1572c	CAG46205.1	Q5NEP8	UPI00003FC92D	tr|Q5NEP8|Q5NEP8_FRATT Outer membrane family protein OS=Francisella tularensis subsp. tularensis (strain SCHU S4 / Schu 4) GN=ompH PE=4 SV=1	outer membrane protein OmpH	Unknown	Outer Membrane	0.62	139	0.38	186	0.15	271	3
FTT_0119	CAG44752.1	Q5NIF3	UPI000049C1DD	tr|Q5NIF3|Q5NIF3_FRATT Hypothetical membrane protein OS=Francisella tularensis subsp. tularensis (strain SCHU S4 / Schu 4) GN=FTT_0119 PE=4 SV=1	hypothetical membrane protein	Unknown	Inner Membrane	0.92	95	0.38	187	0.23	221	3
FTT_1374	CAG46007.1	Q5NF69	UPI000049C51F	tr|Q5NF69|Q5NF69_FRATT Malonyl CoA-acyl carrier protein transacylase OS=Francisella tularensis subsp. tularensis (strain SCHU S4 / Schu 4) GN=fabD PE=3 SV=1	malonyl coA-acyl carrier protein transacylase	Cytoplasmic	Cytoplasmic	0.2	279	0.38	188	0.32	190	3
FTT_0351	CAG44984.1	Q5NHU2	UPI00004500A0	sp|Q5NHU2|RL17_FRATT 50S ribosomal protein L17 OS=Francisella tularensis subsp. tularensis (strain SCHU S4 / Schu 4) GN=rplQ PE=3 SV=1	50S ribosomal protein L17	Cytoplasmic	Cytoplasmic	4.79	16	0.38	189	1.38	44	3
FTT_0321	CAG44954.1	Q5NHX2	UPI00004500E9	sp|Q5NHX2|RS12_FRATT 30S ribosomal protein S12 OS=Francisella tularensis subsp. tularensis (strain SCHU S4 / Schu 4) GN=rpsL PE=3 SV=1	30S ribosomal protein S12	Cytoplasmic	Periplasmic	0.39	197	0.37	190	0.73	86	3
FTT_0712c	CAG45345.1	Q5NGW5	UPI000049C370	tr|Q5NGW5|Q5NGW5_FRATT Serine transporter OS=Francisella tularensis subsp. tularensis (strain SCHU S4 / Schu 4) GN=sdaC1 PE=4 SV=1	serine transporter	Inner Membrane	Inner Membrane			0.37	191			1
FTT_0473	CAG45106.1	Q5NHI1	UPI000049C2C8	tr|Q5NHI1|Q5NHI1_FRATT Acetyl-CoA carboxylase, biotin carboxylase subunit OS=Francisella tularensis subsp. tularensis (strain SCHU S4 / Schu 4) GN=accC PE=4 SV=1	Acetyl-CoA carboxylase, biotin carboxylase subunit	Cytoplasmic	Cytoplasmic	0.15	306	0.37	192	0.18	249	3
FTT_1206	CAG45839.1	Q5NFM7	UPI00004502EC	tr|Q5NFM7|Q5NFM7_FRATT Hypothetical lipoprotein OS=Francisella tularensis subsp. tularensis (strain SCHU S4 / Schu 4) GN=FTT_1206 PE=4 SV=1	hypothetical lipoprotein	Unknown	Periplasmic			0.36	193			1
FTT_1213	CAG45846.1	Q5NFM1	UPI000049C4B3	tr|Q5NFM1|Q5NFM1_FRATT Uncharacterized protein OS=Francisella tularensis subsp. tularensis (strain SCHU S4 / Schu 4) GN=FTT_1213 PE=4 SV=1	YhhQ family protein	Inner Membrane	Inner Membrane			0.36	194			1
FTT_1404	CAG46037.1	Q5NF44	UPI000049C532	tr|Q5NF44|Q5NF44_FRATT Cell division protein OS=Francisella tularensis subsp. tularensis (strain SCHU S4 / Schu 4) GN=FTT_1404 PE=4 SV=1	cell division protein	Unknown	Inner Membrane	0.41	192	0.35	195	0.04	406	3
FTT_0709	CAG45342.1	Q5NGW8	UPI000049C36D	sp|Q5NGW8|ENO_FRATT Enolase OS=Francisella tularensis subsp. tularensis (strain SCHU S4 / Schu 4) GN=eno PE=3 SV=1	Enolase (2-phosphoglycerate dehydratase)	Cytoplasmic	Cytoplasmic	0.44	180	0.35	196	0.24	216	3
FTT_1094c	CAG45727.1	Q5NFW9	UPI000049C469	tr|Q5NFW9|Q5NFW9_FRATT Cytosol aminopeptidase family protein OS=Francisella tularensis subsp. tularensis (strain SCHU S4 / Schu 4) GN=FTT_1094c PE=3 SV=1	cytosol aminopeptidase family protein	Cytoplasmic	Cytoplasmic	0.18	291	0.35	197	0.2	239	3
FTT_1557c	CAG46190.1	Q5NER1	UPI000049C585	tr|Q5NER1|Q5NER1_FRATT Two-component response regulator OS=Francisella tularensis subsp. tularensis (strain SCHU S4 / Schu 4) GN=FTT_1557c PE=4 SV=1	Two-component response regulator	Cytoplasmic	Cytoplasmic	0.35	212	0.34	198	0.38	166	3
FTT_0348	CAG44981.1	Q5NHU5	UPI00004500AA	sp|Q5NHU5|RS11_FRATT 30S ribosomal protein S11 OS=Francisella tularensis subsp. tularensis (strain SCHU S4 / Schu 4) GN=rpsK PE=3 SV=1	30S ribosomal protein S11	Cytoplasmic	Unknown	0.42	188	0.34	199	2.11	26	3
FTT_0474	CAG45107.1	Q5NHI0	UPI000049C2C9	tr|Q5NHI0|Q5NHI0_FRATT Helix-turn-helix domain protein OS=Francisella tularensis subsp. tularensis (strain SCHU S4 / Schu 4) GN=FTT_0474 PE=4 SV=1	hypothetical membrane protein	Unknown	Inner Membrane	0.27	249	0.34	200	0.56	112	3
FTT_1650c	CAG46283.1	Q5NEI4	UPI000049C5C2	tr|Q5NEI4|Q5NEI4_FRATT Chorismate mutase OS=Francisella tularensis subsp. tularensis (strain SCHU S4 / Schu 4) GN=FTT_1650c PE=4 SV=1	chorismate mutase	Periplasmic	Inner Membrane	1.64	49	0.34	201	0.31	192	3
FTT_1460c	CAG46093.1	Q5NEZ5	UPI000034E32B	tr|Q5NEZ5|Q5NEZ5_FRATT Nucleotide sugar dehydrogenase family protein OS=Francisella tularensis subsp. tularensis (strain SCHU S4 / Schu 4) GN=wbtE PE=3 SV=1	UDP-glucose\GDP-mannose dehydrogenase	Cytoplasmic	Cytoplasmic	0.78	119	0.34	202	0.76	81	3
FTT_1367c	CAG46000.1	Q5NF76	UPI0000450032	sp|Q5NF76|PGK_FRATT Phosphoglycerate kinase OS=Francisella tularensis subsp. tularensis (strain SCHU S4 / Schu 4) GN=pgk PE=1 SV=1	phosphogylcerate kinase	Cytoplasmic	Unknown	0.28	245	0.33	203	0.34	181	3
FTT_1747	CAG46380.1	Q5NEA1	UPI00003FC932	tr|Q5NEA1|Q5NEA1_FRATT Outer membrane protein OS=Francisella tularensis subsp. tularensis (strain SCHU S4 / Schu 4) GN=FTT_1747 PE=4 SV=1	outer membrane protein	Unknown	Outer Membrane	0.69	129	0.33	204	0.09	340	3
FTT_0804	CAG45437.1	Q5NGN1	UPI000049C3AF	tr|Q5NGN1|Q5NGN1_FRATT Major facilitator superfamily (MFS) transport protein OS=Francisella tularensis subsp. tularensis (strain SCHU S4 / Schu 4) GN=FTT_0804 PE=4 SV=1	major facilitator superfamily (MFS) transport protein	Inner Membrane	Inner Membrane			0.33	205	0.2	242	2
FTT_1273	CAG45906.1	Q5NFG3	UPI000049C4DB	tr|Q5NFG3|Q5NFG3_FRATT 50S ribosomal protein L13 OS=Francisella tularensis subsp. tularensis (strain SCHU S4 / Schu 4) GN=rplM PE=3 SV=1	50S ribosomal subunit protein L13	Cytoplasmic	Cytoplasmic	2.16	37	0.33	206	0.73	84	3
FTT_0919	CAG45552.1	Q5NGC6	UPI0000450027	tr|Q5NGC6|Q5NGC6_FRATT Uncharacterized protein OS=Francisella tularensis subsp. tularensis (strain SCHU S4 / Schu 4) GN=FTT_0919 PE=4 SV=1	hypothetical protein	Unknown	Outer Membrane			0.32	207			1
FTT_0105c	CAG44738.1	Q5NIG7	UPI000049C1D0	tr|Q5NIG7|Q5NIG7_FRATT AcrB/AcrD/AcrF family protein OS=Francisella tularensis subsp. tularensis (strain SCHU S4 / Schu 4) GN=FTT_0105c PE=3 SV=1	Transporter AcrB\AcrD\AcrF family	Inner Membrane	Inner Membrane	0.08	347	0.32	208	0.04	411	3
FTT_0325	CAG44958.1	Q5NHW8	UPI0000450014	sp|Q5NHW8|RL3_FRATT 50S ribosomal protein L3 OS=Francisella tularensis subsp. tularensis (strain SCHU S4 / Schu 4) GN=rplC PE=3 SV=1	50S ribosomal protein L3	Cytoplasmic	Extracellular	0.43	183	0.32	209	1.14	51	3
FTT_0332	CAG44965.1	Q5NHW1	UPI000049C267	sp|Q5NHW1|RL16_FRATT 50S ribosomal protein L16 OS=Francisella tularensis subsp. tularensis (strain SCHU S4 / Schu 4) GN=rplP PE=3 SV=1	50S ribosomal protein L16	Cytoplasmic	Unknown	2.63	26	0.32	210	1.08	55	3
FTT_1556c	CAG46189.1	Q5NER2	UPI000049C584	tr|Q5NER2|Q5NER2_FRATT Signal peptidase I OS=Francisella tularensis subsp. tularensis (strain SCHU S4 / Schu 4) GN=lepB PE=3 SV=1	signal peptidase I	Inner Membrane	Inner Membrane	0.23	262	0.32	211			2
FTT_0140	CAG44773.1	Q5NID6	UPI000049C1EA	sp|Q5NID6|RL11_FRATT 50S ribosomal protein L11 OS=Francisella tularensis subsp. tularensis (strain SCHU S4 / Schu 4) GN=rplK PE=3 SV=1	50S ribosomal protein L11	Cytoplasmic	Cytoplasmic	0.84	104	0.32	212	0.48	130	3
FTT_0061	CAG44694.1	Q5NIK6	UPI000049C1B3	sp|Q5NIK6|ATPD_FRATT ATP synthase subunit delta OS=Francisella tularensis subsp. tularensis (strain SCHU S4 / Schu 4) GN=atpH PE=3 SV=1	ATP synthase delta chain	Cytoplasmic	Cytoplasmic	0.43	181	0.32	213	0.46	134	3
FTT_0198	CAG44831.1	Q5NI83	UPI000049C213	tr|Q5NI83|Q5NI83_FRATT Outer membrane lipoprotein OS=Francisella tularensis subsp. tularensis (strain SCHU S4 / Schu 4) GN=blc PE=4 SV=1	outer membrane lipoprotein	Outer Membrane	Cytoplasmic	0.35	210	0.31	214	0.05	387	3
FTT_0165c	CAG44798.1	Q5NIB1	UPI000049C1FD	sp|Q5NIB1|BAMB_FRATT Outer membrane protein assembly factor BamB OS=Francisella tularensis subsp. tularensis (strain SCHU S4 / Schu 4) GN=bamB PE=3 SV=1	Outer membrane protein assembly factor BamB	Unknown	Outer Membrane			0.31	215	0.08	353	2
FTT_0261	CAG44894.1	Q5NI29	UPI000049C239	tr|Q5NI29|Q5NI29_FRATT Hypothetical membrane protein OS=Francisella tularensis subsp. tularensis (strain SCHU S4 / Schu 4) GN=FTT_0261 PE=4 SV=1	hypothetical membrane protein	Unknown	Inner Membrane	0.45	178	0.31	216	0.09	339	3
FTT_0116	CAG44749.1	Q5NIF6	UPI000049C1DA	tr|Q5NIF6|Q5NIF6_FRATT Nucleoside permease NUP family protein OS=Francisella tularensis subsp. tularensis (strain SCHU S4 / Schu 4) GN=nupC1 PE=4 SV=1	nucleoside permease NUP family protein	Inner Membrane	Inner Membrane	0.1	334	0.31	217	0.11	315	3
FTT_1631c	CAG46264.1	Q5NEJ8	UPI000049C5B6	tr|Q5NEJ8|Q5NEJ8_FRATT Fructose-1,6-bisphosphatase OS=Francisella tularensis subsp. tularensis (strain SCHU S4 / Schu 4) GN=gplX PE=3 SV=1	Fructose-1,6-bisphosphatase	Cytoplasmic	Cytoplasmic	0.33	219	0.31	218	0.31	195	3
FTT_1310c	CAG45943.1	Q5NFC9	UPI000049C4F3	tr|Q5NFC9|Q5NFC9_FRATT ATP-dependent zinc metalloprotease FtsH OS=Francisella tularensis subsp. tularensis (strain SCHU S4 / Schu 4) GN=hflB PE=3 SV=1	ATP-dependent metalloprotease	Inner Membrane	Inner Membrane	0.47	167	0.31	219	0.16	262	3
FTT_1746	CAG46379.1	Q5NEA2	UPI000044FFCA	tr|Q5NEA2|Q5NEA2_FRATT Peptidase OS=Francisella tularensis subsp. tularensis (strain SCHU S4 / Schu 4) GN=sppA PE=4 SV=1	Peptidase	Inner Membrane	Periplasmic	0.47	165	0.3	220	0.27	211	3
FTT_0071c	CAG44704.1	Q5NIJ6	UPI000049C1BB	tr|Q5NIJ6|Q5NIJ6_FRATT Citrate synthase OS=Francisella tularensis subsp. tularensis (strain SCHU S4 / Schu 4) GN=gltA PE=1 SV=1	citrate synthase	Cytoplasmic	Cytoplasmic	0.39	198	0.3	221	0.22	228	3
FTT_0818	CAG45451.1	Q5NGL7	UPI000049C3B9	tr|Q5NGL7|Q5NGL7_FRATT Translation initiation factor IF-3 OS=Francisella tularensis subsp. tularensis (strain SCHU S4 / Schu 4) GN=infC PE=3 SV=1	translation initiation factor IF-3	Cytoplasmic	Unknown	0.68	133	0.3	222	0.27	209	3
FTT_1399	CAG46032.1	Q5NF49	UPI00004500C7	tr|Q5NF49|Q5NF49_FRATT Conservered hypothetical membrane protein OS=Francisella tularensis subsp. tularensis (strain SCHU S4 / Schu 4) GN=FTT_1399 PE=4 SV=1	conservered hypothetical membrane protein	Inner Membrane	Inner Membrane			0.3	223			1
FTT_0748	CAG45381.1	Q5NGT3	UPI000049C389	tr|Q5NGT3|Q5NGT3_FRATT IclR helix-turn-helix domain protein OS=Francisella tularensis subsp. tularensis (strain SCHU S4 / Schu 4) GN=FTT_0748 PE=4 SV=1	conserved hypothetical protein	Cytoplasmic	Cytoplasmic	0.54	152	0.3	224	0.13	293	3
FTT_0075	CAG44708.1	Q5NIJ2	UPI0000450196	tr|Q5NIJ2|Q5NIJ2_FRATT Succinate dehydrogenase iron-sulfur subunit OS=Francisella tularensis subsp. tularensis (strain SCHU S4 / Schu 4) GN=sdhB PE=3 SV=1	succinate dehydrogenase iron-sulfur protein	Inner Membrane	Cytoplasmic	1.91	41	0.29	225	0.8	77	3
FTT_0063	CAG44696.1	Q5NIK4	UPI000045018B	sp|Q5NIK4|ATPG_FRATT ATP synthase gamma chain OS=Francisella tularensis subsp. tularensis (strain SCHU S4 / Schu 4) GN=atpG PE=3 SV=1	ATP synthase gamma chain	Cytoplasmic	Cytoplasmic	0.32	225	0.28	226	0.34	179	3
FTT_0715	CAG45348.1	Q5NGW2	UPI00003FC8E6	tr|Q5NGW2|Q5NGW2_FRATT Chitinase family 18 protein OS=Francisella tularensis subsp. tularensis (strain SCHU S4 / Schu 4) GN=FTT_0715 PE=4 SV=1	chitinase family 18 protein	Unknown	Extracellular	0.15	308	0.28	227	0.23	220	3
FTT_0720c	CAG45353.1	Q5NGV8	UPI000049C375	tr|Q5NGV8|Q5NGV8_FRATT Deoxyguanosinetriphosphate triphosphohydrolase OS=Francisella tularensis subsp. tularensis (strain SCHU S4 / Schu 4) GN=dgt PE=4 SV=1	deoxyguanosinetriphosphate triphosphohydrolase	Cytoplasmic	Cytoplasmic			0.28	228	0.05	390	2
FTT_1028c	CAG45661.1	Q5NG29	UPI000045020B	tr|Q5NG29|Q5NG29_FRATT Inorganic pyrophosphatase OS=Francisella tularensis subsp. tularensis (strain SCHU S4 / Schu 4) GN=ppa PE=3 SV=1	inorganic pyrophosphatase	Cytoplasmic	Cytoplasmic	0.66	136	0.28	229	0.14	282	3
FTT_0149c	CAG44782.1	Q5NIC7	UPI000049C1F0	sp|Q5NIC7|METK_FRATT S-adenosylmethionine synthase OS=Francisella tularensis subsp. tularensis (strain SCHU S4 / Schu 4) GN=metK PE=3 SV=1	S-adenosylmethionine synthetase	Cytoplasmic	Cytoplasmic	0.56	148	0.27	230	0.56	115	3
FTT_1260	CAG45893.1	Q5NFH4	UPI00004502F9	tr|Q5NFH4|Q5NFH4_FRATT Hypothetical lipoprotein OS=Francisella tularensis subsp. tularensis (strain SCHU S4 / Schu 4) GN=FTT_1260 PE=4 SV=1	hypothetical lipoprotein	Unknown	Outer Membrane	0.35	211	0.27	231			2
FTT_0927	CAG45560.1	Q5NGB9	UPI000049C3F4	sp|Q5NGB9|GSA_FRATT Glutamate-1-semialdehyde 2,1-aminomutase OS=Francisella tularensis subsp. tularensis (strain SCHU S4 / Schu 4) GN=hemL PE=3 SV=1	Glutamate-1-semialdehyde-2,1-aminomutase	Cytoplasmic	Cytoplasmic	0.14	311	0.26	232	0.28	208	3
FTT_1250	CAG45883.1	Q5NFI4	UPI000049C4CB	tr|Q5NFI4|Q5NFI4_FRATT Uncharacterized protein OS=Francisella tularensis subsp. tularensis (strain SCHU S4 / Schu 4) GN=FTT_1250 PE=4 SV=1	hypothetical protein	Unknown	Inner Membrane			0.26	233			1
FTT_0688c	CAG45321.1	Q5NGY8	UPI000045008B	tr|Q5NGY8|Q5NGY8_FRATT ATP-dependent protease subunit HslV OS=Francisella tularensis subsp. tularensis (strain SCHU S4 / Schu 4) GN=hslV PE=3 SV=1	ATP-dependent protease, proteasome-related peptidase subunit	Cytoplasmic	Cytoplasmic			0.26	234	0.25	215	2
FTT_0714c	CAG45347.1	Q5NGW3	UPI000049C372	tr|Q5NGW3|Q5NGW3_FRATT 2-amino-3-ketobutyrate coenzyme A ligase OS=Francisella tularensis subsp. tularensis (strain SCHU S4 / Schu 4) GN=kbl PE=3 SV=1	2-amino-3-ketobutyrate coenzyme A ligase	Cytoplasmic	Cytoplasmic	0.38	200	0.25	235	0.5	122	3
FTT_1636	CAG46269.1	Q5NEJ3	UPI00003FC90D	sp|Q5NEJ3|LOLA_FRATT Outer-membrane lipoprotein carrier protein OS=Francisella tularensis subsp. tularensis (strain SCHU S4 / Schu 4) GN=lolA PE=3 SV=1	Outer-membrane lipoprotein carrier protein	Periplasmic	Extracellular	0.22	268	0.25	236	0.18	250	3
FTT_1274	CAG45907.1	Q5NFG2	UPI000049C4DC	tr|Q5NFG2|Q5NFG2_FRATT 30S ribosomal protein S9 OS=Francisella tularensis subsp. tularensis (strain SCHU S4 / Schu 4) GN=rpsI PE=3 SV=1	30S ribosomal protein S9	Cytoplasmic	Unknown	0.31	230	0.25	237	0.63	102	3
FTT_0326	CAG44959.1	Q5NHW7	UPI000049C263	sp|Q5NHW7|RL4_FRATT 50S ribosomal protein L4 OS=Francisella tularensis subsp. tularensis (strain SCHU S4 / Schu 4) GN=rplD PE=3 SV=1	50S ribosomal protein L4	Cytoplasmic	Cytoplasmic	1.03	85	0.25	238	0.45	138	3
FTT_0056c	CAG44689.1	Q5NIL1	UPI000049C1AF	tr|Q5NIL1|Q5NIL1_FRATT Major Facilitator Superfamily protein OS=Francisella tularensis subsp. tularensis (strain SCHU S4 / Schu 4) GN=FTT_0056c PE=4 SV=1	major facilitator superfamily (MFS) transport protein	Inner Membrane	Inner Membrane	0.22	266	0.25	239	0.22	229	3
FTT_0577	CAG45210.1	Q5NH91	UPI000049C30B	tr|Q5NH91|Q5NH91_FRATT L-serine ammonia-lyase OS=Francisella tularensis subsp. tularensis (strain SCHU S4 / Schu 4) GN=sdaA PE=4 SV=1	L-serine dehydratase 1	Cytoplasmic	Cytoplasmic	0.09	340	0.25	240	0.44	145	3
FTT_1130c	CAG45763.1	Q5NFT9	UPI000049C483	tr|Q5NFT9|Q5NFT9_FRATT Cyanophycin synthetase OS=Francisella tularensis subsp. tularensis (strain SCHU S4 / Schu 4) GN=cphA PE=4 SV=1	cyanophycin synthetase	Cytoplasmic	Cytoplasmic	0.02	386	0.24	241	0.11	310	3
FTT_0934c	CAG45567.1	Q5NGB5	UPI000049C3F8	sp|Q5NGB5|BIOD_FRATT ATP-dependent dethiobiotin synthetase BioD OS=Francisella tularensis subsp. tularensis (strain SCHU S4 / Schu 4) GN=bioD PE=1 SV=1	ATP-dependent dethiobiotin synthetase BioD	Cytoplasmic	Cytoplasmic	0.32	224	0.24	242	0.5	123	3
FTT_1291	CAG45924.1	Q5NFE6	UPI000049C4E8	tr|Q5NFE6|Q5NFE6_FRATT Major facilitator superfamily (MFS) transport protein OS=Francisella tularensis subsp. tularensis (strain SCHU S4 / Schu 4) GN=FTT_1291 PE=4 SV=1	major facilitator superfamily (MFS) transport protein	Inner Membrane	Inner Membrane	0.05	365	0.24	243	0.07	364	3
FTT_0955c	CAG45588.1	Q5NG97	UPI00004500D6	tr|Q5NG97|Q5NG97_FRATT Glutathione-disulfide reductase OS=Francisella tularensis subsp. tularensis (strain SCHU S4 / Schu 4) GN=gor PE=3 SV=1	Pyruvate\2-oxoglutarate dehydrogenase complex,dihydrolipoamide dehydrogenase component	Unknown	Cytoplasmic	0.39	196	0.24	244	0.09	349	3
FTT_1334c	CAG45967.1	Q5NFA6	UPI00003FC8E2	tr|Q5NFA6|Q5NFA6_FRATT Uncharacterized protein OS=Francisella tularensis subsp. tularensis (strain SCHU S4 / Schu 4) GN=FTT_1334c PE=4 SV=1	hypothetical protein	Unknown	Extracellular	0.31	227	0.24	245	0.09	344	3
FTT_0106c	CAG44739.1	Q5NIG6	UPI0000450238	tr|Q5NIG6|Q5NIG6_FRATT Efflux protein, RND family, MFP subunit OS=Francisella tularensis subsp. tularensis (strain SCHU S4 / Schu 4) GN=FTT_0106c PE=3 SV=1	Efflux protein, RND family, MFP subunit	Inner Membrane	Periplasmic	0.16	296	0.24	246	0.12	304	3
FTT_0053	CAG44686.1	Q5NIL4	UPI0000450199	tr|Q5NIL4|Q5NIL4_FRATT Major facilitator superfamily (MFS) transport protein OS=Francisella tularensis subsp. tularensis (strain SCHU S4 / Schu 4) GN=FTT_0053 PE=4 SV=1	major facilitator superfamily (MFS) transport protein	Inner Membrane	Inner Membrane	0.49	161	0.24	247	0.12	297	3
FTT_0669	CAG45302.1	Q5NH06	UPI0000450072	tr|Q5NH06|Q5NH06_FRATT Sodium/hydrogen exchanger family protein OS=Francisella tularensis subsp. tularensis (strain SCHU S4 / Schu 4) GN=FTT_0669 PE=4 SV=1	Sodium\hydrogen exchanger family protein	Inner Membrane	Inner Membrane	0.11	332	0.24	248			2
FTT_0628	CAG45261.1	Q5NH43	UPI000049C332	tr|Q5NH43|Q5NH43_FRATT PPIC-type PPIASE domain protein OS=Francisella tularensis subsp. tularensis (strain SCHU S4 / Schu 4) GN=FTT_0628 PE=4 SV=1	conserved hypothetical protein	Inner Membrane	Inner Membrane	0.25	255	0.23	249	0.12	303	3
FTT_1776c	CAG46409.1	Q5NE77	UPI00004500AE	tr|Q5NE77|Q5NE77_FRATT Hypothetical membrane protein OS=Francisella tularensis subsp. tularensis (strain SCHU S4 / Schu 4) GN=FTT_1776c PE=4 SV=1	hypothetical membrane protein	Unknown	Unknown			0.23	250			1
FTT_0414	CAG45047.1	Q5NHN3	UPI000049C29F	tr|Q5NHN3|Q5NHN3_FRATT Phosphoglucomutase OS=Francisella tularensis subsp. tularensis (strain SCHU S4 / Schu 4) GN=pgm PE=3 SV=1	Phosphoglucomutase	Unknown	Extracellular	0.42	189	0.23	251	0.56	117	3
FTT_1769c	CAG46402.1	Q5NE82	UPI000049C600	tr|Q5NE82|Q5NE82_FRATT Chaperone protein ClpB OS=Francisella tularensis subsp. tularensis (strain SCHU S4 / Schu 4) GN=clpB PE=3 SV=1	Chaperone protein ClpB	Cytoplasmic	Cytoplasmic	0.28	244	0.22	252	0.26	213	3
FTT_0802	CAG45435.1	Q5NGN3	UPI000049C3AD	tr|Q5NGN3|Q5NGN3_FRATT Cyanophycinase OS=Francisella tularensis subsp. tularensis (strain SCHU S4 / Schu 4) GN=cphB PE=3 SV=1	Cyanophycinase	Unknown	Cytoplasmic			0.22	253	0.1	322	2
FTT_1040	CAG45673.1	Q5NG19	UPI000049C444	tr|Q5NG19|Q5NG19_FRATT Conserved hypothetical lipoprotein OS=Francisella tularensis subsp. tularensis (strain SCHU S4 / Schu 4) GN=FTT_1040 PE=4 SV=1	conserved hypothetical lipoprotein	Unknown	Outer Membrane			0.22	254			1
FTT_0349	CAG44982.1	Q5NHU4	UPI00004500AD	sp|Q5NHU4|RS4_FRATT 30S ribosomal protein S4 OS=Francisella tularensis subsp. tularensis (strain SCHU S4 / Schu 4) GN=rpsD PE=3 SV=1	30S ribosomal protein S4	Cytoplasmic	Cytoplasmic	0.51	155	0.21	255	0.93	64	3
FTT_0913	CAG45546.1	Q5NGD2	UPI000049C3EB	tr|Q5NGD2|Q5NGD2_FRATT Uncharacterized protein OS=Francisella tularensis subsp. tularensis (strain SCHU S4 / Schu 4) GN=FTT_0913 PE=4 SV=1	hypothetical protein	Unknown	Extracellular			0.21	256	0.07	363	2
FTT_0042	CAG44675.1	Q5NIM4	UPI000049C1A5	tr|Q5NIM4|Q5NIM4_FRATT NADH dehydrogenase I, L subunit OS=Francisella tularensis subsp. tularensis (strain SCHU S4 / Schu 4) GN=nuoL PE=4 SV=1	NADH dehydrogenase I, L subunit	Inner Membrane	Inner Membrane	0.22	264	0.21	257			2
FTT_1633c	CAG46266.1	Q5NEJ6	UPI000049C5B8	tr|Q5NEJ6|Q5NEJ6_FRATT Amino acid permease family protein OS=Francisella tularensis subsp. tularensis (strain SCHU S4 / Schu 4) GN=FTT_1633c PE=4 SV=1	amino acid transporter	Inner Membrane	Inner Membrane	1.1	78	0.21	258			2
FTT_1372	CAG46005.1	Q5NF71	UPI000049C51D	sp|Q5NF71|PLSX_FRATT Phosphate acyltransferase OS=Francisella tularensis subsp. tularensis (strain SCHU S4 / Schu 4) GN=plsX PE=3 SV=1	fatty acid\phospholipid synthesis protein lsX	Cytoplasmic	Cytoplasmic	0.33	217	0.21	259	0.17	253	3
FTT_1165c	CAG45798.1	Q5NFR1	UPI000049C498	tr|Q5NFR1|Q5NFR1_FRATT Aminotransferase OS=Francisella tularensis subsp. tularensis (strain SCHU S4 / Schu 4) GN=aspC2 PE=3 SV=1	aspartate aminotransferase	Cytoplasmic	Cytoplasmic	0.29	239	0.21	260	0.29	203	3
FTT_0196c	CAG44829.1	Q5NI85	UPI000049C211	tr|Q5NI85|Q5NI85_FRATT Glutamine synthetase OS=Francisella tularensis subsp. tularensis (strain SCHU S4 / Schu 4) GN=glnA PE=3 SV=1	glutamine synthetase	Cytoplasmic	Cytoplasmic	0.25	258	0.21	261	0.41	154	3
FTT_0756	CAG45389.1	Q5NGS5	UPI000049C38D	tr|Q5NGS5|Q5NGS5_FRATT Cation diffusion facilitator transporter family protein OS=Francisella tularensis subsp. tularensis (strain SCHU S4 / Schu 4) GN=FTT_0756 PE=3 SV=1	Cation-efflux family protein	Inner Membrane	Inner Membrane	0.64	137	0.21	262	0.08	356	3
FTT_1168c	CAG45801.1	Q5NFQ8	UPI000049C499	tr|Q5NFQ8|Q5NFQ8_FRATT N-acetylglucosamine-6-phosphate deacetylase OS=Francisella tularensis subsp. tularensis (strain SCHU S4 / Schu 4) GN=nagA PE=3 SV=1	N-acetylglucosamine-6-phosphate deacetylase	Cytoplasmic	Cytoplasmic	0.03	382	0.2	263	0.1	326	3
FTT_0204	CAG44837.1	Q5NI78	UPI000049C215	sp|Q5NI78|PURA_FRATT Adenylosuccinate synthetase OS=Francisella tularensis subsp. tularensis (strain SCHU S4 / Schu 4) GN=purA PE=3 SV=1	adenylosuccinate synthetase	Cytoplasmic	Cytoplasmic	0.22	265	0.2	264	0.49	126	3
FTT_0624	CAG45257.1	Q5NH47	UPI000049C32F	sp|Q5NH47|CLPP_FRATT ATP-dependent Clp protease proteolytic subunit OS=Francisella tularensis subsp. tularensis (strain SCHU S4 / Schu 4) GN=clpP PE=1 SV=1	ATP-dependent Clp protease subunit P	Cytoplasmic	Cytoplasmic	0.26	254	0.2	265	0.16	265	3
FTT_0318	CAG44951.1	Q5NHX5	UPI000049C260	tr|Q5NHX5|Q5NHX5_FRATT Phosphatidate cytidylyltransferase OS=Francisella tularensis subsp. tularensis (strain SCHU S4 / Schu 4) GN=cdsA PE=3 SV=1	phosphatidate cytidylyltransferase	Inner Membrane	Inner Membrane	1	87	0.2	266			2
FTT_0726c	CAG45359.1	Q5NGV3	UPI000049C378	tr|Q5NGV3|Q5NGV3_FRATT Glycerophosphoryl diester phosphodiesterase family protein OS=Francisella tularensis subsp. tularensis (strain SCHU S4 / Schu 4) GN=FTT_0726c PE=4 SV=1	glycerophosphoryl diester phosphodiesterase family protein	Unknown	Extracellular	0.15	302	0.2	267	0.13	288	3
FTT_0360	CAG44993.1	Q5NHT5	UPI000049C279	tr|Q5NHT5|Q5NHT5_FRATT Short chain dehydrogenase family protein OS=Francisella tularensis subsp. tularensis (strain SCHU S4 / Schu 4) GN=FTT_0360 PE=3 SV=1	Short-chain dehydrogenase\reductase	Cytoplasmic	Cytoplasmic			0.19	268	0.08	354	2
FTT_0328	CAG44961.1	Q5NHW5	UPI000049C265	sp|Q5NHW5|RL2_FRATT 50S ribosomal protein L2 OS=Francisella tularensis subsp. tularensis (strain SCHU S4 / Schu 4) GN=rplB PE=3 SV=1	50S ribosomal protein L2	Cytoplasmic	Cytoplasmic	0.48	162	0.19	269	0.73	88	3
FTT_1038c	CAG45671.1	Q5NG21	UPI000049C442	sp|Q5NG21|RS213_FRATT 30S ribosomal protein S21 3 OS=Francisella tularensis subsp. tularensis (strain SCHU S4 / Schu 4) GN=rpsU3 PE=3 SV=1	30S ribosomal protein S21	Cytoplasmic	Cytoplasmic	1.77	46	0.19	270	0.43	148	3
FTT_1158c	CAG45791.1	Q5NFR7	UPI000045015D	tr|Q5NFR7|Q5NFR7_FRATT Pilus assembly, PilO family protein OS=Francisella tularensis subsp. tularensis (strain SCHU S4 / Schu 4) GN=FTT_1158c PE=4 SV=1	Type IV pili glycosylation protein	Unknown	Inner Membrane	0.12	326	0.19	271			2
FTT_1244c	CAG45877.1	Q5NFJ0	UPI000049C4C7	tr|Q5NFJ0|Q5NFJ0_FRATT Outer membrane protein assembly factor BamD OS=Francisella tularensis subsp. tularensis (strain SCHU S4 / Schu 4) GN=yfiO PE=3 SV=1	Outer membrane protein assembly factor BamD	Outer Membrane	Extracellular			0.19	272			1
FTT_0324	CAG44957.1	Q5NHW9	UPI0000450011	sp|Q5NHW9|RS10_FRATT 30S ribosomal protein S10 OS=Francisella tularensis subsp. tularensis (strain SCHU S4 / Schu 4) GN=rpsJ PE=3 SV=1	30S ribosomal protein S10	Cytoplasmic	Extracellular	0.42	190	0.19	273	0.61	103	3
FTT_1109	CAG45742.1	Q5NFV9	UPI00004502F8	tr|Q5NFV9|Q5NFV9_FRATT Choloylglycine hydrolase family protein OS=Francisella tularensis subsp. tularensis (strain SCHU S4 / Schu 4) GN=FTT_1109 PE=4 SV=1	choloylglycine hydrolase family protein	Unknown	Extracellular	0.09	343	0.19	274	0.07	370	3
FTT_0803	CAG45436.1	Q5NGN2	UPI000049C3AE	tr|Q5NGN2|Q5NGN2_FRATT Asparaginase OS=Francisella tularensis subsp. tularensis (strain SCHU S4 / Schu 4) GN=ans PE=4 SV=1	Asparaginase	Unknown	Cytoplasmic	0.37	202	0.19	275	0.04	416	3
FTT_0337	CAG44970.1	Q5NHV6	UPI000049C26C	sp|Q5NHV6|RL5_FRATT 50S ribosomal protein L5 OS=Francisella tularensis subsp. tularensis (strain SCHU S4 / Schu 4) GN=rplE PE=3 SV=1	50S ribosomal protein L5	Cytoplasmic	Cytoplasmic	0.94	92	0.18	276	0.82	72	3
FTT_0361c	CAG44994.1	Q5NHT4	UPI000049C27A	tr|Q5NHT4|Q5NHT4_FRATT Amino acid permease family protein OS=Francisella tularensis subsp. tularensis (strain SCHU S4 / Schu 4) GN=FTT_0361c PE=4 SV=1	amino acid transporter	Inner Membrane	Inner Membrane			0.18	277	0.48	129	2
FTT_0459	CAG45092.1	Q5NHJ5	UPI000049C2BE	tr|Q5NHJ5|Q5NHJ5_FRATT Peptidase family S49 protein OS=Francisella tularensis subsp. tularensis (strain SCHU S4 / Schu 4) GN=sohB PE=4 SV=1	peptidase family S49 protein	Inner Membrane	Inner Membrane	1.89	42	0.18	278	0.23	225	3
FTT_0339	CAG44972.1	Q5NHV4	UPI00004500F9	sp|Q5NHV4|RS8_FRATT 30S ribosomal protein S8 OS=Francisella tularensis subsp. tularensis (strain SCHU S4 / Schu 4) GN=rpsH PE=3 SV=1	30S ribosomal protein S8	Cytoplasmic	Unknown	0.34	216	0.18	279	0.56	114	3
FTT_0820	CAG45453.1	Q5NGL5	UPI000049C3BB	sp|Q5NGL5|RL20_FRATT 50S ribosomal protein L20 OS=Francisella tularensis subsp. tularensis (strain SCHU S4 / Schu 4) GN=rplT PE=3 SV=1	50S ribosomal protein L20	Cytoplasmic	Cytoplasmic	6.44	12	0.18	280	0.9	67	3
FTT_0687c	CAG45320.1	Q5NGY9	UPI000049C35C	sp|Q5NGY9|HSLU_FRATT ATP-dependent protease ATPase subunit HslU OS=Francisella tularensis subsp. tularensis (strain SCHU S4 / Schu 4) GN=hslU PE=3 SV=1	ATP-dependent protease, ATP-binding subunit	Cytoplasmic	Cytoplasmic	0.26	252	0.18	281	0.4	159	3
FTT_0884c	CAG45517.1	Q5NGG1	UPI000049C3D7	tr|Q5NGG1|Q5NGG1_FRATT Aminotransferase OS=Francisella tularensis subsp. tularensis (strain SCHU S4 / Schu 4) GN=aspC1 PE=3 SV=1	aspartate transaminase	Cytoplasmic	Cytoplasmic	0.7	128	0.17	282	0.35	177	3
FTT_1369c	CAG46002.1	Q5NF74	UPI000049C51A	tr|Q5NF74|Q5NF74_FRATT Transketolase OS=Francisella tularensis subsp. tularensis (strain SCHU S4 / Schu 4) GN=tktA PE=1 SV=1	Transketolase	Cytoplasmic	Cytoplasmic	0.09	338	0.17	283	0.38	164	3
FTT_0164c	CAG44797.1	Q5NIB2	UPI000049C1FC	tr|Q5NIB2|Q5NIB2_FRATT Drug resistance transporter, Bcr/CflA subfamily protein OS=Francisella tularensis subsp. tularensis (strain SCHU S4 / Schu 4) GN=FTT_0164c PE=4 SV=1	Drug resistance transporter, Bcr/CflA subfamily protein	Inner Membrane	Inner Membrane			0.17	284	0.07	371	2
FTT_1714c	CAG46347.1	Q5NEC3	UPI000049C517	tr|Q5NEC3|Q5NEC3_FRATT Intracellular growth locus, subunit A OS=Francisella tularensis subsp. tularensis (strain SCHU S4 / Schu 4) GN=iglA2 PE=4 SV=1	intracellular growth locus, subunit A	Cytoplasmic	Extracellular	0.3	233	0.17	285	0.49	125	3
FTT_0372c	CAG45005.1	Q5NHS3	UPI000049C283	tr|Q5NHS3|Q5NHS3_FRATT Acetyl-coenzyme A carboxylase carboxyl transferase subunit beta OS=Francisella tularensis subsp. tularensis (strain SCHU S4 / Schu 4) GN=accD PE=3 SV=1	Acetyl-CoA carboxylase beta subunit	Cytoplasmic	Cytoplasmic	0.23	263	0.17	286	0.09	338	3
FTT_0002	CAG44635.1	Q5NIQ7	UPI000049C18E	tr|Q5NIQ7|Q5NIQ7_FRATT DNA polymerase III subunit beta OS=Francisella tularensis subsp. tularensis (strain SCHU S4 / Schu 4) GN=dnaN PE=4 SV=1	DNA polymerase III, beta chain	Cytoplasmic	Extracellular	0.14	309	0.17	287	0.61	104	3
FTT_1045c	CAG45678.1	Q5NG14	UPI000049C448	tr|Q5NG14|Q5NG14_FRATT Domain amino terminal to FKBP-type peptidyl-prolyl isomerase family protein OS=Francisella tularensis subsp. tularensis (strain SCHU S4 / Schu 4) GN=FTT_1045c PE=4 SV=1	hypothetical protein	Unknown	Periplasmic	0.13	319	0.17	288			2
FTT_1271	CAG45904.1	Q5NFG5	UPI000049C4D9	tr|Q5NFG5|Q5NFG5_FRATT Membrane-bound lytic murein transglycosylase A OS=Francisella tularensis subsp. tularensis (strain SCHU S4 / Schu 4) GN=mltA PE=4 SV=1	Membrane-bound lytic murein transglycosylase A (MLT) family protein	Unknown	Cytoplasmic			0.16	289	0.03	426	2
FTT_1136c	CAG45769.1	Q5NFT5	UPI000049C486	tr|Q5NFT5|Q5NFT5_FRATT Hypothetical lipoprotein OS=Francisella tularensis subsp. tularensis (strain SCHU S4 / Schu 4) GN=FTT_1136c PE=4 SV=1	hypothetical lipoprotein	Unknown	Outer Membrane			0.16	290			1
FTT_0344	CAG44977.1	Q5NHU9	UPI000049C271	sp|Q5NHU9|RL15_FRATT 50S ribosomal protein L15 OS=Francisella tularensis subsp. tularensis (strain SCHU S4 / Schu 4) GN=rplO PE=3 SV=1	50S ribosomal protein L15	Cytoplasmic	Cytoplasmic	0.71	127	0.16	291	0.76	82	3
FTT_1303c	CAG45936.1	Q5NFD5	UPI000049C4F0	tr|Q5NFD5|Q5NFD5_FRATT Uncharacterized protein OS=Francisella tularensis subsp. tularensis (strain SCHU S4 / Schu 4) GN=FTT_1303c PE=4 SV=1	hypothetical protein	Unknown	Outer Membrane			0.16	292			1
FTT_0269	CAG44902.1	Q5NI21	UPI000049C23F	tr|Q5NI21|Q5NI21_FRATT Bacterial transferase hexapeptide family protein OS=Francisella tularensis subsp. tularensis (strain SCHU S4 / Schu 4) GN=FTT_0269 PE=4 SV=1	carbonic anhydrase, family 3	Cytoplasmic	Cytoplasmic			0.16	293	0.42	152	2
FTT_1005c	CAG45638.1	Q5NG51	UPI000049C42C	tr|Q5NG51|Q5NG51_FRATT Amino acid/peptide transporter family protein OS=Francisella tularensis subsp. tularensis (strain SCHU S4 / Schu 4) GN=yhiP PE=3 SV=1	Proton-dependent oligopeptide transporter (POT) family protein	Inner Membrane	Inner Membrane			0.15	294	0.05	392	2
FTT_0858	CAG45491.1	Q5NGI2	UPI000044FF98	sp|Q5NGI2|RNPH_FRATT Ribonuclease PH OS=Francisella tularensis subsp. tularensis (strain SCHU S4 / Schu 4) GN=rph PE=3 SV=1	Ribonuclease PH	Cytoplasmic	Cytoplasmic	0.37	203	0.15	295	0.23	218	3
FTT_1569c	CAG46202.1	Q5NEQ1	UPI00004501C0	tr|Q5NEQ1|Q5NEQ1_FRATT Acyl-[acyl-carrier-protein]--UDP-N-acetylglucosamine O-acyltransferase OS=Francisella tularensis subsp. tularensis (strain SCHU S4 / Schu 4) GN=lpxA PE=3 SV=1	Acyl-(acyl-carrier-protein)--UDP-N-acetylglucosam ine O-acyltransferase	Cytoplasmic	Cytoplasmic	0.17	292	0.15	296	0.44	144	3
FTT_1675	CAG46308.1	Q5NEG1	UPI000049C5D5	tr|Q5NEG1|Q5NEG1_FRATT Peptide deformylase OS=Francisella tularensis subsp. tularensis (strain SCHU S4 / Schu 4) GN=def PE=3 SV=1	peptide deformylase	Cytoplasmic	Cytoplasmic	0.28	243	0.15	297	0.09	337	3
FTT_0410	CAG45043.1	Q5NHN7	UPI000049C29B	tr|Q5NHN7|Q5NHN7_FRATT Glycine dehydrogenase (aminomethyl-transferring) OS=Francisella tularensis subsp. tularensis (strain SCHU S4 / Schu 4) GN=gcvP2 PE=3 SV=1	glycine cleavage system P protein, subunit 2	Cytoplasmic	Cytoplasmic			0.15	298	0.3	200	2
FTT_0341	CAG44974.1	Q5NHV2	UPI000049C26E	sp|Q5NHV2|RL18_FRATT 50S ribosomal protein L18 OS=Francisella tularensis subsp. tularensis (strain SCHU S4 / Schu 4) GN=rplR PE=3 SV=1	50S ribosomal protein L18	Cytoplasmic	Cytoplasmic			0.15	299	0.69	92	2
FTT_0047	CAG44680.1	Q5NIM0	UPI000049C1A9	sp|Q5NIM0|DCUP_FRATT Uroporphyrinogen decarboxylase OS=Francisella tularensis subsp. tularensis (strain SCHU S4 / Schu 4) GN=hemE PE=3 SV=1	uroporphyrinogen decarboxylase	Cytoplasmic	Cytoplasmic			0.15	300	0.06	380	2
FTT_1538c	CAG46171.1	Q5NES6	UPI000049C57B	tr|Q5NES6|Q5NES6_FRATT Curli production assembly/transport component CsgG family protein OS=Francisella tularensis subsp. tularensis (strain SCHU S4 / Schu 4) GN=FTT_1538c PE=4 SV=1	hypothetical protein	Unknown	Outer Membrane	0.17	295	0.15	301	0.14	276	3
FTT_0980	CAG45613.1	Q5NG74	UPI000049C419	tr|Q5NG74|Q5NG74_FRATT Aminotransferase class I and II family protein OS=Francisella tularensis subsp. tularensis (strain SCHU S4 / Schu 4) GN=FTT_0980 PE=4 SV=1	Aminotransferase, class II	Cytoplasmic	Cytoplasmic			0.14	302	0.1	324	2
FTT_1665	CAG46298.1	Q5NEH0	UPI000044FFAB	tr|Q5NEH0|Q5NEH0_FRATT Aspartate carbamoyltransferase OS=Francisella tularensis subsp. tularensis (strain SCHU S4 / Schu 4) GN=pyrB PE=3 SV=1	aspartate carbamoyltransferase	Cytoplasmic	Cytoplasmic	0.48	163	0.14	303	0.05	391	3
FTT_1329	CAG45962.1	Q5NFB1	UPI00004501F8	sp|Q5NFB1|GPMI_FRATT 2,3-bisphosphoglycerate-independent phosphoglycerate mutase OS=Francisella tularensis subsp. tularensis (strain SCHU S4 / Schu 4) GN=gpmI PE=3 SV=1	2,3-bisphosphoglycerate-independent phosphoglycerate mutase	Cytoplasmic	Cytoplasmic	0.13	320	0.14	304	0.14	277	3
FTT_1330	CAG45963.1	Q5NFB0	UPI000049C502	sp|Q5NFB0|SYS_FRATT Serine--tRNA ligase OS=Francisella tularensis subsp. tularensis (strain SCHU S4 / Schu 4) GN=serS PE=3 SV=1	Seryl-tRNA synthetase	Cytoplasmic	Cytoplasmic	0.44	179	0.14	305	0.34	182	3
FTT_1318c	CAG45951.1	Q5NFC1	UPI000049C4FA	tr|Q5NFC1|Q5NFC1_FRATT Probable cytosol aminopeptidase OS=Francisella tularensis subsp. tularensis (strain SCHU S4 / Schu 4) GN=pepA PE=1 SV=1	cytosol aminopeptidase	Cytoplasmic	Cytoplasmic	0.04	378	0.14	306	0.23	223	3
FTT_0485	CAG45118.1	Q5NHG9	UPI00004502B0	tr|Q5NHG9|Q5NHG9_FRATT Uncharacterized protein OS=Francisella tularensis subsp. tularensis (strain SCHU S4 / Schu 4) GN=FTT_0485 PE=4 SV=1	hypothetical protein	Unknown	Inner Membrane			0.13	307			1
FTT_0403	CAG45036.1	Q5NHP4	UPI000049C299	tr|Q5NHP4|Q5NHP4_FRATT Peptide deformylase OS=Francisella tularensis subsp. tularensis (strain SCHU S4 / Schu 4) GN=def1 PE=3 SV=1	peptide deformylase	Cytoplasmic	Cytoplasmic			0.13	308	0.31	193	2
FTT_1027c	CAG45660.1	Q5NG30	UPI000049C43D	tr|Q5NG30|Q5NG30_FRATT 3-deoxy-D-manno-octulosonate 8-phosphate phosphatase OS=Francisella tularensis subsp. tularensis (strain SCHU S4 / Schu 4) GN=yrbI PE=4 SV=1	3-deoxy-D-manno-octulosonate 8-phosphate phosphatase	Cytoplasmic	Cytoplasmic			0.13	309	0.14	285	2
FTT_1156c	CAG45789.1	Q5NFR9	UPI000049C492	tr|Q5NFR9|Q5NFR9_FRATT Type IV pilin multimeric outer membrane protein OS=Francisella tularensis subsp. tularensis (strain SCHU S4 / Schu 4) GN=pilQ PE=3 SV=1	Type IV pilin multimeric outer membrane protein	Outer Membrane	Unknown	0.04	377	0.13	310	0.11	318	3
FTT_1373	CAG46006.1	Q5NF70	UPI000049C51E	tr|Q5NF70|Q5NF70_FRATT 3-oxoacyl-[acyl-carrier-protein] synthase 3 OS=Francisella tularensis subsp. tularensis (strain SCHU S4 / Schu 4) GN=fabH PE=3 SV=1	3-oxoacyl- synthase III	Cytoplasmic	Cytoplasmic	0.14	312	0.13	311	0.23	226	3
FTT_1749	CAG46382.1	Q5NE99	UPI000049C5F8	sp|Q5NE99|SECB2_FRATT Protein-export protein SecB 2 OS=Francisella tularensis subsp. tularensis (strain SCHU S4 / Schu 4) GN=secB2 PE=3 SV=1	preprotein translocase, SecB, chaperone protein	Cytoplasmic	Cytoplasmic			0.13	312	0.13	289	2
FTT_1022c	CAG45655.1	Q5NG35	UPI000049C43A	tr|Q5NG35|Q5NG35_FRATT Phosphorylase superfamily protein OS=Francisella tularensis subsp. tularensis (strain SCHU S4 / Schu 4) GN=FTT_1022c PE=4 SV=1	Phosphorylase superfamily protein	Cytoplasmic	Cytoplasmic			0.12	313			1
FTT_0221	CAG44854.1	Q5NI66	UPI00003FC8DA	tr|Q5NI66|Q5NI66_FRATT Acid phosphatase OS=Francisella tularensis subsp. tularensis (strain SCHU S4 / Schu 4) GN=acpA PE=4 SV=1	acid phosphatase (precursor)	Extracellular	Extracellular	0.81	111	0.12	314	1.71	35	3
FTT_0280c	CAG44913.1	Q5NI12	UPI000049C244	tr|Q5NI12|Q5NI12_FRATT Major facilitator superfamily (MFS) transport protein OS=Francisella tularensis subsp. tularensis (strain SCHU S4 / Schu 4) GN=yajR PE=4 SV=1	major facilitator superfamily (MFS) transport protein	Inner Membrane	Inner Membrane			0.12	315			1
FTT_0245	CAG44878.1	Q5NI44	UPI000049C22F	tr|Q5NI44|Q5NI44_FRATT Universal stress family protein OS=Francisella tularensis subsp. tularensis (strain SCHU S4 / Schu 4) GN=usp PE=3 SV=1	universal stress protein	Cytoplasmic	Cytoplasmic	0.1	333	0.12	316	0.44	146	3
FTT_0066	CAG44699.1	Q5NIK1	UPI000049C1B7	tr|Q5NIK1|Q5NIK1_FRATT Glycosyl hydrolases 18 family protein OS=Francisella tularensis subsp. tularensis (strain SCHU S4 / Schu 4) GN=FTT_0066 PE=4 SV=1	Glycosyl hydrolases 18 family protein	Unknown	Outer Membrane	0.12	323	0.12	317	0.07	361	3
FTT_0871	CAG45504.1	Q5NGH1	UPI000049C3D3	sp|Q5NGH1|GPDA_FRATT Glycerol-3-phosphate dehydrogenase [NAD(P)+] OS=Francisella tularensis subsp. tularensis (strain SCHU S4 / Schu 4) GN=gpsA PE=3 SV=1	Glycerol-3-phosphate dehydrogenase	Cytoplasmic	Outer Membrane			0.11	318			1
FTT_1638	CAG46271.1	Q5NEJ1	UPI000049C5BC	tr|Q5NEJ1|Q5NEJ1_FRATT Trk system potassium uptake protein OS=Francisella tularensis subsp. tularensis (strain SCHU S4 / Schu 4) GN=trkH PE=3 SV=1	potassium uptake protein	Inner Membrane	Inner Membrane			0.11	319			1
FTT_1567c	CAG46200.1	Q5NEQ3	UPI000049C58C	tr|Q5NEQ3|Q5NEQ3_FRATT Cell division protein ZipA OS=Francisella tularensis subsp. tularensis (strain SCHU S4 / Schu 4) GN=FTT_1567c PE=3 SV=1	hypothetical membrane protein/Cell division protein ZipA	Unknown	Inner Membrane	0.14	316	0.11	320	0.09	335	3
FTT_0303c	CAG44936.1	Q5NHZ0	UPI000049C255	tr|Q5NHZ0|Q5NHZ0_FRATT FMN-dependent dehydrogenase family protein OS=Francisella tularensis subsp. tularensis (strain SCHU S4 / Schu 4) GN=lldD1 PE=4 SV=1	L-lactate dehydrogenase	Cytoplasmic	Unknown	0.18	287	0.11	321	0.02	443	3
FTT_1159c	CAG45792.1	Q5NFR6	UPI0000450302	tr|Q5NFR6|Q5NFR6_FRATT Putative type IV pili associated protein OS=Francisella tularensis subsp. tularensis (strain SCHU S4 / Schu 4) GN=FTT_1159c PE=4 SV=1	Type IV pili associated protein	Unknown	Inner Membrane			0.11	322			1
FTT_1531	CAG46164.1	Q5NET1	UPI0000450040	tr|Q5NET1|Q5NET1_FRATT 3-ketoacyl-CoA thiolase OS=Francisella tularensis subsp. tularensis (strain SCHU S4 / Schu 4) GN=fadA PE=3 SV=1	3-ketoacyl-CoA thiolase	Cytoplasmic	Cytoplasmic	0.18	289	0.11	323	0.31	194	3
FTT_1725c	CAG46358.1	Q5NEB5	UPI000049C5EC	tr|Q5NEB5|Q5NEB5_FRATT L-isoaspartate family protein OS=Francisella tularensis subsp. tularensis (strain SCHU S4 / Schu 4) GN=pcm PE=4 SV=1	Protein-L-isoaspartate O-methyltransferase	Cytoplasmic	Cytoplasmic	0.2	274	0.11	324			2
FTT_1603	CAG46236.1	Q5NEM3	UPI000049C5A1	sp|Q5NEM3|RL28_FRATT 50S ribosomal protein L28 OS=Francisella tularensis subsp. tularensis (strain SCHU S4 / Schu 4) GN=rpmB PE=3 SV=1	50S ribosomal protein L28	Cytoplasmic	Cytoplasmic	1.13	74	0.11	325	0.82	73	3
FTT_0454	CAG45087.1	Q5NHK0	UPI000049C2B9	tr|Q5NHK0|Q5NHK0_FRATT Glycosyl transferase, group 2 family protein OS=Francisella tularensis subsp. tularensis (strain SCHU S4 / Schu 4) GN=yfdH PE=4 SV=1	glycosyl transferase, group 2 family protein	Inner Membrane	Inner Membrane	0.09	342	0.11	326	0.04	412	3
FTT_1336	CAG45969.1	Q5NFA4	UPI000049C507	tr|Q5NFA4|Q5NFA4_FRATT ABC transporter, ATP-binding and membrane protein OS=Francisella tularensis subsp. tularensis (strain SCHU S4 / Schu 4) GN=cydC PE=4 SV=1	ABC transporter, ATP-binding and membrane protein	Inner Membrane	Inner Membrane	0.56	147	0.1	327			2
FTT_0555	CAG45188.1	Q5NHB1	UPI000049C2FE	tr|Q5NHB1|Q5NHB1_FRATT Conserved hypothetical membrane protein OS=Francisella tularensis subsp. tularensis (strain SCHU S4 / Schu 4) GN=FTT_0555 PE=4 SV=1	conserved hypothetical membrane protein	Inner Membrane	Inner Membrane	0.4	195	0.1	328			2
FTT_0801c	CAG45434.1	Q5NGN4	UPI000049C3AC	tr|Q5NGN4|Q5NGN4_FRATT Carbohydrate/purine kinase pfkB family protein OS=Francisella tularensis subsp. tularensis (strain SCHU S4 / Schu 4) GN=FTT_0801c PE=4 SV=1	Carbohydrate\purine kinase pfkB family protein	Cytoplasmic	Extracellular			0.1	329	0.13	292	2
FTT_0409	CAG45042.1	Q5NHN8	UPI0000450169	sp|Q5NHN8|GCSPA_FRATT Probable glycine dehydrogenase (decarboxylating) subunit 1 OS=Francisella tularensis subsp. tularensis (strain SCHU S4 / Schu 4) GN=gcvPA PE=3 SV=1	glycine cleavage system P protein, subunit 1	Cytoplasmic	Cytoplasmic			0.1	330	0.22	231	2
FTT_0699	CAG45332.1	Q5NGX7	UPI000049C366	sp|Q5NGX7|PNP_FRATT Polyribonucleotide nucleotidyltransferase OS=Francisella tularensis subsp. tularensis (strain SCHU S4 / Schu 4) GN=pnp PE=3 SV=1	polyribonucleotide nucleotidyltransferase	Cytoplasmic	Cytoplasmic	0.06	360	0.1	331	0.06	373	3
FTT_0153	CAG44786.1	Q5NIC3	UPI000049C1F3	sp|Q5NIC3|RL19_FRATT 50S ribosomal protein L19 OS=Francisella tularensis subsp. tularensis (strain SCHU S4 / Schu 4) GN=rplS PE=3 SV=1	50S ribosomal protein L19	Cytoplasmic	Cytoplasmic			0.1	332	0.34	178	2
FTT_0773	CAG45406.1	Q5NGR1	UPI000049C399	sp|Q5NGR1|RL27_FRATT 50S ribosomal protein L27 OS=Francisella tularensis subsp. tularensis (strain SCHU S4 / Schu 4) GN=rpmA PE=3 SV=1	50S ribosomal protein L27	Cytoplasmic	Cytoplasmic	1.67	47	0.1	333			2
FTT_0036	CAG44669.1	Q5NIN0	UPI000049C1A1	tr|Q5NIN0|Q5NIN0_FRATT NADH dehydrogenase I, F subunit OS=Francisella tularensis subsp. tularensis (strain SCHU S4 / Schu 4) GN=nuoF PE=4 SV=1	NADH dehydrogenase I, F subunit	Cytoplasmic	Cytoplasmic	0.25	256	0.1	334	0.32	186	3
FTT_0917	CAG45550.1	Q5NGC8	UPI000049C3EF	tr|Q5NGC8|Q5NGC8_FRATT Malic enzyme, NAD binding domain protein OS=Francisella tularensis subsp. tularensis (strain SCHU S4 / Schu 4) GN=maeA PE=3 SV=1	NAD-dependent malic enzyme	Cytoplasmic	Cytoplasmic			0.1	335	0.09	346	2
FTT_0373c	CAG45006.1	Q5NHS2	UPI000049C284	sp|Q5NHS2|NDK_FRATT Nucleoside diphosphate kinase OS=Francisella tularensis subsp. tularensis (strain SCHU S4 / Schu 4) GN=ndk PE=3 SV=1	nucleoside diphosphate kinase	Extracellular	Cytoplasmic	0.81	112	0.1	336	0.07	367	3
FTT_1270c	CAG45903.1	Q5NFG6	UPI00004502C9	sp|Q5NFG6|GRPE_FRATT Protein GrpE OS=Francisella tularensis subsp. tularensis (strain SCHU S4 / Schu 4) GN=grpE PE=3 SV=1	Chaperone protein grpE (heat shock protein family 70 cofactor)	Cytoplasmic	Cytoplasmic	0.16	299	0.1	337	0.17	258	3
FTT_0837	CAG45470.1	Q5NGK0	UPI000049C3C1	tr|Q5NGK0|Q5NGK0_FRATT TolQ protein OS=Francisella tularensis subsp. tularensis (strain SCHU S4 / Schu 4) GN=tolQ PE=3 SV=1	TolQ protein	Inner Membrane	Inner Membrane	0.12	330	0.09	338	0.16	261	3
FTT_0113	CAG44746.1	Q5NIF9	UPI000049C1D7	tr|Q5NIF9|Q5NIF9_FRATT Phosphopentomutase OS=Francisella tularensis subsp. tularensis (strain SCHU S4 / Schu 4) GN=deoB PE=3 SV=1	Phosphopentomutase	Cytoplasmic	Cytoplasmic	0.17	293	0.09	339	0.1	323	3
FTT_0713c	CAG45346.1	Q5NGW4	UPI000049C371	sp|Q5NGW4|TDH_FRATT L-threonine 3-dehydrogenase OS=Francisella tularensis subsp. tularensis (strain SCHU S4 / Schu 4) GN=tdh PE=3 SV=1	L-threonine 3-dehydrogenase	Cytoplasmic	Cytoplasmic			0.09	340	0.15	273	2
FTT_1382	CAG46015.1	Q5NF65	UPI000049C523	tr|Q5NF65|Q5NF65_FRATT Inositol monophosphatase family protein OS=Francisella tularensis subsp. tularensis (strain SCHU S4 / Schu 4) GN=suhB PE=4 SV=1	Inositol-1-monophosphatase	Cytoplasmic	Cytoplasmic			0.09	341	0.28	206	2
FTT_1207	CAG45840.1	Q5NFM6	UPI000049C4B1	tr|Q5NFM6|Q5NFM6_FRATT Hypothetical membrane protein OS=Francisella tularensis subsp. tularensis (strain SCHU S4 / Schu 4) GN=FTT_1207 PE=4 SV=1	hypothetical membrane protein	Inner Membrane	Inner Membrane	0.33	221	0.09	342			2
FTT_0419	CAG45052.1	Q5NHM9	UPI00004501D1	tr|Q5NHM9|Q5NHM9_FRATT Glycine--tRNA ligase alpha subunit OS=Francisella tularensis subsp. tularensis (strain SCHU S4 / Schu 4) GN=glyQ PE=3 SV=1	Glycyl-tRNA synthetase alpha chain	Cytoplasmic	Cytoplasmic			0.09	343			1
FTT_0185	CAG44818.1	Q5NI96	UPI000049C209	sp|Q5NI96|DDL_FRATT D-alanine--D-alanine ligase OS=Francisella tularensis subsp. tularensis (strain SCHU S4 / Schu 4) GN=ddl PE=3 SV=1	D-alanine--D-alanine ligase B	Cytoplasmic	Cytoplasmic			0.08	344			1
FTT_1025c	CAG45658.1	Q5NG32	UPI00004502D7	tr|Q5NG32|Q5NG32_FRATT OstA-like family protein OS=Francisella tularensis subsp. tularensis (strain SCHU S4 / Schu 4) GN=FTT_1025c PE=4 SV=1	hypothetical protein	Unknown	Periplasmic			0.08	345	0.1	332	2
FTT_1710	CAG46343.1	Q5NEC7	UPI00004502DA	tr|Q5NEC7|Q5NEC7_FRATT Uncharacterized protein OS=Francisella tularensis subsp. tularensis (strain SCHU S4 / Schu 4) GN=FTT_1355 PE=4 SV=1	conserved hypothetical protein	Unknown	Extracellular			0.08	346	0.16	266	2
FTT_1023c	CAG45656.1	Q5NG34	UPI000049C43B	tr|Q5NG34|Q5NG34_FRATT Fumarylacetoacetate (FAA) hydrolase family protein OS=Francisella tularensis subsp. tularensis (strain SCHU S4 / Schu 4) GN=FTT_1023c PE=4 SV=1	fumarylacetoacetate hydrolase family protein	Cytoplasmic	Cytoplasmic	0.16	298	0.08	347			2
FTT_1571c	CAG46204.1	Q5NEP9	UPI000049C58F	sp|Q5NEP9|LPXD2_FRATT UDP-3-O-acylglucosamine N-acyltransferase 2 OS=Francisella tularensis subsp. tularensis (strain SCHU S4 / Schu 4) GN=lpxD2 PE=3 SV=1	UDP-3-O- glucosamine N-acyltransferase	Cytoplasmic	Cytoplasmic	0.15	304	0.08	348			2
FTT_1456c	CAG46089.1	Q5NEZ9	UPI000034E32F	tr|Q5NEZ9|Q5NEZ9_FRATT Asparagine synthase OS=Francisella tularensis subsp. tularensis (strain SCHU S4 / Schu 4) GN=wbtH PE=4 SV=1	asparagine synthase	Cytoplasmic	Extracellular	0.55	150	0.07	349	0.15	267	3
FTT_0768c	CAG45401.1	Q5NGR4	UPI00003FC8E9	tr|Q5NGR4|Q5NGR4_FRATT LPP20 lipofamily protein OS=Francisella tularensis subsp. tularensis (strain SCHU S4 / Schu 4) GN=FTT_0768c PE=4 SV=1	hypothetical protein\2lipoprotein	Unknown	Outer Membrane			0.07	350			1
FTT_1498c	CAG46131.1	Q5NEV9	UPI0000450130	sp|Q5NEV9|ACCA_FRATT Acetyl-coenzyme A carboxylase carboxyl transferase subunit alpha OS=Francisella tularensis subsp. tularensis (strain SCHU S4 / Schu 4) GN=accA PE=3 SV=1	Acetyl-coenzyme A carboxylase carboxyl transferase subunit alpha	Cytoplasmic	Cytoplasmic	0.02	385	0.07	351	0.2	240	3
FTT_1287	CAG45920.1	Q5NFF0	UPI00004502C3	tr|Q5NFF0|Q5NFF0_FRATT Cystathionine beta-synthase (Cystein synthase) OS=Francisella tularensis subsp. tularensis (strain SCHU S4 / Schu 4) GN=cbs PE=4 SV=1	cystathionine beta-synthase (cystein synthase)	Cytoplasmic	Cytoplasmic			0.07	352	0.06	375	2
FTT_0475	CAG45108.1	Q5NHH9	UPI000049C2CA	tr|Q5NHH9|Q5NHH9_FRATT Mechanosensitive ion channel family protein OS=Francisella tularensis subsp. tularensis (strain SCHU S4 / Schu 4) GN=msc PE=4 SV=1	mechanosensitive ion channel protein	Inner Membrane	Inner Membrane	0.08	346	0.07	353			2
FTT_1335	CAG45968.1	Q5NFA5	UPI000049C506	tr|Q5NFA5|Q5NFA5_FRATT ABC transporter, ATP-binding and membrane protein OS=Francisella tularensis subsp. tularensis (strain SCHU S4 / Schu 4) GN=cydD PE=4 SV=1	ABC transporter, ATP-binding and membrane protein	Inner Membrane	Inner Membrane	0.36	209	0.07	354			2
FTT_1019c	CAG45652.1	Q5NG38	UPI000049C437	sp|Q5NG38|GUAA_FRATT GMP synthase [glutamine-hydrolyzing] OS=Francisella tularensis subsp. tularensis (strain SCHU S4 / Schu 4) GN=guaA PE=3 SV=1	GMP synthase (glutamine-hydrolyzing)	Cytoplasmic	Cytoplasmic			0.07	355	0.1	329	2
FTT_1299	CAG45932.1	Q5NFD8	UPI00004500B8	tr|Q5NFD8|Q5NFD8_FRATT HIT domain protein OS=Francisella tularensis subsp. tularensis (strain SCHU S4 / Schu 4) GN=hitA PE=4 SV=1	histidine triad (HIT) family protein	Cytoplasmic	Cytoplasmic	0.43	184	0.07	356			2
FTT_0183c	CAG44816.1	Q5NI98	UPI000049C207	tr|Q5NI98|Q5NI98_FRATT 30S ribosomal protein S1 OS=Francisella tularensis subsp. tularensis (strain SCHU S4 / Schu 4) GN=rpsA PE=4 SV=1	30S ribosomal protein S1	Cytoplasmic	Cytoplasmic	0.36	207	0.07	357	0.39	161	3
FTT_1295c	CAG45928.1	Q5NFE2	UPI00004500BF	tr|Q5NFE2|Q5NFE2_FRATT Glucokinase OS=Francisella tularensis subsp. tularensis (strain SCHU S4 / Schu 4) GN=glk1 PE=3 SV=1	glucose kinase	Cytoplasmic	Cytoplasmic			0.07	358			1
FTT_0781c	CAG45414.1	Q5NGQ4	UPI000044FF9C	tr|Q5NGQ4|Q5NGQ4_FRATT Cytokinin riboside 5'-monophosphate phosphoribohydrolase OS=Francisella tularensis subsp. tularensis (strain SCHU S4 / Schu 4) GN=FTT_0781c PE=3 SV=1	Cytokinin riboside 5'-monophosphate phosphoribohydrolase	Cytoplasmic	Cytoplasmic			0.07	359	0.11	319	2
FTT_0650c	CAG45283.1	Q5NH24	UPI000049C340	tr|Q5NH24|Q5NH24_FRATT Glutaredoxin 2 OS=Francisella tularensis subsp. tularensis (strain SCHU S4 / Schu 4) GN=grxB PE=4 SV=1	Glutaredoxin 2	Cytoplasmic	Extracellular	0.13	321	0.06	360	0.1	331	3
FTT_0030c	CAG44663.1	Q5NIN6	UPI000049C19E	tr|Q5NIN6|Q5NIN6_FRATT Ferric uptake regulation protein OS=Francisella tularensis subsp. tularensis (strain SCHU S4 / Schu 4) GN=fur PE=3 SV=1	ferric uptake regulation protein	Cytoplasmic	Cytoplasmic			0.06	361	0.13	291	2
FTT_0535c	CAG45168.1	Q5NHC8	UPI00000C067E	tr|Q5NHC8|Q5NHC8_FRATT Malate dehydrogenase OS=Francisella tularensis subsp. tularensis (strain SCHU S4 / Schu 4) GN=mdh PE=3 SV=1	malate dehydrogenase	Cytoplasmic	Unknown	0.35	215	0.06	362	0.3	198	3
FTT_0251	CAG44884.1	Q5NI39	UPI000049C233	tr|Q5NI39|Q5NI39_FRATT Branched-chain amino acid aminotransferase OS=Francisella tularensis subsp. tularensis (strain SCHU S4 / Schu 4) GN=ilvE PE=3 SV=1	Branched-chain amino acid aminotransferase protein (class IV)	Cytoplasmic	Cytoplasmic			0.06	363			1
FTT_0749c	CAG45382.1	Q5NGT2	UPI0000352CD2	tr|Q5NGT2|Q5NGT2_FRATT Alpha/beta hydrolase fold family protein OS=Francisella tularensis subsp. tularensis (strain SCHU S4 / Schu 4) GN=FTT_0749c PE=4 SV=1	conserved hypothetical protein	Unknown	Periplasmic			0.06	364			1
FTT_0404	CAG45037.1	Q5NHP3	UPI0000450020	tr|Q5NHP3|Q5NHP3_FRATT Lipoprotein releasing system, subunit C,putative membrane protein OS=Francisella tularensis subsp. tularensis (strain SCHU S4 / Schu 4) GN=lolC PE=3 SV=1	lipoprotein releasing system, subunit C,putative membrane protein	Inner Membrane	Inner Membrane			0.06	365			1
FTT_1406c	CAG46039.1	Q5NF42	UPI000049C534	tr|Q5NF42|Q5NF42_FRATT Hypothetical membrane protein OS=Francisella tularensis subsp. tularensis (strain SCHU S4 / Schu 4) GN=FTT_1406c PE=4 SV=1	hypothetical membrane protein	Unknown	Inner Membrane			0.06	366			1
FTT_0654	CAG45287.1	Q5NH20	UPI000049C344	tr|Q5NH20|Q5NH20_FRATT DJ-1/PfpI family protein OS=Francisella tularensis subsp. tularensis (strain SCHU S4 / Schu 4) GN=elbB PE=4 SV=1	DJ-1\PfpI family protein	Cytoplasmic	Cytoplasmic	0.36	208	0.06	367	0.14	284	3
FTT_0334	CAG44967.1	Q5NHV9	UPI000049C269	sp|Q5NHV9|RS17_FRATT 30S ribosomal protein S17 OS=Francisella tularensis subsp. tularensis (strain SCHU S4 / Schu 4) GN=rpsQ PE=3 SV=1	30S ribosomal protein S17	Cytoplasmic	Cytoplasmic	0.3	235	0.06	368	0.44	143	3
FTT_1331	CAG45964.1	Q5NFA9	UPI000049C503	tr|Q5NFA9|Q5NFA9_FRATT Fructokinase OS=Francisella tularensis subsp. tularensis (strain SCHU S4 / Schu 4) GN=cscK PE=4 SV=1	Fructokinase	Cytoplasmic	Cytoplasmic			0.06	369	0.11	311	2
FTT_1257	CAG45890.1	Q5NFH7	UPI000049C4D2	tr|Q5NFH7|Q5NFH7_FRATT Efflux transporter, RND family, MFP subunit OS=Francisella tularensis subsp. tularensis (strain SCHU S4 / Schu 4) GN=emrA1 PE=4 SV=1	HlyD family secretion protein	Unknown	Unknown	0.05	367	0.06	370	0.05	394	3
FTT_0120	CAG44753.1	Q5NIF2	UPI000049C1DE	tr|Q5NIF2|Q5NIF2_FRATT Signal recognition particle receptor FtsY OS=Francisella tularensis subsp. tularensis (strain SCHU S4 / Schu 4) GN=ftsY PE=3 SV=1	signal recognition particle receptor FtsY	Cytoplasmic	Cytoplasmic			0.05	371	0.03	422	2
FTT_1700	CAG46333.1	Q5NED7	UPI000049C50E	tr|Q5NED7|Q5NED7_FRATT Putative pathogenicity deteminant protein pdpB1 OS=Francisella tularensis subsp. tularensis (strain SCHU S4 / Schu 4) GN=pdpB2 PE=4 SV=1	Putative pathogenicity deteminant protein pdpB1	Unknown	Inner Membrane			0.05	372	0.01	454	2
FTT_1484c	CAG46117.1	Q5NEX3	UPI000049C558	tr|Q5NEX3|Q5NEX3_FRATT Acetyltransferase component of pyruvate dehydrogenase complex OS=Francisella tularensis subsp. tularensis (strain SCHU S4 / Schu 4) GN=aceF PE=3 SV=1	pyruvate dehydrogenase, E2 component	Cytoplasmic	Cytoplasmic	0.87	100	0.05	373	0.46	133	3
FTT_0766	CAG45399.1	Q5NGR6	UPI000049C395	tr|Q5NGR6|Q5NGR6_FRATT Purine-nucleoside phosphorylase OS=Francisella tularensis subsp. tularensis (strain SCHU S4 / Schu 4) GN=deoD PE=3 SV=1	purine nucleoside phosphorylase	Cytoplasmic	Cytoplasmic	0.22	270	0.05	374	0.09	348	3
FTT_0467	CAG45100.1	Q5NHI7	UPI000049C2C4	sp|Q5NHI7|LPTD_FRATT LPS-assembly protein LptD OS=Francisella tularensis subsp. tularensis (strain SCHU S4 / Schu 4) GN=lptD PE=3 SV=1	LPS-assembly protein LptD	Outer Membrane	Extracellular			0.05	375			1
FTT_0078	CAG44711.1	Q5NII9	UPI000049C1C1	sp|Q5NII9|APT_FRATT Adenine phosphoribosyltransferase OS=Francisella tularensis subsp. tularensis (strain SCHU S4 / Schu 4) GN=apt PE=3 SV=1	adenine phosphoribosyltransferase	Cytoplasmic	Cytoplasmic	0.05	366	0.05	376	0.1	333	3
FTT_1124	CAG45757.1	Q5NFU5	UPI0000EADFF6	sp|Q5NFU5|METN_FRATT Methionine import ATP-binding protein MetN OS=Francisella tularensis subsp. tularensis (strain SCHU S4 / Schu 4) GN=metN PE=3 SV=2	D-methionine transport protein, ABC transporter,ATP-binding subunit	Inner Membrane	Cytoplasmic			0.05	377			1
FTT_1227	CAG45860.1	Q5NFK7	UPI000049C4BC	tr|Q5NFK7|Q5NFK7_FRATT Ribonuclease E OS=Francisella tularensis subsp. tularensis (strain SCHU S4 / Schu 4) GN=rne PE=3 SV=1	Ribonuclease E	Cytoplasmic	Extracellular	0.06	352	0.05	378	0.05	389	3
FTT_0144	CAG44777.1	Q5NID2	UPI000049C1EC	sp|Q5NID2|RPOB_FRATT DNA-directed RNA polymerase subunit beta OS=Francisella tularensis subsp. tularensis (strain SCHU S4 / Schu 4) GN=rpoB PE=3 SV=1	DNA-directed RNA polymerase beta chain	Cytoplasmic	Outer Membrane	0.18	285	0.05	379	0.17	259	3
FTT_0489c	CAG45122.1	Q5NHG5	UPI000045029D	tr|Q5NHG5|Q5NHG5_FRATT Thioredoxin reductase OS=Francisella tularensis subsp. tularensis (strain SCHU S4 / Schu 4) GN=trxB PE=3 SV=1	thioredoxin reductase	Cytoplasmic	Periplasmic	0.31	228	0.04	380	0.6	106	3
FTT_1238c	CAG45871.1	Q5NFJ6	UPI000049C4C1	tr|Q5NFJ6|Q5NFJ6_FRATT Hypothetical membrane protein OS=Francisella tularensis subsp. tularensis (strain SCHU S4 / Schu 4) GN=FTT_1238c PE=4 SV=1	hypothetical membrane protein	Inner Membrane	Inner Membrane	0.15	301	0.04	381	0.14	286	3
FTT_1673	CAG46306.1	Q5NEG3	UPI000049C5D3	tr|Q5NEG3|Q5NEG3_FRATT 3,4-dihydroxy-2-butanone-4-phosphate synthase OS=Francisella tularensis subsp. tularensis (strain SCHU S4 / Schu 4) GN=ribA PE=3 SV=1	riboflavin biosynthesis protein ribA\GTP-cyclohydrolase II	Cytoplasmic	Cytoplasmic	0.07	350	0.04	382	0.05	401	3
FTT_1561	CAG46194.1	Q5NEQ8	UPI000044FFEB	tr|Q5NEQ8|Q5NEQ8_FRATT 3-Deoxy-D-manno-octulosonic-acid transferase OS=Francisella tularensis subsp. tularensis (strain SCHU S4 / Schu 4) GN=kdtA PE=4 SV=1	3-Deoxy-D-manno-octulosonic-acid transferase	Cytoplasmic	Inner Membrane			0.04	383			1
FTT_1773c	CAG46406.1	Q5NE79	UPI00004500B5	sp|Q5NE79|TRPB_FRATT Tryptophan synthase beta chain OS=Francisella tularensis subsp. tularensis (strain SCHU S4 / Schu 4) GN=trpB PE=1 SV=1	tryptophan synthase beta chain	Cytoplasmic	Cytoplasmic			0.04	384	0.13	295	2
FTT_0313	CAG44946.1	Q5NHY0	UPI000049C25C	sp|Q5NHY0|RS2_FRATT 30S ribosomal protein S2 OS=Francisella tularensis subsp. tularensis (strain SCHU S4 / Schu 4) GN=rpsB PE=3 SV=1	30S ribosomal protein S2	Cytoplasmic	Cytoplasmic	0.14	310	0.04	385	0.3	201	3
FTT_1485c	CAG46118.1	Q5NEX2	UPI000049C559	tr|Q5NEX2|Q5NEX2_FRATT Pyruvate dehydrogenase E1 component OS=Francisella tularensis subsp. tularensis (strain SCHU S4 / Schu 4) GN=aceE PE=4 SV=1	pyruvate dehydrogenase, E1 component	Cytoplasmic	Cytoplasmic	0.45	176	0.04	386	0.36	173	3
FTT_0033	CAG44666.1	Q5NIN3	UPI000049C19F	sp|Q5NIN3|NUOC_FRATT NADH-quinone oxidoreductase subunit C OS=Francisella tularensis subsp. tularensis (strain SCHU S4 / Schu 4) GN=nuoC PE=3 SV=1	NADH dehydrogenase I	Cytoplasmic	Cytoplasmic	0.14	313	0.04	387			2
FTT_1044c	CAG45677.1	Q5NG15	UPI000049C447	tr|Q5NG15|Q5NG15_FRATT Octaprenyl-diphosphate synthase OS=Francisella tularensis subsp. tularensis (strain SCHU S4 / Schu 4) GN=ispB PE=3 SV=1	Octaprenyl-diphosphate synthase	Cytoplasmic	Cytoplasmic			0.03	388	0.1	330	2
FTT_1648c	CAG46281.1	Q5NEI5	UPI000049C5C1	tr|Q5NEI5|Q5NEI5_FRATT Orotidine 5'-phosphate decarboxylase OS=Francisella tularensis subsp. tularensis (strain SCHU S4 / Schu 4) GN=pyrF PE=3 SV=1	Orotidine 5'-phosphate decarboxylase	Cytoplasmic	Cytoplasmic	0.12	324	0.03	389			2
FTT_1093c	CAG45726.1	Q5NFX0	UPI000049C468	tr|Q5NFX0|Q5NFX0_FRATT Transaldolase OS=Francisella tularensis subsp. tularensis (strain SCHU S4 / Schu 4) GN=talA PE=1 SV=1	Transaldolase	Cytoplasmic	Cytoplasmic	0.18	288	0.03	390	0.23	224	3
FTT_0956c	CAG45589.1	Q5NG96	UPI000049C407	tr|Q5NG96|Q5NG96_FRATT 2'-5' RNA ligase superfamily protein OS=Francisella tularensis subsp. tularensis (strain SCHU S4 / Schu 4) GN=FTT_0956c PE=4 SV=1	hypothetical membrane protein	Unknown	Inner Membrane			0.03	391			1
FTT_1127	CAG45760.1	Q5NFU2	UPI000049C480	tr|Q5NFU2|Q5NFU2_FRATT Rhodanese-like family protein OS=Francisella tularensis subsp. tularensis (strain SCHU S4 / Schu 4) GN=FTT_1127 PE=4 SV=1	Rhodanese-like family protein	Unknown	Cytoplasmic	0.19	282	0.03	392	0.12	299	3
FTT_1705	CAG46338.1	Q5NED2	UPI000049C511	tr|Q5NED2|Q5NED2_FRATT Uncharacterized protein OS=Francisella tularensis subsp. tularensis (strain SCHU S4 / Schu 4) GN=FTT_1350 PE=4 SV=1	conserved hypothetical protein	Unknown	Outer Membrane			0.03	393	0.05	395	2
FTT_0323	CAG44956.1	Q5NHX0	UPI000049C262	sp|Q5NHX0|EFG_FRATT Elongation factor G OS=Francisella tularensis subsp. tularensis (strain SCHU S4 / Schu 4) GN=fusA PE=3 SV=1	elongation factor G (EF-G)	Cytoplasmic	Cytoplasmic	0.2	277	0.03	394	0.29	202	3
FTT_0145	CAG44778.1	Q5NID1	UPI000049C1ED	sp|Q5NID1|RPOC_FRATT DNA-directed RNA polymerase subunit beta' OS=Francisella tularensis subsp. tularensis (strain SCHU S4 / Schu 4) GN=rpoC PE=3 SV=1	DNA-directed RNA polymerase, beta subunit	Cytoplasmic	Cytoplasmic	0.21	273	0.03	395	0.19	247	3
FTT_1442c	CAG46075.1	Q5NF12	UPI00004501D8	sp|Q5NF12|RPOA2_FRATT DNA-directed RNA polymerase subunit alpha 2 OS=Francisella tularensis subsp. tularensis (strain SCHU S4 / Schu 4) GN=rpoA2 PE=3 SV=1	DNA-directed RNA polymerase, alpha subunit	Cytoplasmic	Cytoplasmic	0.54	151	0.03	396	0.32	191	3
FTT_0350	CAG44983.1	Q5NHU3	UPI000049C275	sp|Q5NHU3|RPOA1_FRATT DNA-directed RNA polymerase subunit alpha 1 OS=Francisella tularensis subsp. tularensis (strain SCHU S4 / Schu 4) GN=rpoA1 PE=3 SV=1	DNA-directed RNA polymerase, alpha subunit	Cytoplasmic	Unknown	0.31	229	0.03	397	0.17	257	3
FTT_1721c	CAG46354.1	Q5NEB9	UPI000049C5E8	tr|Q5NEB9|Q5NEB9_FRATT Amidophosphoribosyltransferase OS=Francisella tularensis subsp. tularensis (strain SCHU S4 / Schu 4) GN=purF PE=3 SV=1	Amidophosphoribosyltransferase	Cytoplasmic	Cytoplasmic			0.03	398			1
FTT_1573c	CAG46206.1	Q5NEP7	UPI000049C590	tr|Q5NEP7|Q5NEP7_FRATT Outer membrane protein assembly factor BamA OS=Francisella tularensis subsp. tularensis (strain SCHU S4 / Schu 4) GN=bamA PE=3 SV=1	outer membrane protein assembly factor BamA	Outer Membrane	Extracellular			0.03	399			1
FTT_0764	CAG45397.1	Q5NGR8	UPI000049C394	tr|Q5NGR8|Q5NGR8_FRATT Glycine--tRNA ligase beta subunit OS=Francisella tularensis subsp. tularensis (strain SCHU S4 / Schu 4) GN=glyS PE=3 SV=1	Glycyl-tRNA synthetase beta subunit	Cytoplasmic	Cytoplasmic			0.03	400	0.06	383	2
FTT_0034	CAG44667.1	Q5NIN2	UPI000049C1A0	sp|Q5NIN2|NUOD_FRATT NADH-quinone oxidoreductase subunit D OS=Francisella tularensis subsp. tularensis (strain SCHU S4 / Schu 4) GN=nuoD PE=3 SV=1	NADH dehydrogenase I, D subunit	Cytoplasmic	Cytoplasmic	0.2	278	0.02	401	0.14	281	3
FTT_1315c	CAG45948.1	Q5NFC4	UPI000049C4F7	sp|Q5NFC4|G6PI_FRATT Glucose-6-phosphate isomerase OS=Francisella tularensis subsp. tularensis (strain SCHU S4 / Schu 4) GN=pgi PE=1 SV=1	Glucose-6-phosphate isomerase	Cytoplasmic	Cytoplasmic	0.09	341	0.02	402	0.04	413	3
FTT_0989	CAG45622.1	Q5NG65	UPI000049C420	tr|Q5NG65|Q5NG65_FRATT Uncharacterized protein OS=Francisella tularensis subsp. tularensis (strain SCHU S4 / Schu 4) GN=FTT_0989 PE=4 SV=1	hypothetical protein	Cytoplasmic	Periplasmic			0.02	403			1
FTT_1664	CAG46297.1	Q5NEH1	UPI000049C5CD	tr|Q5NEH1|Q5NEH1_FRATT Carbamoyl-phosphate synthase large chain OS=Francisella tularensis subsp. tularensis (strain SCHU S4 / Schu 4) GN=carB PE=3 SV=1	Carbamoyl-phosphate synthase large chain	Unknown	Unknown	0.03	383	0.02	404	0.16	264	3
FTT_0839	CAG45472.1	Q5NGJ8	UPI000049C3C2	tr|Q5NGJ8|Q5NGJ8_FRATT Protein TolA OS=Francisella tularensis subsp. tularensis (strain SCHU S4 / Schu 4) GN=tolA PE=4 SV=1	tolA protein	Cytoplasmic	Inner Membrane			0.02	405			1
FTT_0037	CAG44670.1	Q5NIM9	UPI000049C1A2	tr|Q5NIM9|Q5NIM9_FRATT NADH-quinone oxidoreductase OS=Francisella tularensis subsp. tularensis (strain SCHU S4 / Schu 4) GN=nuoG PE=3 SV=1	NADH dehydrogenase I, G subunit	Cytoplasmic	Cytoplasmic	0.02	391	0.02	406	0.09	345	3
FTT_0510	CAG45143.1	Q5NHE7	UPI000049C2E4	tr|Q5NHE7|Q5NHE7_FRATT DNA gyrase subunit B OS=Francisella tularensis subsp. tularensis (strain SCHU S4 / Schu 4) GN=gyrB PE=3 SV=1	DNA gyrase subunit B	Cytoplasmic	Cytoplasmic			0.01	407	0.05	400	2
FTT_1366c	CAG45999.1	Q5NF77	UPI0000450001	tr|Q5NF77|Q5NF77_FRATT Pyruvate kinase OS=Francisella tularensis subsp. tularensis (strain SCHU S4 / Schu 4) GN=pyk PE=3 SV=1	pyruvate kinase	Cytoplasmic	Cytoplasmic			0.01	408	0.11	316	2
FTT_1635	CAG46268.1	Q5NEJ4	UPI000049C5BA	tr|Q5NEJ4|Q5NEJ4_FRATT Cell division protein OS=Francisella tularensis subsp. tularensis (strain SCHU S4 / Schu 4) GN=ftsK PE=3 SV=1	cell division protein	Inner Membrane	Inner Membrane			0.01	409			1
FTT_0915c	CAG45548.1	Q5NGD0	UPI000049C3ED	sp|Q5NGD0|SYI_FRATT Isoleucine--tRNA ligase OS=Francisella tularensis subsp. tularensis (strain SCHU S4 / Schu 4) GN=ileS PE=3 SV=1	Isoleucyl-tRNA synthetase	Cytoplasmic	Cytoplasmic	0.03	380	0.01	410	0.06	377	3
FTT_1371	CAG46004.1	Q5NF72	UPI000049C51C	sp|Q5NF72|RL32_FRATT 50S ribosomal protein L32 OS=Francisella tularensis subsp. tularensis (strain SCHU S4 / Schu 4) GN=rpmF PE=3 SV=1	50S ribosomal protein L32	Cytoplasmic	Cytoplasmic	1.83	44					1
FTT_0236c	CAG44869.1	Q5NI53	UPI000044FFB4	sp|Q5NI53|RL34_FRATT 50S ribosomal protein L34 OS=Francisella tularensis subsp. tularensis (strain SCHU S4 / Schu 4) GN=rpmH PE=3 SV=1	50S ribosomal protein L34	Cytoplasmic	Unknown	1.2	70					1
FTT_0107c	CAG44740.1	Q5NIG5	UPI000049C1D1	tr|Q5NIG5|Q5NIG5_FRATT Disulfide bond formation DsbB family protein OS=Francisella tularensis subsp. tularensis (strain SCHU S4 / Schu 4) GN=dsbB PE=3 SV=1	disulfide bond formation protein	Inner Membrane	Inner Membrane	1.2	71			2.67	18	2
FTT_1222	CAG45855.1	Q5NFL2	UPI000049C4BA	tr|Q5NFL2|Q5NFL2_FRATT DedA family protein OS=Francisella tularensis subsp. tularensis (strain SCHU S4 / Schu 4) GN=dedA2 PE=4 SV=1	DedA family protein	Inner Membrane	Inner Membrane	0.8	114					1
FTT_0675	CAG45308.1	Q5NH01	UPI000049C353	sp|Q5NH01|RL25_FRATT 50S ribosomal protein L25 OS=Francisella tularensis subsp. tularensis (strain SCHU S4 / Schu 4) GN=rplY PE=3 SV=1	50S ribosomal protein L25	Cytoplasmic	Cytoplasmic	0.76	121			0.26	214	2
FTT_1752	CAG46385.1	Q5NE96	UPI00003FC933	tr|Q5NE96|Q5NE96_FRATT Single-stranded DNA-binding protein OS=Francisella tularensis subsp. tularensis (strain SCHU S4 / Schu 4) GN=ssb PE=3 SV=1	Single-strand binding protein	Cytoplasmic	Extracellular	0.72	125					1
FTT_1061c	CAG45694.1	Q5NG00	UPI000049C452	sp|Q5NG00|RS18_FRATT 30S ribosomal protein S18 OS=Francisella tularensis subsp. tularensis (strain SCHU S4 / Schu 4) GN=rpsR PE=3 SV=1	30S ribosomal protein S18	Cytoplasmic	Cytoplasmic	0.46	172					1
FTT_0188	CAG44821.1	Q5NI93	UPI000012AD1C	tr|Q5NI93|Q5NI93_FRATT Cell division protein FtsZ OS=Francisella tularensis subsp. tularensis (strain SCHU S4 / Schu 4) GN=ftsZ PE=3 SV=1	cell division protein	Cytoplasmic	Cytoplasmic	0.43	182			0.61	105	2
FTT_1713c	CAG46346.1	Q5NEC4	UPI000049C516	tr|Q5NEC4|Q5NEC4_FRATT Intracellular growth locus, subunit B OS=Francisella tularensis subsp. tularensis (strain SCHU S4 / Schu 4) GN=iglB2 PE=4 SV=1	intracellular growth locus, subunit B	Cytoplasmic	Extracellular	0.41	191			0.49	128	2
FTT_0872c	CAG45505.1	Q5NGH0	UPI0000450068	tr|Q5NGH0|Q5NGH0_FRATT Colicin V production family protein OS=Francisella tularensis subsp. tularensis (strain SCHU S4 / Schu 4) GN=FTT_0872c PE=4 SV=1	hypothetical protein	Inner Membrane	Inner Membrane	0.37	205					1
FTT_0329	CAG44962.1	Q5NHW4	UPI0000450312	sp|Q5NHW4|RS19_FRATT 30S ribosomal protein S19 OS=Francisella tularensis subsp. tularensis (strain SCHU S4 / Schu 4) GN=rpsS PE=3 SV=1	30S ribosomal protein S19	Cytoplasmic	Cytoplasmic	0.35	214			0.16	263	2
FTT_1563	CAG46196.1	Q5NEQ6	UPI000049C589	tr|Q5NEQ6|Q5NEQ6_FRATT Phosphatidylcholine synthase OS=Francisella tularensis subsp. tularensis (strain SCHU S4 / Schu 4) GN=pcs PE=3 SV=1	phosphatidylcholine synthase	Inner Membrane	Inner Membrane	0.33	218					1
FTT_0335	CAG44968.1	Q5NHV8	UPI000049C26A	sp|Q5NHV8|RL14_FRATT 50S ribosomal protein L14 OS=Francisella tularensis subsp. tularensis (strain SCHU S4 / Schu 4) GN=rplN PE=3 SV=1	50S ribosomal protein L14	Cytoplasmic	Cytoplasmic	0.3	232			0.68	95	2
FTT_1313c	CAG45946.1	Q5NFC6	UPI00004501DF	sp|Q5NFC6|GREA_FRATT Transcription elongation factor GreA OS=Francisella tularensis subsp. tularensis (strain SCHU S4 / Schu 4) GN=greA PE=3 SV=1	transcriptional elongation factor GreA	Cytoplasmic	Cytoplasmic	0.29	238			0.14	278	2
FTT_0892	CAG45525.1	Q5NGF3	UPI000049C3DD	sp|Q5NGF3|FOLD_FRATT Bifunctional protein FolD OS=Francisella tularensis subsp. tularensis (strain SCHU S4 / Schu 4) GN=folD PE=1 SV=1	methylenetetrahydrofolate dehydrogenase\methenyltetrahydrofolate cyclohydrolase putative bifunctional protein	Cytoplasmic	Cytoplasmic	0.28	242					1
FTT_0022	CAG44655.1	Q5NIP4	UPI000049C197	tr|Q5NIP4|Q5NIP4_FRATT Uncharacterized protein OS=Francisella tularensis subsp. tularensis (strain SCHU S4 / Schu 4) GN=FTT_0022 PE=4 SV=1	hypothetical protein	Unknown	Cytoplasmic	0.28	246			0.17	255	2
FTT_0827c	CAG45460.1	Q5NGK8	UPI0000450132	tr|Q5NGK8|Q5NGK8_FRATT Permease family protein OS=Francisella tularensis subsp. tularensis (strain SCHU S4 / Schu 4) GN=FTT_0827c PE=4 SV=1	Hypothetical protein yieG	Inner Membrane	Inner Membrane	0.27	250					1
FTT_1637c	CAG46270.1	Q5NEJ2	UPI000049C5BB	tr|Q5NEJ2|Q5NEJ2_FRATT Uncharacterized protein OS=Francisella tularensis subsp. tularensis (strain SCHU S4 / Schu 4) GN=FTT_1637c PE=4 SV=1	hypothetical protein	Unknown	Cytoplasmic	0.27	251					1
FTT_1100	CAG45733.1	Q5NFW4	UPI000049C46E	tr|Q5NFW4|Q5NFW4_FRATT Ribosomal silencing factor RsfS OS=Francisella tularensis subsp. tularensis (strain SCHU S4 / Schu 4) GN=rsfS PE=3 SV=1	Ribosomal silencing factor RsfS	Cytoplasmic	Cytoplasmic	0.26	253					1
FTT_0316	CAG44949.1	Q5NHX7	UPI000049C25E	sp|Q5NHX7|RRF_FRATT Ribosome-recycling factor OS=Francisella tularensis subsp. tularensis (strain SCHU S4 / Schu 4) GN=frr PE=3 SV=1	ribosome recycling factor	Cytoplasmic	Cytoplasmic	0.25	257			0.06	374	2
FTT_1208	CAG45841.1	Q5NFM5	UPI0000450097	sp|Q5NFM5|RPIA_FRATT Ribose-5-phosphate isomerase A OS=Francisella tularensis subsp. tularensis (strain SCHU S4 / Schu 4) GN=rpiA PE=1 SV=1	Ribose 5-phospate isomerase A	Cytoplasmic	Cytoplasmic	0.25	259					1
FTT_1126	CAG45759.1	Q5NFU3	UPI000049C47F	tr|Q5NFU3|Q5NFU3_FRATT Aromatic amino acid transporter of the HAAAP family OS=Francisella tularensis subsp. tularensis (strain SCHU S4 / Schu 4) GN=FTT_1126 PE=4 SV=1	aromatic amino acid transporter of the HAAAP family	Inner Membrane	Inner Membrane	0.22	269					1
FTT_1611	CAG46244.1	Q5NEL6	UPI000049C5A6	tr|Q5NEL6|Q5NEL6_FRATT Conserved hypothetcial protein OS=Francisella tularensis subsp. tularensis (strain SCHU S4 / Schu 4) GN=FTT_1611 PE=4 SV=1	conserved hypothetcial protein	Unknown	Periplasmic	0.21	271			0.28	205	2
FTT_0347	CAG44980.1	Q5NHU6	UPI000049C274	sp|Q5NHU6|RS13_FRATT 30S ribosomal protein S13 OS=Francisella tularensis subsp. tularensis (strain SCHU S4 / Schu 4) GN=rpsM PE=3 SV=1	30S ribosomal protein S13	Cytoplasmic	Cytoplasmic	0.21	272			0.84	69	2
FTT_0807	CAG45440.2	Q5NGM8	UPI0000DACBF2	tr|Q5NGM8|Q5NGM8_FRATT Conserved hypothetical membrane protein OS=Francisella tularensis subsp. tularensis (strain SCHU S4 / Schu 4) GN=pgsW PE=4 SV=2	conserved hypothetical membrane protein	Unknown	Inner Membrane	0.2	276					1
FTT_1507	CAG46140.1	Q5NEV1	UPI00003FC92C	tr|Q5NEV1|Q5NEV1_FRATT Uncharacterized protein OS=Francisella tularensis subsp. tularensis (strain SCHU S4 / Schu 4) GN=FTT_1507 PE=4 SV=1	hypothetical protein	Unknown	Extracellular	0.2	280					1
FTT_1765	CAG46398.1	Q5NE86	UPI000044FFD5	tr|Q5NE86|Q5NE86_FRATT Hypothetical membrane protein OS=Francisella tularensis subsp. tularensis (strain SCHU S4 / Schu 4) GN=FTT_1765 PE=4 SV=1	hypothetical membrane protein	Inner Membrane	Inner Membrane	0.19	281					1
FTT_0753	CAG45386.1	Q5NGS8	UPI000049C38B	sp|Q5NGS8|RS212_FRATT 30S ribosomal protein S21 2 OS=Francisella tularensis subsp. tularensis (strain SCHU S4 / Schu 4) GN=rpsU2 PE=3 SV=1	30S ribosomal protein S21	Cytoplasmic	Cytoplasmic	0.18	284					1
FTT_0711	CAG45344.1	Q5NGW6	UPI000049C36F	tr|Q5NGW6|Q5NGW6_FRATT 2-C-methyl-D-erythritol 4-phosphate cytidylyltransferase OS=Francisella tularensis subsp. tularensis (strain SCHU S4 / Schu 4) GN=ispD PE=3 SV=1	2-C-methyl-D-erythritol 4-phosphate cytidylyltransferase	Cytoplasmic	Cytoplasmic	0.17	294					1
FTT_1234	CAG45867.1	Q5NFK0	UPI00003FC8F3	tr|Q5NFK0|Q5NFK0_FRATT Choloylglycine hydrolase family protein OS=Francisella tularensis subsp. tularensis (strain SCHU S4 / Schu 4) GN=FTT_1234 PE=4 SV=1	choloylglycine hydrolase family protein	Unknown	Extracellular	0.15	303			0.43	147	2
FTT_1246	CAG45879.1	Q5NFI8	UPI000049C4C8	tr|Q5NFI8|Q5NFI8_FRATT Uncharacterized protein OS=Francisella tularensis subsp. tularensis (strain SCHU S4 / Schu 4) GN=FTT_1246 PE=4 SV=1	conserved hypothetical protein	Unknown	Cytoplasmic	0.15	305					1
FTT_0673c	CAG45306.1	Q5NH03	UPI000049C351	tr|Q5NH03|Q5NH03_FRATT Succinylglutamate desuccinylase / Aspartoacylase family protein OS=Francisella tularensis subsp. tularensis (strain SCHU S4 / Schu 4) GN=FTT_0673c PE=4 SV=1	Succinylglutamate desuccinylase / Aspartoacylase family protein	Cytoplasmic	Cytoplasmic	0.14	314			0.1	320	2
FTT_1445	CAG46078.1	Q5NF09	UPI000049C54B	tr|Q5NF09|Q5NF09_FRATT Thioredoxin OS=Francisella tularensis subsp. tularensis (strain SCHU S4 / Schu 4) GN=trxA1 PE=3 SV=1	Thioredoxin	Cytoplasmic	Cytoplasmic	0.14	315					1
FTT_0388	CAG45021.1	Q5NHQ9	UPI000049C28C	sp|Q5NHQ9|GLMS_FRATT Glutamine--fructose-6-phosphate aminotransferase [isomerizing] OS=Francisella tularensis subsp. tularensis (strain SCHU S4 / Schu 4) GN=glmS PE=1 SV=3	Glucosamine--fructose-6-phosphate aminotransferase	Cytoplasmic	Cytoplasmic	0.13	317			0.07	368	2
FTT_0571	CAG45204.1	Q5NH96	UPI000049C307	tr|Q5NH96|Q5NH96_FRATT Uncharacterized protein OS=Francisella tularensis subsp. tularensis (strain SCHU S4 / Schu 4) GN=FTT_0571 PE=4 SV=1	conserved hypothetical protein	Cytoplasmic	Unknown	0.13	318			0.06	376	2
FTT_0965c	CAG45598.1	Q5NG87	UPI000049C40F	tr|Q5NG87|Q5NG87_FRATT UPF0721 transmembrane protein OS=Francisella tularensis subsp. tularensis (strain SCHU S4 / Schu 4) GN=FTT_0965c PE=3 SV=1	conserved hypothetical membrane protein	Inner Membrane	Inner Membrane	0.12	325					1
FTT_1454c	CAG46087.1	Q5NF01	UPI000049C54C	tr|Q5NF01|Q5NF01_FRATT Formyl transferase OS=Francisella tularensis subsp. tularensis (strain SCHU S4 / Schu 4) GN=wbtJ PE=1 SV=1	formyl transferase	Cytoplasmic	Cytoplasmic	0.12	327			0.07	359	2
FTT_0331	CAG44964.1	Q5NHW2	UPI000049C266	sp|Q5NHW2|RS3_FRATT 30S ribosomal protein S3 OS=Francisella tularensis subsp. tularensis (strain SCHU S4 / Schu 4) GN=rpsC PE=3 SV=1	30S ribosomal protein S3	Cytoplasmic	Cytoplasmic	0.12	328			0.46	135	2
FTT_1459c	CAG46092.1	Q5NEZ6	UPI000034E32C	tr|Q5NEZ6|Q5NEZ6_FRATT 3-beta hydroxysteroid dehydrogenase/isomerase family protein OS=Francisella tularensis subsp. tularensis (strain SCHU S4 / Schu 4) GN=wbtF PE=4 SV=1	NAD dependent epimerase	Cytoplasmic	Cytoplasmic	0.12	329			0.09	342	2
FTT_1526c	CAG46159.1	Q5NET6	UPI000049C572	tr|Q5NET6|Q5NET6_FRATT Isocitrate dehydrogenase OS=Francisella tularensis subsp. tularensis (strain SCHU S4 / Schu 4) GN=idh PE=4 SV=1	isocitrate dehydrogenase	Cytoplasmic	Cytoplasmic	0.11	331			0.08	357	2
FTT_0007	CAG44640.1	Q5NIQ4	UPI00004EACEB	sp|Q5NIQ4|SYDND_FRATT Aspartate--tRNA(Asp/Asn) ligase OS=Francisella tularensis subsp. tularensis (strain SCHU S4 / Schu 4) GN=aspS PE=3 SV=2	Aspartyl-tRNA synthetase	Cytoplasmic	Cytoplasmic	0.1	335			0.06	372	2
FTT_0161c	CAG44794.1	Q5NIB5	UPI000049C1F9	tr|Q5NIB5|Q5NIB5_FRATT PAP2 family protein OS=Francisella tularensis subsp. tularensis (strain SCHU S4 / Schu 4) GN=FTT_0161c PE=4 SV=1	PAP2 family protein	Inner Membrane	Inner Membrane	0.09	344					1
FTT_1451c	CAG46084.1	Q5NF04	UPI000034E334	tr|Q5NF04|Q5NF04_FRATT Glucose-1-phosphate thymidylyltransferase OS=Francisella tularensis subsp. tularensis (strain SCHU S4 / Schu 4) GN=wbtL PE=3 SV=1	Glucose-1-phosphate thymidylyltransferase	Cytoplasmic	Inner Membrane	0.08	348			0.07	360	2
FTT_1600c	CAG46233.1	Q5NEM6	UPI000049C59F	tr|Q5NEM6|Q5NEM6_FRATT Fumerate hydratase OS=Francisella tularensis subsp. tularensis (strain SCHU S4 / Schu 4) GN=fumA PE=4 SV=1	fumerate hydratase	Cytoplasmic	Cytoplasmic	0.07	349			0.01	452	2
FTT_0080	CAG44713.1	Q5NII7	UPI0000450180	sp|Q5NII7|TPIS_FRATT Triosephosphate isomerase OS=Francisella tularensis subsp. tularensis (strain SCHU S4 / Schu 4) GN=tpiA PE=3 SV=1	triosephosphate isomerase	Cytoplasmic	Unknown	0.07	351			0.22	232	2
FTT_1092c	CAG45725.1	Q5NFX1	UPI000049C467	tr|Q5NFX1|Q5NFX1_FRATT Uncharacterized protein OS=Francisella tularensis subsp. tularensis (strain SCHU S4 / Schu 4) GN=FTT_1092c PE=4 SV=1	hypothetical protein	Extracellular	Outer Membrane	0.06	353					1
FTT_0132	CAG44765.1	Q5NIE3	UPI000049C1E4	tr|Q5NIE3|Q5NIE3_FRATT Anaerobic glycerol-3-phosphate dehydrogenase OS=Francisella tularensis subsp. tularensis (strain SCHU S4 / Schu 4) GN=glpA PE=4 SV=1	anaerobic glycerol-3-phosphate dehydrogenase	Unknown	Cytoplasmic	0.06	354			0.02	446	2
FTT_1002c	CAG45635.1	Q5NG54	UPI000049C429	sp|Q5NG54|SYFB_FRATT Phenylalanine--tRNA ligase beta subunit OS=Francisella tularensis subsp. tularensis (strain SCHU S4 / Schu 4) GN=pheT PE=3 SV=1	Phenylalanyl-tRNA synthetase, beta subunit	Cytoplasmic	Cytoplasmic	0.06	355					1
FTT_1802c	CAG46435.1	Q5NE58	UPI000049C613	tr|Q5NE58|Q5NE58_FRATT Anthranilate synthase component 1 OS=Francisella tularensis subsp. tularensis (strain SCHU S4 / Schu 4) GN=trpE PE=3 SV=1	anthranilate synthase component I	Cytoplasmic	Cytoplasmic	0.06	356			0.11	313	2
FTT_0466c	CAG45099.1	Q5NHI8	UPI000049C2C3	sp|Q5NHI8|SYR_FRATT Arginine--tRNA ligase OS=Francisella tularensis subsp. tularensis (strain SCHU S4 / Schu 4) GN=argS PE=3 SV=1	Arginyl-tRNA synthetase	Cytoplasmic	Cytoplasmic	0.06	357			0.07	358	2
FTT_0663	CAG45296.1	Q5NH12	UPI000049C34B	tr|Q5NH12|Q5NH12_FRATT Amidohydrolase family protein OS=Francisella tularensis subsp. tularensis (strain SCHU S4 / Schu 4) GN=FTT_0663 PE=4 SV=1	hypothetical protein	Cytoplasmic	Cytoplasmic	0.06	358			0.19	246	2
FTT_0265	CAG44898.1	Q5NI25	UPI000049C23C	tr|Q5NI25|Q5NI25_FRATT ABC transporter, membrane protein OS=Francisella tularensis subsp. tularensis (strain SCHU S4 / Schu 4) GN=FTT_0265 PE=3 SV=1	ABC transporter, membrane protein	Inner Membrane	Inner Membrane	0.06	359					1
FTT_1616	CAG46249.1	Q5NEL1	UPI000049C5AA	sp|Q5NEL1|SYC_FRATT Cysteine--tRNA ligase OS=Francisella tularensis subsp. tularensis (strain SCHU S4 / Schu 4) GN=cysS PE=3 SV=1	Cysteinyl-tRNA synthetase	Cytoplasmic	Cytoplasmic	0.06	361			0.13	294	2
FTT_1319	CAG45952.1	Q5NFC0	UPI000049C4FB	tr|Q5NFC0|Q5NFC0_FRATT LPS export ABC transporter permease LptF OS=Francisella tularensis subsp. tularensis (strain SCHU S4 / Schu 4) GN=lptF PE=4 SV=1	LPS export ABC transporter permease LptF	Inner Membrane	Inner Membrane	0.06	362					1
FTT_0307	CAG44940.1	Q5NHY6	UPI0000450189	sp|Q5NHY6|SYE_FRATT Glutamate--tRNA ligase OS=Francisella tularensis subsp. tularensis (strain SCHU S4 / Schu 4) GN=gltX PE=3 SV=1	Glutamyl-tRNA synthetase	Cytoplasmic	Cytoplasmic	0.06	363			0.05	393	2
FTT_1530	CAG46163.1	Q5NET2	UPI000049C576	tr|Q5NET2|Q5NET2_FRATT Enoyl-CoA hydratase/isomerase family protein OS=Francisella tularensis subsp. tularensis (strain SCHU S4 / Schu 4) GN=acbP PE=4 SV=1	fusion product of 3-hydroxacyl-CoA dehydrogenase and acyl-CoA-binding protein	Cytoplasmic	Cytoplasmic	0.05	364			0.02	436	2
FTT_0076	CAG44709.1	Q5NIJ1	UPI000049C1BF	tr|Q5NIJ1|Q5NIJ1_FRATT 2-oxoglutarate dehydrogenase E1 component OS=Francisella tularensis subsp. tularensis (strain SCHU S4 / Schu 4) GN=sucA PE=4 SV=1	2-oxoglutarate dehydrogenase E1 component	Cytoplasmic	Cytoplasmic	0.05	368			0.14	280	2
FTT_0079	CAG44712.1	Q5NII8	UPI00004500D3	sp|Q5NII8|GLMM_FRATT Phosphoglucosamine mutase OS=Francisella tularensis subsp. tularensis (strain SCHU S4 / Schu 4) GN=glmM PE=1 SV=1	phosphoglucosamine mutase	Cytoplasmic	Cytoplasmic	0.05	369					1
FTT_0810c	CAG45443.1	Q5NGM5	UPI0000450152	sp|Q5NGM5|Y810_FRATT Nucleoid-associated protein FTT_0810c OS=Francisella tularensis subsp. tularensis (strain SCHU S4 / Schu 4) GN=FTT_0810c PE=3 SV=1	conserved hypothetical UPF0133 protein ybaB	Unknown	Cytoplasmic	0.05	370					1
FTT_0407	CAG45040.1	Q5NHP0	UPI0000450176	sp|Q5NHP0|GCST_FRATT Aminomethyltransferase OS=Francisella tularensis subsp. tularensis (strain SCHU S4 / Schu 4) GN=gcvT PE=3 SV=1	glycine cleavage complex protein T (aminomethyltransferase)	Cytoplasmic	Cytoplasmic	0.05	371			0.03	423	2
FTT_0684c	CAG45317.1	Q5NGZ2	UPI000049C35A	tr|Q5NGZ2|Q5NGZ2_FRATT Soluble pyridine nucleotide transhydrogenase OS=Francisella tularensis subsp. tularensis (strain SCHU S4 / Schu 4) GN=sthA PE=4 SV=1	soluble pyridine nucleotide transhydrogenase	Cytoplasmic	Cytoplasmic	0.05	372			0.2	237	2
FTT_0532c	CAG45165.1	Q5NHD1	UPI000049C2F2	tr|Q5NHD1|Q5NHD1_FRATT Biofunctional protein, glutaredoxin 3 protein/Ribonucleoside-diphosphate reductase, beta subunit OS=Francisella tularensis subsp. tularensis (strain SCHU S4 / Schu 4) GN=grxC PE=4 SV=1	Biofunctional protein, glutaredoxin 3 protein\Ribonucleoside-diphosphate reductase, beta subunit	Cytoplasmic	Cytoplasmic	0.05	373			0.01	449	2
FTT_0109	CAG44742.1	Q5NIG3	UPI000049C1D3	sp|Q5NIG3|MSBA_FRATT Lipid A export ATP-binding/permease protein MsbA OS=Francisella tularensis subsp. tularensis (strain SCHU S4 / Schu 4) GN=msbA PE=3 SV=1	Lipid A transport protein, ABC transporter,ATP-binding and membrane protein	Inner Membrane	Inner Membrane	0.04	374					1
FTT_0387	CAG45020.1	Q5NHR0	UPI000049C28B	sp|Q5NHR0|GLMU_FRATT Bifunctional protein GlmU OS=Francisella tularensis subsp. tularensis (strain SCHU S4 / Schu 4) GN=glmU PE=3 SV=1	UDP-N-acetylglucosamine pyrophosphorylase\glucosamine-1-phosphate N-acetyltransferase, GlmU	Cytoplasmic	Cytoplasmic	0.04	375			0.06	381	2
FTT_1529	CAG46162.1	Q5NET3	UPI000049C575	tr|Q5NET3|Q5NET3_FRATT Acyl-CoA dehydrogenase OS=Francisella tularensis subsp. tularensis (strain SCHU S4 / Schu 4) GN=fadE PE=4 SV=1	Acyl-CoA dehydrogenase	Unknown	Cytoplasmic	0.04	376			0.03	430	2
FTT_1003c	CAG45636.1	Q5NG53	UPI000049C42A	sp|Q5NG53|SYFA_FRATT Phenylalanine--tRNA ligase alpha subunit OS=Francisella tularensis subsp. tularensis (strain SCHU S4 / Schu 4) GN=pheS PE=3 SV=1	Phenylalanyl-tRNA synthetase, alpha subunit	Cytoplasmic	Cytoplasmic	0.04	379					1
FTT_1455c	CAG46088.1	Q5NF00	UPI000034E330	tr|Q5NF00|Q5NF00_FRATT Beta-eliminating lyase family protein OS=Francisella tularensis subsp. tularensis (strain SCHU S4 / Schu 4) GN=wbtI PE=3 SV=1	sugar transamine\perosamine synthetase	Cytoplasmic	Extracellular	0.03	381			0.14	275	2
FTT_0187	CAG44820.1	Q5NI94	UPI000049C20A	tr|Q5NI94|Q5NI94_FRATT Cell division protein FtsA OS=Francisella tularensis subsp. tularensis (strain SCHU S4 / Schu 4) GN=ftsA PE=3 SV=1	cell division protein FtsA	Cytoplasmic	Cytoplasmic	0.03	384					1
FTT_0050	CAG44683.1	Q5NIL7	UPI000049C1AC	sp|Q5NIL7|IF2_FRATT Translation initiation factor IF-2 OS=Francisella tularensis subsp. tularensis (strain SCHU S4 / Schu 4) GN=infB PE=3 SV=1	translation initiation factor IF-2	Cytoplasmic	Cytoplasmic	0.02	387			0.1	327	2
FTT_1150c	CAG45783.1	Q5NFS5	UPI000049C48D	tr|Q5NFS5|Q5NFS5_FRATT Multifunctional protein, transcriptional repressor of proline utilization, proline dehydrogenase,pyrroline-5-carboxylate dehydrogenase OS=Francisella tularensis subsp. tularensis (strain SCHU S4 / Schu 4) GN=putA PE=4 SV=1	Multifunctional protein, transcriptional repressor of proline utilization, proline dehydrogenase,pyrroline-5-carboxylate dehydrogenase	Cytoplasmic	Cytoplasmic	0.02	388			0.05	388	2
FTT_0817	CAG45450.1	Q5NGL8	UPI000049C3B8	sp|Q5NGL8|SYT_FRATT Threonine--tRNA ligase OS=Francisella tularensis subsp. tularensis (strain SCHU S4 / Schu 4) GN=thrS PE=3 SV=1	Threonyl-tRNA synthetase	Cytoplasmic	Cytoplasmic	0.02	389					1
FTT_0406	CAG45039.1	Q5NHP1	UPI000049C29A	tr|Q5NHP1|Q5NHP1_FRATT Lysine decarboxylase, inducable OS=Francisella tularensis subsp. tularensis (strain SCHU S4 / Schu 4) GN=cadA PE=4 SV=1	lysine decarboxylase, inducable	Cytoplasmic	Cytoplasmic	0.02	390			0.11	317	2
FTT_0990	CAG45623.1	Q5NG64	UPI000049C421	sp|Q5NG64|SYL_FRATT Leucine--tRNA ligase OS=Francisella tularensis subsp. tularensis (strain SCHU S4 / Schu 4) GN=leuS PE=3 SV=1	Leucyl-tRNA synthetase	Cytoplasmic	Cytoplasmic	0.01	392			0.01	453	2
FTT_1500	CAG46133.1	Q5NEV7	UPI000049C563	sp|Q5NEV7|SECB1_FRATT Protein-export protein SecB 1 OS=Francisella tularensis subsp. tularensis (strain SCHU S4 / Schu 4) GN=secB1 PE=3 SV=1	preprotein translocase, subunit B, chaperone protein	Cytoplasmic	Extracellular					0.71	89	1
FTT_0698	CAG45331.1	Q5NGX8	UPI000049C365	sp|Q5NGX8|RS15_FRATT 30S ribosomal protein S15 OS=Francisella tularensis subsp. tularensis (strain SCHU S4 / Schu 4) GN=rpsO PE=3 SV=1	30S ribosomal protein S15	Cytoplasmic	Cytoplasmic					0.53	119	1
FTT_0854c	CAG45487.1	Q5NGI6	UPI000049C3CC	tr|Q5NGI6|Q5NGI6_FRATT Conserved hypothetical membrane protein OS=Francisella tularensis subsp. tularensis (strain SCHU S4 / Schu 4) GN=FTT_0854c PE=4 SV=1	conserved hypothetical membrane protein	Inner Membrane	Inner Membrane					0.38	167	1
FTT_0343	CAG44976.1	Q5NHV0	UPI000049C270	sp|Q5NHV0|RL30_FRATT 50S ribosomal protein L30 OS=Francisella tularensis subsp. tularensis (strain SCHU S4 / Schu 4) GN=rpmD PE=3 SV=1	50S ribosomal protein L30	Cytoplasmic	Cytoplasmic					0.35	175	1
FTT_0139	CAG44772.1	Q5NID7	UPI000049C1E9	tr|Q5NID7|Q5NID7_FRATT Transcription termination/antitermination protein NusG OS=Francisella tularensis subsp. tularensis (strain SCHU S4 / Schu 4) GN=nusG PE=3 SV=1	transcription antitermination protein nusG	Cytoplasmic	Cytoplasmic					0.2	241	1
FTT_0893	CAG45526.1	Q5NGF2	UPI000049C3DE	tr|Q5NGF2|Q5NGF2_FRATT Phosphoribosylformylglycinamidine cyclo-ligase OS=Francisella tularensis subsp. tularensis (strain SCHU S4 / Schu 4) GN=purM PE=1 SV=1	Phosphoribosylaminoimidazol (AIR) synthetase	Cytoplasmic	Cytoplasmic					0.19	244	1
FTT_1348	CAG46336.1	Q5NED4	UPI000049C50F	tr|Q5NED4|Q5NED4_FRATT Uncharacterized protein OS=Francisella tularensis subsp. tularensis (strain SCHU S4 / Schu 4) GN=FTT_1348 PE=4 SV=1	conserved hypothetical protein	Cytoplasmic	Cytoplasmic					0.19	245	1
FTT_1196c	CAG45829.1	Q5NFN7	UPI000049C4A9	tr|Q5NFN7|Q5NFN7_FRATT Major facilitator superfamily (MFS) transport protein OS=Francisella tularensis subsp. tularensis (strain SCHU S4 / Schu 4) GN=FTT_1196c PE=4 SV=1	major facilitator superfamily (MFS) transport protein	Inner Membrane	Inner Membrane					0.18	251	1
FTT_1015	CAG45648.1	Q5NG42	UPI000049C433	tr|Q5NG42|Q5NG42_FRATT CBS domain protein OS=Francisella tularensis subsp. tularensis (strain SCHU S4 / Schu 4) GN=FTT_1015 PE=4 SV=1	hypothetical protein	Cytoplasmic	Cytoplasmic					0.17	254	1
FTT_0065	CAG44698.1	Q5NIK2	UPI000049C1B6	sp|Q5NIK2|ATPE_FRATT ATP synthase epsilon chain OS=Francisella tularensis subsp. tularensis (strain SCHU S4 / Schu 4) GN=atpC PE=3 SV=1	ATP synthase epsilon chain	Unknown	Cytoplasmic					0.17	256	1
FTT_0067c	CAG44700.1	Q5NIK0	UPI000049C1B8	tr|Q5NIK0|Q5NIK0_FRATT Glutaredoxin OS=Francisella tularensis subsp. tularensis (strain SCHU S4 / Schu 4) GN=grxD PE=3 SV=1	Glutaredoxin-related protein	Cytoplasmic	Cytoplasmic					0.15	268	1
FTT_1663	CAG46296.1	Q5NEH2	UPI000049C5CC	tr|Q5NEH2|Q5NEH2_FRATT Carbamoyl-phosphate synthase small chain OS=Francisella tularensis subsp. tularensis (strain SCHU S4 / Schu 4) GN=carA PE=3 SV=1	Carbamoyl-phosphate synthase small chain	Cytoplasmic	Cytoplasmic					0.15	272	1
FTT_0435	CAG45068.1	Q5NHL7	UPI000049C2AB	tr|Q5NHL7|Q5NHL7_FRATT Carbon-nitrogen hydrolase family protein OS=Francisella tularensis subsp. tularensis (strain SCHU S4 / Schu 4) GN=aguB PE=4 SV=1	Carbon-nitrogen hydrolase family protein	Cytoplasmic	Cytoplasmic					0.13	287	1
FTT_0364c	CAG44997.1	Q5NHT1	UPI00004500E7	tr|Q5NHT1|Q5NHT1_FRATT Uncharacterized protein OS=Francisella tularensis subsp. tularensis (strain SCHU S4 / Schu 4) GN=FTT_0364c PE=4 SV=1	hypothetical protein	Unknown	Periplasmic					0.13	290	1
FTT_1021c	CAG45654.1	Q5NG36	UPI000049C439	sp|Q5NG36|TRUA_FRATT tRNA pseudouridine synthase A OS=Francisella tularensis subsp. tularensis (strain SCHU S4 / Schu 4) GN=truA PE=3 SV=1	tRNA pseudouridine synthase A	Unknown	Cytoplasmic					0.13	296	1
FTT_0966	CAG45599.1	Q5NG86	UPI00004502A6	sp|Q5NG86|IF1_FRATT Translation initiation factor IF-1 OS=Francisella tularensis subsp. tularensis (strain SCHU S4 / Schu 4) GN=infA PE=3 SV=1	translation initiation factor IF	Cytoplasmic	Cytoplasmic					0.12	301	1
FTT_1512c	CAG46145.1	Q5NEU6	UPI0000450126	tr|Q5NEU6|Q5NEU6_FRATT DnaJ domain protein OS=Francisella tularensis subsp. tularensis (strain SCHU S4 / Schu 4) GN=dnaJ2 PE=4 SV=1	heat shock protein, hsp40	Cytoplasmic	Cytoplasmic					0.12	305	1
FTT_0993c	CAG45626.1	Q5NG61	UPI000049C423	sp|Q5NG61|DCD_FRATT Deoxycytidine triphosphate deaminase OS=Francisella tularensis subsp. tularensis (strain SCHU S4 / Schu 4) GN=dcd PE=3 SV=1	deoxycytidine triphosphate deaminase	Cytoplasmic	Cytoplasmic					0.12	307	1
FTT_1771	CAG46404.1	Q5NE81	UPI000049C601	tr|Q5NE81|Q5NE81_FRATT Uncharacterized protein OS=Francisella tularensis subsp. tularensis (strain SCHU S4 / Schu 4) GN=FTT_1771 PE=4 SV=1	hypothetical protein	Cytoplasmic	Cytoplasmic					0.12	308	1
FTT_1666c	CAG46299.1	Q5NEG9	UPI000049C5CE	tr|Q5NEG9|Q5NEG9_FRATT 3-hydroxyisobutyrate dehydrogenase OS=Francisella tularensis subsp. tularensis (strain SCHU S4 / Schu 4) GN=FTT_1666c PE=4 SV=1	3-hydroxyisobutyrate dehydrogenase	Cytoplasmic	Cytoplasmic					0.11	312	1
FTT_1417	CAG46050.1	Q5NF32	UPI000049C53D	tr|Q5NF32|Q5NF32_FRATT Carbon-nitrogen hydrolase OS=Francisella tularensis subsp. tularensis (strain SCHU S4 / Schu 4) GN=FTT_1417 PE=4 SV=1	Carbon-nitrogen hydrolase	Cytoplasmic	Cytoplasmic					0.1	321	1
FTT_0304c	CAG44937.1	Q5NHY9	UPI000049C256	tr|Q5NHY9|Q5NHY9_FRATT Nitroreductase family protein OS=Francisella tularensis subsp. tularensis (strain SCHU S4 / Schu 4) GN=nfnB PE=4 SV=1	Oxygen-insensitive NAD(P)H nitroreductase	Cytoplasmic	Cytoplasmic					0.1	325	1
FTT_1536c	CAG46169.1	Q5NES8	UPI000049C579	tr|Q5NES8|Q5NES8_FRATT Amidinotransferase family protein OS=Francisella tularensis subsp. tularensis (strain SCHU S4 / Schu 4) GN=FTT_1536c PE=4 SV=1	conserved hypothetical protein	Unknown	Cytoplasmic					0.1	328	1
FTT_0448c	CAG45081.1	Q5NHK6	UPI000049C2B4	tr|Q5NHK6|Q5NHK6_FRATT Glutamine--tRNA ligase OS=Francisella tularensis subsp. tularensis (strain SCHU S4 / Schu 4) GN=glnS PE=3 SV=1	Glutaminyl-tRNA synthetase	Cytoplasmic	Cytoplasmic					0.09	336	1
FTT_1439c	CAG46072.1	Q5NF14	UPI0000450015	tr|Q5NF14|Q5NF14_FRATT Deoxyribonuclease OS=Francisella tularensis subsp. tularensis (strain SCHU S4 / Schu 4) GN=FTT_1439c PE=4 SV=1	Deoxyribonuclease	Cytoplasmic	Cytoplasmic					0.09	341	1
FTT_1063	CAG45696.1	Q5NFZ8	UPI000049C454	sp|Q5NFZ8|HEM6_FRATT Oxygen-dependent coproporphyrinogen-III oxidase OS=Francisella tularensis subsp. tularensis (strain SCHU S4 / Schu 4) GN=hemF PE=3 SV=1	Coproporphyinogen III oxidase	Cytoplasmic	Cytoplasmic					0.09	343	1
FTT_1201c	CAG45834.1	Q5NFN2	UPI000049C4AE	tr|Q5NFN2|Q5NFN2_FRATT Oxidoreductase, short-chain dehydrogenase family protein OS=Francisella tularensis subsp. tularensis (strain SCHU S4 / Schu 4) GN=FTT_1201c PE=3 SV=1	Oxidoreductase, short-chain dehydrogenase family protein	Cytoplasmic	Cytoplasmic					0.08	350	1
	CAG45449.1	Q5NGL9	UPI00004502E6	tr|Q5NGL9|Q5NGL9_FRATT Chitin binding domain protein OS=Francisella tularensis subsp. tularensis (strain SCHU S4 / Schu 4) GN=FTT_0816c PE=4 SV=1	chitin binding protein	Extracellular	Periplasmic					0.08	351	1
FTT_1120c	CAG45753.1	Q5NFU8	UPI000049C47B	sp|Q5NFU8|TGT_FRATT Queuine tRNA-ribosyltransferase OS=Francisella tularensis subsp. tularensis (strain SCHU S4 / Schu 4) GN=tgt PE=3 SV=1	queuine tRNA-ribosyltransferase.	Cytoplasmic	Cytoplasmic					0.08	352	1
FTT_0876c	CAG45509.1	Q5NGG6	UPI000049C3D4	sp|Q5NGG6|AROC_FRATT Chorismate synthase OS=Francisella tularensis subsp. tularensis (strain SCHU S4 / Schu 4) GN=aroC PE=3 SV=1	chorismate synthase	Cytoplasmic	Cytoplasmic					0.08	355	1
FTT_0655	CAG45288.1	Q5NH19	UPI000045021E	sp|Q5NH19|Y655_FRATT Probable transcriptional regulatory protein FTT_0655 OS=Francisella tularensis subsp. tularensis (strain SCHU S4 / Schu 4) GN=FTT_0655 PE=3 SV=1	conserved hypothetical protein	Cytoplasmic	Cytoplasmic					0.07	362	1
FTT_0366	CAG44999.1	Q5NHS9	UPI000049C27D	sp|Q5NHS9|RL31_FRATT 50S ribosomal protein L31 OS=Francisella tularensis subsp. tularensis (strain SCHU S4 / Schu 4) GN=rpmE PE=3 SV=1	50S ribosomal protein L31	Cytoplasmic	Cytoplasmic					0.07	365	1
FTT_0462	CAG45095.1	Q5NHJ2	UPI000049C2BF	tr|Q5NHJ2|Q5NHJ2_FRATT Delta-aminolevulinic acid dehydratase OS=Francisella tularensis subsp. tularensis (strain SCHU S4 / Schu 4) GN=hemB PE=3 SV=1	Delta-aminolevulinic acid dehydratase	Cytoplasmic	Cytoplasmic					0.07	366	1
FTT_1155c	CAG45788.1	Q5NFS0	UPI000049C491	sp|Q5NFS0|AROK_FRATT Shikimate kinase OS=Francisella tularensis subsp. tularensis (strain SCHU S4 / Schu 4) GN=aroK PE=3 SV=1	shikimate kinase I	Cytoplasmic	Cytoplasmic					0.07	369	1
FTT_1413	CAG46046.1	Q5NF36	UPI000049C53A	tr|Q5NF36|Q5NF36_FRATT Aminotransferase OS=Francisella tularensis subsp. tularensis (strain SCHU S4 / Schu 4) GN=FTT_1413 PE=4 SV=1	Aminotransferase	Cytoplasmic	Cytoplasmic					0.06	378	1
FTT_0607	CAG45240.1	Q5NH64	UPI000049C322	sp|Q5NH64|ISPG_FRATT 4-hydroxy-3-methylbut-2-en-1-yl diphosphate synthase (flavodoxin) OS=Francisella tularensis subsp. tularensis (strain SCHU S4 / Schu 4) GN=ispG PE=3 SV=1	1-hydroxy-2-methyl-2-(E)-butenyl 4-diphosphate synthase	Cytoplasmic	Cytoplasmic					0.06	379	1
FTT_1351	CAG46339.1	Q5NED1	UPI00004502F3	tr|Q5NED1|Q5NED1_FRATT Uncharacterized protein OS=Francisella tularensis subsp. tularensis (strain SCHU S4 / Schu 4) GN=FTT_1351 PE=4 SV=1	conserved hypothetical protein	Cytoplasmic	Inner Membrane					0.06	382	1
FTT_0626	CAG45259.1	Q5NH45	UPI000049C331	tr|Q5NH45|Q5NH45_FRATT Lon protease OS=Francisella tularensis subsp. tularensis (strain SCHU S4 / Schu 4) GN=lon PE=2 SV=1	DNA-binding, ATP-dependent protease La	Cytoplasmic	Unknown					0.06	384	1
FTT_0926	CAG45559.1	Q5NGC0	UPI000049C3F3	tr|Q5NGC0|Q5NGC0_FRATT Glutathione synthetase OS=Francisella tularensis subsp. tularensis (strain SCHU S4 / Schu 4) GN=gshB PE=3 SV=1	glutathione synthetase	Cytoplasmic	Cytoplasmic					0.06	385	1
FTT_0973	CAG45606.1	Q5NG80	UPI000049C415	tr|Q5NG80|Q5NG80_FRATT Uncharacterized protein OS=Francisella tularensis subsp. tularensis (strain SCHU S4 / Schu 4) GN=FTT_0973 PE=4 SV=1	conserved hypothetical protein	Cytoplasmic	Cytoplasmic					0.05	386	1
FTT_1356c	CAG46344.1	Q5NEC6	UPI000049C514	tr|Q5NEC6|Q5NEC6_FRATT Intracellular growth locus, subunit D OS=Francisella tularensis subsp. tularensis (strain SCHU S4 / Schu 4) GN=iglD2 PE=4 SV=1	intracellular growth locus, subunit D	Cytoplasmic	Outer Membrane					0.05	396	1
FTT_1169	CAG45802.1	Q5NFQ7	UPI000049C49A	tr|Q5NFQ7|Q5NFQ7_FRATT Ribosome biogenesis GTPase A OS=Francisella tularensis subsp. tularensis (strain SCHU S4 / Schu 4) GN=FTT_1169 PE=3 SV=1	GTP-binding protein	Cytoplasmic	Cytoplasmic					0.05	397	1
FTT_0032	CAG44665.1	Q5NIN4	UPI000045026C	sp|Q5NIN4|NUOB_FRATT NADH-quinone oxidoreductase subunit B OS=Francisella tularensis subsp. tularensis (strain SCHU S4 / Schu 4) GN=nuoB PE=3 SV=1	NADH dehydrogenase I, B subunit	Inner Membrane	Unknown					0.05	398	1
FTT_0976	CAG45609.1	Q5NG78	UPI000049C416	tr|Q5NG78|Q5NG78_FRATT Thioredoxin OS=Francisella tularensis subsp. tularensis (strain SCHU S4 / Schu 4) GN=trxA2 PE=3 SV=1	Thioredoxin 1	Cytoplasmic	Cytoplasmic					0.05	399	1
FTT_1606	CAG46239.1	Q5NEM0	UPI000049C5A3	tr|Q5NEM0|Q5NEM0_FRATT Site-determining protein OS=Francisella tularensis subsp. tularensis (strain SCHU S4 / Schu 4) GN=minD PE=3 SV=1	septum site-determining protein MinD	Cytoplasmic	Cytoplasmic					0.05	402	1
FTT_0609	CAG45242.1	Q5NH62	UPI000049C323	tr|Q5NH62|Q5NH62_FRATT Peptidase, M24 family protein OS=Francisella tularensis subsp. tularensis (strain SCHU S4 / Schu 4) GN=FTT_0609 PE=4 SV=1	Peptidase, M24 family protein	Cytoplasmic	Cytoplasmic					0.04	403	1
FTT_1325c	CAG45958.1	Q5NFB4	UPI0000450165	tr|Q5NFB4|Q5NFB4_FRATT tRNA-(Ms(2)io(6)a)-hydroxylase OS=Francisella tularensis subsp. tularensis (strain SCHU S4 / Schu 4) GN=miaE PE=4 SV=1	tRNA-(ms(2)io(6)a)-hydroxylase	Cytoplasmic	Cytoplasmic					0.04	404	1
FTT_0317	CAG44950.1	Q5NHX6	UPI000049C25F	sp|Q5NHX6|UPPS_FRATT Ditrans,polycis-undecaprenyl-diphosphate synthase ((2E,6E)-farnesyl-diphosphate specific) OS=Francisella tularensis subsp. tularensis (strain SCHU S4 / Schu 4) GN=uppS PE=3 SV=1	undecaprenyl pyrophosphate synthetase	Cytoplasmic	Inner Membrane					0.04	405	1
FTT_0035	CAG44668.1	Q5NIN1	UPI000045027F	tr|Q5NIN1|Q5NIN1_FRATT NADH dehydrogenase I, E subunit OS=Francisella tularensis subsp. tularensis (strain SCHU S4 / Schu 4) GN=nuoE PE=4 SV=1	NADH dehydrogenase I, E subunit	Cytoplasmic	Cytoplasmic					0.04	407	1
FTT_0378c	CAG45896.1	Q5NHR8	UPI000049C276	tr|Q5NHR8|Q5NHR8_FRATT TcdA/TcdB catalytic glycosyltransferase domain protein OS=Francisella tularensis subsp. tularensis (strain SCHU S4 / Schu 4) GN=FTT_0354 PE=4 SV=1	hypothetical protein	Unknown	Unknown					0.04	408	1
FTT_0015	CAG44648.1	Q5NIQ1	UPI000049C192	tr|Q5NIQ1|Q5NIQ1_FRATT Adenylosuccinate lyase OS=Francisella tularensis subsp. tularensis (strain SCHU S4 / Schu 4) GN=purB PE=1 SV=1	adenylosuccinate lyase	Cytoplasmic	Cytoplasmic					0.04	409	1
FTT_0554	CAG45187.1	Q5NHB2	UPI000049C2FD	tr|Q5NHB2|Q5NHB2_FRATT Metal-sensitive transcriptional repressor family protein OS=Francisella tularensis subsp. tularensis (strain SCHU S4 / Schu 4) GN=FTT_0554 PE=4 SV=1	conserved hypothetical protein	Cytoplasmic	Cytoplasmic					0.04	410	1
FTT_0470	CAG45103.1	Q5NHI4	UPI0000450203	tr|Q5NHI4|Q5NHI4_FRATT Bis(5'-nucleosyl)-tetraphosphatase, symmetrical OS=Francisella tularensis subsp. tularensis (strain SCHU S4 / Schu 4) GN=apaH PE=3 SV=1	Bis(5'-nucleosyl)-tetraphosphatase	Cytoplasmic	Cytoplasmic					0.04	414	1
FTT_0625	CAG45258.1	Q5NH46	UPI000049C330	sp|Q5NH46|CLPX_FRATT ATP-dependent Clp protease ATP-binding subunit ClpX OS=Francisella tularensis subsp. tularensis (strain SCHU S4 / Schu 4) GN=clpX PE=3 SV=1	ATP-dependent Clp protease subunit X	Cytoplasmic	Cytoplasmic					0.04	415	1
FTT_0112	CAG44745.1	Q5NIG0	UPI000049C1D6	sp|Q5NIG0|COAX1_FRATT Type III pantothenate kinase 1 OS=Francisella tularensis subsp. tularensis (strain SCHU S4 / Schu 4) GN=coaX1 PE=3 SV=1	transcriptional regulator	Cytoplasmic	Cytoplasmic					0.04	417	1
FTT_1575c	CAG46208.1	Q5NEP5	UPI000049C592	tr|Q5NEP5|Q5NEP5_FRATT DNA gyrase subunit A OS=Francisella tularensis subsp. tularensis (strain SCHU S4 / Schu 4) GN=gyrA PE=3 SV=1	DNA gyrase, subunit A	Cytoplasmic	Cytoplasmic					0.03	419	1
FTT_1129c	CAG45762.1	Q5NFU0	UPI000049C482	tr|Q5NFU0|Q5NFU0_FRATT Mur ligase middle domain protein OS=Francisella tularensis subsp. tularensis (strain SCHU S4 / Schu 4) GN=FTT_1129c PE=4 SV=1	conserved hypothetical protein	Cytoplasmic	Cytoplasmic					0.03	421	1
FTT_0971	CAG45604.1	Q5NG82	UPI000049C413	tr|Q5NG82|Q5NG82_FRATT ABC transporter, membrane protein OS=Francisella tularensis subsp. tularensis (strain SCHU S4 / Schu 4) GN=sufB PE=4 SV=1	ABC transporter, membrane protein	Cytoplasmic	Cytoplasmic					0.03	424	1
FTT_1446	CAG46079.1	Q5NF08	UPI000045013F	tr|Q5NF08|Q5NF08_FRATT Transcription termination factor Rho OS=Francisella tularensis subsp. tularensis (strain SCHU S4 / Schu 4) GN=rho PE=3 SV=1	transcription termination factor Rho	Inner Membrane	Cytoplasmic					0.03	425	1
FTT_0805	CAG45438.1	Q5NGN0	UPI000049C3B0	tr|Q5NGN0|Q5NGN0_FRATT Capsule biosynthesis protein capB OS=Francisella tularensis subsp. tularensis (strain SCHU S4 / Schu 4) GN=capB PE=4 SV=1	capsule biosynthesis protein capB	Inner Membrane	Inner Membrane					0.03	427	1
FTT_0400	CAG45033.1	Q5NHP7	UPI000049C297	tr|Q5NHP7|Q5NHP7_FRATT Soluble lytic murein transglycosylase OS=Francisella tularensis subsp. tularensis (strain SCHU S4 / Schu 4) GN=slt PE=4 SV=1	soluble lytic murein transglycosylase	Periplasmic	Periplasmic					0.03	428	1
FTT_1677c	CAG46310.1	Q5NEF9	UPI000044FFA0	sp|Q5NEF9|MNMA_FRATT tRNA-specific 2-thiouridylase MnmA OS=Francisella tularensis subsp. tularensis (strain SCHU S4 / Schu 4) GN=mnmA PE=3 SV=2	tRNA (5-methylaminomethyl-2-thiouridylate)-methyltransferase	Cytoplasmic	Cytoplasmic					0.03	429	1
FTT_0021	CAG44654.1	Q5NIP5	UPI000049C196	sp|Q5NIP5|GATB_FRATT Aspartyl/glutamyl-tRNA(Asn/Gln) amidotransferase subunit B OS=Francisella tularensis subsp. tularensis (strain SCHU S4 / Schu 4) GN=gatB PE=3 SV=1	Aspartyl\glutamyl-tRNA(Asn\Gln) amidotransferase subunit B	Cytoplasmic	Cytoplasmic					0.03	431	1
FTT_1709	CAG46342.1	Q5NEC8	UPI000049C513	tr|Q5NEC8|Q5NEC8_FRATT Putative pathogenicity determinant protein pdpC OS=Francisella tularensis subsp. tularensis (strain SCHU S4 / Schu 4) GN=pdpC2 PE=4 SV=1	Putative pathogenicity determinant protein pdpC	Cytoplasmic	Outer Membrane					0.02	432	1
FTT_0540c	CAG45173.1	Q5NHC4	UPI000049C2F5	tr|Q5NHC4|Q5NHC4_FRATT Uncharacterized protein OS=Francisella tularensis subsp. tularensis (strain SCHU S4 / Schu 4) GN=FTT_0540c PE=4 SV=1	hypothetical protein	Unknown	Extracellular					0.02	433	1
FTT_0020	CAG44653.1	Q5NIP6	UPI0000450243	sp|Q5NIP6|GATA_FRATT Glutamyl-tRNA(Gln) amidotransferase subunit A OS=Francisella tularensis subsp. tularensis (strain SCHU S4 / Schu 4) GN=gatA PE=3 SV=1	Glutamyl-tRNA(Gln) amidotransferase subunit A	Cytoplasmic	Cytoplasmic					0.02	434	1
FTT_0937c	CAG45570.1	Q5NGB2	UPI0000450197	sp|Q5NGB2|BIOB_FRATT Biotin synthase OS=Francisella tularensis subsp. tularensis (strain SCHU S4 / Schu 4) GN=bioB PE=3 SV=1	biotin synthase	Cytoplasmic	Cytoplasmic					0.02	435	1
FTT_0534c	CAG45167.1	Q5NHC9	UPI000049C2F3	tr|Q5NHC9|Q5NHC9_FRATT Ribonucleoside-diphosphate reductase OS=Francisella tularensis subsp. tularensis (strain SCHU S4 / Schu 4) GN=nrdA PE=3 SV=1	Ribonucleoside-diphosphate reductase, alpha subunit	Cytoplasmic	Cytoplasmic					0.02	437	1
FTT_0936c	CAG45569.1	Q5NGB3	UPI000049C3FA	tr|Q5NGB3|Q5NGB3_FRATT 8-amino-7-oxononanoate synthase OS=Francisella tularensis subsp. tularensis (strain SCHU S4 / Schu 4) GN=bioF PE=1 SV=1	8-amino-7-oxononanoate synthase	Cytoplasmic	Cytoplasmic					0.02	438	1
FTT_1753	CAG46386.1	Q5NE95	UPI000044FFB9	tr|Q5NE95|Q5NE95_FRATT Acetate kinase OS=Francisella tularensis subsp. tularensis (strain SCHU S4 / Schu 4) GN=tdcD PE=1 SV=1	propionate kinase	Cytoplasmic	Cytoplasmic					0.02	439	1
FTT_1763c	CAG46396.1	Q5NE88	UPI00004502EF	tr|Q5NE88|Q5NE88_FRATT Acetyltransferase protein OS=Francisella tularensis subsp. tularensis (strain SCHU S4 / Schu 4) GN=FTT_1763c PE=4 SV=1	Acetyltransferase protein	Inner Membrane	Inner Membrane					0.02	440	1
FTT_0266	CAG44899.1	Q5NI24	UPI0000450160	tr|Q5NI24|Q5NI24_FRATT ABC transporter family protein OS=Francisella tularensis subsp. tularensis (strain SCHU S4 / Schu 4) GN=FTT_0266 PE=4 SV=1	ABC transporter, ATP-binding protein	Inner Membrane	Cytoplasmic					0.02	441	1
FTT_0374c	CAG45007.1	Q5NHS1	UPI000049C285	sp|Q5NHS1|PYRG_FRATT CTP synthase OS=Francisella tularensis subsp. tularensis (strain SCHU S4 / Schu 4) GN=pyrG PE=3 SV=1	CTP synthase	Cytoplasmic	Outer Membrane					0.02	442	1
FTT_1412	CAG46045.1	Q5NF37	UPI000049C539	sp|Q5NF37|SYP_FRATT Proline--tRNA ligase OS=Francisella tularensis subsp. tularensis (strain SCHU S4 / Schu 4) GN=proS PE=3 SV=1	Prolyl-tRNA synthetase	Cytoplasmic	Cytoplasmic					0.02	444	1
FTT_1344	CAG46332.1	Q5NED8	UPI000049C50D	tr|Q5NED8|Q5NED8_FRATT Putative pathogenicity deteminant protein pdpA1 OS=Francisella tularensis subsp. tularensis (strain SCHU S4 / Schu 4) GN=pdpA2 PE=4 SV=1	conserved hypothetical protein	Unknown	Outer Membrane					0.02	445	1
FTT_0578	CAG45211.1	Q5NH90	UPI000049C30C	tr|Q5NH90|Q5NH90_FRATT Cysteine desulfurase OS=Francisella tularensis subsp. tularensis (strain SCHU S4 / Schu 4) GN=csdB PE=3 SV=1	selenocysteine lyase	Cytoplasmic	Cytoplasmic					0.02	447	1
FTT_0130	CAG44763.1	Q5NIE5	UPI000049C1E3	sp|Q5NIE5|GLPK_FRATT Glycerol kinase OS=Francisella tularensis subsp. tularensis (strain SCHU S4 / Schu 4) GN=glpK PE=3 SV=1	glycerol kinase	Cytoplasmic	Cytoplasmic					0.02	448	1
FTT_1039	CAG45672.1	Q5NG20	UPI000049C443	tr|Q5NG20|Q5NG20_FRATT D-alanyl-D-alanine carboxypeptidase (Penicillin binding protein) family protein OS=Francisella tularensis subsp. tularensis (strain SCHU S4 / Schu 4) GN=dacB1 PE=4 SV=1	D-alanyl-D-alanine carboxypeptidase (Penicillin binding protein) family protein	Periplasmic	Extracellular					0.01	450	1
FTT_1360c	CAG46348.1	Q5NEC2	UPI000049C518	tr|Q5NEC2|Q5NEC2_FRATT Uncharacterized protein OS=Francisella tularensis subsp. tularensis (strain SCHU S4 / Schu 4) GN=pdpD2 PE=4 SV=1	conserved hypothetical protein	Outer Membrane	Outer Membrane					0.01	451	1
FTT_1720c	CAG46353.1	Q5NEC0	UPI000049C5E7	tr|Q5NEC0|Q5NEC0_FRATT Phosphoribosylformylglycinamidine synthase OS=Francisella tularensis subsp. tularensis (strain SCHU S4 / Schu 4) GN=purL PE=3 SV=1	phosphoribosylformylglycinamidine synthase	Cytoplasmic	Cytoplasmic					0.01	455	1
FTT_0299	CAG44932.1	Q5NHZ4	UPI000049C253	sp|Q5NHZ4|SYV_FRATT Valine--tRNA ligase OS=Francisella tularensis subsp. tularensis (strain SCHU S4 / Schu 4) GN=valS PE=3 SV=1	Valyl-tRNA synthetase	Outer Membrane	Cytoplasmic					0.01	456	1

## Sheet: BLAST vs LVS
STable 3b. BLAST search results of Schu S4 inner membrane protein results searched against LVS protein database.
1E-values shown as zero represent values that are so low that they have been rounded to zero and indicate that there is virtually no possibility that the match is incorrect.
Locus Tag	NCBI	Uniprot	Uniparc ID		Schu S4 Protein Description	1E-value	LVS Protein Description	BLAST LVS Uniprot	Updated
	Accession #	Accession #		Uniprot Updated Protein Description				Accession #	UniProt #
FTT_1696	CAG46329.1	Q5NEE1	UPI000049C5E4		Chaperone protein, groEL	0	60 kDa chaperonin	P94798	A0A0B3VNP3
FTT_0901	CAG45534.1	Q5NGE4	UPI00003FC913		conserved hypothetical lipoprotein	9e-106	17 kDa major membrane protein	P18149	A0A0B6DRV9
FTT_0583	CAG45216.1	Q5NH85	UPI000049C310		outer membrane associated protein	0	Outer membrane associated protein	Q2A2Q8
FTT_0059	CAG44692.1	Q5NIK8	UPI000049C1B1		ATP synthase C chain	1e-63	ATP synthase subunit c	Q2A1H7	A0A0B3VQR9
FTT_1586c	CAG46219.1	Q5NEN6	UPI000049C596		hypothetical membrane protein	1e-58	Hypothetical membrane protein	Q2A1X2
FTT_1778c	CAG46411.1	Q5NE75	UPI00003FC8E5		hypothetical membrane protein	2e-88	Hypothetical membrane protein	Q2A5U7	A0A0B3VEP0
FTT_0825c	CAG45458.1	Q5NGL0	UPI00003FC929		hypothetical membrane protein	4e-73	Putative uncharacterized protein	Q2A593	A0A0B3WLA2
FTT_0879	CAG45512.1	Q5NGG3	UPI0000135BA3		superoxide dismuate (Cu-Zn) precusor	6e-137	Superoxide dismutase [Cu-Zn]	Q59448	A0A0B6E3F7
FTT_1116c	CAG45749.1	Q5NFV2	UPI000049C477		preprotein translocase family protein	4e-81	Preprotein translocase family protein	Q2A3Y3
FTT_0991	CAG45624.1	Q5NG63	UPI00003FC8DF		LPS-assembly lipoprotein LptE	6e-140	Hypothetical lipoprotein	Q2A308	A0A0B6CQP3
FTT_0073	CAG44706.1	Q5NIJ4	UPI000049C1BD		succinate dehydrogenase hydrophobic membrane anchor protein	2e-80	Succinate dehydrogenase hydrophobic membrane anchor protein	Q2A1J0
FTT_0863c	CAG45496.1	Q5NGH7	UPI00004502E4		LemA-like protein	9e-135	LemA-like protein	Q2A558	A0A0B3VPQ3
FTT_1103	CAG45736.1	Q5NFW3	UPI00003FC907		conserved hypothetical lipoprotein	0	Conserved hypothetical lipoprotein	Q2A3B4	Q19TM5
FTT_0072	CAG44705.1	Q5NIJ5	UPI000049C1BC		succinate dehydrogenase, cytochrome b556	1e-90	Succinate dehydrogenase cytochrome b556	Q2A1I9
FTT_1441	CAG46074.1	Q5NF13	UPI000049C548		conserved hypothetical protein	1e-102	Putative uncharacterized protein	Q2A4H6	A0A0B3WHQ2
FTT_0842	CAG45475.1	Q5NGJ5	UPI00003FC925		Outer membrane P6 domain protein/Peptidoglycan-associated lipoprotein	5e-153	Peptidoglycan-associated lipoprotein	Q2A578	A0A0B3WIA5
FTT_0918	CAG45551.1	Q5NGC7	UPI000049C3F0		hypothetical protein	0	Putative uncharacterized protein	Q2A4Z1
FTT_0193c	CAG44826.1	Q5NI88	UPI000049C20E		conserved hypothetical membrane protein	1e-128	UPF0114 protein FTL_1902	Q2A190	A0A0B3VQR2
FTT_0081	CAG44714.1	Q5NII6	UPI000049C1C2		preprotein translocase, subunit SecG, membrane protein	2e-77	Preprotein translocase, subunit G, membrane protein	Q2A1J8	A0A0B3VQU8
FTT_1097	CAG45730.1	Q5NFW6	UPI000049C46C		hypothetical protein	4e-108	Putative uncharacterized protein	Q2A3B0	A0A0B6DZM5
FTT_1416c	CAG46049.1	Q5NF33	UPI00003FC8DB		Hypothetical lipoprotein	4e-96	Hypothetical lipoprotein	Q2A4F4	A0A0B3VWA0
FTT_1602	CAG46235.1	Q5NEM4	UPI0000352CD4		hypothetical lipoprotein	6e-77	Hypothetical lipoprotein	Q2A4R0
FTT_0060	CAG44693.1	Q5NIK7	UPI000049C1B2		ATP synthase B chain	8e-106	ATP synthase subunit b	Q2A1H8	A0A0B3VRA2
FTT_1653	CAG46286.1	Q5NEI1	UPI000049C5C4		hypothetical membrane protein	9e-92	Hypothetical membrane protein	Q2A604
FTT_0633	CAG45266.1	Q5NH38	UPI00004501F1		HflK protein	0	SPFH domain, band 7 family protein	Q2A3T0	A0A0B6E534
FTT_0279c	CAG44912.1	Q5NI13	UPI000049C243		cytochrome d terminal oxidase, polypeptide subunit I	0	Cytochrome d terminal oxidase, polypeptide subunit I	Q2A5L7	A0A0B3VQH3
FTT_0903	CAG45536.1	Q5NGE2	UPI00004502F2		hypothetical protein	2e-109	Putative uncharacterized protein	Q2A507	A0A0B3VW47
FTT_0505	CAG45138.1	Q5NHF2	UPI000049C2DF		hypothetical membrane protein	0	Hypothetical membrane protein	Q2A254
FTT_0904	CAG45537.1	Q5NGE1	UPI0000450301		conserved hypothetical lipoprotein	2e-112	Conserved hypothetical lipoprotein	Q2A506	A0A0B6DPU1
FTT_1570c	CAG46203.1	Q5NEQ0	UPI000049C58E		(3R)-hydroxymyristoyl-(acyl-carrier protein) dehydratase, FabZ	2e-120	(3R)-hydroxymyristoyl-[acyl-carrier-protein] dehydratase	Q2A4P5	A0A0B3VXX3
FTT_1794	CAG46427.1	Q5NE64	UPI000049C60D		heat shock protein	2e-98	Heat shock protein	Q2A147	A0A0B3WLK9
FTT_1525c	CAG46158.1	Q5NET7	UPI000049C571		hypothetical membrane protein	0	Hypothetical membrane protein	Q2A4K3	A0A0B3WL62
FTT_0835	CAG45468.1	Q5NGK2	UPI000049C3C0		CDP-alcohol phosphatidyltransferase	0	CDP-alcohol phosphatidyltransferase	Q2A585	A0A0B3VNV1
FTT_1228	CAG45861.1	Q5NFK6	UPI00004500B3		prolipoprotein diacylglyceryl transferase	0	Prolipoprotein diacylglyceryl transferase	Q2A485	A0A0B6CS09
FTT_1043	CAG45676.1	Q5NG16	UPI00003FC8F0		FKBP-type peptidyl-prolyl cis-trans isomerase family protein	0	Peptidyl-prolyl cis-trans isomerase	Q2A3G0	A0A0B3VV97
FTT_0721c	CAG45354.1	Q5NGV7	UPI00003FC8E7		Peroxidase\catalase	0	Catalase-peroxidase	Q2A298	A0A0B3VQE2
FTT_1777c	CAG46410.1	Q5NE76	UPI00003FC8E4		hypothetical membrane protein	2e-94	Hypothetical membrane protein	Q2A5U8	A0A0B3VYV3
FTT_1701	CAG46334.1	Q5NED6	UPI00004502E7		hypothetical protein	4e-84	Putative uncharacterized protein	Q2A348	A0A0B3VVQ1
FTT_0133	CAG44766.1	Q5NIE2	UPI000045025F		glycerol uptake facilitator protein	3e-178	Glycerol uptake facilitator protein	Q2A1L6
FTT_0826c	CAG45459.1	Q5NGK9	UPI00003FC928		hypothetical lipoprotein	2e-51	Hypothetical lipoprotein	Q2A592	A0A0B3VF14
FTT_0472	CAG45105.1	Q5NHI2	UPI00004502E3		Acetyl-CoA carboxylase, biotin carboxyl carrier protein subunit	4e-107	Acetyl-CoA carboxylase, biotin carboxyl carrier protein subunit	Q2A221	A0A0B6CNC5
FTT_0627	CAG45260.1	Q5NH44	UPI00003FC8F2		DNA-binding protein HU form B	1e-59	Histone-like protein HU form B	Q2A3T8	A0A0B6E271
FTT_0634	CAG45267.1	Q5NH37	UPI00004501D4		Protein HflC	0	SPFH domain, band 7 family protein	Q2A3S9	A0A0B3VWL4
FTT_0101	CAG44734.1	Q5NIH0	UPI000049C1CD		conserved membrane hypothetical protein	0	Putative uncharacterized protein	Q2A1U2	A0A0B3VQN0
FTT_1149c	CAG45782.1	Q5NFS6	UPI000049C48C		amino acid transporter family protein	0	Amino acid transporter family protein	Q2A414
FTT_0040	CAG44673.1	Q5NIM6	UPI000049C1A3		NADH dehydrogenase I, J subunit	9e-143	NADH dehydrogenase I, J subunit	Q2A1F9	A0A0B3VZF1
FTT_0137	CAG44770.1	Q5NID9	UPI000049C1E7		elongation factor Tu (EF-Tu)	0	Elongation factor Tu	Q2A1M0	A0A0B3VPB3
FTT_1540c	CAG46173.1	Q5NES4	UPI000049C57C		conserved hypothetical protein	1e-148	Putative uncharacterized protein	Q2A4M1	A0A0B3VBU9
FTT_0630	CAG45263.1	Q5NH41	UPI000049C334		RNA-binding protein Hfq	6e-77	Protein hfq	Q2A3T5	A0A0B3VWF4
FTT_1123	CAG45756.1	Q5NFU6	UPI0000450075		Glycerol-3-phosphate acyltransferase	1e-140	Glycerol-3-phosphate acyltransferase	Q2A3Z1	A7NBL2
FTT_0284	CAG44917.1	Q5NI08	UPI00004501C3		Cytochrome O ubiquinol oxidase subunit IV	1e-74	Cytochrome O ubiquinol oxidase subunit IV	Q2A5L2
FTT_1099c	CAG45732.1	Q5NFW5	UPI000049C46D		Putative membrane protein	1e-75	Putative uncharacterized protein	Q2A3B1	A0A0B3VR13
FTT_0511	CAG45144.1	Q5NHE6	UPI000049C2E5		Pyridoxine\pyridoxal 5-phosphate biosynthesis protein, PdxS	0	Pyridoxal biosynthesis lyase pdxS	Q2A260	A0A0B3VWG7
FTT_0211c	CAG44844.1	Q5NI73	UPI000049C219		outer membrane lipoprotein	2e-105	Outer membrane lipoprotein	Q2A162	A0A0B3VNQ1
FTT_1676	CAG46309.1	Q5NEG0	UPI000049C5D6		hypothetical membrane protein	0	Hypothetical membrane protein	Q2A5X4	Q19TQ2
FTT_0064	CAG44697.1	Q5NIK3	UPI000049C1B5		ATP synthase beta chain	0	ATP synthase subunit beta	Q2A1I2	A0A0B3VF39
FTT_1539c	CAG46172.1	Q5NES5	UPI00003FC8EC		conserved hypothetical protein	0	Putative uncharacterized protein	Q2A4M0	A0A0B6EAR6
FTT_1281c	CAG45914.1	Q5NFF5	UPI000049C4E1		Ribosomal subunit interface protein	1e-67	Sigma-54 modulation protein	Q2A340	A0A0B3VE81
FTT_1368c	CAG46001.1	Q5NF75	UPI000049C519		Glyceraldehyde-3-phosphate dehydrogenase	0	Glyceraldehyde-3-phosphate dehydrogenase	Q2A370	A0A0B3VMU7
FTT_1591	CAG46224.1	Q5NEN3	UPI000049C599		Lipoprotein	0	Lipoprotein	Q2A1X6
FTT_1115c	CAG45748.1	Q5NFV3	UPI000049C476		preprotein translocase, SecD, membrane protein	0	Preprotein translocase, subunit D, membrane protein	Q2A3Y2
FTT_0068	CAG44701.1	Q5NIJ9	UPI000045019B		superoxide dismutase	5e-144	Superoxide dismutase	Q2A1I6	A0A0B3VZ99
FTT_1269c	CAG45902.1	Q5NFG7	UPI000049C4D8		Chaperone protein dnaK (heat shock protein family 70 protein)	0	Chaperone protein DnaK	Q2A328	A0A0B6E2K9
FTT_0953c	CAG45586.1	Q5NG99	UPI000049C405		Proton-dependent oligopeptide transport (POT) family protein	0	Proton-dependent oligopeptide transport (POT) family protein	Q2A2X1	A0A0B6E7I2
FTT_1324	CAG45957.1	Q5NFB5	UPI000049C4FF		conserved hypothetical membrane protein	2e-151	Conserved hypothetical membrane protein	Q2A2B6
FTT_0289c	CAG44922.1	Q5NI03	UPI00003FC8FF		hypothetical lipoprotein	6e-98	Hypothetical lipoprotein	Q2A5K7	A0A0B3VPU2
FTT_0143	CAG44776.1	Q5NID3	UPI000049C1EB		50S ribosomal protein L7\L12	7e-80	50S ribosomal protein L7/L12	Q2A1M6	A0A0B3VCV8
FTT_0479c	CAG45112.1	Q5NHH5	UPI000049C2CE		PerM family protein	0	PerM family protein	Q2A229	A0A0B6E7J4
FTT_0070c	CAG44703.1	Q5NIJ7	UPI000049C1BA		major facilitator superfamily (MFS) tranport protein	0	Major facilitator superfamily (MFS) tranport protein	Q2A1I7	A0A0B3WLC8
FTT_0380c	CAG45013.1	Q5NHR7	UPI000049C286		NAD(P)-specific glutamate dehydrogenase	0	NAD(P)-specific glutamate dehydrogenase	Q2A5D8	A0A0B3WHZ6
FTT_0209c	CAG44842.1	Q5NI74	UPI000044FFA7		periplasmic solute binding family protein	0	Periplasmic solute binding family protein	Q2A163	A0A0B3VWE4
FTT_0598c	CAG45231.1	Q5NH71	UPI000049C31C		Sodium-dicarboxylate symporter family protein	0	Sodium-dicarboxylate symporter family protein	Q2A3W7	A0A0B3VND0
FTT_1114c	CAG45747.1	Q5NFV4	UPI000049C475		preprotein translocase, SecF, membrane protein	0	Preprotein translocase, subunit F, membrane protein	Q2A3Y1	A0A0B3WJC7
FTT_1125	CAG45758.1	Q5NFU4	UPI000049C47E		D-methionine binding transport protein, ABC transporter, membrane and periplasmic protein	0	D-methionine binding transport protein, ABC transporter, membrane and periplasmic protein	Q2A3Z3
FTT_0504c	CAG45137.1	Q5NHF3	UPI000049C2DE		Succinyl-CoA synthetase beta chain	0	Succinyl-CoA ligase [ADP-forming] subunit beta	Q2A253	A7NDR1
FTT_0611c	CAG45244.1	Q5NH60	UPI000045001E		beta-lactamase	0	Beta-lactamase	Q2A3V3	A0A0B3VPP7
FTT_0062	CAG44695.1	Q5NIK5	UPI000049C1B4		ATP synthase alpha chain	0	ATP synthase subunit alpha	Q2A1I0	A0A0B6E767
FTT_1724c	CAG46357.1	Q5NEB6	UPI000049C5EB		outer membrane protein tolC precursor	0	Outer membrane protein tolC	Q2A1C0	A0A0B3VRZ3
FTT_1542c	CAG46175.1	Q5NES2	UPI00003FC8EB		outer membrane protein 26	8e-129	Outer membrane protein	Q2A4M3	A0A0B3VN85
FTT_1251c	CAG45884.1	Q5NFI3	UPI000049C4CC		conserved hypothetical membrane protein	1e-164	Conserved hypothetical membrane protein	Q2A4A8	A0A0B3WL89
FTT_0862c	CAG45495.1	Q5NGH8	UPI000049C3CF		heat shock protein HtpX	0	Heat shock protein HtpX	Q2A559	A0A0B3WIR9
FTT_0038	CAG44671.1	Q5NIM8	UPI000045028C		NADH dehydrogenase I, H subunit	0	NADH-quinone oxidoreductase subunit H	Q2A1F7	A0A0B3VS58
FTT_1376	CAG46009.1	Q5NF67	UPI000049C521		acyl carrier protein	3e-63	Acyl carrier protein	Q2A378	A0A0B6CYK1
FTT_1148c	CAG45781.1	Q5NFS7	UPI000049C48B		major facilitator superfamily (MFS) transport protein	0	Major facilitator superfamily (MFS) transport protein	Q2A413
FTT_0569c	CAG45202.1	Q5NH98	UPI000049C305		conserved hypothetical membrane protein	0	Conserved hypothetical membrane protein	Q2A2P5
FTT_1375	CAG46008.1	Q5NF68	UPI000049C520		3-oxoacyl-(acyl-carrier-protein) reductase	0	3-oxoacyl-(Acyl-carrier-protein) reductase	Q2A377	A0A0B3VC13
FTT_1253	CAG45886.1	Q5NFI1	UPI000049C4CE		Proton-dependent oligopeptide transport (POT) family protein	0	Proton-dependent oligopeptide transport (POT) family protein	Q2A4B0	A0A0B6D009
FTT_0087	CAG44720.1	Q5NII1	UPI000049C1C7		aconitate hydratase	0	Aconitate hydratase	Q2A1K3	A0A0B3VDX1
FTT_0954c	CAG45587.1	Q5NG98	UPI000049C406		hypothetical protein	5e-73	UPF0145 protein FTL_1249	Q2A2X3	A0A0B3VXF3
FTT_1473c	CAG46106.1	Q5NEY3	UPI0000450106		Galactose-proton symporter, major facilitator superfamily (MFS) transport protein	0	Galactose-proton symporter, major facilitator superfamily (MFS) transport protein	Q2A2K3	A0A0B3VRB2
FTT_0471	CAG45104.1	Q5NHI3	UPI000049C2C7		3-dehydroquinate dehydratase, type II	3e-104	3-dehydroquinate dehydratase	Q2A220	A0A0B6CY28
FTT_0320	CAG44953.1	Q5NHX3	UPI00004500EF		phosphatidylglycerophosphate synthetase	2e-146	Phosphatidylglycerophosphate synthetase	Q2A5H5	A0A0B3VDM8
FTT_0831c	CAG45464.1	Q5NGK6	UPI00004502ED		OmpA family protein	0	OmpA family protein	Q2A589	A0A0B6CZ26
FTT_0968c	CAG45601.1	Q5NG85	UPI000049C410		amino acid antiporter	0	Amino acid antiporter	Q2A2Y8	A0A0B6CZT3
FTT_0282	CAG44915.1	Q5NI10	UPI000049C245		Cytochrome O ubiquinol oxidase subunit I	0	Cytochrome O ubiquinol oxidase subunit I	Q2A5L4	A0A0B3VXH7
FTT_1419	CAG46052.1	Q5NF30	UPI0000352CD5		hypothetical lipoprotein	4e-76	Hypothetical lipoprotein	Q2A4F7
FTT_0296	CAG44929.1	Q5NHZ7	UPI000049C250		Pyrrolidone-carboxylate peptidase	3e-158	Pyrrolidone-carboxylate peptidase	Q2A5J9	A0A0B3VPU6
FTT_1695	CAG46328.1	Q5NEE2	UPI00004502FA		Chaperonin protein, groES	2e-63	10 kDa chaperonin	P94797	A0A0B3VN11
FTT_0708	CAG45341.1	Q5NGW9	UPI000049C36C		major facilitator superfamily (MFS) transport protein	0	Major facilitator superfamily (MFS) transport protein	Q2A277	A0A0B3VRM6
FTT_1060c	CAG45693.1	Q5NG01	UPI00004500A5		50S ribosomal protein L9	1e-103	50S ribosomal protein L9	Q2A3H5	A0A0G2PDA7
FTT_1407c	CAG46040.1	Q5NF41	UPI000049C535		hypothetical membrane protein	0	Hypothetical membrane protein	Q2A4E4	A0A0B3VNM0
FTT_1029	CAG45662.1	Q5NG28	UPI00003FC8EE		D-alanyl-D-alanine carboxypeptidase (Penicillin binding protein) family protein	0	D-alanyl-D-alanine carboxypeptidase (Penicillin binding protein) family protein	Q2A3E5	A0A0B6DTX4
FTT_0142	CAG44775.1	Q5NID4	UPI0000450330		50S ribosomal protein L10	1e-122	50S ribosomal protein L10	Q2A1M5	A0A0B3WIZ7
FTT_0031	CAG44664.1	Q5NIN5	UPI0000450275		NADH dehydrogenase I, A subunit	2e-90	NADH-quinone oxidoreductase subunit	Q2A1F0
FTT_0704	CAG45337.1	Q5NGX2	UPI000049C369		hypothetical protein	2e-141	Putative uncharacterized protein	Q2A274	A0A0B3VVB3
FTT_0924	CAG45557.1	Q5NGC2	UPI000045027A		hypothetical membrane protein	8e-98	Hypothetical membrane protein	Q2A2U5	A0A0B3VW17
FTT_0369c	CAG45002.1	Q5NHS6	UPI000049C280		Sel1 repeat family protein	0	Putative uncharacterized protein	Q2A2S5	A0A0B6E647
FTT_0995	CAG45628.1	Q5NG59	UPI000049C425		major facilitator superfamily (MFS) transport protein	5e-93	Major facilitator superfamily (MFS) transport protein	Q2A313
FTT_0297	CAG44930.1	Q5NHZ6	UPI000049C251		hypothetical membrane protein	1e-108	Hypothetical membrane protein	Q2A5J8
FTT_1402c	CAG46035.1	Q5NF46	UPI000049C530		hypothetical protein	0	Putative uncharacterized protein	Q2A4D9
FTT_1712c	CAG46345.1	Q5NEC5	UPI000049C515		intracellular growth locus, subunit C	2e-151	Intracellular growth locus, subunit C	Q2A359	A0A0B3VCM6
FTT_0138	CAG44771.1	Q5NID8	UPI000049C1E8		preprotein translocase, SecE, membrane protein	3e-97	Preprotein translocase, subunit E, membrane protein	Q2A1M1
FTT_1728	CAG46361.1	Q5NEB2	UPI000049C5EF		Citrate transporter family protein	0	Na+/H+ antiporter	Q2A1B6	A0A0B3VF21
FTT_0345	CAG44978.1	Q5NHU8	UPI000049C272		preprotein translocase, SecY, membrane protein	0	Preprotein translocase subunit secY	Q2A5F0	A0A0B3VPW7
FTT_1474c	CAG46107.1	Q5NEY2	UPI000049C552		Galactose-proton symporter, major facilitator superfamily (MFS) transport protein	0	Galactose-proton symporter, major facilitator superfamily (MFS) transport protein	Q2A2K2
FTT_0314	CAG44947.1	Q5NHX9	UPI0000450012		protein chain elongation factor EF-Ts	0	Elongation factor Ts	Q2A5I1	A0A0B3VDN2
FTT_1490	CAG46123.1	Q5NEW7	UPI0000450127		Na+\H+ antiporter	0	Na+/H+ antiporter	Q2A5A5	A0A0B3VXR7
FTT_0043	CAG44676.1	Q5NIM3	UPI000049C1A6		NADH dehydrogenase I, M subunit	0	NADH dehydrogenase I, M subunit	Q2A1G2	A0A0B3WLI8
FTT_1095c	CAG45728.1	Q5NFW8	UPI000049C46A		Outer membrane efflux family protein	0	Putative uncharacterized protein	Q2A3A8
FTT_1338c	CAG45971.1	Q5NFA2	UPI0000450177		Reactive intermediate/imine deaminase family protein	1e-90	Translation initiation inhibitor	Q2A2A3	A0A0B3VB72
FTT_0891	CAG45524.1	Q5NGF4	UPI000049C3DC		conserved hypothetical membrane protein	7e-178	Conserved hypothetical membrane protein	Q2A536
FTT_0166c	CAG44799.1	Q5NIB0	UPI000049C1FE		conserved hypothetical membrane protein	3e-148	Conserved hypothetical membrane protein	Q2A1P8	A0A0B6CY21
FTT_0507	CAG45140.1	Q5NHF0	UPI000049C2E1		conserved hypothetical lipoprotein	0	Conserved hypothetical lipoprotein	Q2A256	A0A0B3VCF8
FTT_0725c	CAG45358.1	Q5NGV4	UPI000049C377		Glycerol-3-phosphate transporter	0	Glycerol-3-phosphate transporter	Q2A293	A0A0B3VVB6
FTT_0044	CAG44677.1	Q5NIM2	UPI000049C1A7		NADH dehydrogenase I, N subunit	0	NADH-quinone oxidoreductase subunit N	Q2A1G3
FTT_1249	CAG45882.1	Q5NFI5	UPI000049C4CA		mycobacterial cell entry (mce) related family protein	2e-173	Cell entry (Mce) related family protein	Q2A4A6	A0A0B3VZ64
FTT_1639c	CAG46272.1	Q5NEJ0	UPI000049C5BD		hypothetical protein\2lipoprotein	1e-115	Putative uncharacterized protein	Q2A1R2	A0A0B6E2T2
FTT_0592	CAG45225.1	Q5NH77	UPI000049C317		carbonic anhydrase	6e-172	Carbonic anhydrase	Q2A3X4	A0A0B3VQC2
FTT_0503c	CAG45136.1	Q5NHF4	UPI000049C2DD		Succinyl-CoA synthetase, alpha subunit	0	Succinyl-CoA ligase [ADP-forming] subunit alpha	Q2A252	A0A0B3VCG3
FTT_1341	CAG45974.1	Q5NF99	UPI000049C50A		Membrane protein	2e-152	Membrane protein	Q2A4Y2
FTT_0077	CAG44710.1	Q5NIJ0	UPI000049C1C0		dihydrolipoamide succinyltransferase component of 2-oxoglutarate dehydrogenase complex	0	Dihydrolipoamide succinyltransferase component of 2-oxoglutarate dehydrogenase complex	Q2A1J4
FTT_0333	CAG44966.1	Q5NHW0	UPI000049C268		50S ribosomal protein L29	1e-41	50S ribosomal protein L29	Q2A5G2	A0A0B3WJP2
FTT_0840	CAG45473.1	Q5NGJ7	UPI000049C3C3		TolB protein precursor	0	Protein tolB	Q2A580	A0A0B6CNN3
FTT_1431	CAG46064.1	Q5NF20	UPI000049C543		threonine efflux protein	4e-149	Threonine efflux protein	Q2A4G9
FTT_0444	CAG45077.1	Q5NHK9	UPI000049C2B1		multidrug transporter (tetracycline resistance protein)	0	Multidrug transporter (Tetracycline resistance protein)	Q2A1Z1
FTT_0181c	CAG44814.1	Q5NIA0	UPI000049C205		conserved membrane protein	4e-129	Conserved membrane protein	Q2A178	A0A0B3VNY5
FTT_0613c	CAG45246.1	Q5NH58	UPI0000352CD6		hypothetical protein	2e-58	Putative uncharacterized protein	Q2A3V1
FTT_0283	CAG44916.1	Q5NI09	UPI000049C246		Cytochrome O ubiquinol oxidase, subunit III	3e-141	Cytochrome O ubiquinol oxidase, subunit III	Q2A5L3
FTT_0480c	CAG45113.1	Q5NHH4	UPI000049C2CF		Glutamate:gamma-aminobutyric acid antiporter family protein (APC family protein)	0	Glutamate:gamma-aminobutyric acid antiporter family protein	Q2A230
FTT_0330	CAG44963.1	Q5NHW3	UPI000045016C		50S ribosomal protein L22	5e-78	50S ribosomal protein L22	Q2A5G5	A0A0B3VXN0
FTT_1241	CAG45874.1	Q5NFJ3	UPI000049C4C4		serine hydroxymethyltransferase	0	Serine hydroxymethyltransferase	Q2A498	A0A0B3WKZ7
FTT_1609	CAG46242.1	Q5NEL7	UPI000049C5A5		ABC transporter, membrane protein	5e-179	ABC transporter, membrane protein	Q2A4R7	A0A0B3VBI4
FTT_0233c	CAG44866.1	Q5NI56	UPI000049C225		Membrane protein insertase YidC	0	Inner membrane protein oxaA	Q2A5M8	A0A0B3VQ05
FTT_0129	CAG44762.1	Q5NIE6	UPI000049C1E2		major facilitator superfamily (MFS) transport protein	0	Major facilitator superfamily (MFS) transport protein	Q2A1W8
FTT_1674	CAG46307.1	Q5NEG2	UPI000049C5D4		riboflavin synthase beta subunit (6,7-dimethl-8-ribityllumazine synthase)	1e-105	6,7-dimethyl-8-ribityllumazine synthase	Q2A5X2	A0A0B3VEL5
FTT_0450	CAG45083.1	Q5NHK4	UPI000049C2B6		Phospho-N-acetylmuramoyl-pentapeptide transferase	0	Phospho-N-acetylmuramoyl-pentapeptide-transferase	Q2A1Z8
FTT_1392	CAG46025.1	Q5NF55	UPI000045012E		transcriptional regulator	0	Type III pantothenate kinase 1	Q2A4C9	A0A0B3VBK5
FTT_0150	CAG44783.1	Q5NIC6	UPI0000450321		30S ribosomal protein S16	1e-52	30S ribosomal protein S16	Q2A1N3
FTT_0342	CAG44975.1	Q5NHV1	UPI000049C26F		30S ribosomal protein S5	7e-118	30S ribosomal protein S5	Q2A5F3	Q2A5F3
FTT_1377	CAG46010.1	Q5NF66	UPI000049C522		3-oxoacyl- synthase II	0	3-oxoacyl-[acyl-carrier-protein] synthase 2	Q2A379	A0A0B3WI34
FTT_0026c	CAG44659.1	Q5NIP0	UPI000049C19A		conserved membrane protein	0	Conserved membrane protein	Q2A1E5	A0A0B6CS27
FTT_0482c	CAG45115.1	Q5NHH2	UPI00003FC8F9		hypothetical lipoprotein	0	Hypothetical lipoprotein	Q2A232
FTT_1760	CAG46393.1	Q5NE91	UPI000049C5FC		Na(+)\H(+) antiporter NhaA	0	Na(+)/H(+) antiporter nhaA	Q2A5W5	A0A0B6E3G4
FTT_0074	CAG44707.1	Q5NIJ3	UPI000049C1BE		succinate dehydrogenase, catalytic and NAD\flavoprotein subunit	0	Succinate dehydrogenase, catalytic and NAD/flavoprotein subunit	Q2A1J1	G9L957
FTT_0322	CAG44955.1	Q5NHX1	UPI00004500F7		30S ribosomal protein S7	6e-113	30S ribosomal protein S7	Q2A5H3	A0A0B6EIV1
FTT_1223	CAG45856.1	Q5NFL1	UPI00004500B7		DedA family protein	1e-152	DedA family protein	Q2A480	A0A0B3VC50
FTT_1660c	CAG46293.1	Q5NEH4	UPI000049C5CA		Dihydroorotase	0	Dihydroorotase	Q2A610	A0A0B3VP53
FTT_0340	CAG44973.1	Q5NHV3	UPI000049C26D		50S ribosomal protein L6	2e-126	50S ribosomal protein L6	Q2A5F5	A0A0B3VPX1
FTT_0838	CAG45471.1	Q5NGJ9	UPI0000450115		TolR protein	3e-103	TolR protein	Q2A582
FTT_0782	CAG45415.1	Q5NGQ3	UPI000044FF8A		Enoyl- reductase (NADH)	0	Enoyl-[acyl-carrier-protein] reductase [NADH]	Q2A2F5	A0A0B6DVP6
FTT_0557	CAG45190.1	Q5NHA9	UPI000049C2FF		AhpC\TSA family protein	1e-127	AhpC/TSA family protein	Q2A3I6	A0A0B3VNJ6
FTT_0281	CAG44914.1	Q5NI11	UPI00004502EB		Cytochrome O ubiquinol oxidase subunit II	0	Cytochrome O ubiquinol oxidase subunit II	Q2A5L5	A0A0G2PDS6
FTT_0772	CAG45405.1	Q5NGR2	UPI000049C398		50S ribosomal protein L21	2e-69	50S ribosomal protein L21	Q2A2E4	A0A0B3VVH1
FTT_0484	CAG45117.1	Q5NHH0	UPI00003FC8FA		hypothetical protein	1e-176	Putative uncharacterized protein	Q2A234	A0A0B3VP57
FTT_1317c	CAG45950.1	Q5NFC2	UPI000049C4F9		Inosine-5-monophosphate dehydrogenase	0	Inosine-5'-monophosphate dehydrogenase	Q2A2C3	A0A0B3VVT8
FTT_0356	CAG44989.1	Q5NHT8	UPI000049C277		Chaperone Hsp90, heat shock protein HtpG	0	Chaperone protein htpG	Q2A5E0	A0A0B6CXP1
FTT_0385	CAG45018.1	Q5NHR2	UPI000049C289		hypothetical protein	0	Putative uncharacterized protein	Q2A4X9	A0A0B6CXP1
FTT_0018	CAG44651.1	Q5NIP8	UPI000049C194		Secretion protein	3e-117	RND efflux membrane fusion protein	Q2A1D5
FTT_0336	CAG44969.1	Q5NHV7	UPI000049C26B		50S ribosomal protein L24	8e-69	50S ribosomal protein L24	Q2A5F9	A0A0B3VXM4
FTT_1651	CAG46284.1	Q5NEI3	UPI00003FC90E		SOUL heme-binding family protein	1e-85	Putative uncharacterized protein	Q2A602
FTT_0278c	CAG44911.1	Q5NI14	UPI000049C242		cytochrome d terminal oxidase, polypeptide subunit II	0	Cytochrome d terminal oxidase, polypeptide subunit II	Q2A5L8	A0A0B3VPT6
FTT_1365c	CAG45998.1	Q5NF78	UPI0000450060		Fructose-1,6-bisphosphate aldolase	0	Fructose-1,6-bisphosphate aldolase	Q2A367	A0A0B3VC37
FTT_1062c	CAG45695.1	Q5NFZ9	UPI000049C453		30S ribosomal protein S6	4e-80	30S ribosomal protein S6	Q2A3H7	A0A0E3A2V7
FTT_1181c	CAG45814.1	Q5NFP8	UPI000049C4A1		Gamma-glutamyltranspeptidase	0	Gamma-glutamyltranspeptidase	Q2A441
FTT_0141	CAG44774.1	Q5NID5	UPI0000450324		50S ribosomal protein L1	5e-165	50S ribosomal protein L1	Q2A1M4	Q2A1M4
FTT_1113c	CAG45746.1	Q5NFV5	UPI000049C474		hypothetical protein	3e-130	Putative uncharacterized protein	Q2A3Y0
FTT_0327	CAG44960.1	Q5NHW6	UPI000049C264		50S ribosomal protein L23	2e-67	50S ribosomal protein L23	Q2A5G8	A0A0B3WJR1
FTT_0689	CAG45322.1	Q5NGY7	UPI000049C35D		hypothetical membrane protein	9e-175	Hypothetical membrane protein	Q2A3M5	A0A0B3VR02
FTT_1483c	CAG46116.1	Q5NEX4	UPI000049C557		dihydrolipoamide dehydrogenase	0	Dihydrolipoyl dehydrogenase	Q2A598	A0A0B3VDP3
FTT_1337c	CAG45970.1	Q5NFA3	UPI000049C508		C4-dicarboxylate transport protein	0	C4-dicarboxylate transport protein	Q2A2A4	A0A0B6EB96
FTT_0951c	CAG45584.1	Q5NGA1	UPI000049C404		GTP cyclohydrolase	5e-155	GTP cyclohydrolase	Q2A2W9
FTT_0674	CAG45307.1	Q5NH02	UPI000049C352		Ribose-phosphate pyrophosphokinase	0	Ribose-phosphate pyrophosphokinase	Q2A3P2	A0A0B6CP06
FTT_1117c	CAG45750.1	Q5NFV1	UPI000049C478		isochorismatase hydrolase family protein	7e-142	Isochorismatase hydrolase family protein	Q2A3Y4	A0A0B3VPN4
FTT_1572c	CAG46205.1	Q5NEP8	UPI00003FC92D		outer membrane protein OmpH	1e-115	Outer membrane protein OmpH	Q2A4P7	A0A0B6CVD7
FTT_0119	CAG44752.1	Q5NIF3	UPI000049C1DD		hypothetical membrane protein	0	FsaP protein	Q0H0D7	Q0H0D7
FTT_1374	CAG46007.1	Q5NF69	UPI000049C51F		malonyl coA-acyl carrier protein transacylase	0	Malonyl coA-acyl carrier protein transacylase	Q2A376	A0A0B3VW26
FTT_0351	CAG44984.1	Q5NHU2	UPI00004500A0		50S ribosomal protein L17	7e-105	50S ribosomal protein L17	Q2A5E4	A0A0B6DP05
FTT_0321	CAG44954.1	Q5NHX2	UPI00004500E9		30S ribosomal protein S12	3e-87	30S ribosomal protein S12 2	Q5QFC2	A0A0E2ZMC7
FTT_0712c	CAG45345.1	Q5NGW5	UPI000049C370		serine transporter	0	Serine transporter	Q2A281	A0A0B3VEQ3
FTT_0473	CAG45106.1	Q5NHI1	UPI000049C2C8		Acetyl-CoA carboxylase, biotin carboxylase subunit	0	Acetyl-CoA carboxylase, biotin carboxylase subunit	Q2A222	A0A0B3VQ70
FTT_1206	CAG45839.1	Q5NFM7	UPI00004502EC		hypothetical lipoprotein	6e-93	Hypothetical lipoprotein	Q2A465
FTT_1213	CAG45846.1	Q5NFM1	UPI000049C4B3		YhhQ family protein	5e-164	YhhQ family protein	Q2A470	A0A0B3VW56
FTT_1404	CAG46037.1	Q5NF44	UPI000049C532		cell division protein	7e-174	Cell division protein	Q2A4E1
FTT_0709	CAG45342.1	Q5NGW8	UPI000049C36D		Enolase (2-phosphoglycerate dehydratase)	0	Enolase	Q2A278	Q2A278
FTT_1094c	CAG45727.1	Q5NFW9	UPI000049C469		cytosol aminopeptidase family protein	0	Cytosol aminopeptidase family protein	Q2A3A7	A0A0B6EAC2
FTT_1557c	CAG46190.1	Q5NER1	UPI000049C585		Two-component response regulator	1e-163	Two-component response regulator	Q2A4N4	A0A0B6E4M4
FTT_0348	CAG44981.1	Q5NHU5	UPI00004500AA		30S ribosomal protein S11	1e-90	30S ribosomal protein S11	Q2A5E7	A0A0B3WJM6
FTT_0474	CAG45107.1	Q5NHI0	UPI000049C2C9		hypothetical membrane protein	1e-161	Hypothetical membrane protein	Q2A223	A0A0B6E224
FTT_1650c	CAG46283.1	Q5NEI4	UPI000049C5C2		chorismate mutase	2e-130	Chorismate mutase	Q2A600
FTT_1460c	CAG46093.1	Q5NEZ5	UPI000034E32B		UDP-glucose\GDP-mannose dehydrogenase	0	UDP-glucose/GDP-mannose dehydrogenase	Q2A4J6	A0A0B6E8E9
FTT_1367c	CAG46000.1	Q5NF76	UPI0000450032		phosphogylcerate kinase	0	Phosphoglycerate kinase	Q2A369	A0A0B6DUM7
FTT_1747	CAG46380.1	Q5NEA1	UPI00003FC932		outer membrane protein	7e-123	Outer membrane protein	Q2A632	A0A0B3VVU9
FTT_0804	CAG45437.1	Q5NGN1	UPI000049C3AF		major facilitator superfamily (MFS) transport protein	0	Major facilitator superfamily (MFS) transport protein	Q2A2I0
FTT_1273	CAG45906.1	Q5NFG3	UPI000049C4DB		50S ribosomal subunit protein L13	1e-103	50S ribosomal protein L13	Q2A332	A0A0B6E305
FTT_0919	CAG45552.1	Q5NGC6	UPI0000450027		hypothetical protein	0	Putative uncharacterized protein	Q2A4Z1
FTT_0105c	CAG44738.1	Q5NIG7	UPI000049C1D0		Transporter AcrB\AcrD\AcrF family	0	Transporter AcrB/AcrD/AcrF family	Q2A1U5
FTT_0325	CAG44958.1	Q5NHW8	UPI0000450014		50S ribosomal protein L3	1e-154	50S ribosomal protein L3	Q2A5H0	A0A0B3VXN5
FTT_0332	CAG44965.1	Q5NHW1	UPI000049C267		50S ribosomal protein L16	4e-96	50S ribosomal protein L16	Q2A5G3	A0A0B3VDL9
FTT_1556c	CAG46189.1	Q5NER2	UPI000049C584		signal peptidase I	0	Signal peptidase I	Q2A4N3	A0A0B6EAC5
FTT_0140	CAG44773.1	Q5NID6	UPI000049C1EA		50S ribosomal protein L11	5e-102	50S ribosomal protein L11	Q2A1M3	A0A0B3VPX9
FTT_0061	CAG44694.1	Q5NIK6	UPI000049C1B3		ATP synthase delta chain	4e-125	ATP synthase subunit delta	Q2A1H9	A0A0B3WKM0
FTT_0198	CAG44831.1	Q5NI83	UPI000049C213		outer membrane lipoprotein	3e-114	Outer membrane lipoprotein	Q2A195	A0A0B3WJY6
FTT_0165c	CAG44798.1	Q5NIB1	UPI000049C1FD		Outer membrane protein assembly factor BamB	0	Conserved hypothetical lipoprotein	Q2A1P7	A0A0B6D1E6
FTT_0261	CAG44894.1	Q5NI29	UPI000049C239		hypothetical membrane protein	6e-98	Hypothetical membrane protein	Q2A5R1	A0A0B3VF75
FTT_0116	CAG44749.1	Q5NIF6	UPI000049C1DA		nucleoside permease NUP family protein	0	Nucleoside permease NUP family protein	Q2A1V6
FTT_1631c	CAG46264.1	Q5NEJ8	UPI000049C5B6		Fructose-1,6-bisphosphatase	0	GlpX protein	Q2A1S0	A0A0B6CJT5
FTT_1310c	CAG45943.1	Q5NFC9	UPI000049C4F3		ATP-dependent metalloprotease	0	ATP-dependent zinc metalloprotease FtsH	Q2A2D3
FTT_1746	CAG46379.1	Q5NEA2	UPI000044FFCA		Peptidase	0	Peptidase	Q2A633	A0A0B3VN77
FTT_0071c	CAG44704.1	Q5NIJ6	UPI000049C1BB		citrate synthase	0	Citrate synthase	Q2A1I8	A0A0B6CZX8
FTT_0818	CAG45451.1	Q5NGL7	UPI000049C3B9		translation initiation factor IF-3	5e-111	Translation initiation factor IF-3	Q2A2J1	A0A0B6D2Y3
FTT_1399	CAG46032.1	Q5NF49	UPI00004500C7		conservered hypothetical membrane protein	0	Conservered hypothetical membrane protein	Q2A4D6
FTT_0748	CAG45381.1	Q5NGT3	UPI000049C389		conserved hypothetical protein	8e-169	Putative uncharacterized protein	Q2A2M7	A0A0B3VYT9
FTT_0075	CAG44708.1	Q5NIJ2	UPI0000450196		succinate dehydrogenase iron-sulfur protein	6e-172	Succinate dehydrogenase iron-sulfur protein	Q2A1J2	A0A0B3VQ75
FTT_0063	CAG44696.1	Q5NIK4	UPI000045018B		ATP synthase gamma chain	0	ATP synthase gamma chain	Q2A1I1	Q2A1I1
FTT_0715	CAG45348.1	Q5NGW2	UPI00003FC8E6		chitinase family 18 protein	0	Chitinase family 18 protein	Q2A284
FTT_0720c	CAG45353.1	Q5NGV8	UPI000049C375		deoxyguanosinetriphosphate triphosphohydrolase	0	Deoxyguanosinetriphosphate triphosphohydrolase	Q2A299	A0A0B3VPQ1
FTT_1028c	CAG45661.1	Q5NG29	UPI000045020B		inorganic pyrophosphatase	6e-125	Inorganic pyrophosphatase	Q2A3E4
FTT_0149c	CAG44782.1	Q5NIC7	UPI000049C1F0		S-adenosylmethionine synthetase	0	S-adenosylmethionine synthase	Q2A1N2
FTT_1260	CAG45893.1	Q5NFH4	UPI00004502F9		hypothetical lipoprotein	1e-101	Hypothetical lipoprotein	Q2A4B7
FTT_0927	CAG45560.1	Q5NGB9	UPI000049C3F4		Glutamate-1-semialdehyde-2,1-aminomutase	0	Glutamate-1-semialdehyde 2,1-aminomutase	Q2A2U8	Q2A2U8
FTT_1250	CAG45883.1	Q5NFI4	UPI000049C4CB		hypothetical protein	5e-170	Putative uncharacterized protein	Q2A4A7	A0A0B3VF00
FTT_0688c	CAG45321.1	Q5NGY8	UPI000045008B		ATP-dependent protease, proteasome-related peptidase subunit	3e-131	ATP-dependent protease, proteasome-related peptidase subunit	Q2A3M6	A0A0B3VQF7
FTT_0714c	CAG45347.1	Q5NGW3	UPI000049C372		2-amino-3-ketobutyrate coenzyme A ligase	0	2-amino-3-ketobutyrate coenzyme A ligase	Q2A283	A0A0B3VRM3
FTT_1636	CAG46269.1	Q5NEJ3	UPI00003FC90D		Outer-membrane lipoprotein carrier protein	4e-144	Outer-membrane lipoprotein carrier protein	Q2A1R5	A0A0B3VN92
FTT_1274	CAG45907.1	Q5NFG2	UPI000049C4DC		30S ribosomal protein S9	3e-92	30S ribosomal protein S9	Q2A333	A0A0B3WKG5
FTT_0326	CAG44959.1	Q5NHW7	UPI000049C263		50S ribosomal protein L4	7e-151	50S ribosomal protein L4	Q2A5G9	A0A0B3VDM3
FTT_0056c	CAG44689.1	Q5NIL1	UPI000049C1AF		major facilitator superfamily (MFS) transport protein	0	Major facilitator superfamily (MFS) transport protein	Q2A1H4
FTT_0577	CAG45210.1	Q5NH91	UPI000049C30B		L-serine dehydratase 1	0	L-serine dehydratase 1	Q2A2Q2	A0A0B3VZ55
FTT_1130c	CAG45763.1	Q5NFT9	UPI000049C483		cyanophycin synthetase	0	Cyanophycin synthetase	Q2A3Z9	A0A0B6CWC4
FTT_0934c	CAG45567.1	Q5NGB5	UPI000049C3F8		ATP-dependent dethiobiotin synthetase BioD	1e-159	ATP-dependent dethiobiotin synthetase BioD	Q2A2V6	A0A0B3VY85
FTT_1291	CAG45924.1	Q5NFE6	UPI000049C4E8		major facilitator superfamily (MFS) transport protein	0	Major facilitator superfamily (MFS) transport protein	Q2A4Y7
FTT_0955c	CAG45588.1	Q5NG97	UPI00004500D6		Pyruvate\2-oxoglutarate dehydrogenase complex,dihydrolipoamide dehydrogenase component	0	Pyruvate/2-oxoglutarate dehydrogenase complex	Q2A2X4	A0A0B3VDF2
FTT_1334c	CAG45967.1	Q5NFA6	UPI00003FC8E2		hypothetical protein	2e-112	Putative uncharacterized protein	Q2A2A7	A0A0B3VMJ9
FTT_0106c	CAG44739.1	Q5NIG6	UPI0000450238		Efflux protein, RND family, MFP subunit	0	Efflux protein, RND family, MFP subunit	Q2A1U6	A0A0B6EAB0
FTT_0053	CAG44686.1	Q5NIL4	UPI0000450199		major facilitator superfamily (MFS) transport protein	0	Major facilitator superfamily (MFS) transport protein	Q2A1H1	A0A0B3VYF2
FTT_0669	CAG45302.1	Q5NH06	UPI0000450072		Sodium\hydrogen exchanger family protein	0	Sodium/hydrogen exchanger family protein	Q2A3P6
FTT_0628	CAG45261.1	Q5NH43	UPI000049C332		conserved hypothetical protein	0	Putative uncharacterized protein	Q2A3T7
FTT_1776c	CAG46409.1	Q5NE77	UPI00004500AE		hypothetical membrane protein	2e-59	Hypothetical membrane protein	Q2A5U9
FTT_0414	CAG45047.1	Q5NHN3	UPI000049C29F		Phosphoglucomutase	0	Phosphoglucomutase	Q2A4U6	A0A0B6DZS5
FTT_1769c	CAG46402.1	Q5NE82	UPI000049C600		Chaperone protein ClpB	0	ClpB protein	Q2A5V6	A0A0B3VWM4
FTT_0802	CAG45435.1	Q5NGN3	UPI000049C3AD		Cyanophycinase	0	Cyanophycinase	Q2A2H8	A0A0B3VE13
FTT_1040	CAG45673.1	Q5NG19	UPI000049C444		conserved hypothetical lipoprotein	1e-154	Conserved hypothetical lipoprotein	Q2A3F7
FTT_0349	CAG44982.1	Q5NHU4	UPI00004500AD		30S ribosomal protein S4	7e-154	30S ribosomal protein S4	Q2A5E6	A0A0B3VQJ7
FTT_0913	CAG45546.1	Q5NGD2	UPI000049C3EB		hypothetical protein	2e-111	Putative uncharacterized protein	Q2A4Z6	A0A0B3VVC2
FTT_0042	CAG44675.1	Q5NIM4	UPI000049C1A5		NADH dehydrogenase I, L subunit	0	NADH dehydrogenase I, L subunit	Q2A1G1	A0A0B6CNC7
FTT_1633c	CAG46266.1	Q5NEJ6	UPI000049C5B8		amino acid transporter	0	Amino acid transporter	Q2A1R8	A0A0B6E967
FTT_1372	CAG46005.1	Q5NF71	UPI000049C51D		fatty acid\phospholipid synthesis protein lsX	0	Phosphate acyltransferase	Q2A374	A0A0B6E4Z6
FTT_1165c	CAG45798.1	Q5NFR1	UPI000049C498		aspartate aminotransferase	0	Aspartate aminotransferase	Q2A428	A0A0B3VV52
FTT_0196c	CAG44829.1	Q5NI85	UPI000049C211		glutamine synthetase	0	Glutamine synthetase	Q2A193	A0A0B3VDS6
FTT_0756	CAG45389.1	Q5NGS5	UPI000049C38D		Cation-efflux family protein	0	Cation-efflux family protein	Q2A2N3	A0A0B3VQK2
FTT_1168c	CAG45801.1	Q5NFQ8	UPI000049C499		N-acetylglucosamine-6-phosphate deacetylase	0	N-acetylglucosamine-6-phosphate deacetylase	Q2A431	A0A0B3VQ16
FTT_0204	CAG44837.1	Q5NI78	UPI000049C215		adenylosuccinate synthetase	0	Adenylosuccinate synthetase	Q2A167	A0A0B6CKK8
FTT_0624	CAG45257.1	Q5NH47	UPI000049C32F		ATP-dependent Clp protease subunit P	4e-149	ATP-dependent Clp protease proteolytic subunit	Q2A3U1	A0A0B3VBC0
FTT_0318	CAG44951.1	Q5NHX5	UPI000049C260		phosphatidate cytidylyltransferase	0	Phosphatidate cytidylyltransferase	Q2A5H7
FTT_0726c	CAG45359.1	Q5NGV3	UPI000049C378		glycerophosphoryl diester phosphodiesterase family protein	0	Glycerophosphoryl diester phosphodiesterase family protein	Q2A292
FTT_0360	CAG44993.1	Q5NHT5	UPI000049C279		Short-chain dehydrogenase\reductase	0	Short-chain dehydrogenase/reductase	Q2A2T7	A0A0B3VNC0
FTT_0328	CAG44961.1	Q5NHW5	UPI000049C265		50S ribosomal protein L2	0	50S ribosomal protein L2	Q2A5G7	A0A0B3VQL3
FTT_1038c	CAG45671.1	Q5NG21	UPI000049C442		30S ribosomal protein S21	2e-41	30S ribosomal protein S21 2	Q2A3F5	A0A0B3VVA2
FTT_1158c	CAG45791.1	Q5NFR7	UPI000045015D		Type IV pili glycosylation protein	1e-142	Type IV pili glycosylation protein	Q2A422
FTT_1244c	CAG45877.1	Q5NFJ0	UPI000049C4C7		Outer membrane protein assembly factor BamD	0	Conserved hypothetical lipoprotein	Q2A4A1
FTT_0324	CAG44957.1	Q5NHW9	UPI0000450011		30S ribosomal protein S10	5e-72	30S ribosomal protein S10	Q2A5H1	A0A080Q5P3
FTT_1109	CAG45742.1	Q5NFV9	UPI00004502F8		choloylglycine hydrolase family protein	0	Choloylglycine hydrolase family protein	Q2A3B7
FTT_0803	CAG45436.1	Q5NGN2	UPI000049C3AE		Asparaginase	0	Asparaginase	Q2A2H9	A0A0B3WK77
FTT_0337	CAG44970.1	Q5NHV6	UPI000049C26C		50S ribosomal protein L5	7e-128	50S ribosomal protein L5	Q2A5F8	A0A0B3VDL3
FTT_0361c	CAG44994.1	Q5NHT4	UPI000049C27A		amino acid transporter	0	Amino acid transporter	Q2A2T6
FTT_0459	CAG45092.1	Q5NHJ5	UPI000049C2BE		peptidase family S49 protein	0	Peptidase family S49 protein	Q2A208	A0A0B3VRR0
FTT_0339	CAG44972.1	Q5NHV4	UPI00004500F9		30S ribosomal protein S8	3e-94	30S ribosomal protein S8	Q2A5F6	A0A0B3VQK6
FTT_0820	CAG45453.1	Q5NGL5	UPI000049C3BB		50S ribosomal protein L20	9e-78	50S ribosomal protein L20	Q2A2J3	A0A0B3VY30
FTT_0687c	CAG45320.1	Q5NGY9	UPI000049C35C		ATP-dependent protease, ATP-binding subunit	0	ATP-dependent protease ATPase subunit HslU	Q2A3M7	A4IY57
FTT_0884c	CAG45517.1	Q5NGG1	UPI000049C3D7		aspartate transaminase	0	Aspartate transaminase	Q2A542	A0A0B3VQN7
FTT_1369c	CAG46002.1	Q5NF74	UPI000049C51A		Transketolase	0	Transketolase	Q2A371	A0A0G2PAE1
FTT_0164c	CAG44797.1	Q5NIB2	UPI000049C1FC		Drug resistance transporter, Bcr/CflA subfamily protein	0	Eflux protein	Q2A1P6
FTT_1714c	CAG46347.1	Q5NEC3	UPI000049C517		intracellular growth locus, subunit A	9e-128	Intracellular growth locus, subunit A	Q2A361	A0A0B3VPP1
FTT_0372c	CAG45005.1	Q5NHS3	UPI000049C283		Acetyl-CoA carboxylase beta subunit	0	Acetyl-CoA carboxylase beta subunit	Q2A2S2	A0A0B3WHY1
FTT_0002	CAG44635.1	Q5NIQ7	UPI000049C18E		DNA polymerase III, beta chain	0	DNA polymerase III, beta chain	Q2A639	A0A0B3VFA9
FTT_1045c	CAG45678.1	Q5NG14	UPI000049C448		hypothetical protein	1e-102	Putative uncharacterized protein	Q2A3G2
FTT_1271	CAG45904.1	Q5NFG5	UPI000049C4D9		Membrane-bound lytic murein transglycosylase A (MLT) family protein	0	Membrane-bound lytic murein transglycosylase A (MLT) family protein	Q2A330
FTT_1136c	CAG45769.1	Q5NFT5	UPI000049C486		hypothetical lipoprotein	3e-74	Hypothetical lipoprotein	Q2A404
FTT_0344	CAG44977.1	Q5NHU9	UPI000049C271		50S ribosomal protein L15	9e-98	50S ribosomal protein L15	Q2A5F1	A0A0B3VQK1
FTT_1303c	CAG45936.1	Q5NFD5	UPI000049C4F0		hypothetical protein	0	Putative uncharacterized protein	Q2A518
FTT_0269	CAG44902.1	Q5NI21	UPI000049C23F		carbonic anhydrase, family 3	2e-132	Carbonic anhydrase, family 3	Q2A5Q4	A0A0B6E4M6
FTT_1005c	CAG45638.1	Q5NG51	UPI000049C42C		Proton-dependent oligopeptide transporter (POT) family protein	7e-132	Proton-dependent oligopeptide transporter (POT) family protein	Q2A3C0
FTT_0858	CAG45491.1	Q5NGI2	UPI000044FF98		Ribonuclease PH	6e-176	Ribonuclease PH	Q2A562	A0A0B3VP32
FTT_1569c	CAG46202.1	Q5NEQ1	UPI00004501C0		Acyl-(acyl-carrier-protein)--UDP-N-acetylglucosam ine O-acyltransferase	0	Acyl-(Acyl-carrier-protein)--UDP-N-acetylglucosam ine O-acyltransferase	Q2A4P4	A0A0B3VQ60
FTT_1675	CAG46308.1	Q5NEG1	UPI000049C5D5		peptide deformylase	4e-124	Peptide deformylase 1	Q2A5X3	A0A0B3WKW2
FTT_0410	CAG45043.1	Q5NHN7	UPI000049C29B		glycine cleavage system P protein, subunit 2	0	Glycine cleavage system P protein, subunit 2	Q2A4V0	A0A0B3VR68
FTT_0341	CAG44974.1	Q5NHV2	UPI000049C26E		50S ribosomal protein L18	1e-82	50S ribosomal protein L18	Q2A5F4	A0A0B3VXM1
FTT_0047	CAG44680.1	Q5NIM0	UPI000049C1A9		uroporphyrinogen decarboxylase	0	Uroporphyrinogen decarboxylase	Q2A1G5	A0A0B6DQG1
FTT_1538c	CAG46171.1	Q5NES6	UPI000049C57B		hypothetical protein	0	Putative uncharacterized protein	Q2A4L9
FTT_0980	CAG45613.1	Q5NG74	UPI000049C419		Aminotransferase, class II	0	Aminotransferase, class II	Q2A300	A0A0B6E013
FTT_1665	CAG46298.1	Q5NEH0	UPI000044FFAB		aspartate carbamoyltransferase	0	Aspartate carbamoyltransferase	Q2A615	A0A0B3VWR3
FTT_1329	CAG45962.1	Q5NFB1	UPI00004501F8		2,3-bisphosphoglycerate-independent phosphoglycerate mutase	0	2, 3-bisphosphoglycerate-independent phosphoglycerate mutase	Q2A2B1	A0A0B3WH57
FTT_1330	CAG45963.1	Q5NFB0	UPI000049C502		Seryl-tRNA synthetase	0	Seryl-tRNA synthetase	Q2A2B0	A0A0B6E943
FTT_1318c	CAG45951.1	Q5NFC1	UPI000049C4FA		cytosol aminopeptidase	0	Probable cytosol aminopeptidase	Q2A2C2	A0A0E2ZLP9
FTT_0485	CAG45118.1	Q5NHG9	UPI00004502B0		hypothetical protein	8e-80	Putative uncharacterized protein	Q2A235
FTT_0403	CAG45036.1	Q5NHP4	UPI000049C299		peptide deformylase	2e-158	Peptide deformylase 2	Q2A4V7
FTT_1027c	CAG45660.1	Q5NG30	UPI000049C43D		3-deoxy-D-manno-octulosonate 8-phosphate phosphatase	4e-126	3-deoxy-D-manno-octulosonate 8-phosphate phosphatase	Q2A3E3
FTT_1156c	CAG45789.1	Q5NFR9	UPI000049C492		Type IV pilin multimeric outer membrane protein	0	Type IV pilin multimeric outer membrane protein	Q2A420	A0A0B6CWZ9
FTT_1373	CAG46006.1	Q5NF70	UPI000049C51E		3-oxoacyl- synthase III	0	3-oxoacyl-[acyl-carrier-protein] synthase 3	Q2A375
FTT_1749	CAG46382.1	Q5NE99	UPI000049C5F8		preprotein translocase, SecB, chaperone protein	7e-111	Protein-export protein secB 1	Q2A630	A0A0B3WHV9
FTT_1022c	CAG45655.1	Q5NG35	UPI000049C43A		Phosphorylase superfamily protein	0	Putative uncharacterized protein	Q2A3D8	A0A0B3VPJ9
FTT_0221	CAG44854.1	Q5NI66	UPI00003FC8DA		acid phosphatase (precursor)	0	Acid phosphatase (Precursor)	Q2A5P7
FTT_0280c	CAG44913.1	Q5NI12	UPI000049C244		major facilitator superfamily (MFS) transport protein	0	Major facilitator superfamily (MFS) transport protein	Q2A5L6
FTT_0245	CAG44878.1	Q5NI44	UPI000049C22F		universal stress protein	0	Universal stress protein	Q2A5P0	A0A0B3VPZ2
FTT_0066	CAG44699.1	Q5NIK1	UPI000049C1B7		Glycosyl hydrolases 18 family protein	0	Putative uncharacterized protein	Q2A1I4	A0A0B3VS10
FTT_0871	CAG45504.1	Q5NGH1	UPI000049C3D3		Glycerol-3-phosphate dehydrogenase	0	Glycerol-3-phosphate dehydrogenase [NAD(P)+]	Q2A554	A0A0B6CM18
FTT_1638	CAG46271.1	Q5NEJ1	UPI000049C5BC		potassium uptake protein	0	Potassium uptake protein	Q2A1R3
FTT_1567c	CAG46200.1	Q5NEQ3	UPI000049C58C		hypothetical membrane protein/Cell division protein ZipA	2e-140	Cell division protein zipA	Q2A4P2
FTT_0303c	CAG44936.1	Q5NHZ0	UPI000049C255		L-lactate dehydrogenase	0	L-lactate dehydrogenase	Q2A5J2	A0A0B6CMW1
FTT_1159c	CAG45792.1	Q5NFR6	UPI0000450302		Type IV pili associated protein	2e-133	Type IV pili associated protein	Q2A423
FTT_1531	CAG46164.1	Q5NET1	UPI0000450040		3-ketoacyl-CoA thiolase	0	3-ketoacyl-CoA thiolase	Q2A4K9	A0A0B3WL67
FTT_1725c	CAG46358.1	Q5NEB5	UPI000049C5EC		Protein-L-isoaspartate O-methyltransferase	4e-150	Protein-L-isoaspartate O-methyltransferase	Q2A1B9	A0A0B3VRD3
FTT_1603	CAG46236.1	Q5NEM3	UPI000049C5A1		50S ribosomal protein L28	2e-54	50S ribosomal protein L28	Q2A4R1
FTT_0454	CAG45087.1	Q5NHK0	UPI000049C2B9		glycosyl transferase, group 2 family protein	0	Glycosyl transferase, group 2 family protein	Q2A202
FTT_1336	CAG45969.1	Q5NFA4	UPI000049C507		ABC transporter, ATP-binding and membrane protein	0	ABC transporter, ATP-binding and membrane protein	Q2A2A5	A0A0G2PBE4
FTT_0555	CAG45188.1	Q5NHB1	UPI000049C2FE		conserved hypothetical membrane protein	4e-174	Conserved hypothetical membrane protein	Q2A3I8
FTT_0801c	CAG45434.1	Q5NGN4	UPI000049C3AC		Carbohydrate\purine kinase pfkB family protein	0	Carbohydrate/purine kinase pfkB family protein	Q2A2H7	A0A0B3VY46
FTT_0409	CAG45042.1	Q5NHN8	UPI0000450169		glycine cleavage system P protein, subunit 1	0	Probable glycine dehydrogenase [decarboxylating] subunit 1	Q2A4V1	A0A0B6CW60
FTT_0699	CAG45332.1	Q5NGX7	UPI000049C366		polyribonucleotide nucleotidyltransferase	0	Polyribonucleotide nucleotidyltransferase	Q2A269	A7NDP3
FTT_0153	CAG44786.1	Q5NIC3	UPI000049C1F3		50S ribosomal protein L19	4e-81	50S ribosomal protein L19	Q2A1N6	A0A0B3VP72
FTT_0773	CAG45406.1	Q5NGR1	UPI000049C399		50S ribosomal protein L27	5e-57	50S ribosomal protein L27	Q2A2E5	A0A0B3VBF2
FTT_0036	CAG44669.1	Q5NIN0	UPI000049C1A1		NADH dehydrogenase I, F subunit	0	NADH dehydrogenase I, F subunit	Q2A1F5	A0A0B6E1V1
FTT_0917	CAG45550.1	Q5NGC8	UPI000049C3EF		NAD-dependent malic enzyme	0	NAD-dependent malic enzyme	Q2A4Z2	A0A0B3VV71
FTT_0373c	CAG45006.1	Q5NHS2	UPI000049C284		nucleoside diphosphate kinase	2e-99	Nucleoside diphosphate kinase	Q2A2S1	A0A0B3VBW5
FTT_1270c	CAG45903.1	Q5NFG6	UPI00004502C9		Chaperone protein grpE (heat shock protein family 70 cofactor)	6e-139	Protein grpE	Q2A329	A0A0G2PDZ1
FTT_0837	CAG45470.1	Q5NGK0	UPI000049C3C1		TolQ protein	5e-176	TolQ protein	Q2A583
FTT_0113	CAG44746.1	Q5NIF9	UPI000049C1D7		Phosphopentomutase	0	Phosphopentomutase	Q2A1V3
FTT_0713c	CAG45346.1	Q5NGW4	UPI000049C371		L-threonine 3-dehydrogenase	0	L-threonine 3-dehydrogenase	Q2A282	A0A0B3WKZ7
FTT_1382	CAG46015.1	Q5NF65	UPI000049C523		Inositol-1-monophosphatase	0	Inositol-1-monophosphatase	Q2A383	A0A0B3WI28
FTT_1207	CAG45840.1	Q5NFM6	UPI000049C4B1		hypothetical membrane protein	0	Hypothetical membrane protein	Q2A466
FTT_0419	CAG45052.1	Q5NHM9	UPI00004501D1		Glycyl-tRNA synthetase alpha chain	0	Glycyl-tRNA synthetase alpha subunit	Q2A4U1	A0A0B3VXU4
FTT_0185	CAG44818.1	Q5NI96	UPI000049C209		D-alanine--D-alanine ligase B	0	D-alanine--D-alanine ligase	Q2A182	Q2A182
FTT_1025c	CAG45658.1	Q5NG32	UPI00004502D7		hypothetical protein	0	Putative uncharacterized protein	Q2A3E1	A0A0B3VCH2
FTT_1710	CAG46343.1	Q5NEC7	UPI00004502DA		conserved hypothetical protein	2e-135	Putative uncharacterized protein	Q2A357	A0A0B6D082
FTT_1023c	CAG45656.1	Q5NG34	UPI000049C43B		fumarylacetoacetate hydrolase family protein	4e-144	Fumarylacetoacetate hydrolase family protein	Q2A3D9
FTT_1571c	CAG46204.1	Q5NEP9	UPI000049C58F		UDP-3-O- glucosamine N-acyltransferase	0	UDP-3-O-[3-hydroxymyristoyl] glucosamine N-acyltransferase 2	Q2A4P6	A0A0B3VDU4
FTT_1456c	CAG46089.1	Q5NEZ9	UPI000034E32F		asparagine synthase	0	Asparagine synthase	Q2A4J2
FTT_0768c	CAG45401.1	Q5NGR4	UPI00003FC8E9		hypothetical protein\2lipoprotein	0	Putative uncharacterized protein	Q2A2E2
FTT_1498c	CAG46131.1	Q5NEV9	UPI0000450130		Acetyl-coenzyme A carboxylase carboxyl transferase subunit alpha	0	Acetyl-coenzyme A carboxylase carboxyl transferase subunit alpha	Q2A5B4	A0A0B3VD68
FTT_1287	CAG45920.1	Q5NFF0	UPI00004502C3		cystathionine beta-synthase (cystein synthase)	0	Cysteine synthase	Q2A344	A0A0B3VQN9
FTT_0475	CAG45108.1	Q5NHH9	UPI000049C2CA		mechanosensitive ion channel protein	0	Mechanosensitive ion channel protein	Q2A225
FTT_1335	CAG45968.1	Q5NFA5	UPI000049C506		ABC transporter, ATP-binding and membrane protein	0	ABC transporter, ATP-binding and membrane protein	Q2A2A6
FTT_1019c	CAG45652.1	Q5NG38	UPI000049C437		GMP synthase (glutamine-hydrolyzing)	0	GMP synthase [glutamine-hydrolyzing]	Q2A3D4	Q2A3D4
FTT_1299	CAG45932.1	Q5NFD8	UPI00004500B8		histidine triad (HIT) family protein	4e-79	Histidine triad (HIT) family protein	Q2A521
FTT_0183c	CAG44816.1	Q5NI98	UPI000049C207		30S ribosomal protein S1	0	30S ribosomal protein S1	Q2A180	A0A0B3VCJ4
FTT_1295c	CAG45928.1	Q5NFE2	UPI00004500BF		glucose kinase	0	Glucose kinase	Q2A525
FTT_0781c	CAG45414.1	Q5NGQ4	UPI000044FF9C		Cytokinin riboside 5'-monophosphate phosphoribohydrolase	1e-174	Putative uncharacterized protein	Q2A2F4	A0A0B3VDC6
FTT_0650c	CAG45283.1	Q5NH24	UPI000049C340		Glutaredoxin 2	7e-156	Glutaredoxin 2	Q2A3R6	A0A0B3VQW3
FTT_0030c	CAG44663.1	Q5NIN6	UPI000049C19E		ferric uptake regulation protein	1e-102	Ferric uptake regulation protein	Q2A1E9	A0A0B3VS63
FTT_0535c	CAG45168.1	Q5NHC8	UPI00000C067E		malate dehydrogenase	0	Malate dehydrogenase	Q2A3K7	A7NC13
FTT_0251	CAG44884.1	Q5NI39	UPI000049C233		Branched-chain amino acid aminotransferase protein (class IV)	0	Branched-chain amino acid aminotransferase protein (Class IV)	Q2A5S2	A0A0B3VXG3
FTT_0749c	CAG45382.1	Q5NGT2	UPI0000352CD2		conserved hypothetical protein	0	Putative uncharacterized protein	Q2A2M8
FTT_0404	CAG45037.1	Q5NHP3	UPI0000450020		lipoprotein releasing system, subunit C,putative membrane protein	0	Lipoprotein releasing system, subunit C, putative membrane protein	Q2A4V6
FTT_1406c	CAG46039.1	Q5NF42	UPI000049C534		hypothetical membrane protein	0	Hypothetical membrane protein	Q2A4E3
FTT_0654	CAG45287.1	Q5NH20	UPI000049C344		DJ-1\PfpI family protein	2e-162	DJ-1/PfpI family protein	Q2A3R1	A0A0B3WKR5
FTT_0334	CAG44967.1	Q5NHV9	UPI000049C269		30S ribosomal protein S17	2e-56	30S ribosomal protein S17	Q2A5G1	A0A0B3VQK9
FTT_1331	CAG45964.1	Q5NFA9	UPI000049C503		Fructokinase	0	Fructokinase	Q2A2A9	A0A0B3VB69
FTT_1257	CAG45890.1	Q5NFH7	UPI000049C4D2		HlyD family secretion protein	0	HlyD family secretion protein	Q2A4B4
FTT_0120	CAG44753.1	Q5NIF2	UPI000049C1DE		signal recognition particle receptor FtsY	0	Signal recognition particle receptor FtsY	Q2A1W0
FTT_1700	CAG46333.1	Q5NED7	UPI000049C50E		Putative pathogenicity deteminant protein pdpB1	0	Putative uncharacterized protein	Q2A347
FTT_1484c	CAG46117.1	Q5NEX3	UPI000049C558		pyruvate dehydrogenase, E2 component	0	Pyruvate dehydrogenase, E2 component	Q2A599	A0A0G2P9H5
FTT_0766	CAG45399.1	Q5NGR6	UPI000049C395		purine nucleoside phosphorylase	7e-179	Purine nucleoside phosphorylase	Q2A2E0	A0A0B6ECI6
FTT_0467	CAG45100.1	Q5NHI7	UPI000049C2C4		LPS-assembly protein LptD	0	LPS-assembly protein lptD	Q2A216
FTT_0078	CAG44711.1	Q5NII9	UPI000049C1C1		adenine phosphoribosyltransferase	1e-123	Adenine phosphoribosyltransferase	Q2A1J5	A0A0B3VDW0
FTT_1124	CAG45757.1	Q5NFU5	UPI0000EADFF6		D-methionine transport protein, ABC transporter,ATP-binding subunit	0	Methionine import ATP-binding protein MetN	Q2A3Z2	A0A0B6E391
FTT_1227	CAG45860.1	Q5NFK7	UPI000049C4BC		Ribonuclease E	0	Ribonuclease E	Q2A484	A0A0B6DSQ6
FTT_0144	CAG44777.1	Q5NID2	UPI000049C1EC		DNA-directed RNA polymerase beta chain	0	DNA-directed RNA polymerase subunit beta	Q2A1M7	Q2A1M7
FTT_0489c	CAG45122.1	Q5NHG5	UPI000045029D		thioredoxin reductase	0	Thioredoxin reductase	Q2A242	A0A0B6D0U7
FTT_1238c	CAG45871.1	Q5NFJ6	UPI000049C4C1		hypothetical membrane protein	0	Hypothetical membrane protein	Q2A495
FTT_1673	CAG46306.1	Q5NEG3	UPI000049C5D3		riboflavin biosynthesis protein ribA\GTP-cyclohydrolase II	0	Riboflavin biosynthesis protein ribA/GTP-cyclohydrolase II	Q2A5X1
FTT_1561	CAG46194.1	Q5NEQ8	UPI000044FFEB		3-Deoxy-D-manno-octulosonic-acid transferase	0	3-Deoxy-D-manno-octulosonic-acid transferase	Q2A4N7	A0A0B6CY85
FTT_1773c	CAG46406.1	Q5NE79	UPI00004500B5		tryptophan synthase beta chain	0	Tryptophan synthase beta chain	Q2A5V3	A0A0B3WIQ3
FTT_0313	CAG44946.1	Q5NHY0	UPI000049C25C		30S ribosomal protein S2	7e-176	30S ribosomal protein S2	Q2A5I2	A7N9R4
FTT_1485c	CAG46118.1	Q5NEX2	UPI000049C559		pyruvate dehydrogenase, E1 component	0	Pyruvate dehydrogenase E1 component	Q2A5A0	A0A0B3VQ10
FTT_0033	CAG44666.1	Q5NIN3	UPI000049C19F		NADH dehydrogenase I	1e-159	NADH-quinone oxidoreductase subunit C	Q2A1F2
FTT_1044c	CAG45677.1	Q5NG15	UPI000049C447		Octaprenyl-diphosphate synthase	0	Octaprenyl-diphosphate synthase	Q2A3G1	A0A0B6D0E1
FTT_1648c	CAG46281.1	Q5NEI5	UPI000049C5C1		Orotidine 5'-phosphate decarboxylase	8e-154	Orotidine 5'-phosphate decarboxylase	Q2A5Z8	A0A0B6DWJ8
FTT_1093c	CAG45726.1	Q5NFX0	UPI000049C468		Transaldolase	0	Transaldolase	Q2A3A6
FTT_0956c	CAG45589.1	Q5NG96	UPI000049C407		hypothetical membrane protein	1e-173	Hypothetical membrane protein	Q2A2X5
FTT_1127	CAG45760.1	Q5NFU2	UPI000049C480		Rhodanese-like family protein	0	Rhodanese-like family protein	Q2A3Z6	A0A0B6E2Z5
FTT_1705	CAG46338.1	Q5NED2	UPI000049C511		conserved hypothetical protein	0	Putative uncharacterized protein	Q2A352	A0A0B3VPV1
FTT_0323	CAG44956.1	Q5NHX0	UPI000049C262		elongation factor G (EF-G)	0	Elongation factor G	Q2A5H2	A0A0B3VPY7
FTT_0145	CAG44778.1	Q5NID1	UPI000049C1ED		DNA-directed RNA polymerase, beta subunit	0	DNA-directed RNA polymerase subunit beta'	Q2A1M8	A0A0B6D2V5
FTT_1442c	CAG46075.1	Q5NF12	UPI00004501D8		DNA-directed RNA polymerase, alpha subunit	0	DNA-directed RNA polymerase subunit alpha 2	Q2A4H7	A0A0B6EAV2
FTT_0350	CAG44983.1	Q5NHU3	UPI000049C275		DNA-directed RNA polymerase, alpha subunit	0	DNA-directed RNA polymerase subunit alpha 1	Q2A5E5	A0A0B6DWB8
FTT_1721c	CAG46354.1	Q5NEB9	UPI000049C5E8		Amidophosphoribosyltransferase	0	Amidophosphoribosyltransferase	Q2A1C4
FTT_1573c	CAG46206.1	Q5NEP7	UPI000049C590		outer membrane protein assembly factor BamA	0	Outer membrane protein	Q2A4P8
FTT_0764	CAG45397.1	Q5NGR8	UPI000049C394		Glycyl-tRNA synthetase beta subunit	0	Glycyl-tRNA synthetase beta subunit	Q2A2N9	A0A0B6DVT8
FTT_0034	CAG44667.1	Q5NIN2	UPI000049C1A0		NADH dehydrogenase I, D subunit	0	NADH-quinone oxidoreductase subunit D	Q2A1F3	A0A0B3VF86
FTT_1315c	CAG45948.1	Q5NFC4	UPI000049C4F7		Glucose-6-phosphate isomerase	0	Glucose-6-phosphate isomerase	Q2A2C5	A0A0B3VNW6
FTT_0989	CAG45622.1	Q5NG65	UPI000049C420		hypothetical protein	0	Putative uncharacterized protein	Q2A306
FTT_1664	CAG46297.1	Q5NEH1	UPI000049C5CD		Carbamoyl-phosphate synthase large chain	0	Carbamoyl-phosphate synthase large chain	Q2A614	A0A0B6E9J5
FTT_0839	CAG45472.1	Q5NGJ8	UPI000049C3C2		tolA protein	0	Hypothetical membrane protein	Q2A581	A0A0B6EB21
FTT_0037	CAG44670.1	Q5NIM9	UPI000049C1A2		NADH dehydrogenase I, G subunit	0	NADH-quinone oxidoreductase	Q2A1F6
FTT_0510	CAG45143.1	Q5NHE7	UPI000049C2E4		DNA gyrase subunit B	0	DNA gyrase subunit B	Q2A259	A0A0B6E194
FTT_1366c	CAG45999.1	Q5NF77	UPI0000450001		pyruvate kinase	0	Pyruvate kinase	Q2A368
FTT_1635	CAG46268.1	Q5NEJ4	UPI000049C5BA		cell division protein	0	Cell division protein	Q2A1R6
FTT_0915c	CAG45548.1	Q5NGD0	UPI000049C3ED		Isoleucyl-tRNA synthetase	0	Isoleucyl-tRNA synthetase	Q2A4Z4	A0A0B6E599
FTT_1371	CAG46004.1	Q5NF72	UPI000049C51C		50S ribosomal protein L32	6e-39	50S ribosomal protein L32	Q2A373
FTT_0236c	CAG44869.1	Q5NI53	UPI000044FFB4		50S ribosomal protein L34	4e-25	50S ribosomal protein L34	Q2A5N1
FTT_0107c	CAG44740.1	Q5NIG5	UPI000049C1D1		disulfide bond formation protein	1e-112	Disulfide bond formation protein	Q2A1U7	A0A0B3VQM5
FTT_1222	CAG45855.1	Q5NFL2	UPI000049C4BA		DedA family protein	6e-147	DedA family protein	Q2A479
FTT_0675	CAG45308.1	Q5NH01	UPI000049C353		50S ribosomal protein L25	2e-65	50S ribosomal protein L25	Q2A3P1	A0A0B3VEF4
FTT_1752	CAG46385.1	Q5NE96	UPI00003FC933		Single-strand binding protein	7e-115	Single-stranded DNA-binding protein	Q2A627	A0A0B6E6V2
FTT_1061c	CAG45694.1	Q5NG00	UPI000049C452		30S ribosomal protein S18	9e-49	30S ribosomal protein S18	Q2A3H6
FTT_0188	CAG44821.1	Q5NI93	UPI000012AD1C		cell division protein	0	Cell division protein ftsZ	Q9ZAW3	A0A0B3VCI9
FTT_1713c	CAG46346.1	Q5NEC4	UPI000049C516		intracellular growth locus, subunit B	0	Intracellular growth locus, subunit B	Q2A360	A0A0B3WIQ8
FTT_0872c	CAG45505.1	Q5NGH0	UPI0000450068		hypothetical protein	5e-124	Putative uncharacterized protein	Q2A553
FTT_0329	CAG44962.1	Q5NHW4	UPI0000450312		30S ribosomal protein S19	4e-65	30S ribosomal protein S19	Q2A5G6	A0A0B3VPY2
FTT_1563	CAG46196.1	Q5NEQ6	UPI000049C589		phosphatidylcholine synthase	0	Phosphatidylcholine synthase	Q2A4N9
FTT_0335	CAG44968.1	Q5NHV8	UPI000049C26A		50S ribosomal protein L14	6e-86	50S ribosomal protein L14	Q2A5G0	A0A0B3VPX5
FTT_1313c	CAG45946.1	Q5NFC6	UPI00004501DF		transcriptional elongation factor GreA	8e-113	Transcription elongation factor greA	Q2A2C7
FTT_0892	CAG45525.1	Q5NGF3	UPI000049C3DD		methylenetetrahydrofolate dehydrogenase\methenyltetrahydrofolate cyclohydrolase putative bifunctional protein	0	Bifunctional protein FolD	Q2A535
FTT_0022	CAG44655.1	Q5NIP4	UPI000049C197		hypothetical protein	4e-95	Putative uncharacterized protein	Q2A1E0	A0A0B6CXP1
FTT_0827c	CAG45460.1	Q5NGK8	UPI0000450132		Hypothetical protein yieG	0	Putative uncharacterized protein	Q2A591
FTT_1637c	CAG46270.1	Q5NEJ2	UPI000049C5BB		hypothetical protein	1e-43	Putative uncharacterized protein	Q2A1R4
FTT_1100	CAG45733.1	Q5NFW4	UPI000049C46E		Ribosomal silencing factor RsfS	4e-75	Putative uncharacterized protein	Q2A3B2
FTT_0316	CAG44949.1	Q5NHX7	UPI000049C25E		ribosome recycling factor	2e-130	Ribosome-recycling factor	Q2A5H9
FTT_1208	CAG45841.1	Q5NFM5	UPI0000450097		Ribose 5-phospate isomerase A	3e-163	Ribose-5-phosphate isomerase A	Q2A467	A0A0B3VXL1
FTT_1126	CAG45759.1	Q5NFU3	UPI000049C47F		aromatic amino acid transporter of the HAAAP family	6e-120	Aromatic amino acid transporter of the HAAAP family	Q2A3Z5
FTT_1611	CAG46244.1	Q5NEL6	UPI000049C5A6		conserved hypothetcial protein	2e-161	Conserved hypothetcial protein	Q2A4R9	A0A0B3VNK8
FTT_0347	CAG44980.1	Q5NHU6	UPI000049C274		30S ribosomal protein S13	5e-84	30S ribosomal protein S13	Q2A5E8	A0A0B3VDK6
FTT_0807	CAG45440.2	Q5NGM8	UPI0000DACBF2		conserved hypothetical membrane protein	0	Conserved hypothetical membrane protein	Q2A2I3	A0A0B3VY40
FTT_1507	CAG46140.1	Q5NEV1	UPI00003FC92C		hypothetical protein	8e-154	Putative uncharacterized protein	Q2A5C2
FTT_1765	CAG46398.1	Q5NE86	UPI000044FFD5		hypothetical membrane protein	3e-155	Hypothetical membrane protein	Q2A5W0
FTT_0753	CAG45386.1	Q5NGS8	UPI000049C38B		30S ribosomal protein S21	9e-43	30S ribosomal protein S21 3	Q2A2N1
FTT_0711	CAG45344.1	Q5NGW6	UPI000049C36F		2-C-methyl-D-erythritol 4-phosphate cytidylyltransferase	3e-170	2-C-methyl-D-erythritol 4-phosphate cytidylyltransferase	Q2A280
FTT_1234	CAG45867.1	Q5NFK0	UPI00003FC8F3		choloylglycine hydrolase family protein	0	Choloylglycine hydrolase family protein	Q2A491
FTT_1246	CAG45879.1	Q5NFI8	UPI000049C4C8		conserved hypothetical protein	0	Putative uncharacterized protein	Q2A4A3
FTT_0673c	CAG45306.1	Q5NH03	UPI000049C351		Succinylglutamate desuccinylase / Aspartoacylase family protein	0	Putative uncharacterized protein	Q2A3P3
FTT_1445	CAG46078.1	Q5NF09	UPI000049C54B		Thioredoxin	4e-75	Thioredoxin	Q2A4I1
FTT_0388	CAG45021.1	Q5NHQ9	UPI000049C28C		Glucosamine--fructose-6-phosphate aminotransferase	0	Glucosamine--fructose-6-phosphate aminotransferase	Q2A4X6	A0A0B6E6J6
FTT_0571	CAG45204.1	Q5NH96	UPI000049C307		conserved hypothetical protein	1e-174	Putative uncharacterized protein	Q2A2P7
FTT_0965c	CAG45598.1	Q5NG87	UPI000049C40F		conserved hypothetical membrane protein	0	Conserved hypothetical membrane protein	Q2A2Y5
FTT_1454c	CAG46087.1	Q5NF01	UPI000049C54C		formyl transferase	2e-178	Formyl transferase	Q2A4J0	A0A0B3VN46
FTT_0331	CAG44964.1	Q5NHW2	UPI000049C266		30S ribosomal protein S3	6e-160	30S ribosomal protein S3	Q2A5G4	A0A0B6ECN5
FTT_1459c	CAG46092.1	Q5NEZ6	UPI000034E32C		NAD dependent epimerase	0	NAD dependent epimerase	Q2A4J5	A0A0B6DXN8
FTT_1526c	CAG46159.1	Q5NET6	UPI000049C572		isocitrate dehydrogenase	0	Isocitrate dehydrogenase	Q2A4K4	A0A0B3VEX2
FTT_0007	CAG44640.1	Q5NIQ4	UPI00004EACEB		Aspartyl-tRNA synthetase	0	Aspartyl-tRNA synthetase	Q2A622	A0A0B3VZE6
FTT_0161c	CAG44794.1	Q5NIB5	UPI000049C1F9		PAP2 family protein	2e-145	PAP2 family protein	Q2A1P3
FTT_1451c	CAG46084.1	Q5NF04	UPI000034E334		Glucose-1-phosphate thymidylyltransferase	0	Glucose-1-phosphate thymidylyltransferase	Q2A4I7	A0A0B3WHS8
FTT_1600c	CAG46233.1	Q5NEM6	UPI000049C59F		fumerate hydratase	0	Fumerate hydratase	Q2A4Q8	A0A0B3WH36
FTT_0080	CAG44713.1	Q5NII7	UPI0000450180		triosephosphate isomerase	0	Triosephosphate isomerase	P96763	A0A0B3VQ81
FTT_1092c	CAG45725.1	Q5NFX1	UPI000049C467		hypothetical protein	4e-103	Putative uncharacterized protein	Q2A3A5	A0A0B6CXV9
FTT_0132	CAG44765.1	Q5NIE3	UPI000049C1E4		anaerobic glycerol-3-phosphate dehydrogenase	0	Anaerobic glycerol-3-phosphate dehydrogenase	Q2A1L5
FTT_1002c	CAG45635.1	Q5NG54	UPI000049C429		Phenylalanyl-tRNA synthetase, beta subunit	0	Phenylalanyl-tRNA synthetase beta chain	Q2A321
FTT_1802c	CAG46435.1	Q5NE58	UPI000049C613		anthranilate synthase component I	0	Anthranilate synthase component I	Q2A140	A0A0B3VRM8
FTT_0466c	CAG45099.1	Q5NHI8	UPI000049C2C3		Arginyl-tRNA synthetase	0	Arginyl-tRNA synthetase	Q2A215	A0A0B6D0F6
FTT_0663	CAG45296.1	Q5NH12	UPI000049C34B		hypothetical protein	0	Putative uncharacterized protein	Q2A3Q2	A0A0B6D2W8
FTT_0265	CAG44898.1	Q5NI25	UPI000049C23C		ABC transporter, membrane protein	0	ABC transporter, membrane protein	Q2A5Q8
FTT_1616	CAG46249.1	Q5NEL1	UPI000049C5AA		Cysteinyl-tRNA synthetase	0	Cysteinyl-tRNA synthetase	Q2A1T7	A4IWF2
FTT_1319	CAG45952.1	Q5NFC0	UPI000049C4FB		LPS export ABC transporter permease LptF	0	Permease YjgP/YjgQ family protein	Q2A2C1
FTT_0307	CAG44940.1	Q5NHY6	UPI0000450189		Glutamyl-tRNA synthetase	0	Glutamyl-tRNA synthetase	Q2A5I8	A0A0B3VXJ9
FTT_1530	CAG46163.1	Q5NET2	UPI000049C576		fusion product of 3-hydroxacyl-CoA dehydrogenase and acyl-CoA-binding protein	0	Fusion product of 3-hydroxacyl-CoA dehydrogenase and acyl-CoA-binding protein	Q2A4K8
FTT_0076	CAG44709.1	Q5NIJ1	UPI000049C1BF		2-oxoglutarate dehydrogenase E1 component	0	2-oxoglutarate dehydrogenase E1 component	Q2A1J3
FTT_0079	CAG44712.1	Q5NII8	UPI00004500D3		phosphoglucosamine mutase	0	Phosphoglucosamine mutase	Q2A1J6	A0A0B3VXZ3
FTT_0810c	CAG45443.1	Q5NGM5	UPI0000450152		conserved hypothetical UPF0133 protein ybaB	3e-77	UPF0133 protein FTL_1411	Q2A2I6	A0A0B3VQY5
FTT_0407	CAG45040.1	Q5NHP0	UPI0000450176		glycine cleavage complex protein T (aminomethyltransferase)	0	Aminomethyltransferase	Q2A4V3	A0A0B3VEV7
FTT_0684c	CAG45317.1	Q5NGZ2	UPI000049C35A		soluble pyridine nucleotide transhydrogenase	0	Soluble pyridine nucleotide transhydrogenase	Q2A3N1	A0A0B3VRB8
FTT_0532c	CAG45165.1	Q5NHD1	UPI000049C2F2		Biofunctional protein, glutaredoxin 3 protein\Ribonucleoside-diphosphate reductase, beta subunit	0	Biofunctional protein, glutaredoxin 3 protein/Ribonucleoside-diphosphate reductase, beta subunit	Q2A3L0	A0A0B6DWT4
FTT_0109	CAG44742.1	Q5NIG3	UPI000049C1D3		Lipid A transport protein, ABC transporter,ATP-binding and membrane protein	0	Lipid A export ATP-binding/permease protein MsbA	Q2A1U9	A0A0B6CVS6
FTT_0387	CAG45020.1	Q5NHR0	UPI000049C28B		UDP-N-acetylglucosamine pyrophosphorylase\glucosamine-1-phosphate N-acetyltransferase, GlmU	0	Bifunctional protein glmU	Q2A4X7	A0A0E2ZKX0
FTT_1529	CAG46162.1	Q5NET3	UPI000049C575		Acyl-CoA dehydrogenase	0	Acyl-CoA dehydrogenase	Q2A4K7	A0A0B3VRU5
FTT_1003c	CAG45636.1	Q5NG53	UPI000049C42A		Phenylalanyl-tRNA synthetase, alpha subunit	0	Phenylalanyl-tRNA synthetase alpha chain	Q2A322	A0A0B3VR48
FTT_1455c	CAG46088.1	Q5NF00	UPI000034E330		sugar transamine\perosamine synthetase	0	Sugar transamine/perosamine synthetase	Q2A4J1	A0A0B3VNU0
FTT_0187	CAG44820.1	Q5NI94	UPI000049C20A		cell division protein FtsA	0	Cell division protein FtsA	Q2A184
FTT_0050	CAG44683.1	Q5NIL7	UPI000049C1AC		translation initiation factor IF-2	0	Translation initiation factor IF-2	Q2A1G8	Q2A1G8
FTT_1150c	CAG45783.1	Q5NFS5	UPI000049C48D		Multifunctional protein, transcriptional repressor of proline utilization, proline dehydrogenase,pyrroline-5-carboxylate dehydrogenase	0	Bifunctional proline dehydrogenase	Q2A415
FTT_0817	CAG45450.1	Q5NGL8	UPI000049C3B8		Threonyl-tRNA synthetase	0	Threonyl-tRNA synthetase	Q2A2J0
FTT_0406	CAG45039.1	Q5NHP1	UPI000049C29A		lysine decarboxylase, inducable	0	Lysine decarboxylase, inducable	Q2A4V4
FTT_0990	CAG45623.1	Q5NG64	UPI000049C421		Leucyl-tRNA synthetase	0	Leucyl-tRNA synthetase	Q2A307	A0A0B3WJX5
FTT_1500	CAG46133.1	Q5NEV7	UPI000049C563		preprotein translocase, subunit B, chaperone protein	3e-106	Protein-export protein secB 2	Q2A5B6	A0A0B6E1Z9
FTT_0698	CAG45331.1	Q5NGX8	UPI000049C365		30S ribosomal protein S15	4e-59	30S ribosomal protein S15	Q2A268	A0A0B3VR66
FTT_0854c	CAG45487.1	Q5NGI6	UPI000049C3CC		conserved hypothetical membrane protein	4e-86	Conserved hypothetical membrane protein	Q2A567
FTT_0343	CAG44976.1	Q5NHV0	UPI000049C270		50S ribosomal protein L30	2e-40	50S ribosomal protein L30	Q2A5F2	A0A0B3WJN1
FTT_0139	CAG44772.1	Q5NID7	UPI000049C1E9		transcription antitermination protein nusG	3e-125	Transcription antitermination protein nusG	Q2A1M2	A0A0B6DST8
FTT_0893	CAG45526.1	Q5NGF2	UPI000049C3DE		Phosphoribosylaminoimidazol (AIR) synthetase	0	Phosphoribosylformylglycinamidine cyclo-ligase	Q2A534	A0A0B3VDQ6
FTT_1348	CAG46336.1	Q5NED4	UPI000049C50F		conserved hypothetical protein	0	Putative uncharacterized protein	Q2A350	A0A0B3VCT0
FTT_1196c	CAG45829.1	Q5NFN7	UPI000049C4A9		major facilitator superfamily (MFS) transport protein	0	Major facilitator superfamily (MFS) transport protein	Q2A455
FTT_1015	CAG45648.1	Q5NG42	UPI000049C433		hypothetical protein	2e-140	Putative uncharacterized protein	Q2A3D0	A0A0B3VP25
FTT_0065	CAG44698.1	Q5NIK2	UPI000049C1B6		ATP synthase epsilon chain	1e-101	ATP synthase epsilon chain	Q2A1I3	A0A0B3WLD3
FTT_0067c	CAG44700.1	Q5NIK0	UPI000049C1B8		Glutaredoxin-related protein	6e-79	Glutaredoxin	Q2A1I5	A0A0B3VRE8
FTT_1663	CAG46296.1	Q5NEH2	UPI000049C5CC		Carbamoyl-phosphate synthase small chain	0	Carbamoyl-phosphate synthase small chain	Q2A613	A0A0B6CWZ0
FTT_0435	CAG45068.1	Q5NHL7	UPI000049C2AB		Carbon-nitrogen hydrolase family protein	5e-84	Carbon-nitrogen hydrolase family protein	Q2A4S8
FTT_0364c	CAG44997.1	Q5NHT1	UPI00004500E7		hypothetical protein	1e-107	Putative uncharacterized protein	Q2A2T2
FTT_1021c	CAG45654.1	Q5NG36	UPI000049C439		tRNA pseudouridine synthase A	0	tRNA pseudouridine synthase A	Q2A3D7	A0A0B6CMY1
FTT_0966	CAG45599.1	Q5NG86	UPI00004502A6		translation initiation factor IF	1e-48	Translation initiation factor IF-1	Q2A2Y6
FTT_1512c	CAG46145.1	Q5NEU6	UPI0000450126		heat shock protein, hsp40	0	Heat shock protein, hsp40	Q2A5C7	A0A0B3VQA0
FTT_0993c	CAG45626.1	Q5NG61	UPI000049C423		deoxycytidine triphosphate deaminase	9e-141	Deoxycytidine triphosphate deaminase	Q2A311	A0A0E2ZJD7
FTT_1771	CAG46404.1	Q5NE81	UPI000049C601		hypothetical protein	1e-78	Putative uncharacterized protein	Q2A5V5
FTT_1666c	CAG46299.1	Q5NEG9	UPI000049C5CE		3-hydroxyisobutyrate dehydrogenase	6e-125	3-hydroxyisobutyrate dehydrogenase	Q2A616
FTT_1417	CAG46050.1	Q5NF32	UPI000049C53D		Carbon-nitrogen hydrolase	0	Carbon-nitrogen hydrolase	Q2A4F5	A0A0B3VC87
FTT_0304c	CAG44937.1	Q5NHY9	UPI000049C256		Oxygen-insensitive NAD(P)H nitroreductase	5e-154	Oxygen-insensitive NAD(P)H nitroreductase	Q2A5J1
FTT_1536c	CAG46169.1	Q5NES8	UPI000049C579		conserved hypothetical protein	1e-125	Putative uncharacterized protein	Q2A4L6
FTT_0448c	CAG45081.1	Q5NHK6	UPI000049C2B4		Glutaminyl-tRNA synthetase	0	Glutaminyl-tRNA synthetase	Q2A1Z6	A0A0B3VQA8
FTT_1439c	CAG46072.1	Q5NF14	UPI0000450015		Deoxyribonuclease	0	Deoxyribonuclease	Q2A4H5
FTT_1063	CAG45696.1	Q5NFZ8	UPI000049C454		Coproporphyinogen III oxidase	0	Coproporphyrinogen-III oxidase, aerobic	Q2A3H9
FTT_1201c	CAG45834.1	Q5NFN2	UPI000049C4AE		Oxidoreductase, short-chain dehydrogenase family protein	8e-179	Oxidoreductase, short-chain dehydrogenase family protein	Q2A460	A0A0B3WJL9
	CAG45449.1	Q5NGL9	UPI00004502E6		chitin binding protein	0	Chitin binding protein	Q2A2I9
FTT_1120c	CAG45753.1	Q5NFU8	UPI000049C47B		queuine tRNA-ribosyltransferase.	0	Queuine tRNA-ribosyltransferase	Q2A3Y7	A7NBL6
FTT_0876c	CAG45509.1	Q5NGG6	UPI000049C3D4		chorismate synthase	0	Chorismate synthase	Q2A549	A0A0B3VCE7
FTT_0655	CAG45288.1	Q5NH19	UPI000045021E		conserved hypothetical protein	0	UPF0082 protein FTL_0929	Q2A3R0
FTT_0366	CAG44999.1	Q5NHS9	UPI000049C27D		50S ribosomal protein L31	2e-48	50S ribosomal protein L31	Q2A2S8	A0A0B3VD20
FTT_0462	CAG45095.1	Q5NHJ2	UPI000049C2BF		Delta-aminolevulinic acid dehydratase	0	Delta-aminolevulinic acid dehydratase	Q2A211	A0A0B3VZ04
FTT_1155c	CAG45788.1	Q5NFS0	UPI000049C491		shikimate kinase I	1e-124	Shikimate kinase	Q2A419	A0A0B3VYD0
FTT_1413	CAG46046.1	Q5NF36	UPI000049C53A		Aminotransferase	4e-148	Aminotransferase	Q2A4F1
FTT_0607	CAG45240.1	Q5NH64	UPI000049C322		1-hydroxy-2-methyl-2-(E)-butenyl 4-diphosphate synthase	0	4-hydroxy-3-methylbut-2-en-1-yl diphosphate synthase	Q2A3V7
FTT_1351	CAG46339.1	Q5NED1	UPI00004502F3		conserved hypothetical protein	1e-148	Putative uncharacterized protein	Q2A353
FTT_0626	CAG45259.1	Q5NH45	UPI000049C331		DNA-binding, ATP-dependent protease La	0	DNA-binding, ATP-dependent protease La	Q2A3T9
FTT_0926	CAG45559.1	Q5NGC0	UPI000049C3F3		glutathione synthetase	0	Glutathione synthetase	Q2A2U7	A0A0B6E4S6
FTT_0973	CAG45606.1	Q5NG80	UPI000049C415		conserved hypothetical protein	0	Putative uncharacterized protein	Q2A2Z3
FTT_1356c	CAG46344.1	Q5NEC6	UPI000049C514		intracellular growth locus, subunit D	0	Intracellular growth locus, subunit D	Q2A358	A0A0B6CJ72
FTT_1169	CAG45802.1	Q5NFQ7	UPI000049C49A		GTP-binding protein	0	GTP-binding protein	Q2A432
FTT_0032	CAG44665.1	Q5NIN4	UPI000045026C		NADH dehydrogenase I, B subunit	5e-117	NADH-quinone oxidoreductase subunit B	Q2A1F1	A0A080Q5T2
FTT_0976	CAG45609.1	Q5NG78	UPI000049C416		Thioredoxin 1	2e-76	Thioredoxin	Q2A2Z5	A0A0B3WIY5
FTT_1606	CAG46239.1	Q5NEM0	UPI000049C5A3		septum site-determining protein MinD	0	Septum site-determining protein MinD	Q2A4R4	A0A0B3VNL4
FTT_0609	CAG45242.1	Q5NH62	UPI000049C323		Peptidase, M24 family protein	0	Peptidase, M24 family protein	Q2A3V5	A0A0B3VDC1
FTT_1325c	CAG45958.1	Q5NFB4	UPI0000450165		tRNA-(ms(2)io(6)a)-hydroxylase	5e-149	tRNA-(Ms(2)io(6)a)-hydroxylase	Q2A2B5
FTT_0317	CAG44950.1	Q5NHX6	UPI000049C25F		undecaprenyl pyrophosphate synthetase	1e-180	Undecaprenyl pyrophosphate synthetase	Q2A5H8
FTT_0035	CAG44668.1	Q5NIN1	UPI000045027F		NADH dehydrogenase I, E subunit	9e-120	NADH dehydrogenase I, E subunit	Q2A1F4
FTT_0378c	CAG45896.1	Q5NHR8	UPI000049C276		hypothetical protein	0	Putative uncharacterized protein	Q2A198	A0A0B3WI50
FTT_0015	CAG44648.1	Q5NIQ1	UPI000049C192		adenylosuccinate lyase	0	Adenylosuccinate lyase	Q2A1D0	A0A0B3VRL5
FTT_0554	CAG45187.1	Q5NHB2	UPI000049C2FD		conserved hypothetical protein	8e-62	Putative uncharacterized protein	Q2A3I9	A0A0B3VBG6
FTT_0470	CAG45103.1	Q5NHI4	UPI0000450203		Bis(5'-nucleosyl)-tetraphosphatase	0	Bis(5'-nucleosyl)-tetraphosphatase	Q2A219
FTT_0625	CAG45258.1	Q5NH46	UPI000049C330		ATP-dependent Clp protease subunit X	0	ATP-dependent Clp protease ATP-binding subunit ClpX	Q2A3U0	A0A0B3VVD9
FTT_0112	CAG44745.1	Q5NIG0	UPI000049C1D6		transcriptional regulator	0	Type III pantothenate kinase 2	Q2A1V2
FTT_1575c	CAG46208.1	Q5NEP5	UPI000049C592		DNA gyrase, subunit A	0	DNA gyrase, subunit A	Q2A4Q0	A0A0B3VQ57
FTT_1129c	CAG45762.1	Q5NFU0	UPI000049C482		conserved hypothetical protein	0	Putative uncharacterized protein	Q2A3Z8
FTT_0971	CAG45604.1	Q5NG82	UPI000049C413		ABC transporter, membrane protein	0	ABC transporter, membrane protein	Q2A2Z1
FTT_1446	CAG46079.1	Q5NF08	UPI000045013F		transcription termination factor Rho	0	Transcription termination factor Rho	Q2A4I2	A0A0B3WKA9
FTT_0805	CAG45438.1	Q5NGN0	UPI000049C3B0		capsule biosynthesis protein capB	0	Capsule biosynthesis protein capB	Q2A2I1	A0A0B3VQY7
FTT_0400	CAG45033.1	Q5NHP7	UPI000049C297		soluble lytic murein transglycosylase	0	Soluble lytic murein transglycosylase	Q2A4W4	A0A0B3VF53
FTT_1677c	CAG46310.1	Q5NEF9	UPI000044FFA0		tRNA (5-methylaminomethyl-2-thiouridylate)-methyltransferase	0	tRNA-specific 2-thiouridylase mnmA	Q2A5X5
FTT_0021	CAG44654.1	Q5NIP5	UPI000049C196		Aspartyl\glutamyl-tRNA(Asn\Gln) amidotransferase subunit B	0	Aspartyl/glutamyl-tRNA(Asn/Gln) amidotransferase subunit B	Q2A1D9	A0A0B6EAP0
FTT_1709	CAG46342.1	Q5NEC8	UPI000049C513		Putative pathogenicity determinant protein pdpC	0	Putative uncharacterized protein	Q2A356
FTT_0540c	CAG45173.1	Q5NHC4	UPI000049C2F5		hypothetical protein	0	Putative uncharacterized protein	Q2A3K2
FTT_0020	CAG44653.1	Q5NIP6	UPI0000450243		Glutamyl-tRNA(Gln) amidotransferase subunit A	0	Glutamyl-tRNA(Gln) amidotransferase subunit A	Q2A1D8	A0A0B3WLK4
FTT_0937c	CAG45570.1	Q5NGB2	UPI0000450197		biotin synthase	0	Biotin synthase	Q2A2V9	A0A0B3VR27
FTT_0534c	CAG45167.1	Q5NHC9	UPI000049C2F3		Ribonucleoside-diphosphate reductase, alpha subunit	0	Ribonucleoside-diphosphate reductase	Q2A3K8	A0A0B6E1Y4
FTT_0936c	CAG45569.1	Q5NGB3	UPI000049C3FA		8-amino-7-oxononanoate synthase	0	8-amino-7-oxononanoate synthase	Q2A2V8	A0A0B3WKD6
FTT_1753	CAG46386.1	Q5NE95	UPI000044FFB9		propionate kinase	0	Acetate kinase	Q2A626
FTT_1763c	CAG46396.1	Q5NE88	UPI00004502EF		Acetyltransferase protein	0	Acetyltransferase protein	Q2A5W2
FTT_0266	CAG44899.1	Q5NI24	UPI0000450160		ABC transporter, ATP-binding protein	0	ABC transporter, ATP-binding protein	Q2A5Q7
FTT_0374c	CAG45007.1	Q5NHS1	UPI000049C285		CTP synthase	0	CTP synthase	Q2A2S0	A0A0B6E9U9
FTT_1412	CAG46045.1	Q5NF37	UPI000049C539		Prolyl-tRNA synthetase	0	Prolyl-tRNA synthetase	Q2A4E9	A0A0B3WIB9
FTT_1344	CAG46332.1	Q5NED8	UPI000049C50D		conserved hypothetical protein	0	Putative uncharacterized protein	Q2A346
FTT_0578	CAG45211.1	Q5NH90	UPI000049C30C		selenocysteine lyase	0	Cysteine desulfurase	Q2A2Q3
FTT_0130	CAG44763.1	Q5NIE5	UPI000049C1E3		glycerol kinase	0	Glycerol kinase	Q2A1W9
FTT_1039	CAG45672.1	Q5NG20	UPI000049C443		D-alanyl-D-alanine carboxypeptidase (Penicillin binding protein) family protein	0	D-alanyl-D-alanine carboxypeptidase (Penicillin binding protein) family protein	Q2A3F6
FTT_1360c	CAG46348.1	Q5NEC2	UPI000049C518		conserved hypothetical protein	3e-84	Putative uncharacterized protein	Q2A363
FTT_1720c	CAG46353.1	Q5NEC0	UPI000049C5E7		phosphoribosylformylglycinamidine synthase	0	Phosphoribosylformylglycinamidine synthase	Q2A1C5
FTT_0299	CAG44932.1	Q5NHZ4	UPI000049C253		Valyl-tRNA synthetase	0	Valyl-tRNA synthetase	Q2A5J6	A0A0B6ECP6

## Sheet: No match with LVS BLAST
STable 3c. Schu S4 inner membrane proteins that had no protein match after BLASTing against the LVS database.
Locus Tag	NCBI	Uniprot	Uniparc ID	Uniprot Updated Protein Description
	Accession #	Accession #
FTT_0890c	CAG45523.1	Q5NGF5	UPI000049C3DB	Type IV pili fiber building block protein
FTT_0902	CAG45535.1	Q5NGE3	UPI000049C3E3	hypothetical protein
FTT_0760c	CAG45393.1	Q5NGS2	UPI000049C390	hypothetical lipoprotein

## Sheet: BLAST vs gram-negative 
STable 3d. BLAST search results of Schu S4 proteins searched against all Gram-negative bacteria except Francisella species.
1E-values shown as zero represent values that are so low that they have been rounded to zero and indicate that there is virtually no possibility that the match is incorrect.
Locus Tag	NCBI	Uniprot	Uniparc ID		Schu S4 Protein Description	1E-value	Gram Negative Bacteria Protein Description	Uniprot
	Accession #	Accession #						Accession #
FTT_1696	CAG46329.1	Q5NEE1	UPI000049C5E4	sp|Q5NEE1|CH60_FRATT 60 kDa chaperonin OS=Francisella tularensis subsp. tularensis (strain SCHU S4 / Schu 4) GN=groL PE=1 SV=1	Chaperone protein, groEL	0	60 kDa chaperonin OS=Alteromonas mediterranea (strain DSM 17117 / CIP 110805 / LMG 28347 / Deep ecotype) GN=groL PE=3 SV=1	B4S112
FTT_0059	CAG44692.1	Q5NIK8	UPI000049C1B1	tr|Q5NIK8|Q5NIK8_FRATT ATP synthase subunit c OS=Francisella tularensis subsp. tularensis (strain SCHU S4 / Schu 4) GN=atpE PE=4 SV=1	ATP synthase C chain	2e-22	ATP synthase subunit c OS=Shewanella sp. (strain ANA-3) GN=atpE PE=3 SV=1	A0L2T3
FTT_0863c	CAG45496.1	Q5NGH7	UPI00004502E4	tr|Q5NGH7|Q5NGH7_FRATT LemA family protein OS=Francisella tularensis subsp. tularensis (strain SCHU S4 / Schu 4) GN=FTT_0863c PE=4 SV=1	LemA-like protein	1e-24	Protein LemA OS=Streptococcus gordonii (strain Challis / ATCC 35105 / BCRC 15272 / CH1 / DL1 / V288) GN=lemA PE=2 SV=1	A8AVK0
FTT_0072	CAG44705.1	Q5NIJ5	UPI000049C1BC	tr|Q5NIJ5|Q5NIJ5_FRATT Succinate dehydrogenase, cytochrome b556 OS=Francisella tularensis subsp. tularensis (strain SCHU S4 / Schu 4) GN=sdhC PE=4 SV=1	succinate dehydrogenase, cytochrome b556	2e-22	Succinate dehydrogenase cytochrome b556 subunit OS=Salmonella typhi GN=sdhC PE=3 SV=1	P63726
FTT_0842	CAG45475.1	Q5NGJ5	UPI00003FC925	tr|Q5NGJ5|Q5NGJ5_FRATT Outer membrane P6 domain protein OS=Francisella tularensis subsp. tularensis (strain SCHU S4 / Schu 4) GN=pal PE=3 SV=1	Outer membrane P6 domain protein/Peptidoglycan-associated lipoprotein	6e-24	Outer membrane protein P6 OS=Pasteurella multocida (strain Pm70) GN=pal PE=3 SV=1	Q51886
FTT_0060	CAG44693.1	Q5NIK7	UPI000049C1B2	sp|Q5NIK7|ATPF_FRATT ATP synthase subunit b OS=Francisella tularensis subsp. tularensis (strain SCHU S4 / Schu 4) GN=atpF PE=3 SV=1	ATP synthase B chain	3e-47	ATP synthase subunit b 2 OS=Marinomonas sp. (strain MWYL1) GN=atpF2 PE=3 SV=1	A6W3T2
FTT_0633	CAG45266.1	Q5NH38	UPI00004501F1	tr|Q5NH38|Q5NH38_FRATT HflK protein OS=Francisella tularensis subsp. tularensis (strain SCHU S4 / Schu 4) GN=hflK PE=4 SV=1	HflK protein	2e-77	Protein HflK OS=Haemophilus influenzae (strain ATCC 51907 / DSM 11121 / KW20 / Rd) GN=hflK PE=3 SV=1	P44546
FTT_0279c	CAG44912.1	Q5NI13	UPI000049C243	tr|Q5NI13|Q5NI13_FRATT Cytochrome d terminal oxidase, polypeptide subunit I OS=Francisella tularensis subsp. tularensis (strain SCHU S4 / Schu 4) GN=cydA PE=4 SV=1	cytochrome d terminal oxidase, polypeptide subunit I	4e-169	Cytochrome bd-I ubiquinol oxidase subunit 1 OS=Shigella flexneri GN=cydA PE=3 SV=1	P0ABK1
FTT_1570c	CAG46203.1	Q5NEQ0	UPI000049C58E	sp|Q5NEQ0|FABZ_FRATT 3-hydroxyacyl-[acyl-carrier-protein] dehydratase FabZ OS=Francisella tularensis subsp. tularensis (strain SCHU S4 / Schu 4) GN=fabZ PE=1 SV=1	(3R)-hydroxymyristoyl-(acyl-carrier protein) dehydratase, FabZ	5e-44	3-hydroxyacyl-[acyl-carrier-protein] dehydratase FabZ OS=Marinomonas sp. (strain MWYL1) GN=fabZ PE=3 SV=1	A6VUT3
FTT_1794	CAG46427.1	Q5NE64	UPI000049C60D	tr|Q5NE64|Q5NE64_FRATT Heat shock protein OS=Francisella tularensis subsp. tularensis (strain SCHU S4 / Schu 4) GN=FTT_1794 PE=3 SV=1	heat shock protein	7e-28	Small heat shock protein C2 OS=Rickettsia felis (strain ATCC VR-1525 / URRWXCal2) GN=hspC2 PE=3 SV=1	Q4UKR8
FTT_1228	CAG45861.1	Q5NFK6	UPI00004500B3	sp|Q5NFK6|LGT_FRATT Prolipoprotein diacylglyceryl transferase OS=Francisella tularensis subsp. tularensis (strain SCHU S4 / Schu 4) GN=lgt PE=3 SV=1	prolipoprotein diacylglyceryl transferase	4e-100	Prolipoprotein diacylglyceryl transferase OS=Pseudomonas aeruginosa (strain PA7) GN=lgt PE=3 SV=1	A6UYE4
FTT_1043	CAG45676.1	Q5NG16	UPI00003FC8F0	tr|Q5NG16|Q5NG16_FRATT Peptidyl-prolyl cis-trans isomerase OS=Francisella tularensis subsp. tularensis (strain SCHU S4 / Schu 4) GN=FTT_1043 PE=3 SV=1	FKBP-type peptidyl-prolyl cis-trans isomerase family protein	1e-23	Peptidyl-prolyl cis-trans isomerase Mip OS=Coxiella burnetii (strain RSA 493 / Nine Mile phase I) GN=mip PE=1 SV=2	P51752
FTT_0721c	CAG45354.1	Q5NGV7	UPI00003FC8E7	sp|Q5NGV7|KATG_FRATT Catalase-peroxidase OS=Francisella tularensis subsp. tularensis (strain SCHU S4 / Schu 4) GN=katG PE=1 SV=1	Peroxidase\catalase	0	Catalase-peroxidase OS=Yersinia pseudotuberculosis serotype O:1b (strain IP 31758) GN=katG PE=3 SV=1	A7FLT3
FTT_0133	CAG44766.1	Q5NIE2	UPI000045025F	tr|Q5NIE2|Q5NIE2_FRATT Glycerol uptake facilitator protein OS=Francisella tularensis subsp. tularensis (strain SCHU S4 / Schu 4) GN=glpF PE=3 SV=1	glycerol uptake facilitator protein	4e-74	Probable glycerol uptake facilitator protein OS=Thermotoga maritima (strain ATCC 43589 / MSB8 / DSM 3109 / JCM 10099) GN=glpF PE=3 SV=1	Q9X1E3
FTT_0472	CAG45105.1	Q5NHI2	UPI00004502E3	tr|Q5NHI2|Q5NHI2_FRATT Acetyl-CoA carboxylase, biotin carboxyl carrier protein OS=Francisella tularensis subsp. tularensis (strain SCHU S4 / Schu 4) GN=accB PE=4 SV=1	Acetyl-CoA carboxylase, biotin carboxyl carrier protein subunit	2e-34	Biotin carboxyl carrier protein of acetyl-CoA carboxylase OS=Escherichia coli O6:H1 (strain CFT073 / ATCC 700928 / UPEC) GN=accB PE=3 SV=1	P0ABD9
FTT_0627	CAG45260.1	Q5NH44	UPI00003FC8F2	tr|Q5NH44|Q5NH44_FRATT DNA-binding protein HU-beta OS=Francisella tularensis subsp. tularensis (strain SCHU S4 / Schu 4) GN=hupB PE=3 SV=1	DNA-binding protein HU form B	3e-35	DNA-binding protein HU-beta OS=Neisseria meningitidis serogroup B (strain MC58) GN=hupB PE=3 SV=1	P64389
FTT_0634	CAG45267.1	Q5NH37	UPI00004501D4	tr|Q5NH37|Q5NH37_FRATT Protein HflC OS=Francisella tularensis subsp. tularensis (strain SCHU S4 / Schu 4) GN=hflC PE=3 SV=1	Protein HflC	6e-72	Protein HflC OS=Haemophilus influenzae (strain ATCC 51907 / DSM 11121 / KW20 / Rd) GN=hflC PE=3 SV=1	P44545
FTT_0101	CAG44734.1	Q5NIH0	UPI000049C1CD	tr|Q5NIH0|Q5NIH0_FRATT LD-carboxypeptidase family protein OS=Francisella tularensis subsp. tularensis (strain SCHU S4 / Schu 4) GN=FTT_0101 PE=4 SV=1	conserved membrane hypothetical protein	7e-17	Murein tetrapeptide carboxypeptidase OS=Pseudomonas aeruginosa (strain ATCC 15692 / DSM 22644 / CIP 104116 / JCM 14847 / LMG 12228 / 1C / PRS 101 / PAO1) GN=PA5198 PE=1 SV=1	Q9HTZ1
FTT_1149c	CAG45782.1	Q5NFS6	UPI000049C48C	tr|Q5NFS6|Q5NFS6_FRATT Amino acid permease family protein OS=Francisella tularensis subsp. tularensis (strain SCHU S4 / Schu 4) GN=FTT_1149c PE=4 SV=1	amino acid transporter family protein	2e-44	Aspartate-proton symporter OS=Bacillus subtilis (strain 168) GN=yveA PE=1 SV=1	O07002
FTT_0040	CAG44673.1	Q5NIM6	UPI000049C1A3	tr|Q5NIM6|Q5NIM6_FRATT NADH dehydrogenase I, J subunit OS=Francisella tularensis subsp. tularensis (strain SCHU S4 / Schu 4) GN=nuoJ PE=3 SV=1	NADH dehydrogenase I, J subunit	2e-24	NADH-quinone oxidoreductase subunit J OS=Rickettsia felis (strain ATCC VR-1525 / URRWXCal2) GN=nuoJ PE=3 SV=1	Q4UK29
FTT_0137	CAG44770.1	Q5NID9	UPI000049C1E7	sp|Q5NID9|EFTU_FRATT Elongation factor Tu OS=Francisella tularensis subsp. tularensis (strain SCHU S4 / Schu 4) GN=tuf PE=3 SV=1	elongation factor Tu (EF-Tu)	0	Elongation factor Tu OS=Hamiltonella defensa subsp. Acyrthosiphon pisum (strain 5AT) GN=tuf PE=3 SV=1	C4K4F8
FTT_0630	CAG45263.1	Q5NH41	UPI000049C334	sp|Q5NH41|HFQ_FRATT RNA-binding protein Hfq OS=Francisella tularensis subsp. tularensis (strain SCHU S4 / Schu 4) GN=hfq PE=3 SV=1	RNA-binding protein Hfq	4e-35	RNA-binding protein Hfq OS=Alkalilimnicola ehrlichii (strain ATCC BAA-1101 / DSM 17681 / MLHE-1) GN=hfq PE=3 SV=1	Q0AB60
FTT_0284	CAG44917.1	Q5NI08	UPI00004501C3	tr|Q5NI08|Q5NI08_FRATT Cytochrome O ubiquinol oxidase subunit IV OS=Francisella tularensis subsp. tularensis (strain SCHU S4 / Schu 4) GN=cyoD PE=4 SV=1	Cytochrome O ubiquinol oxidase subunit IV	9e-24	Cytochrome bo(3) ubiquinol oxidase subunit 4 OS=Escherichia coli (strain K12) GN=cyoD PE=1 SV=1	P0ABJ6
FTT_0064	CAG44697.1	Q5NIK3	UPI000049C1B5	sp|Q5NIK3|ATPB_FRATT ATP synthase subunit beta OS=Francisella tularensis subsp. tularensis (strain SCHU S4 / Schu 4) GN=atpD PE=3 SV=1	ATP synthase beta chain	0	ATP synthase subunit beta OS=Nitrosococcus oceani (strain ATCC 19707 / BCRC 17464 / NCIMB 11848 / C-107) GN=atpD PE=3 SV=1	Q3J6N1
FTT_1281c	CAG45914.1	Q5NFF5	UPI000049C4E1	tr|Q5NFF5|Q5NFF5_FRATT Ribosomal subunit interface protein OS=Francisella tularensis subsp. tularensis (strain SCHU S4 / Schu 4) GN=yhbH PE=4 SV=1	Ribosomal subunit interface protein	8e-30	Ribosome hibernation promoting factor OS=Pseudomonas putida (strain ATCC 47054 / DSM 6125 / NCIMB 11950 / KT2440) GN=hpf PE=3 SV=1	P0A147
FTT_1368c	CAG46001.1	Q5NF75	UPI000049C519	tr|Q5NF75|Q5NF75_FRATT Glyceraldehyde-3-phosphate dehydrogenase OS=Francisella tularensis subsp. tularensis (strain SCHU S4 / Schu 4) GN=gapA PE=3 SV=1	Glyceraldehyde-3-phosphate dehydrogenase	1e-159	Glyceraldehyde-3-phosphate dehydrogenase OS=Clostridium acetobutylicum (strain ATCC 824 / DSM 792 / JCM 1419 / LMG 5710 / VKM B-1787) GN=gap PE=1 SV=1	O52631
FTT_1591	CAG46224.1	Q5NEN3	UPI000049C599	tr|Q5NEN3|Q5NEN3_FRATT Lipoprotein OS=Francisella tularensis subsp. tularensis (strain SCHU S4 / Schu 4) GN=FTT_1591 PE=4 SV=1	Lipoprotein	1e-22	Probable phospholipid-binding lipoprotein MlaA OS=Shigella flexneri GN=mlaA PE=1 SV=1	P43262
FTT_1269c	CAG45902.1	Q5NFG7	UPI000049C4D8	sp|Q5NFG7|DNAK_FRATT Chaperone protein DnaK OS=Francisella tularensis subsp. tularensis (strain SCHU S4 / Schu 4) GN=dnaK PE=3 SV=1	Chaperone protein dnaK (heat shock protein family 70 protein)	0	Chaperone protein DnaK OS=Pseudomonas aeruginosa (strain PA7) GN=dnaK PE=3 SV=1	A6VCL8
FTT_0953c	CAG45586.1	Q5NG99	UPI000049C405	tr|Q5NG99|Q5NG99_FRATT Amino acid/peptide transporter family protein OS=Francisella tularensis subsp. tularensis (strain SCHU S4 / Schu 4) GN=FTT_0953c PE=4 SV=1	Proton-dependent oligopeptide transport (POT) family protein	2e-120	Dipeptide and tripeptide permease A OS=Escherichia coli (strain K12) GN=dtpA PE=1 SV=1	P77304
FTT_0070c	CAG44703.1	Q5NIJ7	UPI000049C1BA	tr|Q5NIJ7|Q5NIJ7_FRATT Major Facilitator Superfamily protein OS=Francisella tularensis subsp. tularensis (strain SCHU S4 / Schu 4) GN=ampG PE=4 SV=1	major facilitator superfamily (MFS) tranport protein	5e-91	Protein AmpG OS=Escherichia coli (strain K12) GN=ampG PE=1 SV=1	P0AE16
FTT_0380c	CAG45013.1	Q5NHR7	UPI000049C286	tr|Q5NHR7|Q5NHR7_FRATT Glutamate dehydrogenase OS=Francisella tularensis subsp. tularensis (strain SCHU S4 / Schu 4) GN=gdh PE=3 SV=1	NAD(P)-specific glutamate dehydrogenase	1e-179	NADP-specific glutamate dehydrogenase OS=Haemophilus influenzae (strain ATCC 51907 / DSM 11121 / KW20 / Rd) GN=gdhA PE=3 SV=1	P43793
FTT_0598c	CAG45231.1	Q5NH71	UPI000049C31C	tr|Q5NH71|Q5NH71_FRATT Sodium-dicarboxylate symporter family protein OS=Francisella tularensis subsp. tularensis (strain SCHU S4 / Schu 4) GN=FTT_0598c PE=4 SV=1	Sodium-dicarboxylate symporter family protein	1e-34	Proton/sodium-glutamate symport protein OS=Bacillus subtilis (strain 168) GN=gltT PE=3 SV=1	O07605
FTT_1125	CAG45758.1	Q5NFU4	UPI000049C47E	tr|Q5NFU4|Q5NFU4_FRATT D-methionine binding transport protein, ABC transporter, membrane and periplasmic protein OS=Francisella tularensis subsp. tularensis (strain SCHU S4 / Schu 4) GN=metIQ PE=3 SV=1	D-methionine binding transport protein, ABC transporter, membrane and periplasmic protein	4e-76	D-methionine-binding lipoprotein MetQ OS=Salmonella typhi GN=metQ PE=3 SV=1	Q8Z992
FTT_0504c	CAG45137.1	Q5NHF3	UPI000049C2DE	sp|Q5NHF3|SUCC_FRATT Succinate--CoA ligase [ADP-forming] subunit beta OS=Francisella tularensis subsp. tularensis (strain SCHU S4 / Schu 4) GN=sucC PE=3 SV=1	Succinyl-CoA synthetase beta chain	1e-148	Malate--CoA ligase subunit beta OS=Methylobacterium extorquens (strain ATCC 14718 / DSM 1338 / JCM 2805 / NCIMB 9133 / AM1) GN=mtkA PE=3 SV=2	P53594
FTT_0611c	CAG45244.1	Q5NH60	UPI000045001E	tr|Q5NH60|Q5NH60_FRATT Beta-lactamase OS=Francisella tularensis subsp. tularensis (strain SCHU S4 / Schu 4) GN=FTT_0611c PE=1 SV=1	beta-lactamase	1e-42	Beta-lactamase OS=Mycobacterium bovis (strain ATCC BAA-935 / AF2122/97) GN=blaC PE=3 SV=1	P0A5I7
FTT_0062	CAG44695.1	Q5NIK5	UPI000049C1B4	sp|Q5NIK5|ATPA_FRATT ATP synthase subunit alpha OS=Francisella tularensis subsp. tularensis (strain SCHU S4 / Schu 4) GN=atpA PE=3 SV=1	ATP synthase alpha chain	0	ATP synthase subunit alpha OS=Thioalkalivibrio sulfidiphilus (strain HL-EbGR7) GN=atpA PE=3 SV=1	B8GRC0
FTT_1724c	CAG46357.1	Q5NEB6	UPI000049C5EB	tr|Q5NEB6|Q5NEB6_FRATT Outer membrane efflux family protein OS=Francisella tularensis subsp. tularensis (strain SCHU S4 / Schu 4) GN=tolC PE=4 SV=1	outer membrane protein tolC precursor	3e-16	Alkaline protease secretion protein AprF OS=Pseudomonas aeruginosa (strain ATCC 15692 / DSM 22644 / CIP 104116 / JCM 14847 / LMG 12228 / 1C / PRS 101 / PAO1) GN=aprF PE=3 SV=1	Q03027
FTT_0862c	CAG45495.1	Q5NGH8	UPI000049C3CF	tr|Q5NGH8|Q5NGH8_FRATT Heat shock protein HtpX OS=Francisella tularensis subsp. tularensis (strain SCHU S4 / Schu 4) GN=htpX PE=3 SV=1	heat shock protein HtpX	2e-60	Protease HtpX homolog OS=Helicobacter acinonychis (strain Sheeba) GN=htpX PE=3 SV=1	Q17WX4
FTT_0038	CAG44671.1	Q5NIM8	UPI000045028C	sp|Q5NIM8|NUOH_FRATT NADH-quinone oxidoreductase subunit H OS=Francisella tularensis subsp. tularensis (strain SCHU S4 / Schu 4) GN=nuoH PE=3 SV=1	NADH dehydrogenase I, H subunit	4e-157	NADH-quinone oxidoreductase subunit H 2 OS=Nitrosococcus oceani (strain ATCC 19707 / BCRC 17464 / NCIMB 11848 / C-107) GN=nuoH2 PE=3 SV=1	Q3J835
FTT_1376	CAG46009.1	Q5NF67	UPI000049C521	tr|Q5NF67|Q5NF67_FRATT Acyl carrier protein OS=Francisella tularensis subsp. tularensis (strain SCHU S4 / Schu 4) GN=acpP PE=3 SV=1	acyl carrier protein	5e-32	Acyl carrier protein OS=Shewanella oneidensis (strain MR-1) GN=acpP PE=3 SV=1	Q8EDH4
FTT_1375	CAG46008.1	Q5NF68	UPI000049C520	tr|Q5NF68|Q5NF68_FRATT 3-oxoacyl-(Acyl-carrier-protein) reductase OS=Francisella tularensis subsp. tularensis (strain SCHU S4 / Schu 4) GN=fabG PE=1 SV=1	3-oxoacyl-(acyl-carrier-protein) reductase	7e-111	3-oxoacyl-[acyl-carrier-protein] reductase FabG OS=Haemophilus influenzae (strain ATCC 51907 / DSM 11121 / KW20 / Rd) GN=fabG PE=3 SV=1	P43713
FTT_1253	CAG45886.1	Q5NFI1	UPI000049C4CE	tr|Q5NFI1|Q5NFI1_FRATT Proton-dependent oligopeptide transport (POT) family protein OS=Francisella tularensis subsp. tularensis (strain SCHU S4 / Schu 4) GN=FTT_1253 PE=4 SV=1	Proton-dependent oligopeptide transport (POT) family protein	2e-112	Dipeptide and tripeptide permease B OS=Vibrio fischeri (strain MJ11) GN=dtpB PE=3 SV=1	B5FDK5
FTT_0087	CAG44720.1	Q5NII1	UPI000049C1C7	tr|Q5NII1|Q5NII1_FRATT Aconitate hydratase OS=Francisella tularensis subsp. tularensis (strain SCHU S4 / Schu 4) GN=acnA PE=3 SV=1	aconitate hydratase	0	Aconitate hydratase A OS=Thermus thermophilus (strain HB8 / ATCC 27634 / DSM 579) GN=acoA PE=3 SV=1	Q5SMF6
FTT_1473c	CAG46106.1	Q5NEY3	UPI0000450106	tr|Q5NEY3|Q5NEY3_FRATT Galactose-proton symporter, major facilitator superfamily (MFS) transport protein OS=Francisella tularensis subsp. tularensis (strain SCHU S4 / Schu 4) GN=galP2 PE=3 SV=1	Galactose-proton symporter, major facilitator superfamily (MFS) transport protein	2e-82	Galactose-proton symporter OS=Escherichia coli (strain K12) GN=galP PE=1 SV=1	P0AEP1
FTT_0471	CAG45104.1	Q5NHI3	UPI000049C2C7	sp|Q5NHI3|AROQ_FRATT 3-dehydroquinate dehydratase OS=Francisella tularensis subsp. tularensis (strain SCHU S4 / Schu 4) GN=aroQ PE=3 SV=1	3-dehydroquinate dehydratase, type II	2e-57	3-dehydroquinate dehydratase OS=Prochlorococcus marinus (strain MIT 9301) GN=aroQ PE=3 SV=1	A3PBA5
FTT_0968c	CAG45601.1	Q5NG85	UPI000049C410	tr|Q5NG85|Q5NG85_FRATT Amino acid antiporter OS=Francisella tularensis subsp. tularensis (strain SCHU S4 / Schu 4) GN=FTT_0968c PE=4 SV=1	amino acid antiporter	6e-52	Glutamate/gamma-aminobutyrate antiporter OS=Lactococcus lactis subsp. lactis (strain IL1403) GN=gadC PE=3 SV=1	Q9CG19
FTT_0282	CAG44915.1	Q5NI10	UPI000049C245	tr|Q5NI10|Q5NI10_FRATT Cytochrome O ubiquinol oxidase subunit I OS=Francisella tularensis subsp. tularensis (strain SCHU S4 / Schu 4) GN=cyoB PE=3 SV=1	Cytochrome O ubiquinol oxidase subunit I	0	Cytochrome bo(3) ubiquinol oxidase subunit 1 OS=Escherichia coli O6:H1 (strain CFT073 / ATCC 700928 / UPEC) GN=cyoB PE=3 SV=1	P0ABI9
FTT_0296	CAG44929.1	Q5NHZ7	UPI000049C250	tr|Q5NHZ7|Q5NHZ7_FRATT Pyrrolidone-carboxylate peptidase OS=Francisella tularensis subsp. tularensis (strain SCHU S4 / Schu 4) GN=pcp PE=3 SV=1	Pyrrolidone-carboxylate peptidase	5e-73	Pyrrolidone-carboxylate peptidase OS=Thermosipho melanesiensis (strain DSM 12029 / CIP 104789 / BI429) GN=pcp PE=3 SV=1	A6LL24
FTT_1695	CAG46328.1	Q5NEE2	UPI00004502FA	sp|Q5NEE2|CH10_FRATT 10 kDa chaperonin OS=Francisella tularensis subsp. tularensis (strain SCHU S4 / Schu 4) GN=groS PE=3 SV=1	Chaperonin protein, groES	4e-40	10 kDa chaperonin OS=Alkalilimnicola ehrlichii (strain ATCC BAA-1101 / DSM 17681 / MLHE-1) GN=groS PE=3 SV=1	Q0ACQ8
FTT_1029	CAG45662.1	Q5NG28	UPI00003FC8EE	tr|Q5NG28|Q5NG28_FRATT D-alanyl-D-alanine carboxypeptidase (Penicillin binding protein) family protein OS=Francisella tularensis subsp. tularensis (strain SCHU S4 / Schu 4) GN=dacD PE=3 SV=1	D-alanyl-D-alanine carboxypeptidase (Penicillin binding protein) family protein	3e-61	D-alanyl-D-alanine carboxypeptidase DacD OS=Escherichia coli (strain K12) GN=dacD PE=1 SV=3	P33013
FTT_0031	CAG44664.1	Q5NIN5	UPI0000450275	tr|Q5NIN5|Q5NIN5_FRATT NADH-quinone oxidoreductase subunit A OS=Francisella tularensis subsp. tularensis (strain SCHU S4 / Schu 4) GN=nuoA PE=3 SV=1	NADH dehydrogenase I, A subunit	6e-35	NADH-quinone oxidoreductase subunit A OS=Delftia acidovorans (strain DSM 14801 / SPH-1) GN=nuoA PE=3 SV=1	A9BNB4
FTT_0995	CAG45628.1	Q5NG59	UPI000049C425	tr|Q5NG59|Q5NG59_FRATT Major facilitator superfamily (MFS) transport protein OS=Francisella tularensis subsp. tularensis (strain SCHU S4 / Schu 4) GN=FTT_0995 PE=4 SV=1	major facilitator superfamily (MFS) transport protein	8e-33	Osmoprotectant uptake system A OS=Dickeya dadantii (strain 3937) GN=ousA PE=3 SV=2	Q47421
FTT_1474c	CAG46107.1	Q5NEY2	UPI000049C552	tr|Q5NEY2|Q5NEY2_FRATT Galactose-proton symporter, major facilitator superfamily (MFS) transport protein OS=Francisella tularensis subsp. tularensis (strain SCHU S4 / Schu 4) GN=galP1 PE=3 SV=1	Galactose-proton symporter, major facilitator superfamily (MFS) transport protein	1e-123	Galactose-proton symporter OS=Escherichia coli (strain K12) GN=galP PE=1 SV=1	P0AEP1
FTT_0314	CAG44947.1	Q5NHX9	UPI0000450012	sp|Q5NHX9|EFTS_FRATT Elongation factor Ts OS=Francisella tularensis subsp. tularensis (strain SCHU S4 / Schu 4) GN=tsf PE=3 SV=1	protein chain elongation factor EF-Ts	9e-120	Elongation factor Ts OS=Legionella pneumophila subsp. pneumophila (strain Philadelphia 1 / ATCC 33152 / DSM 7513) GN=tsf PE=3 SV=2	Q5ZUS9
FTT_0043	CAG44676.1	Q5NIM3	UPI000049C1A6	tr|Q5NIM3|Q5NIM3_FRATT NADH dehydrogenase I, M subunit OS=Francisella tularensis subsp. tularensis (strain SCHU S4 / Schu 4) GN=nuoM PE=4 SV=1	NADH dehydrogenase I, M subunit	2e-122	NADH-quinone oxidoreductase subunit M OS=Rickettsia prowazekii (strain Madrid E) GN=nuoM PE=3 SV=1	Q9ZCG0
FTT_1338c	CAG45971.1	Q5NFA2	UPI0000450177	tr|Q5NFA2|Q5NFA2_FRATT Reactive intermediate/imine deaminase family protein OS=Francisella tularensis subsp. tularensis (strain SCHU S4 / Schu 4) GN=FTT_1338c PE=4 SV=1	Reactive intermediate/imine deaminase family protein	5e-29	Putative regulator AldR OS=Lactococcus lactis subsp. lactis (strain IL1403) GN=aldR PE=3 SV=2	O34133
FTT_0891	CAG45524.1	Q5NGF4	UPI000049C3DC	tr|Q5NGF4|Q5NGF4_FRATT Conserved hypothetical membrane protein OS=Francisella tularensis subsp. tularensis (strain SCHU S4 / Schu 4) GN=FTT_0891 PE=4 SV=1	conserved hypothetical membrane protein	3e-18	Lipid A 1-phosphatase OS=Rhizobium etli (strain CFN 42 / ATCC 51251) GN=lpxE PE=3 SV=1	Q2K2U9
FTT_0725c	CAG45358.1	Q5NGV4	UPI000049C377	tr|Q5NGV4|Q5NGV4_FRATT Glycerol-3-phosphate transporter OS=Francisella tularensis subsp. tularensis (strain SCHU S4 / Schu 4) GN=glpT PE=4 SV=1	Glycerol-3-phosphate transporter	1e-121	Glycerol-3-phosphate transporter OS=Bacillus subtilis (strain 168) GN=glpT PE=3 SV=1	P37948
FTT_0044	CAG44677.1	Q5NIM2	UPI000049C1A7	tr|Q5NIM2|Q5NIM2_FRATT NADH-quinone oxidoreductase subunit N OS=Francisella tularensis subsp. tularensis (strain SCHU S4 / Schu 4) GN=nuoN PE=3 SV=1	NADH dehydrogenase I, N subunit	1e-117	NADH-quinone oxidoreductase subunit N OS=Ruthia magnifica subsp. Calyptogena magnifica GN=nuoN PE=3 SV=1	A1AVS5
FTT_0592	CAG45225.1	Q5NH77	UPI000049C317	tr|Q5NH77|Q5NH77_FRATT Carbonic anhydrase OS=Francisella tularensis subsp. tularensis (strain SCHU S4 / Schu 4) GN=cynT PE=3 SV=1	carbonic anhydrase	2e-68	Carbonic anhydrase 2 OS=Shigella flexneri GN=can PE=3 SV=1	P61518
FTT_0503c	CAG45136.1	Q5NHF4	UPI000049C2DD	tr|Q5NHF4|Q5NHF4_FRATT Succinate--CoA ligase [ADP-forming] subunit alpha OS=Francisella tularensis subsp. tularensis (strain SCHU S4 / Schu 4) GN=sucD PE=3 SV=1	Succinyl-CoA synthetase, alpha subunit	2e-110	Malate--CoA ligase subunit alpha OS=Methylobacterium extorquens (strain ATCC 14718 / DSM 1338 / JCM 2805 / NCIMB 9133 / AM1) GN=mtkB PE=3 SV=2	P53595
FTT_0077	CAG44710.1	Q5NIJ0	UPI000049C1C0	tr|Q5NIJ0|Q5NIJ0_FRATT Dihydrolipoyllysine-residue succinyltransferase component of 2-oxoglutarate dehydrogenase complex OS=Francisella tularensis subsp. tularensis (strain SCHU S4 / Schu 4) GN=sucB PE=3 SV=1	dihydrolipoamide succinyltransferase component of 2-oxoglutarate dehydrogenase complex	4e-144	Dihydrolipoyllysine-residue succinyltransferase component of 2-oxoglutarate dehydrogenase complex OS=Pseudomonas aeruginosa (strain ATCC 15692 / DSM 22644 / CIP 104116 / JCM 14847 / LMG 12228 / 1C / PRS 101 / PAO1) GN=sucB PE=3 SV=1	Q9I3D2
FTT_0283	CAG44916.1	Q5NI09	UPI000049C246	tr|Q5NI09|Q5NI09_FRATT Cytochrome O ubiquinol oxidase, subunit III OS=Francisella tularensis subsp. tularensis (strain SCHU S4 / Schu 4) GN=cyoC PE=3 SV=1	Cytochrome O ubiquinol oxidase, subunit III	2e-68	Cytochrome bo(3) ubiquinol oxidase subunit 3 OS=Pseudomonas aeruginosa (strain ATCC 15692 / DSM 22644 / CIP 104116 / JCM 14847 / LMG 12228 / 1C / PRS 101 / PAO1) GN=cyoC PE=3 SV=1	Q9I425
FTT_0480c	CAG45113.1	Q5NHH4	UPI000049C2CF	tr|Q5NHH4|Q5NHH4_FRATT Amino acid permease family protein OS=Francisella tularensis subsp. tularensis (strain SCHU S4 / Schu 4) GN=xasA PE=4 SV=1	Glutamate:gamma-aminobutyric acid antiporter family protein (APC family protein)	8e-43	Probable glutamate/gamma-aminobutyrate antiporter OS=Escherichia coli O157:H7 GN=gadC PE=3 SV=1	P58229
FTT_1241	CAG45874.1	Q5NFJ3	UPI000049C4C4	sp|Q5NFJ3|GLYA_FRATT Serine hydroxymethyltransferase OS=Francisella tularensis subsp. tularensis (strain SCHU S4 / Schu 4) GN=glyA PE=3 SV=1	serine hydroxymethyltransferase	0	Serine hydroxymethyltransferase OS=Halorhodospira halophila (strain DSM 244 / SL1) GN=glyA PE=3 SV=1	A1WVG6
FTT_1609	CAG46242.1	Q5NEL7	UPI000049C5A5	tr|Q5NEL7|Q5NEL7_FRATT ABC transport permease subunit OS=Francisella tularensis subsp. tularensis (strain SCHU S4 / Schu 4) GN=FTT_1609 PE=3 SV=1	ABC transporter, membrane protein	2e-70	Probable phospholipid ABC transporter permease protein MlaE OS=Escherichia coli O157:H7 GN=mlaE PE=3 SV=1	P64608
FTT_0233c	CAG44866.1	Q5NI56	UPI000049C225	sp|Q5NI56|YIDC_FRATT Membrane protein insertase YidC OS=Francisella tularensis subsp. tularensis (strain SCHU S4 / Schu 4) GN=yidC PE=3 SV=1	Membrane protein insertase YidC	3e-53	Membrane protein insertase YidC OS=Aquifex aeolicus (strain VF5) GN=yidC PE=3 SV=1	O66561
FTT_0450	CAG45083.1	Q5NHK4	UPI000049C2B6	sp|Q5NHK4|MRAY_FRATT Phospho-N-acetylmuramoyl-pentapeptide-transferase OS=Francisella tularensis subsp. tularensis (strain SCHU S4 / Schu 4) GN=mraY PE=3 SV=1	Phospho-N-acetylmuramoyl-pentapeptide transferase	1e-142	Phospho-N-acetylmuramoyl-pentapeptide-transferase OS=Shewanella woodyi (strain ATCC 51908 / MS32) GN=mraY PE=3 SV=1	B1KKY0
FTT_1392	CAG46025.1	Q5NF55	UPI000045012E	sp|Q5NF55|COAX2_FRATT Type III pantothenate kinase 2 OS=Francisella tularensis subsp. tularensis (strain SCHU S4 / Schu 4) GN=coaX2 PE=3 SV=1	transcriptional regulator	1e-88	Type III pantothenate kinase OS=Legionella pneumophila (strain Lens) GN=coaX PE=3 SV=1	Q5WXZ6
FTT_1377	CAG46010.1	Q5NF66	UPI000049C522	tr|Q5NF66|Q5NF66_FRATT 3-oxoacyl-[acyl-carrier-protein] synthase 2 OS=Francisella tularensis subsp. tularensis (strain SCHU S4 / Schu 4) GN=fabF PE=3 SV=1	3-oxoacyl- synthase II	2e-168	3-oxoacyl-[acyl-carrier-protein] synthase 2 OS=Vibrio cholerae serotype O1 (strain ATCC 39315 / El Tor Inaba N16961) GN=fabF PE=1 SV=3	Q9KQH9
FTT_0026c	CAG44659.1	Q5NIP0	UPI000049C19A	tr|Q5NIP0|Q5NIP0_FRATT Conserved membrane protein OS=Francisella tularensis subsp. tularensis (strain SCHU S4 / Schu 4) GN=FTT_0026c PE=4 SV=1	conserved membrane protein	8e-23	Bicyclomycin resistance protein OS=Escherichia coli (strain K12) GN=bcr PE=1 SV=4	P28246
FTT_0074	CAG44707.1	Q5NIJ3	UPI000049C1BE	tr|Q5NIJ3|Q5NIJ3_FRATT Succinate dehydrogenase flavoprotein subunit OS=Francisella tularensis subsp. tularensis (strain SCHU S4 / Schu 4) GN=sdhA PE=3 SV=1	succinate dehydrogenase, catalytic and NAD\flavoprotein subunit	6e-138	Fumarate reductase flavoprotein subunit OS=Escherichia coli (strain K12) GN=frdA PE=1 SV=3	P00363
FTT_1223	CAG45856.1	Q5NFL1	UPI00004500B7	tr|Q5NFL1|Q5NFL1_FRATT DedA family protein OS=Francisella tularensis subsp. tularensis (strain SCHU S4 / Schu 4) GN=dedA1 PE=4 SV=1	DedA family protein	5e-59	Protein DedA OS=Escherichia coli (strain K12) GN=dedA PE=1 SV=1	P0ABP6
FTT_1660c	CAG46293.1	Q5NEH4	UPI000049C5CA	tr|Q5NEH4|Q5NEH4_FRATT Dihydroorotase OS=Francisella tularensis subsp. tularensis (strain SCHU S4 / Schu 4) GN=pyrC PE=4 SV=1	Dihydroorotase	1e-55	Allantoinase OS=Deinococcus geothermalis (strain DSM 11300) GN=allB PE=3 SV=1	Q1J391
FTT_0838	CAG45471.1	Q5NGJ9	UPI0000450115	tr|Q5NGJ9|Q5NGJ9_FRATT TolR protein OS=Francisella tularensis subsp. tularensis (strain SCHU S4 / Schu 4) GN=tolR PE=3 SV=1	TolR protein	2e-20	Biopolymer transport protein ExbD OS=Neisseria meningitidis serogroup A / serotype 4A (strain Z2491) GN=exbD PE=3 SV=1	P0A0R8
FTT_0782	CAG45415.1	Q5NGQ3	UPI000044FF8A	tr|Q5NGQ3|Q5NGQ3_FRATT Enoyl-[acyl-carrier-protein] reductase [NADH] OS=Francisella tularensis subsp. tularensis (strain SCHU S4 / Schu 4) GN=fabI PE=1 SV=1	Enoyl- reductase (NADH)	2e-110	Enoyl-[acyl-carrier-protein] reductase [NADH] FabI OS=Pseudomonas aeruginosa (strain ATCC 15692 / DSM 22644 / CIP 104116 / JCM 14847 / LMG 12228 / 1C / PRS 101 / PAO1) GN=fabI PE=1 SV=1	Q9ZFE4
FTT_0281	CAG44914.1	Q5NI11	UPI00004502EB	tr|Q5NI11|Q5NI11_FRATT Ubiquinol oxidase subunit 2 OS=Francisella tularensis subsp. tularensis (strain SCHU S4 / Schu 4) GN=cyoA PE=3 SV=1	Cytochrome O ubiquinol oxidase subunit II	7e-87	Cytochrome bo(3) ubiquinol oxidase subunit 2 OS=Pseudomonas aeruginosa (strain ATCC 15692 / DSM 22644 / CIP 104116 / JCM 14847 / LMG 12228 / 1C / PRS 101 / PAO1) GN=cyoA PE=3 SV=1	Q9I427
FTT_1317c	CAG45950.1	Q5NFC2	UPI000049C4F9	tr|Q5NFC2|Q5NFC2_FRATT Inosine-5'-monophosphate dehydrogenase OS=Francisella tularensis subsp. tularensis (strain SCHU S4 / Schu 4) GN=guaB PE=3 SV=1	Inosine-5-monophosphate dehydrogenase	0	Inosine-5'-monophosphate dehydrogenase OS=Pasteurella multocida (strain Pm70) GN=guaB PE=3 SV=1	Q9L6B7
FTT_0356	CAG44989.1	Q5NHT8	UPI000049C277	sp|Q5NHT8|HTPG_FRATT Chaperone protein HtpG OS=Francisella tularensis subsp. tularensis (strain SCHU S4 / Schu 4) GN=htpG PE=3 SV=1	Chaperone Hsp90, heat shock protein HtpG	0	Chaperone protein HtpG OS=Dechloromonas aromatica (strain RCB) GN=htpG PE=3 SV=1	Q47GZ8
FTT_0278c	CAG44911.1	Q5NI14	UPI000049C242	tr|Q5NI14|Q5NI14_FRATT Cytochrome d terminal oxidase, polypeptide subunit II OS=Francisella tularensis subsp. tularensis (strain SCHU S4 / Schu 4) GN=cydB PE=4 SV=1	cytochrome d terminal oxidase, polypeptide subunit II	4e-90	Cytochrome bd-I ubiquinol oxidase subunit 2 OS=Escherichia coli (strain K12) GN=cydB PE=1 SV=1	P0ABK2
FTT_1365c	CAG45998.1	Q5NF78	UPI0000450060	tr|Q5NF78|Q5NF78_FRATT Fructose-1,6-bisphosphate aldolase OS=Francisella tularensis subsp. tularensis (strain SCHU S4 / Schu 4) GN=fbaB PE=3 SV=1	Fructose-1,6-bisphosphate aldolase	0	Fructose-bisphosphate aldolase OS=Pseudomonas aeruginosa (strain ATCC 15692 / DSM 22644 / CIP 104116 / JCM 14847 / LMG 12228 / 1C / PRS 101 / PAO1) GN=fba PE=3 SV=1	Q9I5Y1
FTT_1181c	CAG45814.1	Q5NFP8	UPI000049C4A1	tr|Q5NFP8|Q5NFP8_FRATT Gamma-glutamyltransferase OS=Francisella tularensis subsp. tularensis (strain SCHU S4 / Schu 4) GN=ggt PE=4 SV=1	Gamma-glutamyltranspeptidase	0	Gamma-glutamyltranspeptidase OS=Escherichia coli (strain K12) GN=ggt PE=1 SV=1	P18956
FTT_1483c	CAG46116.1	Q5NEX4	UPI000049C557	tr|Q5NEX4|Q5NEX4_FRATT Dihydrolipoyl dehydrogenase OS=Francisella tularensis subsp. tularensis (strain SCHU S4 / Schu 4) GN=lpd PE=4 SV=1	dihydrolipoamide dehydrogenase	0	Dihydrolipoyl dehydrogenase OS=Vibrio cholerae serotype O1 (strain ATCC 39315 / El Tor Inaba N16961) GN=lpd PE=3 SV=1	Q9KPF6
FTT_1337c	CAG45970.1	Q5NFA3	UPI000049C508	tr|Q5NFA3|Q5NFA3_FRATT C4-dicarboxylate transport protein OS=Francisella tularensis subsp. tularensis (strain SCHU S4 / Schu 4) GN=dctA PE=3 SV=1	C4-dicarboxylate transport protein	1e-158	C4-dicarboxylate transport protein 2 OS=Pseudomonas aeruginosa (strain UCBPP-PA14) GN=dctA2 PE=3 SV=1	Q02J03
FTT_0951c	CAG45584.1	Q5NGA1	UPI000049C404	tr|Q5NGA1|Q5NGA1_FRATT GTP cyclohydrolase OS=Francisella tularensis subsp. tularensis (strain SCHU S4 / Schu 4) GN=folE PE=4 SV=1	GTP cyclohydrolase	1e-54	GTP cyclohydrolase 1 OS=Vibrio campbellii (strain ATCC BAA-1116 / BB120) GN=folE PE=3 SV=1	A7N6L2
FTT_0674	CAG45307.1	Q5NH02	UPI000049C352	tr|Q5NH02|Q5NH02_FRATT Ribose-phosphate pyrophosphokinase OS=Francisella tularensis subsp. tularensis (strain SCHU S4 / Schu 4) GN=prsA PE=3 SV=1	Ribose-phosphate pyrophosphokinase	1e-134	Ribose-phosphate pyrophosphokinase OS=Ralstonia solanacearum (strain GMI1000) GN=prs PE=3 SV=1	Q8Y2E1
FTT_1374	CAG46007.1	Q5NF69	UPI000049C51F	tr|Q5NF69|Q5NF69_FRATT Malonyl CoA-acyl carrier protein transacylase OS=Francisella tularensis subsp. tularensis (strain SCHU S4 / Schu 4) GN=fabD PE=3 SV=1	malonyl coA-acyl carrier protein transacylase	4e-97	Malonyl CoA-acyl carrier protein transacylase OS=Haemophilus influenzae (strain ATCC 51907 / DSM 11121 / KW20 / Rd) GN=fabD PE=3 SV=1	P43712
FTT_0712c	CAG45345.1	Q5NGW5	UPI000049C370	tr|Q5NGW5|Q5NGW5_FRATT Serine transporter OS=Francisella tularensis subsp. tularensis (strain SCHU S4 / Schu 4) GN=sdaC1 PE=4 SV=1	serine transporter	6e-21	Serine transporter OS=Escherichia coli O157:H7 GN=dlsT PE=1 SV=1	Q8XAF5
FTT_0473	CAG45106.1	Q5NHI1	UPI000049C2C8	tr|Q5NHI1|Q5NHI1_FRATT Acetyl-CoA carboxylase, biotin carboxylase subunit OS=Francisella tularensis subsp. tularensis (strain SCHU S4 / Schu 4) GN=accC PE=4 SV=1	Acetyl-CoA carboxylase, biotin carboxylase subunit	0	Biotin carboxylase OS=Haemophilus influenzae (strain ATCC 51907 / DSM 11121 / KW20 / Rd) GN=accC PE=1 SV=1	P43873
FTT_0709	CAG45342.1	Q5NGW8	UPI000049C36D	sp|Q5NGW8|ENO_FRATT Enolase OS=Francisella tularensis subsp. tularensis (strain SCHU S4 / Schu 4) GN=eno PE=3 SV=1	Enolase (2-phosphoglycerate dehydratase)	0	Enolase OS=Clostridium perfringens (strain SM101 / Type A) GN=eno PE=3 SV=1	Q0STE0
FTT_1094c	CAG45727.1	Q5NFW9	UPI000049C469	tr|Q5NFW9|Q5NFW9_FRATT Cytosol aminopeptidase family protein OS=Francisella tularensis subsp. tularensis (strain SCHU S4 / Schu 4) GN=FTT_1094c PE=3 SV=1	cytosol aminopeptidase family protein	7e-64	Probable cytosol aminopeptidase OS=Pelobacter carbinolicus (strain DSM 2380 / NBRC 103641 / GraBd1) GN=pepA PE=3 SV=1	Q3A831
FTT_1557c	CAG46190.1	Q5NER1	UPI000049C585	tr|Q5NER1|Q5NER1_FRATT Two-component response regulator OS=Francisella tularensis subsp. tularensis (strain SCHU S4 / Schu 4) GN=FTT_1557c PE=4 SV=1	Two-component response regulator	3e-54	Transcriptional regulatory protein BasR OS=Salmonella typhimurium (strain LT2 / SGSC1412 / ATCC 700720) GN=basR PE=1 SV=1	P36556
FTT_1460c	CAG46093.1	Q5NEZ5	UPI000034E32B	tr|Q5NEZ5|Q5NEZ5_FRATT Nucleotide sugar dehydrogenase family protein OS=Francisella tularensis subsp. tularensis (strain SCHU S4 / Schu 4) GN=wbtE PE=3 SV=1	UDP-glucose\GDP-mannose dehydrogenase	5e-46	NDP-N-acetyl-D-galactosaminuronic acid dehydrogenase OS=Ralstonia solanacearum (strain GMI1000) GN=epsD PE=3 SV=1	P58591
FTT_0804	CAG45437.1	Q5NGN1	UPI000049C3AF	tr|Q5NGN1|Q5NGN1_FRATT Major facilitator superfamily (MFS) transport protein OS=Francisella tularensis subsp. tularensis (strain SCHU S4 / Schu 4) GN=FTT_0804 PE=4 SV=1	major facilitator superfamily (MFS) transport protein	3e-61	Osmoprotectant uptake system A OS=Dickeya dadantii (strain 3937) GN=ousA PE=3 SV=2	Q47421
FTT_0105c	CAG44738.1	Q5NIG7	UPI000049C1D0	tr|Q5NIG7|Q5NIG7_FRATT AcrB/AcrD/AcrF family protein OS=Francisella tularensis subsp. tularensis (strain SCHU S4 / Schu 4) GN=FTT_0105c PE=3 SV=1	Transporter AcrB\AcrD\AcrF family	4e-154	Efflux pump membrane transporter BepE OS=Brucella suis biovar 1 (strain 1330) GN=bepE PE=1 SV=1	Q8G2M6
FTT_1556c	CAG46189.1	Q5NER2	UPI000049C584	tr|Q5NER2|Q5NER2_FRATT Signal peptidase I OS=Francisella tularensis subsp. tularensis (strain SCHU S4 / Schu 4) GN=lepB PE=3 SV=1	signal peptidase I	4e-59	Signal peptidase I OS=Pseudomonas aeruginosa (strain ATCC 15692 / DSM 22644 / CIP 104116 / JCM 14847 / LMG 12228 / 1C / PRS 101 / PAO1) GN=lepB PE=3 SV=1	Q9I5G7
FTT_0061	CAG44694.1	Q5NIK6	UPI000049C1B3	sp|Q5NIK6|ATPD_FRATT ATP synthase subunit delta OS=Francisella tularensis subsp. tularensis (strain SCHU S4 / Schu 4) GN=atpH PE=3 SV=1	ATP synthase delta chain	2e-35	ATP synthase subunit delta OS=Acinetobacter baylyi (strain ATCC 33305 / BD413 / ADP1) GN=atpH PE=3 SV=1	Q6FFK3
FTT_0198	CAG44831.1	Q5NI83	UPI000049C213	tr|Q5NI83|Q5NI83_FRATT Outer membrane lipoprotein OS=Francisella tularensis subsp. tularensis (strain SCHU S4 / Schu 4) GN=blc PE=4 SV=1	outer membrane lipoprotein	2e-54	Outer membrane lipoprotein Blc OS=Vibrio cholerae serotype O1 (strain ATCC 39315 / El Tor Inaba N16961) GN=blc PE=3 SV=2	Q08790
FTT_0165c	CAG44798.1	Q5NIB1	UPI000049C1FD	sp|Q5NIB1|BAMB_FRATT Outer membrane protein assembly factor BamB OS=Francisella tularensis subsp. tularensis (strain SCHU S4 / Schu 4) GN=bamB PE=3 SV=1	Outer membrane protein assembly factor BamB	2e-50	Outer membrane protein assembly factor BamB OS=Kangiella koreensis (strain DSM 16069 / KCTC 12182 / SW-125) GN=bamB PE=3 SV=1	C7R5S3
FTT_0116	CAG44749.1	Q5NIF6	UPI000049C1DA	tr|Q5NIF6|Q5NIF6_FRATT Nucleoside permease NUP family protein OS=Francisella tularensis subsp. tularensis (strain SCHU S4 / Schu 4) GN=nupC1 PE=4 SV=1	nucleoside permease NUP family protein	4e-137	Nucleoside permease NupC OS=Escherichia coli (strain K12) GN=nupC PE=1 SV=1	P0AFF2
FTT_1631c	CAG46264.1	Q5NEJ8	UPI000049C5B6	tr|Q5NEJ8|Q5NEJ8_FRATT Fructose-1,6-bisphosphatase OS=Francisella tularensis subsp. tularensis (strain SCHU S4 / Schu 4) GN=gplX PE=3 SV=1	Fructose-1,6-bisphosphatase	3e-104	Fructose-1,6-bisphosphatase class 2 OS=Bacillus subtilis (strain 168) GN=glpX PE=1 SV=1	Q03224
FTT_1310c	CAG45943.1	Q5NFC9	UPI000049C4F3	tr|Q5NFC9|Q5NFC9_FRATT ATP-dependent zinc metalloprotease FtsH OS=Francisella tularensis subsp. tularensis (strain SCHU S4 / Schu 4) GN=hflB PE=3 SV=1	ATP-dependent metalloprotease	0	ATP-dependent zinc metalloprotease FtsH OS=Escherichia coli O157:H7 GN=ftsH PE=3 SV=1	Q8X9L0
FTT_0071c	CAG44704.1	Q5NIJ6	UPI000049C1BB	tr|Q5NIJ6|Q5NIJ6_FRATT Citrate synthase OS=Francisella tularensis subsp. tularensis (strain SCHU S4 / Schu 4) GN=gltA PE=1 SV=1	citrate synthase	3e-163	Citrate synthase OS=Pseudomonas aeruginosa (strain ATCC 15692 / DSM 22644 / CIP 104116 / JCM 14847 / LMG 12228 / 1C / PRS 101 / PAO1) GN=gltA PE=3 SV=2	P14165
FTT_0818	CAG45451.1	Q5NGL7	UPI000049C3B9	tr|Q5NGL7|Q5NGL7_FRATT Translation initiation factor IF-3 OS=Francisella tularensis subsp. tularensis (strain SCHU S4 / Schu 4) GN=infC PE=3 SV=1	translation initiation factor IF-3	1e-74	Translation initiation factor IF-3 OS=Pseudomonas entomophila (strain L48) GN=infC PE=3 SV=1	Q1IC14
FTT_0075	CAG44708.1	Q5NIJ2	UPI0000450196	tr|Q5NIJ2|Q5NIJ2_FRATT Succinate dehydrogenase iron-sulfur subunit OS=Francisella tularensis subsp. tularensis (strain SCHU S4 / Schu 4) GN=sdhB PE=3 SV=1	succinate dehydrogenase iron-sulfur protein	6e-47	Fumarate reductase iron-sulfur subunit OS=Mycobacterium tuberculosis (strain CDC 1551 / Oshkosh) GN=frdB PE=3 SV=1	P9WN88
FTT_0063	CAG44696.1	Q5NIK4	UPI000045018B	sp|Q5NIK4|ATPG_FRATT ATP synthase gamma chain OS=Francisella tularensis subsp. tularensis (strain SCHU S4 / Schu 4) GN=atpG PE=3 SV=1	ATP synthase gamma chain	9e-104	ATP synthase gamma chain OS=Pseudomonas stutzeri (strain A1501) GN=atpG PE=3 SV=1	A4VS63
FTT_0715	CAG45348.1	Q5NGW2	UPI00003FC8E6	tr|Q5NGW2|Q5NGW2_FRATT Chitinase family 18 protein OS=Francisella tularensis subsp. tularensis (strain SCHU S4 / Schu 4) GN=FTT_0715 PE=4 SV=1	chitinase family 18 protein	2e-19	Chitinase ChiA OS=Flavobacterium johnsoniae (strain ATCC 17061 / DSM 2064 / UW101) GN=chiA PE=1 SV=1	A5FB63
FTT_0720c	CAG45353.1	Q5NGV8	UPI000049C375	tr|Q5NGV8|Q5NGV8_FRATT Deoxyguanosinetriphosphate triphosphohydrolase OS=Francisella tularensis subsp. tularensis (strain SCHU S4 / Schu 4) GN=dgt PE=4 SV=1	deoxyguanosinetriphosphate triphosphohydrolase	2e-111	Deoxyguanosinetriphosphate triphosphohydrolase-like protein 2 OS=Rhizobium loti (strain MAFF303099) GN=mlr6429 PE=3 SV=1	Q989G8
FTT_1028c	CAG45661.1	Q5NG29	UPI000045020B	tr|Q5NG29|Q5NG29_FRATT Inorganic pyrophosphatase OS=Francisella tularensis subsp. tularensis (strain SCHU S4 / Schu 4) GN=ppa PE=3 SV=1	inorganic pyrophosphatase	7e-76	Inorganic pyrophosphatase OS=Escherichia coli (strain K12) GN=ppa PE=1 SV=2	P0A7A9
FTT_0149c	CAG44782.1	Q5NIC7	UPI000049C1F0	sp|Q5NIC7|METK_FRATT S-adenosylmethionine synthase OS=Francisella tularensis subsp. tularensis (strain SCHU S4 / Schu 4) GN=metK PE=3 SV=1	S-adenosylmethionine synthetase	0	S-adenosylmethionine synthase OS=Teredinibacter turnerae (strain ATCC 39867 / T7901) GN=metK PE=3 SV=1	C5BTQ4
FTT_0688c	CAG45321.1	Q5NGY8	UPI000045008B	tr|Q5NGY8|Q5NGY8_FRATT ATP-dependent protease subunit HslV OS=Francisella tularensis subsp. tularensis (strain SCHU S4 / Schu 4) GN=hslV PE=3 SV=1	ATP-dependent protease, proteasome-related peptidase subunit	7e-75	ATP-dependent protease subunit HslV OS=Methylococcus capsulatus (strain ATCC 33009 / NCIMB 11132 / Bath) GN=hslV PE=3 SV=1	Q606K2
FTT_0714c	CAG45347.1	Q5NGW3	UPI000049C372	tr|Q5NGW3|Q5NGW3_FRATT 2-amino-3-ketobutyrate coenzyme A ligase OS=Francisella tularensis subsp. tularensis (strain SCHU S4 / Schu 4) GN=kbl PE=3 SV=1	2-amino-3-ketobutyrate coenzyme A ligase	0	2-amino-3-ketobutyrate coenzyme A ligase OS=Shigella flexneri GN=kbl PE=3 SV=1	P0AB79
FTT_1636	CAG46269.1	Q5NEJ3	UPI00003FC90D	sp|Q5NEJ3|LOLA_FRATT Outer-membrane lipoprotein carrier protein OS=Francisella tularensis subsp. tularensis (strain SCHU S4 / Schu 4) GN=lolA PE=3 SV=1	Outer-membrane lipoprotein carrier protein	7e-31	Outer-membrane lipoprotein carrier protein OS=Pseudomonas aeruginosa (strain ATCC 15692 / DSM 22644 / CIP 104116 / JCM 14847 / LMG 12228 / 1C / PRS 101 / PAO1) GN=lolA PE=1 SV=1	Q9I0M4
FTT_1130c	CAG45763.1	Q5NFT9	UPI000049C483	tr|Q5NFT9|Q5NFT9_FRATT Cyanophycin synthetase OS=Francisella tularensis subsp. tularensis (strain SCHU S4 / Schu 4) GN=cphA PE=4 SV=1	cyanophycin synthetase	0	Cyanophycin synthetase OS=Anabaena variabilis (strain ATCC 29413 / PCC 7937) GN=cphA PE=1 SV=1	O86109
FTT_0934c	CAG45567.1	Q5NGB5	UPI000049C3F8	sp|Q5NGB5|BIOD_FRATT ATP-dependent dethiobiotin synthetase BioD OS=Francisella tularensis subsp. tularensis (strain SCHU S4 / Schu 4) GN=bioD PE=1 SV=1	ATP-dependent dethiobiotin synthetase BioD	6e-38	ATP-dependent dethiobiotin synthetase BioD OS=Legionella pneumophila subsp. pneumophila (strain Philadelphia 1 / ATCC 33152 / DSM 7513) GN=bioD PE=3 SV=1	Q5ZVG5
FTT_1291	CAG45924.1	Q5NFE6	UPI000049C4E8	tr|Q5NFE6|Q5NFE6_FRATT Major facilitator superfamily (MFS) transport protein OS=Francisella tularensis subsp. tularensis (strain SCHU S4 / Schu 4) GN=FTT_1291 PE=4 SV=1	major facilitator superfamily (MFS) transport protein	7e-63	Probable L-galactonate transporter OS=Escherichia coli (strain K12) GN=lgoT PE=1 SV=2	P39398
FTT_0955c	CAG45588.1	Q5NG97	UPI00004500D6	tr|Q5NG97|Q5NG97_FRATT Glutathione-disulfide reductase OS=Francisella tularensis subsp. tularensis (strain SCHU S4 / Schu 4) GN=gor PE=3 SV=1	Pyruvate\2-oxoglutarate dehydrogenase complex,dihydrolipoamide dehydrogenase component	7e-143	Glutathione reductase OS=Haemophilus influenzae (strain ATCC 51907 / DSM 11121 / KW20 / Rd) GN=gor PE=3 SV=1	P43783
FTT_0106c	CAG44739.1	Q5NIG6	UPI0000450238	tr|Q5NIG6|Q5NIG6_FRATT Efflux protein, RND family, MFP subunit OS=Francisella tularensis subsp. tularensis (strain SCHU S4 / Schu 4) GN=FTT_0106c PE=3 SV=1	Efflux protein, RND family, MFP subunit	3e-22	Multidrug resistance protein MexA OS=Pseudomonas aeruginosa (strain ATCC 15692 / DSM 22644 / CIP 104116 / JCM 14847 / LMG 12228 / 1C / PRS 101 / PAO1) GN=mexA PE=1 SV=1	P52477
FTT_0669	CAG45302.1	Q5NH06	UPI0000450072	tr|Q5NH06|Q5NH06_FRATT Sodium/hydrogen exchanger family protein OS=Francisella tularensis subsp. tularensis (strain SCHU S4 / Schu 4) GN=FTT_0669 PE=4 SV=1	Sodium\hydrogen exchanger family protein	1e-58	Iron transporter MagA OS=Magnetospirillum magneticum (strain AMB-1 / ATCC 700264) GN=magA PE=1 SV=1	Q2W031
FTT_0414	CAG45047.1	Q5NHN3	UPI000049C29F	tr|Q5NHN3|Q5NHN3_FRATT Phosphoglucomutase OS=Francisella tularensis subsp. tularensis (strain SCHU S4 / Schu 4) GN=pgm PE=3 SV=1	Phosphoglucomutase	7e-15	Phosphoglucosamine mutase OS=Deinococcus geothermalis (strain DSM 11300) GN=glmM PE=3 SV=1	Q1IXS5
FTT_1769c	CAG46402.1	Q5NE82	UPI000049C600	tr|Q5NE82|Q5NE82_FRATT Chaperone protein ClpB OS=Francisella tularensis subsp. tularensis (strain SCHU S4 / Schu 4) GN=clpB PE=3 SV=1	Chaperone protein ClpB	0	Chaperone protein ClpB OS=Nitrosomonas europaea (strain ATCC 19718 / CIP 103999 / KCTC 2705 / NBRC 14298) GN=clpB PE=3 SV=1	Q82SD8
FTT_0802	CAG45435.1	Q5NGN3	UPI000049C3AD	tr|Q5NGN3|Q5NGN3_FRATT Cyanophycinase OS=Francisella tularensis subsp. tularensis (strain SCHU S4 / Schu 4) GN=cphB PE=3 SV=1	Cyanophycinase	4e-63	Cyanophycinase OS=Thermosynechococcus elongatus (strain BP-1) GN=cphB PE=3 SV=1	P0C8P3
FTT_0042	CAG44675.1	Q5NIM4	UPI000049C1A5	tr|Q5NIM4|Q5NIM4_FRATT NADH dehydrogenase I, L subunit OS=Francisella tularensis subsp. tularensis (strain SCHU S4 / Schu 4) GN=nuoL PE=4 SV=1	NADH dehydrogenase I, L subunit	0	NADH-quinone oxidoreductase subunit L OS=Neisseria meningitidis serogroup B (strain MC58) GN=nuoL PE=3 SV=1	Q9K1B0
FTT_1633c	CAG46266.1	Q5NEJ6	UPI000049C5B8	tr|Q5NEJ6|Q5NEJ6_FRATT Amino acid permease family protein OS=Francisella tularensis subsp. tularensis (strain SCHU S4 / Schu 4) GN=FTT_1633c PE=4 SV=1	amino acid transporter	5e-166	Lysine-specific permease OS=Escherichia coli (strain K12) GN=lysP PE=1 SV=5	P25737
FTT_1165c	CAG45798.1	Q5NFR1	UPI000049C498	tr|Q5NFR1|Q5NFR1_FRATT Aminotransferase OS=Francisella tularensis subsp. tularensis (strain SCHU S4 / Schu 4) GN=aspC2 PE=3 SV=1	aspartate aminotransferase	9e-105	Aspartate aminotransferase OS=Rickettsia felis (strain ATCC VR-1525 / URRWXCal2) GN=aatA PE=3 SV=1	Q4UND3
FTT_0196c	CAG44829.1	Q5NI85	UPI000049C211	tr|Q5NI85|Q5NI85_FRATT Glutamine synthetase OS=Francisella tularensis subsp. tularensis (strain SCHU S4 / Schu 4) GN=glnA PE=3 SV=1	glutamine synthetase	9e-105	Glutamine synthetase 2 OS=Bradyrhizobium diazoefficiens (strain JCM 10833 / IAM 13628 / NBRC 14792 / USDA 110) GN=glnII PE=3 SV=2	P04772
FTT_0756	CAG45389.1	Q5NGS5	UPI000049C38D	tr|Q5NGS5|Q5NGS5_FRATT Cation diffusion facilitator transporter family protein OS=Francisella tularensis subsp. tularensis (strain SCHU S4 / Schu 4) GN=FTT_0756 PE=3 SV=1	Cation-efflux family protein	3e-22	Cation-efflux pump FieF OS=Yersinia enterocolitica serotype O:8 / biotype 1B (strain NCTC 13174 / 8081) GN=fieF PE=3 SV=1	A1JHZ2
FTT_1168c	CAG45801.1	Q5NFQ8	UPI000049C499	tr|Q5NFQ8|Q5NFQ8_FRATT N-acetylglucosamine-6-phosphate deacetylase OS=Francisella tularensis subsp. tularensis (strain SCHU S4 / Schu 4) GN=nagA PE=3 SV=1	N-acetylglucosamine-6-phosphate deacetylase	8e-31	N-acetylgalactosamine-6-phosphate deacetylase OS=Shewanella sp. (strain ANA-3) GN=agaAII PE=1 SV=1	A0KYQ5
FTT_0624	CAG45257.1	Q5NH47	UPI000049C32F	sp|Q5NH47|CLPP_FRATT ATP-dependent Clp protease proteolytic subunit OS=Francisella tularensis subsp. tularensis (strain SCHU S4 / Schu 4) GN=clpP PE=1 SV=1	ATP-dependent Clp protease subunit P	7e-106	ATP-dependent Clp protease proteolytic subunit OS=Burkholderia thailandensis (strain ATCC 700388 / DSM 13276 / CIP 106301 / E264) GN=clpP PE=3 SV=1	Q2SWQ6
FTT_0318	CAG44951.1	Q5NHX5	UPI000049C260	tr|Q5NHX5|Q5NHX5_FRATT Phosphatidate cytidylyltransferase OS=Francisella tularensis subsp. tularensis (strain SCHU S4 / Schu 4) GN=cdsA PE=3 SV=1	phosphatidate cytidylyltransferase	3e-39	Phosphatidate cytidylyltransferase OS=Pseudomonas aeruginosa (strain ATCC 15692 / DSM 22644 / CIP 104116 / JCM 14847 / LMG 12228 / 1C / PRS 101 / PAO1) GN=cdsA PE=3 SV=2	Q59640
FTT_0726c	CAG45359.1	Q5NGV3	UPI000049C378	tr|Q5NGV3|Q5NGV3_FRATT Glycerophosphoryl diester phosphodiesterase family protein OS=Francisella tularensis subsp. tularensis (strain SCHU S4 / Schu 4) GN=FTT_0726c PE=4 SV=1	glycerophosphoryl diester phosphodiesterase family protein	5e-17	Glycerophosphoryl diester phosphodiesterase OS=Bacillus subtilis (strain 168) GN=glpQ PE=3 SV=1	P37965
FTT_0360	CAG44993.1	Q5NHT5	UPI000049C279	tr|Q5NHT5|Q5NHT5_FRATT Short chain dehydrogenase family protein OS=Francisella tularensis subsp. tularensis (strain SCHU S4 / Schu 4) GN=FTT_0360 PE=3 SV=1	Short-chain dehydrogenase\reductase	5e-17	D-beta-hydroxybutyrate dehydrogenase OS=Rhizobium meliloti (strain 1021) GN=bdhA PE=1 SV=1	O86034
FTT_1244c	CAG45877.1	Q5NFJ0	UPI000049C4C7	tr|Q5NFJ0|Q5NFJ0_FRATT Outer membrane protein assembly factor BamD OS=Francisella tularensis subsp. tularensis (strain SCHU S4 / Schu 4) GN=yfiO PE=3 SV=1	Outer membrane protein assembly factor BamD	2e-42	Outer membrane protein assembly factor BamD OS=Pseudomonas aeruginosa (strain ATCC 15692 / DSM 22644 / CIP 104116 / JCM 14847 / LMG 12228 / 1C / PRS 101 / PAO1) GN=bamD PE=3 SV=2	P33641
FTT_1109	CAG45742.1	Q5NFV9	UPI00004502F8	tr|Q5NFV9|Q5NFV9_FRATT Choloylglycine hydrolase family protein OS=Francisella tularensis subsp. tularensis (strain SCHU S4 / Schu 4) GN=FTT_1109 PE=4 SV=1	choloylglycine hydrolase family protein	3e-25	Choloylglycine hydrolase OS=Clostridium perfringens (strain 13 / Type A) GN=cbh PE=1 SV=3	P54965
FTT_0803	CAG45436.1	Q5NGN2	UPI000049C3AE	tr|Q5NGN2|Q5NGN2_FRATT Asparaginase OS=Francisella tularensis subsp. tularensis (strain SCHU S4 / Schu 4) GN=ans PE=4 SV=1	Asparaginase	5e-67	Isoaspartyl peptidase/L-asparaginase OS=Synechocystis sp. (strain PCC 6803 / Kazusa) GN=sll0422 PE=1 SV=1	P74383
FTT_0361c	CAG44994.1	Q5NHT4	UPI000049C27A	tr|Q5NHT4|Q5NHT4_FRATT Amino acid permease family protein OS=Francisella tularensis subsp. tularensis (strain SCHU S4 / Schu 4) GN=FTT_0361c PE=4 SV=1	amino acid transporter	2e-24	Probable glutamate/gamma-aminobutyrate antiporter OS=Escherichia coli O157:H7 GN=gadC PE=3 SV=1	P58229
FTT_0687c	CAG45320.1	Q5NGY9	UPI000049C35C	sp|Q5NGY9|HSLU_FRATT ATP-dependent protease ATPase subunit HslU OS=Francisella tularensis subsp. tularensis (strain SCHU S4 / Schu 4) GN=hslU PE=3 SV=1	ATP-dependent protease, ATP-binding subunit	0	ATP-dependent protease ATPase subunit HslU OS=Marinobacter hydrocarbonoclasticus (strain ATCC 700491 / DSM 11845 / VT8) GN=hslU PE=3 SV=1	A1TYU5
FTT_0884c	CAG45517.1	Q5NGG1	UPI000049C3D7	tr|Q5NGG1|Q5NGG1_FRATT Aminotransferase OS=Francisella tularensis subsp. tularensis (strain SCHU S4 / Schu 4) GN=aspC1 PE=3 SV=1	aspartate transaminase	3e-47	Aspartate aminotransferase OS=Thermus thermophilus (strain HB8 / ATCC 27634 / DSM 579) GN=aspC PE=1 SV=1	Q56232
FTT_0164c	CAG44797.1	Q5NIB2	UPI000049C1FC	tr|Q5NIB2|Q5NIB2_FRATT Drug resistance transporter, Bcr/CflA subfamily protein OS=Francisella tularensis subsp. tularensis (strain SCHU S4 / Schu 4) GN=FTT_0164c PE=4 SV=1	Drug resistance transporter, Bcr/CflA subfamily protein	2e-32	Bicyclomycin resistance protein OS=Escherichia coli (strain K12) GN=bcr PE=1 SV=4	P28246
FTT_0372c	CAG45005.1	Q5NHS3	UPI000049C283	tr|Q5NHS3|Q5NHS3_FRATT Acetyl-coenzyme A carboxylase carboxyl transferase subunit beta OS=Francisella tularensis subsp. tularensis (strain SCHU S4 / Schu 4) GN=accD PE=3 SV=1	Acetyl-CoA carboxylase beta subunit	5e-129	Acetyl-coenzyme A carboxylase carboxyl transferase subunit beta OS=Proteus mirabilis (strain HI4320) GN=accD PE=3 SV=1	B4EZF5
FTT_0002	CAG44635.1	Q5NIQ7	UPI000049C18E	tr|Q5NIQ7|Q5NIQ7_FRATT DNA polymerase III subunit beta OS=Francisella tularensis subsp. tularensis (strain SCHU S4 / Schu 4) GN=dnaN PE=4 SV=1	DNA polymerase III, beta chain	9e-90	DNA polymerase III subunit beta OS=Pseudomonas putida (strain ATCC 47054 / DSM 6125 / NCIMB 11950 / KT2440) GN=dnaN PE=3 SV=1	P0A120
FTT_1271	CAG45904.1	Q5NFG5	UPI000049C4D9	tr|Q5NFG5|Q5NFG5_FRATT Membrane-bound lytic murein transglycosylase A OS=Francisella tularensis subsp. tularensis (strain SCHU S4 / Schu 4) GN=mltA PE=4 SV=1	Membrane-bound lytic murein transglycosylase A (MLT) family protein	5e-31	Membrane-bound lytic murein transglycosylase A OS=Escherichia coli O157:H7 GN=mltA PE=3 SV=1	P0A936
FTT_0269	CAG44902.1	Q5NI21	UPI000049C23F	tr|Q5NI21|Q5NI21_FRATT Bacterial transferase hexapeptide family protein OS=Francisella tularensis subsp. tularensis (strain SCHU S4 / Schu 4) GN=FTT_0269 PE=4 SV=1	carbonic anhydrase, family 3	7e-27	Phenylacetic acid degradation protein PaaY OS=Escherichia coli (strain K12) GN=paaY PE=3 SV=1	P77181
FTT_1005c	CAG45638.1	Q5NG51	UPI000049C42C	tr|Q5NG51|Q5NG51_FRATT Amino acid/peptide transporter family protein OS=Francisella tularensis subsp. tularensis (strain SCHU S4 / Schu 4) GN=yhiP PE=3 SV=1	Proton-dependent oligopeptide transporter (POT) family protein	3e-89	Dipeptide and tripeptide permease B OS=Aeromonas hydrophila subsp. hydrophila (strain ATCC 7966 / DSM 30187 / JCM 1027 / KCTC 2358 / NCIMB 9240) GN=dtpB PE=3 SV=1	A0KMY1
FTT_1569c	CAG46202.1	Q5NEQ1	UPI00004501C0	tr|Q5NEQ1|Q5NEQ1_FRATT Acyl-[acyl-carrier-protein]--UDP-N-acetylglucosamine O-acyltransferase OS=Francisella tularensis subsp. tularensis (strain SCHU S4 / Schu 4) GN=lpxA PE=3 SV=1	Acyl-(acyl-carrier-protein)--UDP-N-acetylglucosam ine O-acyltransferase	1e-75	Acyl-[acyl-carrier-protein]--UDP-N-acetylglucosamine O-acyltransferase OS=Janthinobacterium sp. (strain Marseille) GN=lpxA PE=3 SV=1	A6SZN9
FTT_1675	CAG46308.1	Q5NEG1	UPI000049C5D5	tr|Q5NEG1|Q5NEG1_FRATT Peptide deformylase OS=Francisella tularensis subsp. tularensis (strain SCHU S4 / Schu 4) GN=def PE=3 SV=1	peptide deformylase	6e-47	Peptide deformylase OS=Thermodesulfovibrio yellowstonii (strain ATCC 51303 / DSM 11347 / YP87) GN=def PE=3 SV=1	B5YIL7
FTT_0410	CAG45043.1	Q5NHN7	UPI000049C29B	tr|Q5NHN7|Q5NHN7_FRATT Glycine dehydrogenase (aminomethyl-transferring) OS=Francisella tularensis subsp. tularensis (strain SCHU S4 / Schu 4) GN=gcvP2 PE=3 SV=1	glycine cleavage system P protein, subunit 2	0	Probable glycine dehydrogenase (decarboxylating) subunit 2 OS=Nitrosospira multiformis (strain ATCC 25196 / NCIMB 11849 / C 71) GN=gcvPB PE=3 SV=1	Q2YCK3
FTT_0047	CAG44680.1	Q5NIM0	UPI000049C1A9	sp|Q5NIM0|DCUP_FRATT Uroporphyrinogen decarboxylase OS=Francisella tularensis subsp. tularensis (strain SCHU S4 / Schu 4) GN=hemE PE=3 SV=1	uroporphyrinogen decarboxylase	2e-122	Uroporphyrinogen decarboxylase OS=Psychromonas ingrahamii (strain 37) GN=hemE PE=3 SV=1	A1SZJ4
FTT_0980	CAG45613.1	Q5NG74	UPI000049C419	tr|Q5NG74|Q5NG74_FRATT Aminotransferase class I and II family protein OS=Francisella tularensis subsp. tularensis (strain SCHU S4 / Schu 4) GN=FTT_0980 PE=4 SV=1	Aminotransferase, class II	3e-29	2-amino-3-ketobutyrate coenzyme A ligase OS=Salmonella typhimurium (strain LT2 / SGSC1412 / ATCC 700720) GN=kbl PE=3 SV=2	P37419
FTT_1665	CAG46298.1	Q5NEH0	UPI000044FFAB	tr|Q5NEH0|Q5NEH0_FRATT Aspartate carbamoyltransferase OS=Francisella tularensis subsp. tularensis (strain SCHU S4 / Schu 4) GN=pyrB PE=3 SV=1	aspartate carbamoyltransferase	1e-28	Ornithine carbamoyltransferase OS=Anoxybacillus flavithermus (strain DSM 21510 / WK1) GN=argF PE=3 SV=1	B7GM02
FTT_1329	CAG45962.1	Q5NFB1	UPI00004501F8	sp|Q5NFB1|GPMI_FRATT 2,3-bisphosphoglycerate-independent phosphoglycerate mutase OS=Francisella tularensis subsp. tularensis (strain SCHU S4 / Schu 4) GN=gpmI PE=3 SV=1	2,3-bisphosphoglycerate-independent phosphoglycerate mutase	0	3-bisphosphoglycerate-independent phosphoglycerate mutase OS=Francisella tularensis subsp. tularensis (strain SCHU S4 / Schu 4) GN=gpmI PE=3 SV=1	Q5NFB1
FTT_1318c	CAG45951.1	Q5NFC1	UPI000049C4FA	tr|Q5NFC1|Q5NFC1_FRATT Probable cytosol aminopeptidase OS=Francisella tularensis subsp. tularensis (strain SCHU S4 / Schu 4) GN=pepA PE=1 SV=1	cytosol aminopeptidase	1e-114	Probable cytosol aminopeptidase OS=Pseudoalteromonas atlantica (strain T6c / ATCC BAA-1087) GN=pepA PE=3 SV=1	Q15PX4
FTT_0403	CAG45036.1	Q5NHP4	UPI000049C299	tr|Q5NHP4|Q5NHP4_FRATT Peptide deformylase OS=Francisella tularensis subsp. tularensis (strain SCHU S4 / Schu 4) GN=def1 PE=3 SV=1	peptide deformylase	1e-22	Peptide deformylase 2 OS=Ralstonia solanacearum (strain GMI1000) GN=def2 PE=3 SV=1	Q8XZJ6
FTT_1027c	CAG45660.1	Q5NG30	UPI000049C43D	tr|Q5NG30|Q5NG30_FRATT 3-deoxy-D-manno-octulosonate 8-phosphate phosphatase OS=Francisella tularensis subsp. tularensis (strain SCHU S4 / Schu 4) GN=yrbI PE=4 SV=1	3-deoxy-D-manno-octulosonate 8-phosphate phosphatase	2e-39	3-deoxy-D-manno-octulosonate 8-phosphate phosphatase KdsC OS=Escherichia coli O6:H1 (strain CFT073 / ATCC 700928 / UPEC) GN=kdsC PE=1 SV=1	P67653
FTT_1156c	CAG45789.1	Q5NFR9	UPI000049C492	tr|Q5NFR9|Q5NFR9_FRATT Type IV pilin multimeric outer membrane protein OS=Francisella tularensis subsp. tularensis (strain SCHU S4 / Schu 4) GN=pilQ PE=3 SV=1	Type IV pilin multimeric outer membrane protein	5e-62	Competence protein E OS=Haemophilus influenzae (strain ATCC 51907 / DSM 11121 / KW20 / Rd) GN=comE PE=3 SV=2	P31772
FTT_1373	CAG46006.1	Q5NF70	UPI000049C51E	tr|Q5NF70|Q5NF70_FRATT 3-oxoacyl-[acyl-carrier-protein] synthase 3 OS=Francisella tularensis subsp. tularensis (strain SCHU S4 / Schu 4) GN=fabH PE=3 SV=1	3-oxoacyl- synthase III	3e-121	3-oxoacyl-[acyl-carrier-protein] synthase 3 OS=Thioalkalivibrio sulfidiphilus (strain HL-EbGR7) GN=fabH PE=3 SV=1	B8GSX7
FTT_1022c	CAG45655.1	Q5NG35	UPI000049C43A	tr|Q5NG35|Q5NG35_FRATT Phosphorylase superfamily protein OS=Francisella tularensis subsp. tularensis (strain SCHU S4 / Schu 4) GN=FTT_1022c PE=4 SV=1	Phosphorylase superfamily protein	7e-47	S-methyl-5'-thioadenosine phosphorylase OS=Geobacter sulfurreducens (strain ATCC 51573 / DSM 12127 / PCA) GN=mtnP PE=3 SV=1	Q74E52
FTT_0871	CAG45504.1	Q5NGH1	UPI000049C3D3	sp|Q5NGH1|GPDA_FRATT Glycerol-3-phosphate dehydrogenase [NAD(P)+] OS=Francisella tularensis subsp. tularensis (strain SCHU S4 / Schu 4) GN=gpsA PE=3 SV=1	Glycerol-3-phosphate dehydrogenase	2e-93	Glycerol-3-phosphate dehydrogenase [NAD(P)+] OS=Bartonella tribocorum (strain CIP 105476 / IBS 506) GN=gpsA PE=3 SV=1	A9IM16
FTT_0303c	CAG44936.1	Q5NHZ0	UPI000049C255	tr|Q5NHZ0|Q5NHZ0_FRATT FMN-dependent dehydrogenase family protein OS=Francisella tularensis subsp. tularensis (strain SCHU S4 / Schu 4) GN=lldD1 PE=4 SV=1	L-lactate dehydrogenase	3e-105	L-lactate dehydrogenase OS=Pseudomonas syringae pv. syringae (strain B728a) GN=lldD PE=3 SV=1	Q4ZY06
FTT_1531	CAG46164.1	Q5NET1	UPI0000450040	tr|Q5NET1|Q5NET1_FRATT 3-ketoacyl-CoA thiolase OS=Francisella tularensis subsp. tularensis (strain SCHU S4 / Schu 4) GN=fadA PE=3 SV=1	3-ketoacyl-CoA thiolase	1e-126	3-ketoacyl-CoA thiolase OS=Bacillus subtilis (strain 168) GN=fadA PE=2 SV=1	O32177
FTT_0454	CAG45087.1	Q5NHK0	UPI000049C2B9	tr|Q5NHK0|Q5NHK0_FRATT Glycosyl transferase, group 2 family protein OS=Francisella tularensis subsp. tularensis (strain SCHU S4 / Schu 4) GN=yfdH PE=4 SV=1	glycosyl transferase, group 2 family protein	1e-69	Putative glycosyltransferase CsbB OS=Bacillus subtilis (strain 168) GN=csbB PE=2 SV=1	Q45539
FTT_1336	CAG45969.1	Q5NFA4	UPI000049C507	tr|Q5NFA4|Q5NFA4_FRATT ABC transporter, ATP-binding and membrane protein OS=Francisella tularensis subsp. tularensis (strain SCHU S4 / Schu 4) GN=cydC PE=4 SV=1	ABC transporter, ATP-binding and membrane protein	3e-123	ATP-binding/permease protein CydC OS=Escherichia coli (strain K12) GN=cydC PE=3 SV=2	P23886
FTT_0801c	CAG45434.1	Q5NGN4	UPI000049C3AC	tr|Q5NGN4|Q5NGN4_FRATT Carbohydrate/purine kinase pfkB family protein OS=Francisella tularensis subsp. tularensis (strain SCHU S4 / Schu 4) GN=FTT_0801c PE=4 SV=1	Carbohydrate\purine kinase pfkB family protein	2e-17	5-dehydro-2-deoxygluconokinase OS=Clostridium beijerinckii (strain ATCC 51743 / NCIMB 8052) GN=iolC PE=3 SV=1	A6M229
FTT_0409	CAG45042.1	Q5NHN8	UPI0000450169	sp|Q5NHN8|GCSPA_FRATT Probable glycine dehydrogenase (decarboxylating) subunit 1 OS=Francisella tularensis subsp. tularensis (strain SCHU S4 / Schu 4) GN=gcvPA PE=3 SV=1	glycine cleavage system P protein, subunit 1	0	Probable glycine dehydrogenase (decarboxylating) subunit 1 OS=Halorhodospira halophila (strain DSM 244 / SL1) GN=gcvPA PE=3 SV=1	A1WWA5
FTT_0036	CAG44669.1	Q5NIN0	UPI000049C1A1	tr|Q5NIN0|Q5NIN0_FRATT NADH dehydrogenase I, F subunit OS=Francisella tularensis subsp. tularensis (strain SCHU S4 / Schu 4) GN=nuoF PE=4 SV=1	NADH dehydrogenase I, F subunit	2e-148	NADH-quinone oxidoreductase subunit F OS=Rickettsia bellii (strain RML369-C) GN=nuoF PE=3 SV=1	Q1RHA0
FTT_0917	CAG45550.1	Q5NGC8	UPI000049C3EF	tr|Q5NGC8|Q5NGC8_FRATT Malic enzyme, NAD binding domain protein OS=Francisella tularensis subsp. tularensis (strain SCHU S4 / Schu 4) GN=maeA PE=3 SV=1	NAD-dependent malic enzyme	9e-162	Probable NAD-dependent malic enzyme 3 OS=Bacillus subtilis (strain 168) GN=malS PE=3 SV=1	O34389
FTT_1270c	CAG45903.1	Q5NFG6	UPI00004502C9	sp|Q5NFG6|GRPE_FRATT Protein GrpE OS=Francisella tularensis subsp. tularensis (strain SCHU S4 / Schu 4) GN=grpE PE=3 SV=1	Chaperone protein grpE (heat shock protein family 70 cofactor)	8e-51	Protein GrpE OS=Chromohalobacter salexigens (strain DSM 3043 / ATCC BAA-138 / NCIMB 13768) GN=grpE PE=3 SV=1	Q1QSW9
FTT_0837	CAG45470.1	Q5NGK0	UPI000049C3C1	tr|Q5NGK0|Q5NGK0_FRATT TolQ protein OS=Francisella tularensis subsp. tularensis (strain SCHU S4 / Schu 4) GN=tolQ PE=3 SV=1	TolQ protein	4e-25	Biopolymer transport protein ExbB OS=Salmonella typhimurium (strain LT2 / SGSC1412 / ATCC 700720) GN=exbB PE=3 SV=1	P0A1H7
FTT_0113	CAG44746.1	Q5NIF9	UPI000049C1D7	tr|Q5NIF9|Q5NIF9_FRATT Phosphopentomutase OS=Francisella tularensis subsp. tularensis (strain SCHU S4 / Schu 4) GN=deoB PE=3 SV=1	Phosphopentomutase	2e-152	Phosphopentomutase OS=Aeromonas salmonicida (strain A449) GN=deoB PE=3 SV=1	A4SRU2
FTT_0713c	CAG45346.1	Q5NGW4	UPI000049C371	sp|Q5NGW4|TDH_FRATT L-threonine 3-dehydrogenase OS=Francisella tularensis subsp. tularensis (strain SCHU S4 / Schu 4) GN=tdh PE=3 SV=1	L-threonine 3-dehydrogenase	3e-48	Sorbitol dehydrogenase OS=Bacillus halodurans (strain ATCC BAA-125 / DSM 18197 / FERM 7344 / JCM 9153 / C-125) GN=gutB PE=3 SV=1	Q9Z9U1
FTT_1382	CAG46015.1	Q5NF65	UPI000049C523	tr|Q5NF65|Q5NF65_FRATT Inositol monophosphatase family protein OS=Francisella tularensis subsp. tularensis (strain SCHU S4 / Schu 4) GN=suhB PE=4 SV=1	Inositol-1-monophosphatase	4e-34	Fructose-1,6-bisphosphatase/inositol-1-monophosphatase OS=Thermotoga maritima (strain ATCC 43589 / MSB8 / DSM 3109 / JCM 10099) GN=suhB PE=1 SV=1	O33832
FTT_0185	CAG44818.1	Q5NI96	UPI000049C209	sp|Q5NI96|DDL_FRATT D-alanine--D-alanine ligase OS=Francisella tularensis subsp. tularensis (strain SCHU S4 / Schu 4) GN=ddl PE=3 SV=1	D-alanine--D-alanine ligase B	3e-78	D-alanine--D-alanine ligase OS=Haemophilus somnus (strain 129Pt) GN=ddl PE=3 SV=1	Q0I1D1
FTT_1571c	CAG46204.1	Q5NEP9	UPI000049C58F	sp|Q5NEP9|LPXD2_FRATT UDP-3-O-acylglucosamine N-acyltransferase 2 OS=Francisella tularensis subsp. tularensis (strain SCHU S4 / Schu 4) GN=lpxD2 PE=3 SV=1	UDP-3-O- glucosamine N-acyltransferase	1e-102	UDP-3-O-acylglucosamine N-acyltransferase OS=Coxiella burnetii (strain Dugway 5J108-111) GN=lpxD PE=3 SV=1	A9KC34
FTT_1456c	CAG46089.1	Q5NEZ9	UPI000034E32F	tr|Q5NEZ9|Q5NEZ9_FRATT Asparagine synthase OS=Francisella tularensis subsp. tularensis (strain SCHU S4 / Schu 4) GN=wbtH PE=4 SV=1	asparagine synthase	2e-102	Asparagine synthetase [glutamine-hydrolyzing] 1 OS=Bacillus subtilis (strain 168) GN=asnB PE=1 SV=2	P54420
FTT_1498c	CAG46131.1	Q5NEV9	UPI0000450130	sp|Q5NEV9|ACCA_FRATT Acetyl-coenzyme A carboxylase carboxyl transferase subunit alpha OS=Francisella tularensis subsp. tularensis (strain SCHU S4 / Schu 4) GN=accA PE=3 SV=1	Acetyl-coenzyme A carboxylase carboxyl transferase subunit alpha	3e-137	Acetyl-coenzyme A carboxylase carboxyl transferase subunit alpha OS=Dechloromonas aromatica (strain RCB) GN=accA PE=3 SV=2	Q47HT1
FTT_1287	CAG45920.1	Q5NFF0	UPI00004502C3	tr|Q5NFF0|Q5NFF0_FRATT Cystathionine beta-synthase (Cystein synthase) OS=Francisella tularensis subsp. tularensis (strain SCHU S4 / Schu 4) GN=cbs PE=4 SV=1	cystathionine beta-synthase (cystein synthase)	3e-43	Cysteine synthase OS=Staphylococcus epidermidis (strain ATCC 35984 / RP62A) GN=cysK PE=3 SV=1	Q5HRP1
FTT_1335	CAG45968.1	Q5NFA5	UPI000049C506	tr|Q5NFA5|Q5NFA5_FRATT ABC transporter, ATP-binding and membrane protein OS=Francisella tularensis subsp. tularensis (strain SCHU S4 / Schu 4) GN=cydD PE=4 SV=1	ABC transporter, ATP-binding and membrane protein	2e-132	ATP-binding/permease protein CydD OS=Escherichia coli (strain K12) GN=cydD PE=1 SV=3	P29018
FTT_1019c	CAG45652.1	Q5NG38	UPI000049C437	sp|Q5NG38|GUAA_FRATT GMP synthase [glutamine-hydrolyzing] OS=Francisella tularensis subsp. tularensis (strain SCHU S4 / Schu 4) GN=guaA PE=3 SV=1	GMP synthase (glutamine-hydrolyzing)	0	GMP synthase [glutamine-hydrolyzing] OS=Methylococcus capsulatus (strain ATCC 33009 / NCIMB 11132 / Bath) GN=guaA PE=3 SV=1	Q60C21
FTT_1299	CAG45932.1	Q5NFD8	UPI00004500B8	tr|Q5NFD8|Q5NFD8_FRATT HIT domain protein OS=Francisella tularensis subsp. tularensis (strain SCHU S4 / Schu 4) GN=hitA PE=4 SV=1	histidine triad (HIT) family protein	3e-28	Purine nucleoside phosphoramidase OS=Haemophilus influenzae (strain ATCC 51907 / DSM 11121 / KW20 / Rd) GN=HI_0961 PE=1 SV=1	P44956
FTT_0183c	CAG44816.1	Q5NI98	UPI000049C207	tr|Q5NI98|Q5NI98_FRATT 30S ribosomal protein S1 OS=Francisella tularensis subsp. tularensis (strain SCHU S4 / Schu 4) GN=rpsA PE=4 SV=1	30S ribosomal protein S1	6e-72	4-hydroxy-3-methylbut-2-enyl diphosphate reductase OS=Fusobacterium nucleatum subsp. nucleatum (strain ATCC 25586 / CIP 101130 / JCM 8532 / LMG 13131) GN=ispH PE=3 SV=1	Q8RI52
FTT_1295c	CAG45928.1	Q5NFE2	UPI00004500BF	tr|Q5NFE2|Q5NFE2_FRATT Glucokinase OS=Francisella tularensis subsp. tularensis (strain SCHU S4 / Schu 4) GN=glk1 PE=3 SV=1	glucose kinase	2e-68	Glucokinase OS=Nostoc sp. (strain PCC 7120 / SAG 25.82 / UTEX 2576) GN=glk PE=3 SV=1	P58616
FTT_0650c	CAG45283.1	Q5NH24	UPI000049C340	tr|Q5NH24|Q5NH24_FRATT Glutaredoxin 2 OS=Francisella tularensis subsp. tularensis (strain SCHU S4 / Schu 4) GN=grxB PE=4 SV=1	Glutaredoxin 2	9e-30	Glutaredoxin-2 OS=Escherichia coli O6:H1 (strain CFT073 / ATCC 700928 / UPEC) GN=grxB PE=3 SV=1	P0AC60
FTT_0030c	CAG44663.1	Q5NIN6	UPI000049C19E	tr|Q5NIN6|Q5NIN6_FRATT Ferric uptake regulation protein OS=Francisella tularensis subsp. tularensis (strain SCHU S4 / Schu 4) GN=fur PE=3 SV=1	ferric uptake regulation protein	5e-43	Ferric uptake regulation protein OS=Neisseria meningitidis serogroup A / serotype 4A (strain Z2491) GN=fur PE=3 SV=1	P0A0S7
FTT_0535c	CAG45168.1	Q5NHC8	UPI00000C067E	tr|Q5NHC8|Q5NHC8_FRATT Malate dehydrogenase OS=Francisella tularensis subsp. tularensis (strain SCHU S4 / Schu 4) GN=mdh PE=3 SV=1	malate dehydrogenase	8e-150	Malate dehydrogenase OS=Sphingomonas wittichii (strain RW1 / DSM 6014 / JCM 10273) GN=mdh PE=3 SV=1	A5V5U9
FTT_0251	CAG44884.1	Q5NI39	UPI000049C233	tr|Q5NI39|Q5NI39_FRATT Branched-chain amino acid aminotransferase OS=Francisella tularensis subsp. tularensis (strain SCHU S4 / Schu 4) GN=ilvE PE=3 SV=1	Branched-chain amino acid aminotransferase protein (class IV)	7e-66	Branched-chain-amino-acid aminotransferase OS=Salmonella typhimurium (strain LT2 / SGSC1412 / ATCC 700720) GN=ilvE PE=1 SV=2	P0A1A5
FTT_0404	CAG45037.1	Q5NHP3	UPI0000450020	tr|Q5NHP3|Q5NHP3_FRATT Lipoprotein releasing system, subunit C,putative membrane protein OS=Francisella tularensis subsp. tularensis (strain SCHU S4 / Schu 4) GN=lolC PE=3 SV=1	lipoprotein releasing system, subunit C,putative membrane protein	2e-112	Lipoprotein-releasing system transmembrane protein LolC OS=Neisseria meningitidis serogroup A / serotype 4A (strain Z2491) GN=lolC PE=3 SV=1	P57061
FTT_0654	CAG45287.1	Q5NH20	UPI000049C344	tr|Q5NH20|Q5NH20_FRATT DJ-1/PfpI family protein OS=Francisella tularensis subsp. tularensis (strain SCHU S4 / Schu 4) GN=elbB PE=4 SV=1	DJ-1\PfpI family protein	4e-63	Glyoxalase ElbB OS=Shigella flexneri GN=elbB PE=3 SV=1	P0ABU6
FTT_1331	CAG45964.1	Q5NFA9	UPI000049C503	tr|Q5NFA9|Q5NFA9_FRATT Fructokinase OS=Francisella tularensis subsp. tularensis (strain SCHU S4 / Schu 4) GN=cscK PE=4 SV=1	Fructokinase	4e-19	Glucokinase OS=Bacillus halodurans (strain ATCC BAA-125 / DSM 18197 / FERM 7344 / JCM 9153 / C-125) GN=glcK PE=3 SV=1	Q9KCZ4
FTT_1257	CAG45890.1	Q5NFH7	UPI000049C4D2	tr|Q5NFH7|Q5NFH7_FRATT Efflux transporter, RND family, MFP subunit OS=Francisella tularensis subsp. tularensis (strain SCHU S4 / Schu 4) GN=emrA1 PE=4 SV=1	HlyD family secretion protein	3e-45	Multidrug export protein EmrA OS=Escherichia coli (strain K12) GN=emrA PE=1 SV=2	P27303
FTT_0120	CAG44753.1	Q5NIF2	UPI000049C1DE	tr|Q5NIF2|Q5NIF2_FRATT Signal recognition particle receptor FtsY OS=Francisella tularensis subsp. tularensis (strain SCHU S4 / Schu 4) GN=ftsY PE=3 SV=1	signal recognition particle receptor FtsY	2e-119	Signal recognition particle receptor FtsY OS=Escherichia coli (strain K12) GN=ftsY PE=1 SV=1	P10121
FTT_1484c	CAG46117.1	Q5NEX3	UPI000049C558	tr|Q5NEX3|Q5NEX3_FRATT Acetyltransferase component of pyruvate dehydrogenase complex OS=Francisella tularensis subsp. tularensis (strain SCHU S4 / Schu 4) GN=aceF PE=3 SV=1	pyruvate dehydrogenase, E2 component	0	Dihydrolipoyllysine-residue acetyltransferase component of pyruvate dehydrogenase complex OS=Escherichia coli (strain K12) GN=aceF PE=1 SV=3	P06959
FTT_0766	CAG45399.1	Q5NGR6	UPI000049C395	tr|Q5NGR6|Q5NGR6_FRATT Purine-nucleoside phosphorylase OS=Francisella tularensis subsp. tularensis (strain SCHU S4 / Schu 4) GN=deoD PE=3 SV=1	purine nucleoside phosphorylase	1e-65	Purine nucleoside phosphorylase DeoD-type OS=Clostridium beijerinckii (strain ATCC 51743 / NCIMB 8052) GN=deoD PE=3 SV=1	A6M0X2
FTT_0467	CAG45100.1	Q5NHI7	UPI000049C2C4	sp|Q5NHI7|LPTD_FRATT LPS-assembly protein LptD OS=Francisella tularensis subsp. tularensis (strain SCHU S4 / Schu 4) GN=lptD PE=3 SV=1	LPS-assembly protein LptD	1e-76	LPS-assembly protein LptD OS=Nitrosococcus oceani (strain ATCC 19707 / BCRC 17464 / NCIMB 11848 / C-107) GN=lptD PE=3 SV=1	Q3JAF0
FTT_0078	CAG44711.1	Q5NII9	UPI000049C1C1	sp|Q5NII9|APT_FRATT Adenine phosphoribosyltransferase OS=Francisella tularensis subsp. tularensis (strain SCHU S4 / Schu 4) GN=apt PE=3 SV=1	adenine phosphoribosyltransferase	3e-63	Adenine phosphoribosyltransferase OS=Microcystis aeruginosa (strain NIES-843) GN=apt PE=3 SV=1	B0JR14
FTT_1124	CAG45757.1	Q5NFU5	UPI0000EADFF6	sp|Q5NFU5|METN_FRATT Methionine import ATP-binding protein MetN OS=Francisella tularensis subsp. tularensis (strain SCHU S4 / Schu 4) GN=metN PE=3 SV=2	D-methionine transport protein, ABC transporter,ATP-binding subunit	8e-112	Methionine import ATP-binding protein MetN 3 OS=Pectobacterium atrosepticum (strain SCRI 1043 / ATCC BAA-672) GN=metN3 PE=3 SV=1	Q6D1C4
FTT_0489c	CAG45122.1	Q5NHG5	UPI000045029D	tr|Q5NHG5|Q5NHG5_FRATT Thioredoxin reductase OS=Francisella tularensis subsp. tularensis (strain SCHU S4 / Schu 4) GN=trxB PE=3 SV=1	thioredoxin reductase	2e-40	Alkyl hydroperoxide reductase subunit F OS=Staphylococcus aureus (strain N315) GN=ahpF PE=1 SV=1	P99118
FTT_1561	CAG46194.1	Q5NEQ8	UPI000044FFEB	tr|Q5NEQ8|Q5NEQ8_FRATT 3-Deoxy-D-manno-octulosonic-acid transferase OS=Francisella tularensis subsp. tularensis (strain SCHU S4 / Schu 4) GN=kdtA PE=4 SV=1	3-Deoxy-D-manno-octulosonic-acid transferase	1e-103	3-deoxy-D-manno-octulosonic acid transferase OS=Escherichia coli (strain K12) GN=waaA PE=1 SV=1	P0AC75
FTT_1485c	CAG46118.1	Q5NEX2	UPI000049C559	tr|Q5NEX2|Q5NEX2_FRATT Pyruvate dehydrogenase E1 component OS=Francisella tularensis subsp. tularensis (strain SCHU S4 / Schu 4) GN=aceE PE=4 SV=1	pyruvate dehydrogenase, E1 component	0	Pyruvate dehydrogenase E1 component OS=Pseudomonas aeruginosa (strain ATCC 15692 / DSM 22644 / CIP 104116 / JCM 14847 / LMG 12228 / 1C / PRS 101 / PAO1) GN=aceE PE=3 SV=2	Q59637
FTT_0033	CAG44666.1	Q5NIN3	UPI000049C19F	sp|Q5NIN3|NUOC_FRATT NADH-quinone oxidoreductase subunit C OS=Francisella tularensis subsp. tularensis (strain SCHU S4 / Schu 4) GN=nuoC PE=3 SV=1	NADH dehydrogenase I	4e-62	NADH-quinone oxidoreductase subunit C OS=Vesicomyosocius okutanii subsp. Calyptogena okutanii (strain HA) GN=nuoC PE=3 SV=1	A5CXF9
FTT_1044c	CAG45677.1	Q5NG15	UPI000049C447	tr|Q5NG15|Q5NG15_FRATT Octaprenyl-diphosphate synthase OS=Francisella tularensis subsp. tularensis (strain SCHU S4 / Schu 4) GN=ispB PE=3 SV=1	Octaprenyl-diphosphate synthase	7e-110	Octaprenyl-diphosphate synthase OS=Shigella flexneri GN=ispB PE=3 SV=1	P0AD58
FTT_0323	CAG44956.1	Q5NHX0	UPI000049C262	sp|Q5NHX0|EFG_FRATT Elongation factor G OS=Francisella tularensis subsp. tularensis (strain SCHU S4 / Schu 4) GN=fusA PE=3 SV=1	elongation factor G (EF-G)	0	Elongation factor G OS=Alcanivorax borkumensis (strain ATCC 700651 / DSM 11573 / NCIMB 13689 / SK2) GN=fusA PE=3 SV=1	Q0VSL8
FTT_1721c	CAG46354.1	Q5NEB9	UPI000049C5E8	tr|Q5NEB9|Q5NEB9_FRATT Amidophosphoribosyltransferase OS=Francisella tularensis subsp. tularensis (strain SCHU S4 / Schu 4) GN=purF PE=3 SV=1	Amidophosphoribosyltransferase	4e-18	Glutamine--fructose-6-phosphate aminotransferase [isomerizing] OS=Agrobacterium fabrum (strain C58 / ATCC 33970) GN=glmS PE=3 SV=3	Q8UEH1
FTT_1573c	CAG46206.1	Q5NEP7	UPI000049C590	tr|Q5NEP7|Q5NEP7_FRATT Outer membrane protein assembly factor BamA OS=Francisella tularensis subsp. tularensis (strain SCHU S4 / Schu 4) GN=bamA PE=3 SV=1	outer membrane protein assembly factor BamA	6e-123	Outer membrane protein assembly factor BamA OS=Edwardsiella ictaluri (strain 93-146) GN=bamA PE=3 SV=1	C5B7R5
FTT_0034	CAG44667.1	Q5NIN2	UPI000049C1A0	sp|Q5NIN2|NUOD_FRATT NADH-quinone oxidoreductase subunit D OS=Francisella tularensis subsp. tularensis (strain SCHU S4 / Schu 4) GN=nuoD PE=3 SV=1	NADH dehydrogenase I, D subunit	0	NADH-quinone oxidoreductase subunit D OS=Ruthia magnifica subsp. Calyptogena magnifica GN=nuoD PE=3 SV=1	A1AVR5
FTT_1315c	CAG45948.1	Q5NFC4	UPI000049C4F7	sp|Q5NFC4|G6PI_FRATT Glucose-6-phosphate isomerase OS=Francisella tularensis subsp. tularensis (strain SCHU S4 / Schu 4) GN=pgi PE=1 SV=1	Glucose-6-phosphate isomerase	0	Glucose-6-phosphate isomerase OS=Aliivibrio salmonicida (strain LFI1238) GN=pgi PE=3 SV=1	B6ELK8
FTT_1664	CAG46297.1	Q5NEH1	UPI000049C5CD	tr|Q5NEH1|Q5NEH1_FRATT Carbamoyl-phosphate synthase large chain OS=Francisella tularensis subsp. tularensis (strain SCHU S4 / Schu 4) GN=carB PE=3 SV=1	Carbamoyl-phosphate synthase large chain	0	Carbamoyl-phosphate synthase large chain OS=Agrobacterium fabrum (strain C58 / ATCC 33970) GN=carB PE=3 SV=2	Q8UDE9
FTT_0037	CAG44670.1	Q5NIM9	UPI000049C1A2	tr|Q5NIM9|Q5NIM9_FRATT NADH-quinone oxidoreductase OS=Francisella tularensis subsp. tularensis (strain SCHU S4 / Schu 4) GN=nuoG PE=3 SV=1	NADH dehydrogenase I, G subunit	6e-107	NADH-quinone oxidoreductase subunit G OS=Rickettsia typhi (strain ATCC VR-144 / Wilmington) GN=nuoG PE=3 SV=1	Q68VV2
FTT_0510	CAG45143.1	Q5NHE7	UPI000049C2E4	tr|Q5NHE7|Q5NHE7_FRATT DNA gyrase subunit B OS=Francisella tularensis subsp. tularensis (strain SCHU S4 / Schu 4) GN=gyrB PE=3 SV=1	DNA gyrase subunit B	0	DNA gyrase subunit B OS=Vibrio cholerae serotype O1 (strain ATCC 39315 / El Tor Inaba N16961) GN=gyrB PE=3 SV=1	Q9KVX3
FTT_1366c	CAG45999.1	Q5NF77	UPI0000450001	tr|Q5NF77|Q5NF77_FRATT Pyruvate kinase OS=Francisella tularensis subsp. tularensis (strain SCHU S4 / Schu 4) GN=pyk PE=3 SV=1	pyruvate kinase	4e-164	Pyruvate kinase II OS=Escherichia coli (strain K12) GN=pykA PE=1 SV=3	P21599
FTT_1635	CAG46268.1	Q5NEJ4	UPI000049C5BA	tr|Q5NEJ4|Q5NEJ4_FRATT Cell division protein OS=Francisella tularensis subsp. tularensis (strain SCHU S4 / Schu 4) GN=ftsK PE=3 SV=1	cell division protein	0	DNA translocase FtsK OS=Pseudomonas syringae pv. syringae (strain B728a) GN=ftsK PE=3 SV=1	Q9Z3U1
FTT_1222	CAG45855.1	Q5NFL2	UPI000049C4BA	tr|Q5NFL2|Q5NFL2_FRATT DedA family protein OS=Francisella tularensis subsp. tularensis (strain SCHU S4 / Schu 4) GN=dedA2 PE=4 SV=1	DedA family protein	2e-52	Protein DedA OS=Escherichia coli (strain K12) GN=dedA PE=1 SV=1	P0ABP6
FTT_0188	CAG44821.1	Q5NI93	UPI000012AD1C	tr|Q5NI93|Q5NI93_FRATT Cell division protein FtsZ OS=Francisella tularensis subsp. tularensis (strain SCHU S4 / Schu 4) GN=ftsZ PE=3 SV=1	cell division protein	2e-132	Cell division protein FtsZ OS=Escherichia coli O6:H1 (strain CFT073 / ATCC 700928 / UPEC) GN=ftsZ PE=3 SV=1	P0A9A7
FTT_1313c	CAG45946.1	Q5NFC6	UPI00004501DF	sp|Q5NFC6|GREA_FRATT Transcription elongation factor GreA OS=Francisella tularensis subsp. tularensis (strain SCHU S4 / Schu 4) GN=greA PE=3 SV=1	transcriptional elongation factor GreA	2e-70	Transcription elongation factor GreA OS=Thiomicrospira crunogena (strain XCL-2) GN=greA PE=3 SV=1	Q31H97
FTT_0892	CAG45525.1	Q5NGF3	UPI000049C3DD	sp|Q5NGF3|FOLD_FRATT Bifunctional protein FolD OS=Francisella tularensis subsp. tularensis (strain SCHU S4 / Schu 4) GN=folD PE=1 SV=1	methylenetetrahydrofolate dehydrogenase\methenyltetrahydrofolate cyclohydrolase putative bifunctional protein	3e-107	Bifunctional protein FolD OS=Sulfurihydrogenibium sp. (strain YO3AOP1) GN=folD PE=3 SV=1	B2V9R3
FTT_0827c	CAG45460.1	Q5NGK8	UPI0000450132	tr|Q5NGK8|Q5NGK8_FRATT Permease family protein OS=Francisella tularensis subsp. tularensis (strain SCHU S4 / Schu 4) GN=FTT_0827c PE=4 SV=1	Hypothetical protein yieG	2e-74	Adenine permease AdeP OS=Escherichia coli (strain K12) GN=adeP PE=1 SV=2	P31466
FTT_1100	CAG45733.1	Q5NFW4	UPI000049C46E	tr|Q5NFW4|Q5NFW4_FRATT Ribosomal silencing factor RsfS OS=Francisella tularensis subsp. tularensis (strain SCHU S4 / Schu 4) GN=rsfS PE=3 SV=1	Ribosomal silencing factor RsfS	2e-25	Ribosomal silencing factor RsfS OS=Pseudomonas aeruginosa (strain UCBPP-PA14) GN=rsfS PE=1 SV=1	Q02SH2
FTT_1126	CAG45759.1	Q5NFU3	UPI000049C47F	tr|Q5NFU3|Q5NFU3_FRATT Aromatic amino acid transporter of the HAAAP family OS=Francisella tularensis subsp. tularensis (strain SCHU S4 / Schu 4) GN=FTT_1126 PE=4 SV=1	aromatic amino acid transporter of the HAAAP family	1e-22	Tryptophan-specific transport protein OS=Haemophilus influenzae (strain ATCC 51907 / DSM 11121 / KW20 / Rd) GN=mtr PE=3 SV=1	P44614
FTT_0711	CAG45344.1	Q5NGW6	UPI000049C36F	tr|Q5NGW6|Q5NGW6_FRATT 2-C-methyl-D-erythritol 4-phosphate cytidylyltransferase OS=Francisella tularensis subsp. tularensis (strain SCHU S4 / Schu 4) GN=ispD PE=3 SV=1	2-C-methyl-D-erythritol 4-phosphate cytidylyltransferase	1e-57	2-C-methyl-D-erythritol 4-phosphate cytidylyltransferase OS=Vesicomyosocius okutanii subsp. Calyptogena okutanii (strain HA) GN=ispD PE=3 SV=1	A5CW51
FTT_1234	CAG45867.1	Q5NFK0	UPI00003FC8F3	tr|Q5NFK0|Q5NFK0_FRATT Choloylglycine hydrolase family protein OS=Francisella tularensis subsp. tularensis (strain SCHU S4 / Schu 4) GN=FTT_1234 PE=4 SV=1	choloylglycine hydrolase family protein	2e-40	Choloylglycine hydrolase OS=Clostridium perfringens (strain 13 / Type A) GN=cbh PE=1 SV=3	P54965
FTT_1246	CAG45879.1	Q5NFI8	UPI000049C4C8	tr|Q5NFI8|Q5NFI8_FRATT Uncharacterized protein OS=Francisella tularensis subsp. tularensis (strain SCHU S4 / Schu 4) GN=FTT_1246 PE=4 SV=1	conserved hypothetical protein	7e-18	Protein bax OS=Escherichia coli (strain K12) GN=bax PE=4 SV=3	P27297
FTT_0388	CAG45021.1	Q5NHQ9	UPI000049C28C	sp|Q5NHQ9|GLMS_FRATT Glutamine--fructose-6-phosphate aminotransferase [isomerizing] OS=Francisella tularensis subsp. tularensis (strain SCHU S4 / Schu 4) GN=glmS PE=1 SV=3	Glucosamine--fructose-6-phosphate aminotransferase	0	Glutamine--fructose-6-phosphate aminotransferase [isomerizing] OS=Pseudomonas putida (strain ATCC 47054 / DSM 6125 / NCIMB 11950 / KT2440) GN=glmS PE=3 SV=2	Q88BX8
FTT_1459c	CAG46092.1	Q5NEZ6	UPI000034E32C	tr|Q5NEZ6|Q5NEZ6_FRATT 3-beta hydroxysteroid dehydrogenase/isomerase family protein OS=Francisella tularensis subsp. tularensis (strain SCHU S4 / Schu 4) GN=wbtF PE=4 SV=1	NAD dependent epimerase	7e-53	UDP-glucose 4-epimerase OS=Mycobacterium smegmatis (strain ATCC 700084 / mc(2)155) GN=MSMEG_6142 PE=1 SV=2	A0R5C5
FTT_1526c	CAG46159.1	Q5NET6	UPI000049C572	tr|Q5NET6|Q5NET6_FRATT Isocitrate dehydrogenase OS=Francisella tularensis subsp. tularensis (strain SCHU S4 / Schu 4) GN=idh PE=4 SV=1	isocitrate dehydrogenase	0	Isocitrate dehydrogenase [NADP] OS=Corynebacterium efficiens (strain DSM 44549 / YS-314 / AJ 12310 / JCM 11189 / NBRC 100395) GN=icd PE=3 SV=1	Q8RQL9
FTT_0007	CAG44640.1	Q5NIQ4	UPI00004EACEB	sp|Q5NIQ4|SYDND_FRATT Aspartate--tRNA(Asp/Asn) ligase OS=Francisella tularensis subsp. tularensis (strain SCHU S4 / Schu 4) GN=aspS PE=3 SV=2	Aspartyl-tRNA synthetase	8e-21	Lysylphosphatidylglycerol biosynthesis bifunctional protein LysX OS=Mycobacterium abscessus (strain ATCC 19977 / DSM 44196 / CIP 104536 / JCM 13569 / NCTC 13031 / TMC 1543) GN=lysX PE=3 SV=1	B1MAX9
FTT_1451c	CAG46084.1	Q5NF04	UPI000034E334	tr|Q5NF04|Q5NF04_FRATT Glucose-1-phosphate thymidylyltransferase OS=Francisella tularensis subsp. tularensis (strain SCHU S4 / Schu 4) GN=wbtL PE=3 SV=1	Glucose-1-phosphate thymidylyltransferase	2e-15	UTP--glucose-1-phosphate uridylyltransferase OS=Mycoplasma genitalium (strain ATCC 33530 / G-37 / NCTC 10195) GN=galU PE=3 SV=1	P47691
FTT_1600c	CAG46233.1	Q5NEM6	UPI000049C59F	tr|Q5NEM6|Q5NEM6_FRATT Fumerate hydratase OS=Francisella tularensis subsp. tularensis (strain SCHU S4 / Schu 4) GN=fumA PE=4 SV=1	fumerate hydratase	2e-52	Fumarate hydratase class I anaerobic OS=Escherichia coli (strain K12) GN=fumB PE=1 SV=2	P14407
FTT_0080	CAG44713.1	Q5NII7	UPI0000450180	sp|Q5NII7|TPIS_FRATT Triosephosphate isomerase OS=Francisella tularensis subsp. tularensis (strain SCHU S4 / Schu 4) GN=tpiA PE=3 SV=1	triosephosphate isomerase	6e-34	L-erythrulose-4-phosphate epimerase OS=Mycobacterium smegmatis (strain ATCC 700084 / mc(2)155) GN=lerI PE=1 SV=1	A0R756
FTT_0132	CAG44765.1	Q5NIE3	UPI000049C1E4	tr|Q5NIE3|Q5NIE3_FRATT Anaerobic glycerol-3-phosphate dehydrogenase OS=Francisella tularensis subsp. tularensis (strain SCHU S4 / Schu 4) GN=glpA PE=4 SV=1	anaerobic glycerol-3-phosphate dehydrogenase	4e-69	Glycerol-3-phosphate dehydrogenase OS=Mycobacterium leprae (strain TN) GN=glpD PE=3 SV=1	P53435
FTT_1802c	CAG46435.1	Q5NE58	UPI000049C613	tr|Q5NE58|Q5NE58_FRATT Anthranilate synthase component 1 OS=Francisella tularensis subsp. tularensis (strain SCHU S4 / Schu 4) GN=trpE PE=3 SV=1	anthranilate synthase component I	1e-64	Aminodeoxychorismate synthase component 1 OS=Bacillus subtilis (strain 168) GN=pabB PE=1 SV=1	P28820
FTT_1616	CAG46249.1	Q5NEL1	UPI000049C5AA	sp|Q5NEL1|SYC_FRATT Cysteine--tRNA ligase OS=Francisella tularensis subsp. tularensis (strain SCHU S4 / Schu 4) GN=cysS PE=3 SV=1	Cysteinyl-tRNA synthetase	6e-75	L-cysteine:1D-myo-inositol 2-amino-2-deoxy-alpha-D-glucopyranoside ligase OS=Streptosporangium roseum (strain ATCC 12428 / DSM 43021 / JCM 3005 / NI 9100) GN=mshC PE=3 SV=1	D2AU10
FTT_0307	CAG44940.1	Q5NHY6	UPI0000450189	sp|Q5NHY6|SYE_FRATT Glutamate--tRNA ligase OS=Francisella tularensis subsp. tularensis (strain SCHU S4 / Schu 4) GN=gltX PE=3 SV=1	Glutamyl-tRNA synthetase	1e-64	Glutamyl-Q tRNA(Asp) synthetase OS=Symbiobacterium thermophilum (strain T / IAM 14863) GN=gluQ PE=3 SV=1	Q67KZ3
FTT_1530	CAG46163.1	Q5NET2	UPI000049C576	tr|Q5NET2|Q5NET2_FRATT Enoyl-CoA hydratase/isomerase family protein OS=Francisella tularensis subsp. tularensis (strain SCHU S4 / Schu 4) GN=acbP PE=4 SV=1	fusion product of 3-hydroxacyl-CoA dehydrogenase and acyl-CoA-binding protein	1e-139	Probable 3-hydroxyacyl-CoA dehydrogenase OS=Bacillus subtilis (strain 168) GN=fadN PE=2 SV=2	O32178
FTT_0076	CAG44709.1	Q5NIJ1	UPI000049C1BF	tr|Q5NIJ1|Q5NIJ1_FRATT 2-oxoglutarate dehydrogenase E1 component OS=Francisella tularensis subsp. tularensis (strain SCHU S4 / Schu 4) GN=sucA PE=4 SV=1	2-oxoglutarate dehydrogenase E1 component	0	2-oxoglutarate dehydrogenase E1 component OS=Escherichia coli (strain K12) GN=sucA PE=1 SV=1	P0AFG3
FTT_0079	CAG44712.1	Q5NII8	UPI00004500D3	sp|Q5NII8|GLMM_FRATT Phosphoglucosamine mutase OS=Francisella tularensis subsp. tularensis (strain SCHU S4 / Schu 4) GN=glmM PE=1 SV=1	phosphoglucosamine mutase	6e-120	Phosphoglucosamine mutase OS=Saccharophagus degradans (strain 2-40 / ATCC 43961 / DSM 17024) GN=glmM PE=3 SV=1	Q21H51
FTT_0407	CAG45040.1	Q5NHP0	UPI0000450176	sp|Q5NHP0|GCST_FRATT Aminomethyltransferase OS=Francisella tularensis subsp. tularensis (strain SCHU S4 / Schu 4) GN=gcvT PE=3 SV=1	glycine cleavage complex protein T (aminomethyltransferase)	6e-135	Aminomethyltransferase OS=Idiomarina loihiensis (strain ATCC BAA-735 / DSM 15497 / L2-TR) GN=gcvT PE=3 SV=1	Q5QVA8
FTT_0684c	CAG45317.1	Q5NGZ2	UPI000049C35A	tr|Q5NGZ2|Q5NGZ2_FRATT Soluble pyridine nucleotide transhydrogenase OS=Francisella tularensis subsp. tularensis (strain SCHU S4 / Schu 4) GN=sthA PE=4 SV=1	soluble pyridine nucleotide transhydrogenase	2e-65	Dihydrolipoyl dehydrogenase OS=Chlamydia muridarum (strain MoPn / Nigg) GN=lpdA PE=3 SV=1	Q9PJI3
FTT_0109	CAG44742.1	Q5NIG3	UPI000049C1D3	sp|Q5NIG3|MSBA_FRATT Lipid A export ATP-binding/permease protein MsbA OS=Francisella tularensis subsp. tularensis (strain SCHU S4 / Schu 4) GN=msbA PE=3 SV=1	Lipid A transport protein, ABC transporter,ATP-binding and membrane protein	3e-171	Lipid A export ATP-binding/permease protein MsbA OS=Escherichia coli (strain UTI89 / UPEC) GN=msbA PE=3 SV=1	Q1RDU4
FTT_0387	CAG45020.1	Q5NHR0	UPI000049C28B	sp|Q5NHR0|GLMU_FRATT Bifunctional protein GlmU OS=Francisella tularensis subsp. tularensis (strain SCHU S4 / Schu 4) GN=glmU PE=3 SV=1	UDP-N-acetylglucosamine pyrophosphorylase\glucosamine-1-phosphate N-acetyltransferase, GlmU	7e-171	Bifunctional protein GlmU OS=Aliivibrio salmonicida (strain LFI1238) GN=glmU PE=3 SV=1	B6EHG2
FTT_1529	CAG46162.1	Q5NET3	UPI000049C575	tr|Q5NET3|Q5NET3_FRATT Acyl-CoA dehydrogenase OS=Francisella tularensis subsp. tularensis (strain SCHU S4 / Schu 4) GN=fadE PE=4 SV=1	Acyl-CoA dehydrogenase	0	Acyl-coenzyme A dehydrogenase OS=Escherichia coli (strain K12) GN=fadE PE=2 SV=2	Q47146
FTT_1455c	CAG46088.1	Q5NF00	UPI000034E330	tr|Q5NF00|Q5NF00_FRATT Beta-eliminating lyase family protein OS=Francisella tularensis subsp. tularensis (strain SCHU S4 / Schu 4) GN=wbtI PE=3 SV=1	sugar transamine\perosamine synthetase	4e-53	GDP-perosamine synthase OS=Escherichia coli O157:H7 GN=perA PE=1 SV=1	Q7DBF3
FTT_0187	CAG44820.1	Q5NI94	UPI000049C20A	tr|Q5NI94|Q5NI94_FRATT Cell division protein FtsA OS=Francisella tularensis subsp. tularensis (strain SCHU S4 / Schu 4) GN=ftsA PE=3 SV=1	cell division protein FtsA	7e-95	Cell division protein FtsA OS=Pseudomonas aeruginosa (strain ATCC 15692 / DSM 22644 / CIP 104116 / JCM 14847 / LMG 12228 / 1C / PRS 101 / PAO1) GN=ftsA PE=3 SV=2	P47203
FTT_0050	CAG44683.1	Q5NIL7	UPI000049C1AC	sp|Q5NIL7|IF2_FRATT Translation initiation factor IF-2 OS=Francisella tularensis subsp. tularensis (strain SCHU S4 / Schu 4) GN=infB PE=3 SV=1	translation initiation factor IF-2	0	Translation initiation factor IF-2 OS=Aeromonas hydrophila subsp. hydrophila (strain ATCC 7966 / DSM 30187 / JCM 1027 / KCTC 2358 / NCIMB 9240) GN=infB PE=3 SV=1	A0KNE3
FTT_1150c	CAG45783.1	Q5NFS5	UPI000049C48D	tr|Q5NFS5|Q5NFS5_FRATT Multifunctional protein, transcriptional repressor of proline utilization, proline dehydrogenase,pyrroline-5-carboxylate dehydrogenase OS=Francisella tularensis subsp. tularensis (strain SCHU S4 / Schu 4) GN=putA PE=4 SV=1	Multifunctional protein, transcriptional repressor of proline utilization, proline dehydrogenase,pyrroline-5-carboxylate dehydrogenase	2e-52	Succinate-semialdehyde dehydrogenase [NADP(+)] OS=Bacillus subtilis (strain 168) GN=gabD PE=1 SV=1	P94428
FTT_0406	CAG45039.1	Q5NHP1	UPI000049C29A	tr|Q5NHP1|Q5NHP1_FRATT Lysine decarboxylase, inducable OS=Francisella tularensis subsp. tularensis (strain SCHU S4 / Schu 4) GN=cadA PE=4 SV=1	lysine decarboxylase, inducable	0	Lysine decarboxylase, inducible OS=Escherichia coli (strain K12) GN=cadA PE=1 SV=1	P0A9H3
FTT_0139	CAG44772.1	Q5NID7	UPI000049C1E9	tr|Q5NID7|Q5NID7_FRATT Transcription termination/antitermination protein NusG OS=Francisella tularensis subsp. tularensis (strain SCHU S4 / Schu 4) GN=nusG PE=3 SV=1	transcription antitermination protein nusG	2e-66	Transcription termination/antitermination protein NusG OS=Vibrio parahaemolyticus serotype O3:K6 (strain RIMD 2210633) GN=nusG PE=3 SV=2	Q87KP9
FTT_1196c	CAG45829.1	Q5NFN7	UPI000049C4A9	tr|Q5NFN7|Q5NFN7_FRATT Major facilitator superfamily (MFS) transport protein OS=Francisella tularensis subsp. tularensis (strain SCHU S4 / Schu 4) GN=FTT_1196c PE=4 SV=1	major facilitator superfamily (MFS) transport protein	4e-33	Osmoprotectant uptake system A OS=Dickeya dadantii (strain 3937) GN=ousA PE=3 SV=2	Q47421
FTT_0065	CAG44698.1	Q5NIK2	UPI000049C1B6	sp|Q5NIK2|ATPE_FRATT ATP synthase epsilon chain OS=Francisella tularensis subsp. tularensis (strain SCHU S4 / Schu 4) GN=atpC PE=3 SV=1	ATP synthase epsilon chain	7e-25	ATP synthase epsilon chain OS=Burkholderia multivorans (strain ATCC 17616 / 249) GN=atpC PE=3 SV=1	A9AJG5
FTT_0067c	CAG44700.1	Q5NIK0	UPI000049C1B8	tr|Q5NIK0|Q5NIK0_FRATT Glutaredoxin OS=Francisella tularensis subsp. tularensis (strain SCHU S4 / Schu 4) GN=grxD PE=3 SV=1	Glutaredoxin-related protein	1e-46	Glutaredoxin-4 OS=Shigella flexneri GN=grxD PE=3 SV=1	P0AC72
FTT_1663	CAG46296.1	Q5NEH2	UPI000049C5CC	tr|Q5NEH2|Q5NEH2_FRATT Carbamoyl-phosphate synthase small chain OS=Francisella tularensis subsp. tularensis (strain SCHU S4 / Schu 4) GN=carA PE=3 SV=1	Carbamoyl-phosphate synthase small chain	2e-139	Carbamoyl-phosphate synthase small chain OS=Zymomonas mobilis subsp. mobilis (strain ATCC 31821 / ZM4 / CP4) GN=carA PE=3 SV=2	O50235
FTT_0966	CAG45599.1	Q5NG86	UPI00004502A6	sp|Q5NG86|IF1_FRATT Translation initiation factor IF-1 OS=Francisella tularensis subsp. tularensis (strain SCHU S4 / Schu 4) GN=infA PE=3 SV=1	translation initiation factor IF	6e-41	Translation initiation factor IF-1 OS=Haemophilus influenzae (strain PittGG) GN=infA PE=3 SV=1	A5UH53
FTT_1512c	CAG46145.1	Q5NEU6	UPI0000450126	tr|Q5NEU6|Q5NEU6_FRATT DnaJ domain protein OS=Francisella tularensis subsp. tularensis (strain SCHU S4 / Schu 4) GN=dnaJ2 PE=4 SV=1	heat shock protein, hsp40	2e-69	Curved DNA-binding protein OS=Coxiella burnetii (strain RSA 493 / Nine Mile phase I) GN=cbpA PE=3 SV=1	Q83CJ2
FTT_0993c	CAG45626.1	Q5NG61	UPI000049C423	sp|Q5NG61|DCD_FRATT Deoxycytidine triphosphate deaminase OS=Francisella tularensis subsp. tularensis (strain SCHU S4 / Schu 4) GN=dcd PE=3 SV=1	deoxycytidine triphosphate deaminase	2e-116	Deoxycytidine triphosphate deaminase OS=Cupriavidus pinatubonensis (strain JMP 134 / LMG 1197) GN=dcd PE=3 SV=1	Q474W3
FTT_1666c	CAG46299.1	Q5NEG9	UPI000049C5CE	tr|Q5NEG9|Q5NEG9_FRATT 3-hydroxyisobutyrate dehydrogenase OS=Francisella tularensis subsp. tularensis (strain SCHU S4 / Schu 4) GN=FTT_1666c PE=4 SV=1	3-hydroxyisobutyrate dehydrogenase	4e-15	2-hydroxy-3-oxopropionate reductase OS=Escherichia coli O6:H1 (strain CFT073 / ATCC 700928 / UPEC) GN=garR PE=3 SV=1	P0ABQ3
FTT_1417	CAG46050.1	Q5NF32	UPI000049C53D	tr|Q5NF32|Q5NF32_FRATT Carbon-nitrogen hydrolase OS=Francisella tularensis subsp. tularensis (strain SCHU S4 / Schu 4) GN=FTT_1417 PE=4 SV=1	Carbon-nitrogen hydrolase	3e-31	Hydrolase MtnU OS=Bacillus subtilis (strain 168) GN=mtnU PE=3 SV=1	O31664
FTT_1439c	CAG46072.1	Q5NF14	UPI0000450015	tr|Q5NF14|Q5NF14_FRATT Deoxyribonuclease OS=Francisella tularensis subsp. tularensis (strain SCHU S4 / Schu 4) GN=FTT_1439c PE=4 SV=1	Deoxyribonuclease	1e-51	D-aminoacyl-tRNA deacylase OS=Synechocystis sp. (strain PCC 6803 / Kazusa) GN=dtd3 PE=1 SV=1	P73335
FTT_1063	CAG45696.1	Q5NFZ8	UPI000049C454	sp|Q5NFZ8|HEM6_FRATT Oxygen-dependent coproporphyrinogen-III oxidase OS=Francisella tularensis subsp. tularensis (strain SCHU S4 / Schu 4) GN=hemF PE=3 SV=1	Coproporphyinogen III oxidase	2e-132	Oxygen-dependent coproporphyrinogen-III oxidase OS=Methylococcus capsulatus (strain ATCC 33009 / NCIMB 11132 / Bath) GN=hemF PE=3 SV=1	Q603L4
FTT_1201c	CAG45834.1	Q5NFN2	UPI000049C4AE	tr|Q5NFN2|Q5NFN2_FRATT Oxidoreductase, short-chain dehydrogenase family protein OS=Francisella tularensis subsp. tularensis (strain SCHU S4 / Schu 4) GN=FTT_1201c PE=3 SV=1	Oxidoreductase, short-chain dehydrogenase family protein	2e-25	Sulfoacetaldehyde reductase OS=Chromohalobacter salexigens (strain DSM 3043 / ATCC BAA-138 / NCIMB 13768) GN=isfD PE=1 SV=1	Q1R183
	CAG45449.1	Q5NGL9	UPI00004502E6	tr|Q5NGL9|Q5NGL9_FRATT Chitin binding domain protein OS=Francisella tularensis subsp. tularensis (strain SCHU S4 / Schu 4) GN=FTT_0816c PE=4 SV=1	chitin binding protein	2e-42	GlcNAc-binding protein A OS=Vibrio vulnificus (strain YJ016) GN=gbpA PE=3 SV=1	Q7MEW9
FTT_0876c	CAG45509.1	Q5NGG6	UPI000049C3D4	sp|Q5NGG6|AROC_FRATT Chorismate synthase OS=Francisella tularensis subsp. tularensis (strain SCHU S4 / Schu 4) GN=aroC PE=3 SV=1	chorismate synthase	1e-174	Chorismate synthase OS=Hahella chejuensis (strain KCTC 2396) GN=aroC PE=3 SV=1	Q2SJE4
FTT_0462	CAG45095.1	Q5NHJ2	UPI000049C2BF	tr|Q5NHJ2|Q5NHJ2_FRATT Delta-aminolevulinic acid dehydratase OS=Francisella tularensis subsp. tularensis (strain SCHU S4 / Schu 4) GN=hemB PE=3 SV=1	Delta-aminolevulinic acid dehydratase	5e-130	Delta-aminolevulinic acid dehydratase OS=Bacillus halodurans (strain ATCC BAA-125 / DSM 18197 / FERM 7344 / JCM 9153 / C-125) GN=hemB PE=3 SV=1	Q9K8G2
FTT_1155c	CAG45788.1	Q5NFS0	UPI000049C491	sp|Q5NFS0|AROK_FRATT Shikimate kinase OS=Francisella tularensis subsp. tularensis (strain SCHU S4 / Schu 4) GN=aroK PE=3 SV=1	shikimate kinase I	7e-68	Shikimate kinase OS=Legionella pneumophila subsp. pneumophila (strain Philadelphia 1 / ATCC 33152 / DSM 7513) GN=aroK PE=3 SV=1	Q5ZX01
FTT_1413	CAG46046.1	Q5NF36	UPI000049C53A	tr|Q5NF36|Q5NF36_FRATT Aminotransferase OS=Francisella tularensis subsp. tularensis (strain SCHU S4 / Schu 4) GN=FTT_1413 PE=4 SV=1	Aminotransferase	7e-49	Aspartate aminotransferase OS=Thermus thermophilus (strain HB8 / ATCC 27634 / DSM 579) GN=aspC PE=1 SV=1	Q56232
FTT_0607	CAG45240.1	Q5NH64	UPI000049C322	sp|Q5NH64|ISPG_FRATT 4-hydroxy-3-methylbut-2-en-1-yl diphosphate synthase (flavodoxin) OS=Francisella tularensis subsp. tularensis (strain SCHU S4 / Schu 4) GN=ispG PE=3 SV=1	1-hydroxy-2-methyl-2-(E)-butenyl 4-diphosphate synthase	0	4-hydroxy-3-methylbut-2-en-1-yl diphosphate synthase (flavodoxin) OS=Nitrosomonas eutropha (strain C91) GN=ispG PE=3 SV=1	Q0AE42
FTT_0626	CAG45259.1	Q5NH45	UPI000049C331	tr|Q5NH45|Q5NH45_FRATT Lon protease OS=Francisella tularensis subsp. tularensis (strain SCHU S4 / Schu 4) GN=lon PE=2 SV=1	DNA-binding, ATP-dependent protease La	0	Lon protease OS=Azorhizobium caulinodans (strain ATCC 43989 / DSM 5975 / JCM 20966 / NBRC 14845 / NCIMB 13405 / ORS 571) GN=lon PE=3 SV=1	A8HYF7
FTT_0926	CAG45559.1	Q5NGC0	UPI000049C3F3	tr|Q5NGC0|Q5NGC0_FRATT Glutathione synthetase OS=Francisella tularensis subsp. tularensis (strain SCHU S4 / Schu 4) GN=gshB PE=3 SV=1	glutathione synthetase	5e-113	Glutathione synthetase OS=Escherichia coli O157:H7 GN=gshB PE=3 SV=1	P58578
FTT_0032	CAG44665.1	Q5NIN4	UPI000045026C	sp|Q5NIN4|NUOB_FRATT NADH-quinone oxidoreductase subunit B OS=Francisella tularensis subsp. tularensis (strain SCHU S4 / Schu 4) GN=nuoB PE=3 SV=1	NADH dehydrogenase I, B subunit	3e-100	NADH-quinone oxidoreductase subunit B OS=Cupriavidus pinatubonensis (strain JMP 134 / LMG 1197) GN=nuoB PE=3 SV=1	Q473U2
FTT_1606	CAG46239.1	Q5NEM0	UPI000049C5A3	tr|Q5NEM0|Q5NEM0_FRATT Site-determining protein OS=Francisella tularensis subsp. tularensis (strain SCHU S4 / Schu 4) GN=minD PE=3 SV=1	septum site-determining protein MinD	4e-115	Septum site-determining protein MinD OS=Neisseria meningitidis serogroup B (strain MC58) GN=minD PE=1 SV=1	Q7DDS7
FTT_0609	CAG45242.1	Q5NH62	UPI000049C323	tr|Q5NH62|Q5NH62_FRATT Peptidase, M24 family protein OS=Francisella tularensis subsp. tularensis (strain SCHU S4 / Schu 4) GN=FTT_0609 PE=4 SV=1	Peptidase, M24 family protein	1e-19	Aminopeptidase HP_1037 OS=Helicobacter pylori (strain ATCC 700392 / 26695) GN=HP_1037 PE=1 SV=1	O25681
FTT_1325c	CAG45958.1	Q5NFB4	UPI0000450165	tr|Q5NFB4|Q5NFB4_FRATT tRNA-(Ms(2)io(6)a)-hydroxylase OS=Francisella tularensis subsp. tularensis (strain SCHU S4 / Schu 4) GN=miaE PE=4 SV=1	tRNA-(ms(2)io(6)a)-hydroxylase	6e-54	tRNA-(ms[2]io[6]A)-hydroxylase OS=Salmonella typhimurium (strain LT2 / SGSC1412 / ATCC 700720) GN=miaE PE=4 SV=1	Q08015
FTT_0317	CAG44950.1	Q5NHX6	UPI000049C25F	sp|Q5NHX6|UPPS_FRATT Ditrans,polycis-undecaprenyl-diphosphate synthase ((2E,6E)-farnesyl-diphosphate specific) OS=Francisella tularensis subsp. tularensis (strain SCHU S4 / Schu 4) GN=uppS PE=3 SV=1	undecaprenyl pyrophosphate synthetase	1e-78	Isoprenyl transferase OS=Neisseria meningitidis serogroup A / serotype 4A (strain Z2491) GN=uppS PE=3 SV=1	Q9JX35
FTT_0035	CAG44668.1	Q5NIN1	UPI000045027F	tr|Q5NIN1|Q5NIN1_FRATT NADH dehydrogenase I, E subunit OS=Francisella tularensis subsp. tularensis (strain SCHU S4 / Schu 4) GN=nuoE PE=4 SV=1	NADH dehydrogenase I, E subunit	2e-38	NADH-quinone oxidoreductase subunit E OS=Rickettsia bellii (strain RML369-C) GN=nuoE PE=3 SV=1	Q1RJJ1
FTT_0554	CAG45187.1	Q5NHB2	UPI000049C2FD	tr|Q5NHB2|Q5NHB2_FRATT Metal-sensitive transcriptional repressor family protein OS=Francisella tularensis subsp. tularensis (strain SCHU S4 / Schu 4) GN=FTT_0554 PE=4 SV=1	conserved hypothetical protein	1e-14	Copper-sensing transcriptional repressor CsoR OS=Bacillus subtilis (strain 168) GN=csoR PE=1 SV=1	O32222
FTT_0470	CAG45103.1	Q5NHI4	UPI0000450203	tr|Q5NHI4|Q5NHI4_FRATT Bis(5'-nucleosyl)-tetraphosphatase, symmetrical OS=Francisella tularensis subsp. tularensis (strain SCHU S4 / Schu 4) GN=apaH PE=3 SV=1	Bis(5'-nucleosyl)-tetraphosphatase	1e-72	Bis(5'-nucleosyl)-tetraphosphatase symmetrical OS=Chromohalobacter salexigens (strain DSM 3043 / ATCC BAA-138 / NCIMB 13768) GN=apaH PE=3 SV=1	Q1QZ29
FTT_0625	CAG45258.1	Q5NH46	UPI000049C330	sp|Q5NH46|CLPX_FRATT ATP-dependent Clp protease ATP-binding subunit ClpX OS=Francisella tularensis subsp. tularensis (strain SCHU S4 / Schu 4) GN=clpX PE=3 SV=1	ATP-dependent Clp protease subunit X	0	ATP-dependent Clp protease ATP-binding subunit ClpX 2 OS=Methylococcus capsulatus (strain ATCC 33009 / NCIMB 11132 / Bath) GN=clpX2 PE=3 SV=1	Q60BE7
FTT_0112	CAG44745.1	Q5NIG0	UPI000049C1D6	sp|Q5NIG0|COAX1_FRATT Type III pantothenate kinase 1 OS=Francisella tularensis subsp. tularensis (strain SCHU S4 / Schu 4) GN=coaX1 PE=3 SV=1	transcriptional regulator	2e-71	Type III pantothenate kinase OS=Legionella pneumophila (strain Lens) GN=coaX PE=3 SV=1	Q5WXZ6
FTT_1575c	CAG46208.1	Q5NEP5	UPI000049C592	tr|Q5NEP5|Q5NEP5_FRATT DNA gyrase subunit A OS=Francisella tularensis subsp. tularensis (strain SCHU S4 / Schu 4) GN=gyrA PE=3 SV=1	DNA gyrase, subunit A	0	DNA gyrase subunit A OS=Salmonella typhimurium (strain LT2 / SGSC1412 / ATCC 700720) GN=gyrA PE=1 SV=3	P37411
FTT_1129c	CAG45762.1	Q5NFU0	UPI000049C482	tr|Q5NFU0|Q5NFU0_FRATT Mur ligase middle domain protein OS=Francisella tularensis subsp. tularensis (strain SCHU S4 / Schu 4) GN=FTT_1129c PE=4 SV=1	conserved hypothetical protein	6e-39	Cyanophycin synthetase OS=Synechocystis sp. (strain PCC 6803 / Kazusa) GN=cphA PE=3 SV=1	P73833
FTT_1446	CAG46079.1	Q5NF08	UPI000045013F	tr|Q5NF08|Q5NF08_FRATT Transcription termination factor Rho OS=Francisella tularensis subsp. tularensis (strain SCHU S4 / Schu 4) GN=rho PE=3 SV=1	transcription termination factor Rho	3e-15	Flagellum-specific ATP synthase OS=Aquifex aeolicus (strain VF5) GN=fliI PE=3 SV=1	O67531
FTT_0805	CAG45438.1	Q5NGN0	UPI000049C3B0	tr|Q5NGN0|Q5NGN0_FRATT Capsule biosynthesis protein capB OS=Francisella tularensis subsp. tularensis (strain SCHU S4 / Schu 4) GN=capB PE=4 SV=1	capsule biosynthesis protein capB	6e-73	Capsule biosynthesis protein CapB OS=Bacillus anthracis GN=capB PE=2 SV=2	P19580
FTT_1677c	CAG46310.1	Q5NEF9	UPI000044FFA0	sp|Q5NEF9|MNMA_FRATT tRNA-specific 2-thiouridylase MnmA OS=Francisella tularensis subsp. tularensis (strain SCHU S4 / Schu 4) GN=mnmA PE=3 SV=2	tRNA (5-methylaminomethyl-2-thiouridylate)-methyltransferase	4e-168	tRNA-specific 2-thiouridylase MnmA OS=Marinobacter hydrocarbonoclasticus (strain ATCC 700491 / DSM 11845 / VT8) GN=mnmA PE=3 SV=1	A1U1H5
FTT_0021	CAG44654.1	Q5NIP5	UPI000049C196	sp|Q5NIP5|GATB_FRATT Aspartyl/glutamyl-tRNA(Asn/Gln) amidotransferase subunit B OS=Francisella tularensis subsp. tularensis (strain SCHU S4 / Schu 4) GN=gatB PE=3 SV=1	Aspartyl\glutamyl-tRNA(Asn\Gln) amidotransferase subunit B	0	Aspartyl/glutamyl-tRNA(Asn/Gln) amidotransferase subunit B OS=Methylococcus capsulatus (strain ATCC 33009 / NCIMB 11132 / Bath) GN=gatB PE=3 SV=1	Q60CK9
FTT_0020	CAG44653.1	Q5NIP6	UPI0000450243	sp|Q5NIP6|GATA_FRATT Glutamyl-tRNA(Gln) amidotransferase subunit A OS=Francisella tularensis subsp. tularensis (strain SCHU S4 / Schu 4) GN=gatA PE=3 SV=1	Glutamyl-tRNA(Gln) amidotransferase subunit A	1e-163	Glutamyl-tRNA(Gln) amidotransferase subunit A OS=Thiomicrospira crunogena (strain XCL-2) GN=gatA PE=3 SV=1	Q31F53
FTT_0937c	CAG45570.1	Q5NGB2	UPI0000450197	sp|Q5NGB2|BIOB_FRATT Biotin synthase OS=Francisella tularensis subsp. tularensis (strain SCHU S4 / Schu 4) GN=bioB PE=3 SV=1	biotin synthase	1e-129	Biotin synthase OS=Coxiella burnetii (strain Dugway 5J108-111) GN=bioB PE=3 SV=1	A9KG71
FTT_0936c	CAG45569.1	Q5NGB3	UPI000049C3FA	tr|Q5NGB3|Q5NGB3_FRATT 8-amino-7-oxononanoate synthase OS=Francisella tularensis subsp. tularensis (strain SCHU S4 / Schu 4) GN=bioF PE=1 SV=1	8-amino-7-oxononanoate synthase	6e-72	8-amino-7-oxononanoate synthase OS=Saccharophagus degradans (strain 2-40 / ATCC 43961 / DSM 17024) GN=bioF PE=3 SV=1	Q21FY4
FTT_1753	CAG46386.1	Q5NE95	UPI000044FFB9	tr|Q5NE95|Q5NE95_FRATT Acetate kinase OS=Francisella tularensis subsp. tularensis (strain SCHU S4 / Schu 4) GN=tdcD PE=1 SV=1	propionate kinase	4e-125	Acetate kinase OS=Thermoanaerobacterium thermosaccharolyticum (strain ATCC 7956 / DSM 571 / NCIB 9385 / NCA 3814) GN=ackA PE=3 SV=2	Q59331
FTT_0266	CAG44899.1	Q5NI24	UPI0000450160	tr|Q5NI24|Q5NI24_FRATT ABC transporter family protein OS=Francisella tularensis subsp. tularensis (strain SCHU S4 / Schu 4) GN=FTT_0266 PE=4 SV=1	ABC transporter, ATP-binding protein	5e-57	Bicarbonate transport ATP-binding protein CmpD OS=Synechocystis sp. (strain PCC 6803 / Kazusa) GN=cmpD PE=2 SV=1	Q55463
FTT_0578	CAG45211.1	Q5NH90	UPI000049C30C	tr|Q5NH90|Q5NH90_FRATT Cysteine desulfurase OS=Francisella tularensis subsp. tularensis (strain SCHU S4 / Schu 4) GN=csdB PE=3 SV=1	selenocysteine lyase	4e-132	Probable cysteine desulfurase OS=Staphylococcus epidermidis (strain ATCC 12228) GN=csd PE=3 SV=1	Q8CTA4
FTT_0130	CAG44763.1	Q5NIE5	UPI000049C1E3	sp|Q5NIE5|GLPK_FRATT Glycerol kinase OS=Francisella tularensis subsp. tularensis (strain SCHU S4 / Schu 4) GN=glpK PE=3 SV=1	glycerol kinase	0	Glycerol kinase OS=Thermoanaerobacter sp. (strain X514) GN=glpK PE=3 SV=1	B0K643
FTT_1039	CAG45672.1	Q5NG20	UPI000049C443	tr|Q5NG20|Q5NG20_FRATT D-alanyl-D-alanine carboxypeptidase (Penicillin binding protein) family protein OS=Francisella tularensis subsp. tularensis (strain SCHU S4 / Schu 4) GN=dacB1 PE=4 SV=1	D-alanyl-D-alanine carboxypeptidase (Penicillin binding protein) family protein	5e-41	D-alanyl-D-alanine carboxypeptidase DacB OS=Escherichia coli (strain K12) GN=dacB PE=1 SV=2	P24228
