# Supplementary material for: Characterization of Inner and Outer Membrane Proteins from Francisella tularensis Strains LVS and Schu S4 and Identification of Potential Subunit Vaccine Candidates
Source: mBio. 2017 Oct 10;8(5):e01592-17. doi: 10.1128/mBio.01592-17 (PMC5635693; doi:10.1128/mBio.01592-17)
Supplement: TABLE S4 [file mbo005173519st4.xlsx]

## Sheet: SC Rank
STable 4a. Spectral counts and rankings for three biological replicates from Schu S4 outer membrane preparations. Rankings are sorted based on biological replicate #2.
1 Due to duplicate entries, some of the original accession numbers were updated on the UniProt website, the updated accession numbers are listed below.
2Predicted extracellular proteins, membrane proteins, and lipoproteins are shown in green. Proteins predicted as membrane or lipoproteins were automatically designated as membrane proteins by their green shading in the PSORTb column.
3Spectral rankings within 10 places of the ranking from another biological replicate are shaded yellow.
Locus Tag	NCBI	Uniprot	1Uniparc ID	2Protein	2Cellular Localization			3Spectral Counts and Rankings
	Accession #	Accession #			2PSORTb	Score	SOSUIGramN	BioRep#1 SC	BioRep#1 Rank	BioRep#2 SC	BioRep#2 Rank	BioRep#3 SC	BioRep#3 Rank	Obs in # Reps
FTT_0583	CAG45216.1	Q5NH85	UPI000049C310	outer membrane associated protein	Outer Membrane	9.93	Outer Membrane	24.86	2	51	1	8.13	4	3
FTT_0901	CAG45534.1	Q5NGE4	UPI00003FC913	conserved hypothetical lipoprotein	Outer Membrane	9.92	Periplasmic	38.13	1	33.76	2	19.47	1	3
FTT_1696	CAG46329.1	Q5NEE1	UPI000049C5E4	Chaperone protein, groEL	Cytoplasmic	9.97	Cytoplasmic	6.49	8	20.76	3	11.86	2	3
FTT_1778c	CAG46411.1	Q5NE75	UPI00003FC8E5	hypothetical membrane protein	Unknown	2	Inner Membrane	14.05	3	20.64	4	6.97	5	3
FTT_0879	CAG45512.1	Q5NGG3	UPI0000135BA3	superoxide dismuate (Cu-Zn) precusor	Periplasmic	10	Periplasmic	2.28	40	13.33	5	3.44	11	3
FTT_0842	CAG45475.1	Q5NGJ5	UPI00003FC925	Peptidoglycan-associated lipoprotein	Outer Membrane	10	Periplasmic	9.28	5	10.82	6	4.05	7	3
FTT_0890c	CAG45523.1	Q5NGF5	UPI000049C3DB	Type IV pili fiber building block protein	Extracellular	9.71	Extracellular			10.2	7			1
FTT_0991	CAG45624.1	Q5NG63	UPI00003FC8DF	LPS-assembly lipoprotein LptE	Unknown	2	Extracellular	3.53	21	10.1	8	4.79	6	3
FTT_1103	CAG45736.1	Q5NFW3	UPI00003FC907	conserved hypothetical lipoprotein	Periplasmic	9.84	Outer Membrane	4.12	15	6.61	9	2.55	18	3
FTT_1540c	CAG46173.1	Q5NES4	UPI000049C57C	conserved hypothetical protein	Unknown	2	Outer Membrane	1.78	59	5.77	10	1.07	69	3
FTT_0904	CAG45537.1	Q5NGE1	UPI0000450301	conserved hypothetical lipoprotein	Outer Membrane	9.92	Extracellular	4.2	14	5.38	11	1.81	27	3
FTT_1043	CAG45676.1	Q5NG16	UPI00003FC8F0	FKBP-type peptidyl-prolyl cis-trans isomerase family protein	Outer Membrane	9.92	Extracellular	5.09	11	5.24	12	1.8	28	3
FTT_0903	CAG45536.1	Q5NGE2	UPI00004502F2	hypothetical protein	Unknown	2	Outer Membrane	7.43	7	4.7	13	1.61	35	3
FTT_0721c	CAG45354.1	Q5NGV7	UPI00003FC8E7	Peroxidase/catalase	Unknown	6.49	Outer Membrane	3.06	26	4.7	14	3.33	12	3
FTT_0918	CAG45551.1	Q5NGC7	UPI000049C3F0	hypothetical protein	Unknown	6.04	Extracellular	1.62	71	4.54	15	2.28	20	3
FTT_0137	CAG44770.1	Q5NID9	UPI000049C1E7	elongation factor Tu (EF-Tu)	Cytoplasmic	9.97	Cytoplasmic	3.26	24	3.99	16	3.86	8	3
FTT_0825c	CAG45458.1	Q5NGL0	UPI00003FC929	hypothetical protein	Unknown	2	Outer Membrane	9.56	4	3.92	17	9.44	3	3
FTT_0902	CAG45535.1	Q5NGE3	UPI000049C3E3	hypothetical protein	Unknown	2.5	Extracellular	3.22	25	3.87	18	0.77	101	3
FTT_1639c	CAG46272.1	Q5NEJ0	UPI000049C5BD	hypothetical protein	Unknown	2	Inner Membrane	0.95	123	3.77	19	0.39	180	3
FTT_0472	CAG45105.1	Q5NHI2	UPI00004502E3	Acetyl-CoA carboxylase, biotin carboxyl carrier protein subunit	Unknown	2.5	Cytoplasmic	0.4	236	3.65	20	0.94	81	3
FTT_1701	CAG46334.1	Q5NED6	UPI00004502E7	hypothetical protein	Unknown	2.5	Outer Membrane	4	16	3.5	21	2	23	3
FTT_1441	CAG46074.1	Q5NF13	UPI000049C548	conserved hypothetical protein	Cytoplasmic	8.96	Cytoplasmic	1.56	77	3.38	22	1.43	45	3
FTT_0101	CAG44734.1	Q5NIH0	UPI000049C1CD	conserved membrane hypothetical protein	Unknown	2.5	Periplasmic	1.27	96	3.33	23	1.88	26	3
FTT_1676	CAG46309.1	Q5NEG0	UPI000049C5D6	hypothetical membrane protein	Cytoplasmic	8.96	Outer Membrane	4.51	13	2.85	24	1	77	3
FTT_0840	CAG45473.1	Q5NGJ7	UPI000049C3C3	TolB protein precursor	Periplasmic	9.44	Inner Membrane	1.22	101	2.54	25	0.64	121	3
FTT_0511	CAG45144.1	Q5NHE6	UPI000049C2E5	Pyridoxine/pyridoxal 5-phosphate biosynthesis protein	Cytoplasmic	8.96	Unknown	0.91	129	2.52	26	0.99	78	3
FTT_1416c	CAG46049.1	Q5NF33	UPI00003FC8DB	Hypothetical lipoprotein	Unknown	2.5	Extracellular	8.72	6	2.51	27	2.79	16	3
FTT_0150	CAG44783.1	Q5NIC6	UPI0000450321	30S ribosomal protein S16	Cytoplasmic	9.26	Cytoplasmic	1	119	2.5	28			2
FTT_1591	CAG46224.1	Q5NEN3	UPI000049C599	Lipoprotein	Outer Membrane	9.93	Extracellular	1.85	56	2.33	29	1.1	64	3
FTT_0503c	CAG45136.1	Q5NHF4	UPI000049C2DD	Succinyl-CoA synthetase, alpha subunit	Cytoplasmic	9.26	Cytoplasmic	0.76	150	2.28	30	0.83	95	3
FTT_1097	CAG45730.1	Q5NFW6	UPI000049C46C	hypothetical protein	Unknown	2	Inner Membrane	0.38	248	2.2	31	0.52	148	3
FTT_1368c	CAG46001.1	Q5NF75	UPI000049C519	Glyceraldehyde-3-phosphate dehydrogenase	Cytoplasmic	9.97	Cytoplasmic	2.12	46	2.19	32	2.99	14	3
FTT_1539c	CAG46172.1	Q5NES5	UPI00003FC8EC	conserved hypothetical protein	Unknown	2.5	Outer Membrane	2.64	31	2.13	33	1.55	37	3
FTT_1653	CAG46286.1	Q5NEI1	UPI000049C5C4	hypothetical membrane protein	Unknown	2	Outer Membrane	6.39	9	2.03	34	1.7	30	3
FTT_0064	CAG44697.1	Q5NIK3	UPI000049C1B5	ATP synthase beta chain	Cytoplasmic	9.12	Cytoplasmic	1.55	79	1.97	35	3.58	10	3
FTT_0831c	CAG45464.1	Q5NGK6	UPI00004502ED	OmpA family protein	Outer Membrane	9.92	Outer Membrane	3.82	19	1.94	36	1.38	47	3
FTT_0505	CAG45138.1	Q5NHF2	UPI000049C2DF	hypothetical membrane protein	Inner Membrane	10	Inner Membrane	2.14	45	1.91	37	0.77	102	3
FTT_1542c	CAG46175.1	Q5NES2	UPI00003FC8EB	outer membrane protein 26	Unknown	2	Periplasmic	3.44	23	1.81	38	2.16	21	3
FTT_0772	CAG45405.1	Q5NGR2	UPI000049C398	50S ribosomal protein L21	Cytoplasmic	9.26	Cytoplasmic	2.1	48	1.81	39	0.89	88	3
FTT_0060	CAG44693.1	Q5NIK7	UPI000049C1B2	ATP synthase B chain	Inner Membrane	7.88	Cytoplasmic	2.26	42	1.77	40	0.94	82	3
FTT_1269c	CAG45902.1	Q5NFG7	UPI000049C4D8	Chaperone protein dnaK (heat shock protein family 70 protein)	Cytoplasmic	9.97	Cytoplasmic	1.34	91	1.61	41	0.91	85	3
FTT_0507	CAG45140.1	Q5NHF0	UPI000049C2E1	conserved hypothetical lipoprotein	Unknown	2	Periplasmic	1.38	89	1.6	42	0.64	122	3
FTT_0332	CAG44965.1	Q5NHW1	UPI000049C267	50S ribosomal protein L16	Cytoplasmic	9.97	Unknown	2.07	50	1.58	43	1.47	43	3
FTT_0279c	CAG44912.1	Q5NI13	UPI000049C243	cytochrome d terminal oxidase, polypeptide subunit I	Inner Membrane	10	Inner Membrane	1.78	61	1.56	44	0.64	123	3
FTT_1402c	CAG46035.1	Q5NF46	UPI000049C530	hypothetical protein	Unknown	2.5	Extracellular	1.97	53	1.54	45	1.1	65	3
FTT_0380c	CAG45013.1	Q5NHR7	UPI000049C286	NAD(P)-specific glutamate dehydrogenase	Unknown	4.74	Cytoplasmic	3.57	20	1.52	46	3.72	9	3
FTT_0209c	CAG44842.1	Q5NI74	UPI000044FFA7	periplasmic solute binding family protein	Inner Membrane	9.97	Periplasmic	0.58	184	1.44	47	0.37	185	3
FTT_1029	CAG45662.1	Q5NG28	UPI00003FC8EE	D-alanyl-D-alanine carboxypeptidase (Penicillin binding protein) family protein	Unknown	4.97	Extracellular	2.04	52	1.44	48	0.72	109	3
FTT_1525c	CAG46158.1	Q5NET7	UPI000049C571	hypothetical membrane protein	Inner Membrane	9.86	Inner Membrane	1.6	73	1.43	49	0.58	127	3
FTT_0504c	CAG45137.1	Q5NHF3	UPI000049C2DE	Succinyl-CoA synthetase beta chain	Cytoplasmic	8.96	Cytoplasmic	1.89	55	1.42	50	1.14	62	3
FTT_1570c	CAG46203.1	Q5NEQ0	UPI000049C58E	(3R)-hydroxymyristoyl-(acyl-carrier protein) dehydratase	Cytoplasmic	9.97	Cytoplasmic	2.38	38	1.41	51	1.25	53	3
FTT_0863c	CAG45496.1	Q5NGH7	UPI00004502E4	LemA-like protein	Cytoplasmic	8.96	Inner Membrane	1.24	99	1.39	52	0.74	105	3
FTT_1724c	CAG46357.1	Q5NEB6	UPI000049C5EB	outer membrane protein tolC precursor	Outer Membrane	10	Outer Membrane	1.16	106	1.37	53	0.41	172	3
FTT_0142	CAG44775.1	Q5NID4	UPI0000450330	50S ribosomal protein L10	Cytoplasmic	9.26	Cytoplasmic	2.27	41	1.33	54	1.63	33	3
FTT_0296	CAG44929.1	Q5NHZ7	UPI000049C250	Pyrrolidone-carboxylate peptidase	Unknown	6.49	Periplasmic	2.31	39	1.3	55	0.67	117	3
FTT_0062	CAG44695.1	Q5NIK5	UPI000049C1B4	ATP synthase alpha chain	Cytoplasmic	9.97	Cytoplasmic	2.7	28	1.29	56	2.51	19	3
FTT_0704	CAG45337.1	Q5NGX2	UPI000049C369	hypothetical protein	Unknown	2.5	Periplasmic	1.51	81	1.22	57	0.68	115	3
FTT_0627	CAG45260.1	Q5NH44	UPI00003FC8F2	Histone-like protein HU form B	Cytoplasmic	9.26	Cytoplasmic	2.14	44	1.21	58	1.48	42	3
FTT_0289c	CAG44922.1	Q5NI03	UPI00003FC8FF	hypothetical lipoprotein	Extracellular	9.64	Extracellular	5.33	10	1.2	59	1.21	56	3
FTT_1651	CAG46284.1	Q5NEI3	UPI00003FC90E	conserved hypothetical protein	Unknown	2	Outer Membrane	2.07	51	1.19	60	0.28	212	3
FTT_0630	CAG45263.1	Q5NH41	UPI000049C334	host factor I for bacteriophage Q beta replication	Cytoplasmic	9.26	Cytoplasmic	1.69	66	1.14	61			2
FTT_0557	CAG45190.1	Q5NHA9	UPI000049C2FF	AhpC/TSA family protein	Unknown	2	Extracellular	0.69	166	1.14	62	1.58	36	3
FTT_0325	CAG44958.1	Q5NHW8	UPI0000450014	50S ribosomal protein L3	Cytoplasmic	9.26	Extracellular	0.55	190	1.14	63	1.99	24	3
FTT_1377	CAG46010.1	Q5NF66	UPI000049C522	3-oxoacyl- synthase II	Cytoplasmic	9.26	Cytoplasmic	0.65	169	1.13	64	1.17	60	3
FTT_0077	CAG44710.1	Q5NIJ0	UPI000049C1C0	dihydrolipoamide succinyltransferase component of 2-oxoglutarate dehydrogenase complex	Cytoplasmic	9.97	Cytoplasmic	0.83	137	1.1	65	1.07	70	3
FTT_0087	CAG44720.1	Q5NII1	UPI000049C1C7	aconitate hydratase	Cytoplasmic	9.97	Cytoplasmic	1.39	88	1.06	66	0.87	90	3
FTT_0369c	CAG45002.1	Q5NHS6	UPI000049C280	hypothetical protein	Unknown	2.5	Periplasmic	1.46	83	1.04	67	0.58	128	3
FTT_0835	CAG45468.1	Q5NGK2	UPI000049C3C0	CDP-alcohol phosphatidyltransferase	Inner Membrane	10	Inner Membrane	0.17	365	1.02	68	0.17	279	3
FTT_0198	CAG44831.1	Q5NI83	UPI000049C213	outer membrane lipoprotein	Outer Membrane	9.92	Cytoplasmic	1.53	80	1.02	69	0.18	273	3
FTT_0165c	CAG44798.1	Q5NIB1	UPI000049C1FD	conserved hypothetical lipoprotein	Unknown	4.93	Outer Membrane	0.96	120	1	70	0.45	162	3
FTT_1794	CAG46427.1	Q5NE64	UPI000049C60D	heat shock protein	Cytoplasmic	8.96	Cytoplasmic	4.67	12	0.98	71	2.12	22	3
FTT_0782	CAG45415.1	Q5NGQ3	UPI000044FF8A	Enoyl- reductase (NADH)	Inner Membrane	9.82	Unknown	1.67	67	0.96	72	0.84	94	3
FTT_1274	CAG45907.1	Q5NFG2	UPI000049C4DC	30S ribosomal protein S9	Cytoplasmic	9.97	Unknown	1.04	117	0.94	73	0.96	80	3
FTT_0188	CAG44821.1	Q5NI93	UPI000012AD1C	cell division protein	Cytoplasmic	9.12	Cytoplasmic	0.83	139	0.94	74	1.08	68	3
FTT_1572c	CAG46205.1	Q5NEP8	UPI00003FC92D	outer membrane protein OmpH	Unknown	2.5	Outer Membrane	1.12	108	0.93	75	0.37	183	3
FTT_1602	CAG46235.1	Q5NEM4	UPI0000352CD4	hypothetical lipoprotein	Extracellular	9.65	Extracellular	2.62	34	0.92	76	1.29	51	3
FTT_0611c	CAG45244.1	Q5NH60	UPI000045001E	beta-lactamase	Periplasmic	9.76	Periplasmic	2.82	27	0.91	77	0.92	83	3
FTT_1365c	CAG45998.1	Q5NF78	UPI0000450060	Fructose-1,6-bisphosphate aldolase	Cytoplasmic	9.97	Unknown	0.75	152	0.89	78	1.24	54	3
FTT_1156c	CAG45789.1	Q5NFR9	UPI000049C492	Type IV pilin multimeric outer membrane protein	Outer Membrane	10	Unknown	0.47	211	0.88	79	0.16	288	3
FTT_1181c	CAG45814.1	Q5NFP8	UPI000049C4A1	Gamma-glutamyltranspeptidase	Periplasmic	10	Cytoplasmic	0.02	493	0.88	80	0.01	511	3
FTT_0336	CAG44969.1	Q5NHV7	UPI000049C26B	50S ribosomal protein L24	Cytoplasmic	9.97	Cytoplasmic	0.61	180	0.88	81	0.46	159	3
FTT_0326	CAG44959.1	Q5NHW7	UPI000049C263	50S ribosomal protein L4	Cytoplasmic	9.97	Cytoplasmic	1.34	90	0.86	82	0.66	119	3
FTT_1329	CAG45962.1	Q5NFB1	UPI00004501F8	2,3-bisphosphoglycerate-independent phosphoglycerate mutase	Cytoplasmic	9.97	Cytoplasmic	0.29	284	0.84	83	0.26	224	3
FTT_0327	CAG44960.1	Q5NHW6	UPI000049C264	50S ribosomal protein L23	Cytoplasmic	9.26	Cytoplasmic	1.12	109	0.84	84	1.5	40	3
FTT_1244c	CAG45877.1	Q5NFJ0	UPI000049C4C7	conserved hypothetical lipoprotein	Outer Membrane	9.92	Extracellular	0.52	202	0.83	85	0.2	257	3
FTT_1095c	CAG45728.1	Q5NFW8	UPI000049C46A	conserved hypothetical protein	Outer Membrane	10	Outer Membrane	0.41	230	0.83	86	0.12	342	3
FTT_1372	CAG46005.1	Q5NF71	UPI000049C51D	fatty acid/phospholipid synthesis protein lsX	Cytoplasmic	9.97	Cytoplasmic	0.57	189	0.81	87	0.29	208	3
FTT_0385	CAG45018.1	Q5NHR2	UPI000049C289	hypothetical protein	Cytoplasmic	8.96	Outer Membrane	2.52	36	0.81	88	0.35	193	3
FTT_0473	CAG45106.1	Q5NHI1	UPI000049C2C8	Acetyl-CoA carboxylase, biotin carboxylase subunit	Cytoplasmic	9.97	Cytoplasmic	0.63	173	0.81	89	0.33	197	3
FTT_0713c	CAG45346.1	Q5NGW4	UPI000049C371	L-threonine 3-dehydrogenase	Cytoplasmic	9.97	Cytoplasmic	0.18	350	0.81	90	0.19	263	3
FTT_0726c	CAG45359.1	Q5NGV3	UPI000049C378	glycerophosphoryl diester phosphodiesterase family protein	Unknown	5.9	Extracellular	0.61	181	0.8	91	0.32	199	3
FTT_1392	CAG46025.1	Q5NF55	UPI000045012E	transcriptional regulator	Cytoplasmic	8.96	Outer Membrane	0.17	363	0.8	92	0.48	156	3
FTT_1475	CAG46108.1	Q5NEY1	UPI0000450108	Galactose-1-phosphate uridylyltransferase	Cytoplasmic	8.96	Cytoplasmic			0.8	93	0.08	407	2
FTT_0748	CAG45381.1	Q5NGT3	UPI000049C389	conserved hypothetical protein	Cytoplasmic	8.96	Cytoplasmic	0.83	138	0.78	94	0.31	200	3
FTT_0484	CAG45117.1	Q5NHH0	UPI00003FC8FA	hypothetical protein	Periplasmic	9.84	Extracellular	1.8	58	0.77	95	1.14	61	3
FTT_0196c	CAG44829.1	Q5NI85	UPI000049C211	glutamine synthetase	Cytoplasmic	9.97	Cytoplasmic	0.36	256	0.77	96	0.8	98	3
FTT_1228	CAG45861.1	Q5NFK6	UPI00004500B3	prolipoprotein diacylglyceryl transferase	Inner Membrane	10	Inner Membrane			0.76	97	0.29	204	2
FTT_1483c	CAG46116.1	Q5NEX4	UPI000049C557	dihydrolipoamide dehydrogenase	Cytoplasmic	9.97	Cytoplasmic	1.33	92	0.76	98	1.52	39	3
FTT_1241	CAG45874.1	Q5NFJ3	UPI000049C4C4	serine hydroxymethyltransferase	Cytoplasmic	9.97	Cytoplasmic	0.72	158	0.76	99	0.67	116	3
FTT_0356	CAG44989.1	Q5NHT8	UPI000049C277	Chaperone Hsp90, heat shock protein HtpG	Cytoplasmic	9.97	Cytoplasmic	1.17	104	0.76	100	0.82	96	3
FTT_1712c	CAG46345.1	Q5NEC5	UPI000049C515	intracellular growth locus, subunit C	Unknown	2	Unknown	1.83	57	0.74	101	3.31	13	3
FTT_0072	CAG44705.1	Q5NIJ5	UPI000049C1BC	succinate dehydrogenase, cytochrome b556	Inner Membrane	10	Inner Membrane	0.62	175	0.74	102	0.37	188	3
FTT_1115c	CAG45748.1	Q5NFV3	UPI000049C476	preprotein translocase, subunit D, membrane protein	Inner Membrane	10	Inner Membrane	0.41	232	0.74	103	0.19	264	3
FTT_0074	CAG44707.1	Q5NIJ3	UPI000049C1BE	succinate dehydrogenase, catalytic and NAD/flavoprotein subunit	Inner Membrane	7.88	Cytoplasmic	1.07	113	0.73	104	1.06	74	3
FTT_1538c	CAG46171.1	Q5NES6	UPI000049C57B	hypothetical protein	Unknown	2.5	Outer Membrane	0.77	148	0.72	105	0.44	163	3
FTT_0075	CAG44708.1	Q5NIJ2	UPI0000450196	succinate dehydrogenase iron-sulfur protein	Inner Membrane	7.88	Cytoplasmic	2.11	47	0.72	106	1.03	75	3
FTT_0333	CAG44966.1	Q5NHW0	UPI000049C268	50S ribosomal protein L29	Cytoplasmic	9.26	Cytoplasmic	1.69	65	0.72	107	0.76	103	3
FTT_1771	CAG46404.1	Q5NE81	UPI000049C601	hypothetical protein	Cytoplasmic	8.96	Cytoplasmic	0.18	357	0.71	108	0.21	249	3
FTT_1633c	CAG46266.1	Q5NEJ6	UPI000049C5B8	amino acid transporter	Inner Membrane	10	Inner Membrane	0.86	133	0.71	109			2
FTT_0674	CAG45307.1	Q5NH02	UPI000049C352	Ribose-phosphate pyrophosphokinase	Cytoplasmic	9.97	Cytoplasmic	0.34	261	0.71	110	0.72	108	3
FTT_1636	CAG46269.1	Q5NEJ3	UPI00003FC90D	lipoprotein releasing system, subunit A, outer membrane lipoproteins carrier	Periplasmic	9.76	Extracellular	0.85	134	0.69	111	0.26	223	3
FTT_0337	CAG44970.1	Q5NHV6	UPI000049C26C	50S ribosomal protein L5	Cytoplasmic	9.26	Cytoplasmic	1.43	85	0.69	112	1.12	63	3
FTT_0348	CAG44981.1	Q5NHU5	UPI00004500AA	30S ribosomal protein S11	Cytoplasmic	9.26	Unknown	1.47	82	0.69	113	2.67	17	3
FTT_1130c	CAG45763.1	Q5NFT9	UPI000049C483	cyanophycin synthetase	Cytoplasmic	9.97	Cytoplasmic	0.16	380	0.69	114	0.22	243	3
FTT_1376	CAG46009.1	Q5NF67	UPI000049C521	acyl carrier protein	Cytoplasmic	9.97	Cytoplasmic	2.64	32	0.68	115			2
FTT_0143	CAG44776.1	Q5NID3	UPI000049C1EB	50S ribosomal protein L7/L12	Unknown	4.99	Cytoplasmic	1.71	64	0.67	116	0.13	328	3
FTT_0324	CAG44957.1	Q5NHW9	UPI0000450011	30S ribosomal protein S10	Cytoplasmic	9.26	Extracellular	2.08	49	0.67	117	1.34	49	3
FTT_0837	CAG45470.1	Q5NGK0	UPI000049C3C1	TolQ protein	Inner Membrane	10	Inner Membrane	0.42	225	0.67	118	0.09	383	3
FTT_0927	CAG45560.1	Q5NGB9	UPI000049C3F4	Glutamate-1-semialdehyde-2,1-aminomutase	Cytoplasmic	9.26	Cytoplasmic	0.25	312	0.66	119	0.37	186	3
FTT_0193c	CAG44826.1	Q5NI88	UPI000049C20E	conserved hypothetical membrane protein	Inner Membrane	10	Inner Membrane	1.27	95	0.66	120	0.61	125	3
FTT_0339	CAG44972.1	Q5NHV4	UPI00004500F9	30S ribosomal protein S8	Cytoplasmic	9.26	Unknown	1.16	105	0.65	121	0.86	92	3
FTT_0153	CAG44786.1	Q5NIC3	UPI000049C1F3	50S ribosomal protein L19	Cytoplasmic	9.97	Cytoplasmic	0.89	131	0.65	122	0.53	142	3
FTT_0328	CAG44961.1	Q5NHW5	UPI000049C265	50S ribosomal protein L2	Cytoplasmic	9.97	Cytoplasmic	1.1	112	0.64	123	0.87	89	3
FTT_1273	CAG45906.1	Q5NFG3	UPI000049C4DB	50S ribosomal subunit protein L13	Cytoplasmic	9.26	Cytoplasmic	2.62	33	0.64	124	0.92	84	3
FTT_0233c	CAG44866.1	Q5NI56	UPI000049C225	Inner-membrane protein	Inner Membrane	10	Inner Membrane	0.27	300	0.64	125	0.12	339	3
FTT_1375	CAG46008.1	Q5NF68	UPI000049C520	3-oxoacyl-(acyl-carrier-protein) reductase	Cytoplasmic	9.26	Unknown	1	118	0.63	126	1.42	46	3
FTT_0015	CAG44648.1	Q5NIQ1	UPI000049C192	adenylosuccinate lyase	Cytoplasmic	9.97	Cytoplasmic	0.02	496	0.63	127	0.06	448	3
FTT_0141	CAG44774.1	Q5NID5	UPI0000450324	50S ribosomal protein L1	Cytoplasmic	9.97	Cytoplasmic	1.58	75	0.62	128	1.07	72	3
FTT_1366c	CAG45999.1	Q5NF77	UPI0000450001	pyruvate kinase	Cytoplasmic	9.97	Cytoplasmic	0.09	423	0.62	129	0.16	291	3
FTT_1407c	CAG46040.1	Q5NF41	UPI000049C535	hypothetical membrane protein	Unknown	2.5	Outer Membrane	0.58	188	0.61	130	0.23	237	3
FTT_1749	CAG46382.1	Q5NE99	UPI000049C5F8	preprotein translocase, subunit B, chaperone protein	Cytoplasmic	9.26	Cytoplasmic	0.78	147	0.61	131	0.42	166	3
FTT_0314	CAG44947.1	Q5NHX9	UPI0000450012	protein chain elongation factor EF-Ts	Cytoplasmic	9.97	Cytoplasmic	1.65	69	0.61	132	0.65	120	3
FTT_1367c	CAG46000.1	Q5NF76	UPI0000450032	phosphogylcerate kinase	Cytoplasmic	9.97	Unknown	0.95	122	0.6	133	0.55	139	3
FTT_0624	CAG45257.1	Q5NH47	UPI000049C32F	ATP-dependent Clp protease subunit P	Cytoplasmic	9.97	Cytoplasmic	0.61	179	0.6	134	0.23	235	3
FTT_1573c	CAG46206.1	Q5NEP7	UPI000049C590	outer membrane protein	Outer Membrane	10	Extracellular	0.54	198	0.59	135	0.14	319	3
FTT_1165c	CAG45798.1	Q5NFR1	UPI000049C498	aspartate aminotransferase	Cytoplasmic	9.97	Cytoplasmic	0.58	185	0.58	136	0.56	133	3
FTT_0913	CAG45546.1	Q5NGD2	UPI000049C3EB	hypothetical protein	Unknown	2	Extracellular	0.37	250	0.58	137	0.35	190	3
FTT_1125	CAG45758.1	Q5NFU4	UPI000049C47E	D-methionine binding transport protein, ABC transporter, membrane and periplasmic protein	Inner Membrane	10	Inner Membrane	0.31	269	0.58	138	0.25	228	3
FTT_0071c	CAG44704.1	Q5NIJ6	UPI000049C1BB	citrate synthase	Cytoplasmic	9.97	Cytoplasmic	0.63	174	0.58	139	0.41	169	3
FTT_1374	CAG46007.1	Q5NF69	UPI000049C51F	malonyl coA-acyl carrier protein transacylase	Cytoplasmic	9.97	Cytoplasmic	0.55	191	0.58	140	0.58	130	3
FTT_1769c	CAG46402.1	Q5NE82	UPI000049C600	ClpB protein	Cytoplasmic	9.97	Cytoplasmic	0.64	171	0.57	141	0.4	174	3
FTT_1123	CAG45756.1	Q5NFU6	UPI0000450075	conserved hypothetical protein	Inner Membrane	10	Inner Membrane	0.45	215	0.57	142	0.45	161	3
FTT_1161	CAG45794.1	Q5NFR4	UPI000049C495	adenylate kinase	Cytoplasmic	9.97	Cytoplasmic	0.38	243	0.57	143	0.09	391	3
FTT_0714c	CAG45347.1	Q5NGW3	UPI000049C372	2-amino-3-ketobutyrate coenzyme A ligase	Cytoplasmic	9.97	Cytoplasmic	0.69	165	0.56	144	0.9	87	3
FTT_0917	CAG45550.1	Q5NGC8	UPI000049C3EF	NAD-dependent malic enzyme	Cytoplasmic	8.96	Cytoplasmic	0.2	338	0.56	145	0.23	234	3
FTT_0709	CAG45342.1	Q5NGW8	UPI000049C36D	Enolase (2-phosphoglycerate dehydratase)	Cytoplasmic	10	Cytoplasmic	0.71	160	0.56	146	0.39	182	3
FTT_1568c	CAG46201.1	Q5NEQ2	UPI000049C58D	Lipid-A-disaccharide synthase	Cytoplasmic	9.97	Inner Membrane			0.56	147	0.05	450	2
FTT_1094c	CAG45727.1	Q5NFW9	UPI000049C469	cytosol aminopeptidase family protein	Cytoplasmic	9.97	Cytoplasmic			0.55	148	0.37	187	2
FTT_1060c	CAG45693.1	Q5NG01	UPI00004500A5	50S ribosomal protein L9	Cytoplasmic	9.26	Cytoplasmic	1.61	72	0.55	149	1.92	25	3
FTT_0858	CAG45491.1	Q5NGI2	UPI000044FF98	Ribonuclease PH	Cytoplasmic	9.26	Cytoplasmic	0.29	288	0.54	150	0.48	154	3
FTT_0633	CAG45266.1	Q5NH38	UPI00004501F1	SPFH domain, band 7 family protein	Cytoplasmic	8.96	Inner Membrane	0.84	136	0.54	151	0.28	210	3
FTT_1460c	CAG46093.1	Q5NEZ5	UPI000034E32B	UDP-glucose/GDP-mannose dehydrogenase	Cytoplasmic	9.97	Cytoplasmic	1.06	115	0.53	152	1.1	67	3
FTT_0768c	CAG45401.1	Q5NGR4	UPI00003FC8E9	hypothetical protein	Unknown	2	Outer Membrane	0.51	203	0.53	153	0.11	351	3
FTT_0372c	CAG45005.1	Q5NHS3	UPI000049C283	Acetyl-CoA carboxylase beta subunit	Cytoplasmic	9.26	Cytoplasmic	0.81	144	0.51	154	0.18	272	3
FTT_0342	CAG44975.1	Q5NHV1	UPI000049C26F	30S ribosomal protein S5	Cytoplasmic	9.26	Cytoplasmic	1.55	78	0.51	155	1.45	44	3
FTT_0322	CAG44955.1	Q5NHX1	UPI00004500F7	30S ribosomal protein S7	Cytoplasmic	9.97	Cytoplasmic	0.79	146	0.5	156	1.19	58	3
FTT_1028c	CAG45661.1	Q5NG29	UPI000045020B	inorganic pyrophosphatase	Cytoplasmic	9.97	Cytoplasmic	0.74	154	0.5	157	0.12	341	3
FTT_0826c	CAG45459.1	Q5NGK9	UPI00003FC928	hypothetical lipoprotein	Unknown	2	Outer Membrane			0.5	158	1.2	57	2
FTT_0211c	CAG44844.1	Q5NI73	UPI000049C219	outer membrane lipoprotein	Unknown	2	Unknown	3.86	18	0.49	159	0.68	114	3
FTT_1531	CAG46164.1	Q5NET1	UPI0000450040	3-ketoacyl-CoA thiolase	Cytoplasmic	9.97	Cytoplasmic	0.42	226	0.48	160	0.44	164	3
FTT_0183c	CAG44816.1	Q5NI98	UPI000049C207	30S ribosomal protein S1	Cytoplasmic	9.97	Cytoplasmic	1.04	116	0.48	161	0.7	112	3
FTT_0884c	CAG45517.1	Q5NGG1	UPI000049C3D7	aspartate transaminase	Cytoplasmic	9.97	Cytoplasmic	0.91	127	0.48	162	0.48	155	3
FTT_1569c	CAG46202.1	Q5NEQ1	UPI00004501C0	Acyl-(acyl-carrier-protein)--UDP-N-acetylglucosam ine O-acyltransferase	Cytoplasmic	9.97	Cytoplasmic	0.35	259	0.48	163	0.63	124	3
FTT_0955c	CAG45588.1	Q5NG97	UPI00004500D6	Pyruvate/2-oxoglutarate dehydrogenase complex,dihydrolipoamide dehydrogenase component	Unknown	4.99	Cytoplasmic	0.11	417	0.47	164	0.24	233	3
FTT_1706	CAG46339.1	Q5NED1	UPI00004502F3	conserved hypothetical protein	Cytoplasmic	8.96	Inner Membrane	0.07	448	0.47	165	0.29	207	3
FTT_0033	CAG44666.1	Q5NIN3	UPI000049C19F	NADH dehydrogenase I	Cytoplasmic	9.12	Cytoplasmic	0.31	272	0.47	166	0.1	374	3
FTT_0149c	CAG44782.1	Q5NIC7	UPI000049C1F0	S-adenosylmethionine synthetase	Cytoplasmic	9.97	Cytoplasmic	1.27	94	0.47	167	0.91	86	3
FTT_0715	CAG45348.1	Q5NGW2	UPI00003FC8E6	chitinase family 18 protein	Unknown	2	Extracellular	0.2	337	0.46	168	0.53	146	3
FTT_0037	CAG44670.1	Q5NIM9	UPI000049C1A2	NADH dehydrogenase I, G subunit	Cytoplasmic	9.12	Cytoplasmic	0.15	383	0.46	169	0.18	277	3
FTT_0467	CAG45100.1	Q5NHI7	UPI000049C2C4	organic solvent tolerance protein	Outer Membrane	10	Extracellular	0.17	359	0.46	170	0.06	445	3
FTT_1117c	CAG45750.1	Q5NFV1	UPI000049C478	isochorismatase hydrolase family protein	Cytoplasmic	9.97	Cytoplasmic			0.46	171	0.14	313	2
FTT_0919	CAG45552.1	Q5NGC6	UPI0000450027	hypothetical protein	Unknown	4.69	Outer Membrane	0.14	390	0.45	172			2
FTT_1369c	CAG46002.1	Q5NF74	UPI000049C51A	Transketolase	Cytoplasmic	9.26	Cytoplasmic	0.29	286	0.45	173	0.57	132	3
FTT_1025c	CAG45658.1	Q5NG32	UPI00004502D7	hypothetical protein	Unknown	2.5	Periplasmic			0.45	174	0.23	240	2
FTT_0577	CAG45210.1	Q5NH91	UPI000049C30B	L-serine dehydratase 1	Cytoplasmic	9.97	Cytoplasmic	0.26	305	0.44	175	0.6	126	3
FTT_0139	CAG44772.1	Q5NID7	UPI000049C1E9	transcription antitermination protein nusG	Cytoplasmic	9.97	Cytoplasmic	0.63	172	0.43	176	0.21	248	3
FTT_0282	CAG44915.1	Q5NI10	UPI000049C245	Cytochrome O ubiquinol oxidase subunit I	Inner Membrane	10	Inner Membrane	0.58	187	0.43	177	0.18	276	3
FTT_0204	CAG44837.1	Q5NI78	UPI000049C215	adenylosuccinate synthetase	Cytoplasmic	9.97	Cytoplasmic	0.54	193	0.43	178	0.69	113	3
FTT_1109	CAG45742.1	Q5NFV9	UPI00004502F8	choloylglycine hydrolase family protein	Unknown	2	Extracellular	0.82	141	0.43	179	0.2	259	3
FTT_1382	CAG46015.1	Q5NF65	UPI000049C523	Inositol-1-monophosphatase	Cytoplasmic	9.26	Cytoplasmic	0.19	343	0.42	180	0.58	129	3
FTT_1318c	CAG45951.1	Q5NFC1	UPI000049C4FA	cytosol aminopeptidase	Cytoplasmic	9.97	Cytoplasmic	0.15	382	0.42	181	0.35	192	3
FTT_0410	CAG45043.1	Q5NHN7	UPI000049C29B	glycine cleavage system P protein, subunit 2	Cytoplasmic	9.97	Cytoplasmic	0.21	334	0.42	182	0.56	135	3
FTT_1713c	CAG46346.1	Q5NEC4	UPI000049C516	intracellular growth locus, subunit B	Cytoplasmic	9.97	Extracellular	0.76	151	0.42	183	0.76	104	3
FTT_0720c	CAG45353.1	Q5NGV8	UPI000049C375	deoxyguanosinetriphosphate triphosphohydrolase	Cytoplasmic	9.97	Cytoplasmic			0.41	184	0.1	363	2
FTT_1295c	CAG45928.1	Q5NFE2	UPI00004500BF	glucose kinase	Cytoplasmic	9.97	Cytoplasmic			0.41	185	0.11	348	2
FTT_0221	CAG44854.1	Q5NI66	UPI00003FC8DA	acid phosphatase (precursor)	Extracellular	9.72	Extracellular	0.54	194	0.41	186	0.05	451	3
FTT_0347	CAG44980.1	Q5NHU6	UPI000049C274	30S ribosomal protein S13	Cytoplasmic	9.97	Cytoplasmic	1.43	86	0.41	187	1.21	55	3
FTT_1040	CAG45673.1	Q5NG19	UPI000049C444	conserved hypothetical lipoprotein	Unknown	2.5	Outer Membrane			0.41	188	0.26	221	2
FTT_1281c	CAG45914.1	Q5NFF5	UPI000049C4E1	Sigma-54 modulation protein	Cytoplasmic	9.97	Cytoplasmic	0.91	128	0.41	189	0.49	152	3
FTT_1317c	CAG45950.1	Q5NFC2	UPI000049C4F9	Inosine-5-monophosphate dehydrogenase	Cytoplasmic	9.97	Cytoplasmic	0.13	391	0.41	190	0.4	177	3
FTT_1124	CAG45757.1	Q5NFU5	UPI0000EADFF6	D-methionine transport protein, ABC transporter,ATP-binding subunit	Inner Membrane	7.88	Cytoplasmic	0.1	420	0.4	191	0.09	390	3
FTT_0078	CAG44711.1	Q5NII9	UPI000049C1C1	adenine phosphoribosyltransferase	Cytoplasmic	10	Cytoplasmic	0.18	351	0.4	192	0.21	255	3
FTT_1474c	CAG46107.1	Q5NEY2	UPI000049C552	Galactose-proton symporter, major facilitator superfamily (MFS) transport protein	Inner Membrane	10	Inner Membrane	0.23	319	0.4	193	0.16	292	3
FTT_0018	CAG44651.1	Q5NIP8	UPI000049C194	Secretion protein	Unknown	2.5	Cytoplasmic	0.67	168	0.4	194	0.04	473	3
FTT_1498c	CAG46131.1	Q5NEV9	UPI0000450130	Acetyl-coenzyme A carboxylase carboxyl transferase subunit alpha	Cytoplasmic	9.97	Cytoplasmic	0.47	212	0.4	195	0.21	247	3
FTT_0535c	CAG45168.1	Q5NHC8	UPI00000C067E	lactate dehydrogenase	Cytoplasmic	9.97	Unknown	0.72	159	0.4	196	0.55	138	3
FTT_1271	CAG45904.1	Q5NFG5	UPI000049C4D9	Membrane-bound lytic murein transglycosylase A (MLT) family protein	Unknown	4.74	Cytoplasmic	0.54	192	0.4	197	0.1	372	3
FTT_1404	CAG46037.1	Q5NF44	UPI000049C532	cell division protein	Unknown	2	Inner Membrane	0.24	316	0.4	198	0.07	422	3
FTT_0070c	CAG44703.1	Q5NIJ7	UPI000049C1BA	major facilitator superfamily (MFS) tranport protein	Inner Membrane	10	Inner Membrane	0.19	345	0.39	199	0.1	370	3
FTT_0340	CAG44973.1	Q5NHV3	UPI000049C26D	50S ribosomal protein L6	Cytoplasmic	9.26	Unknown	1.57	76	0.39	200	1.62	34	3
FTT_1777c	CAG46410.1	Q5NE76	UPI00003FC8E4	hypothetical membrane protein	Unknown	2	Extracellular	3.5	22	0.39	201	1.06	73	3
FTT_0403	CAG45036.1	Q5NHP4	UPI000049C299	peptide deformylase	Cytoplasmic	9.26	Cytoplasmic			0.39	202	0.46	157	2
FTT_0699	CAG45332.1	Q5NGX7	UPI000049C366	polyribonucleotide nucleotidyltransferase	Cytoplasmic	9.97	Cytoplasmic	0.16	374	0.39	203	0.14	312	3
FTT_0634	CAG45267.1	Q5NH37	UPI00004501D4	SPFH domain, band 7 family protein	Unknown	2	Inner Membrane	0.41	228	0.38	204	0.27	216	3
FTT_1660c	CAG46293.1	Q5NEH4	UPI000049C5CA	Dihydroorotase	Cytoplasmic	9.97	Cytoplasmic			0.38	205	0.07	420	2
FTT_1650c	CAG46283.1	Q5NEI4	UPI000049C5C2	chorismate mutase	Periplasmic	9.44	Inner Membrane	0.33	263	0.38	206	0.37	184	3
FTT_0466c	CAG45099.1	Q5NHI8	UPI000049C2C3	Arginyl-tRNA synthetase	Cytoplasmic	9.97	Cytoplasmic	0.18	354	0.37	207	0.18	270	3
FTT_0061	CAG44694.1	Q5NIK6	UPI000049C1B3	ATP synthase delta chain	Cytoplasmic	9.26	Cytoplasmic	0.54	195	0.37	208	0.41	170	3
FTT_0414	CAG45047.1	Q5NHN3	UPI000049C29F	Phosphoglucomutase	Unknown	2	Extracellular	0.8	145	0.36	209	0.8	97	3
FTT_0764	CAG45397.1	Q5NGR8	UPI000049C394	Glycyl-tRNA synthetase beta subunit	Cytoplasmic	9.97	Cytoplasmic	0.07	449	0.36	210	0.18	274	3
FTT_0270	CAG44903.1	Q5NI20	UPI000173AAD5	lipoprotein releasing system, subunit B, outer membrane lipoprotein	Unknown	2.5	Extracellular	0.26	304	0.36	211			2
FTT_1567c	CAG46200.1	Q5NEQ3	UPI000049C58C	hypothetical membrane protein	Unknown	2	Inner Membrane	0.41	233	0.36	212	0.15	307	3
FTT_0166c	CAG44799.1	Q5NIB0	UPI000049C1FE	conserved hypothetical membrane protein	Unknown	2	Outer Membrane	0.53	201	0.36	213	0.08	404	3
FTT_0349	CAG44982.1	Q5NHU4	UPI00004500AD	30S ribosomal protein S4	Cytoplasmic	9.97	Cytoplasmic	1.62	70	0.36	214	1.37	48	3
FTT_0406	CAG45039.1	Q5NHP1	UPI000049C29A	lysine decarboxylase, inducable	Cytoplasmic	9.97	Cytoplasmic	0.08	443	0.36	215	0.27	214	3
FTT_1631c	CAG46264.1	Q5NEJ8	UPI000049C5B6	GlpX protein	Cytoplasmic	9.97	Cytoplasmic	0.44	222	0.36	216	0.53	143	3
FTT_1459c	CAG46092.1	Q5NEZ6	UPI000034E32C	NAD dependent epimerase	Cytoplasmic	9.97	Cytoplasmic	0.26	303	0.36	217	0.14	310	3
FTT_0034	CAG44667.1	Q5NIN2	UPI000049C1A0	NADH dehydrogenase I, D subunit	Cytoplasmic	9.12	Cytoplasmic	0.27	299	0.36	218	0.14	316	3
FTT_1484c	CAG46117.1	Q5NEX3	UPI000049C558	pyruvate dehydrogenase, E2 component	Cytoplasmic	9.97	Cytoplasmic	1.45	84	0.35	219	0.56	134	3
FTT_0036	CAG44669.1	Q5NIN0	UPI000049C1A1	NADH dehydrogenase I, F subunit	Cytoplasmic	9.12	Cytoplasmic	0.47	213	0.34	220	0.49	151	3
FTT_0331	CAG44964.1	Q5NHW2	UPI000049C266	30S ribosomal protein S3	Cytoplasmic	9.97	Cytoplasmic	1.1	111	0.34	221	0.98	79	3
FTT_1310c	CAG45943.1	Q5NFC9	UPI000049C4F3	ATP-dependent metalloprotease	Inner Membrane	10	Inner Membrane	0.2	340	0.33	222	0.11	347	3
FTT_0673c	CAG45306.1	Q5NH03	UPI000049C351	conserved hypothetical protein	Cytoplasmic	8.96	Cytoplasmic	0.25	313	0.33	223	0.35	191	3
FTT_0708	CAG45341.1	Q5NGW9	UPI000049C36C	major facilitator superfamily (MFS) transport protein	Inner Membrane	10	Inner Membrane			0.33	224	0.07	417	2
FTT_1773c	CAG46406.1	Q5NE79	UPI00004500B5	tryptophan synthase beta chain	Cytoplasmic	9.97	Cytoplasmic	0.12	402	0.32	225	0.08	409	3
FTT_0081	CAG44714.1	Q5NII6	UPI000049C1C2	preprotein translocase, subunit G, membrane protein	Inner Membrane	10	Inner Membrane			0.32	226			1
FTT_0934c	CAG45567.1	Q5NGB5	UPI000049C3F8	dethiobiotin synthetase	Cytoplasmic	9.26	Cytoplasmic	0.82	140	0.32	227	0.79	100	3
FTT_0321	CAG44954.1	Q5NHX2	UPI00004500E9	30S ribosomal protein S12	Cytoplasmic	9.26	Periplasmic	1.78	60	0.32	228	1.1	66	3
FTT_0628	CAG45261.1	Q5NH43	UPI000049C332	conserved hypothetical protein	Inner Membrane	9.82	Inner Membrane	0.54	196	0.32	229	0.19	265	3
FTT_0613c	CAG45246.1	Q5NH58	UPI0000352CD6	hypothetical protein	Unknown	2.5	Outer Membrane	0.95	121	0.32	230	0.29	206	3
FTT_0351	CAG44984.1	Q5NHU2	UPI00004500A0	50S ribosomal protein L17	Cytoplasmic	9.97	Cytoplasmic	2.66	30	0.31	231	1.52	38	3
FTT_1019c	CAG45652.1	Q5NG38	UPI000049C437	GMP synthase (glutamine-hydrolyzing)	Cytoplasmic	9.97	Cytoplasmic	0.04	476	0.31	232	0.09	397	3
FTT_0106c	CAG44739.1	Q5NIG6	UPI0000450238	Efflux protein, RND family, MFP subunit	Inner Membrane	10	Periplasmic	0.21	335	0.31	233	0.1	368	3
FTT_1249	CAG45882.1	Q5NFI5	UPI000049C4CA	mycobacterial cell entry (mce) related family protein	Inner Membrane	9.82	Inner Membrane	0.23	321	0.31	234			2
FTT_0068	CAG44701.1	Q5NIJ9	UPI000045019B	superoxide dismutase	Periplasmic	9.44	Cytoplasmic	1.77	62	0.3	235	2.94	15	3
FTT_0510	CAG45143.1	Q5NHE7	UPI000049C2E4	DNA gyrase subunit B	Cytoplasmic	9.97	Cytoplasmic	0.17	360	0.3	236	0.12	344	3
FTT_1571c	CAG46204.1	Q5NEP9	UPI000049C58F	UDP-3-O- glucosamine N-acyltransferase	Cytoplasmic	9.97	Cytoplasmic	0.38	247	0.3	237	0.16	289	3
FTT_0330	CAG44963.1	Q5NHW3	UPI000045016C	50S ribosomal protein L22	Cytoplasmic	9.26	Cytoplasmic	2.18	43	0.3	238	1.69	31	3
FTT_1654	CAG46287.1	Q5NEI0	UPI0000450271	HlyD family secretion protein	Inner Membrane	7.88	Extracellular	0.37	254	0.3	239			2
FTT_0688c	CAG45321.1	Q5NGY8	UPI000045008B	ATP-dependent protease, proteasome-related peptidase subunit	Cytoplasmic	9.26	Cytoplasmic	0.26	307	0.3	240	0.46	160	3
FTT_1250	CAG45883.1	Q5NFI4	UPI000049C4CB	hypothetical protein	Unknown	2	Inner Membrane	0.25	309	0.3	241			2
FTT_0459	CAG45092.1	Q5NHJ5	UPI000049C2BE	peptidase family S49 protein	Inner Membrane	7.88	Inner Membrane	0.36	257	0.3	242	0.16	296	3
FTT_0360	CAG44993.1	Q5NHT5	UPI000049C279	Short-chain dehydrogenase/reductase	Cytoplasmic	9.97	Cytoplasmic	0.04	474	0.3	243	0.06	447	3
FTT_0066	CAG44699.1	Q5NIK1	UPI000049C1B7	hypothetical protein	Unknown	2	Outer Membrane	0.95	124	0.3	244	0.21	253	3
FTT_0080	CAG44713.1	Q5NII7	UPI0000450180	triosephosphate isomerase	Cytoplasmic	9.26	Unknown	0.12	406	0.29	245	0.18	268	3
FTT_0105c	CAG44738.1	Q5NIG7	UPI000049C1D0	Transporter AcrB/AcrD/AcrF family	Inner Membrane	10	Inner Membrane	0.04	477	0.29	246	0.1	365	3
FTT_0773	CAG45406.1	Q5NGR1	UPI000049C399	50S ribosomal protein L27	Cytoplasmic	9.26	Cytoplasmic	1.27	97	0.29	247	0.23	242	3
FTT_1485c	CAG46118.1	Q5NEX2	UPI000049C559	pyruvate dehydrogenase, E1 component	Cytoplasmic	9.97	Cytoplasmic	0.93	125	0.29	248	0.49	153	3
FTT_0063	CAG44696.1	Q5NIK4	UPI000045018B	ATP synthase gamma chain	Cytoplasmic	9.12	Cytoplasmic	0.32	268	0.29	249	0.41	171	3
FTT_1700	CAG46333.1	Q5NED7	UPI000049C50E	conserved hypothetical protein	Unknown	5.48	Inner Membrane	0.33	265	0.29	250	0.05	457	3
FTT_1714c	CAG46347.1	Q5NEC3	UPI000049C517	intracellular growth locus, subunit A	Cytoplasmic	9.97	Extracellular	0.77	149	0.29	251	0.74	106	3
FTT_0335	CAG44968.1	Q5NHV8	UPI000049C26A	50S ribosomal protein L14	Cytoplasmic	9.26	Cytoplasmic	1.26	98	0.29	252	1.8	29	3
FTT_0805	CAG45438.1	Q5NGN0	UPI000049C3B0	capsule biosynthesis protein capB	Inner Membrane	7.88	Inner Membrane	0.19	347	0.29	253	0.04	464	3
FTT_0654	CAG45287.1	Q5NH20	UPI000049C344	DJ-1/PfpI family protein	Cytoplasmic	9.97	Cytoplasmic	0.62	177	0.28	254	0.14	317	3
FTT_1093c	CAG45726.1	Q5NFX0	UPI000049C468	Transaldolase	Cytoplasmic	9.97	Cytoplasmic	0.37	252	0.28	255	0.35	189	3
FTT_0042	CAG44675.1	Q5NIM4	UPI000049C1A5	NADH dehydrogenase I, L subunit	Inner Membrane	10	Inner Membrane			0.28	256			1
FTT_1680c	CAG46313.1	Q5NEF6	UPI00004502E1	outer membrane lipoprotein	Outer Membrane	9.92	Periplasmic	0.5	205	0.28	257			2
FTT_1330	CAG45963.1	Q5NFB0	UPI000049C502	Seryl-tRNA synthetase	Cytoplasmic	10	Cytoplasmic	0.69	164	0.28	258	0.57	131	3
FTT_1257	CAG45890.1	Q5NFH7	UPI000049C4D2	HlyD family secretion protein	Unknown	4.86	Unknown	0.33	262	0.28	259	0.09	396	3
FTT_0387	CAG45020.1	Q5NHR0	UPI000049C28B	UDP-N-acetylglucosamine pyrophosphorylase/glucosamine-1-phosphate N-acetyltransferase	Cytoplasmic	9.97	Cytoplasmic	0.48	210	0.28	260	0.16	295	3
FTT_1315c	CAG45948.1	Q5NFC4	UPI000049C4F7	Glucose-6-phosphate isomerase	Cytoplasmic	9.97	Cytoplasmic	0.3	280	0.28	261	0.16	287	3
FTT_1116c	CAG45749.1	Q5NFV2	UPI000049C477	preprotein translocase family protein	Inner Membrane	10	Inner Membrane	2.47	37	0.28	262	1.03	76	3
FTT_1710	CAG46343.1	Q5NEC7	UPI00004502DA	conserved hypothetical protein	Unknown	2	Extracellular	1.22	102	0.27	263	0.21	251	3
FTT_1260	CAG45893.1	Q5NFH4	UPI00004502F9	hypothetical lipoprotein	Unknown	4.9	Outer Membrane	1.24	100	0.27	264			2
FTT_1412	CAG46045.1	Q5NF37	UPI000049C539	Prolyl-tRNA synthetase	Cytoplasmic	10	Cytoplasmic	0.05	462	0.27	265	0.07	415	3
FTT_0073	CAG44706.1	Q5NIJ4	UPI000049C1BD	succinate dehydrogenase hydrophobic membrane anchor protein	Inner Membrane	10	Inner Membrane	0.87	132	0.27	266	1.07	71	3
FTT_1747	CAG46380.1	Q5NEA1	UPI00003FC932	outer membrane protein	Unknown	2.5	Outer Membrane	0.62	176	0.27	267	0.21	252	3
FTT_1419	CAG46052.1	Q5NF30	UPI0000352CD5	hypothetical lipoprotein	Inner Membrane	9.82	Extracellular	1.6	74	0.27	268			2
FTT_0140	CAG44773.1	Q5NID6	UPI000049C1EA	50S ribosomal protein L11	Cytoplasmic	9.26	Cytoplasmic	1.95	54	0.27	269	0.73	107	3
FTT_1336	CAG45969.1	Q5NFA4	UPI000049C507	ABC transporter, ATP-binding and membrane protein	Inner Membrane	10	Inner Membrane	0.11	412	0.26	270			2
FTT_0120	CAG44753.1	Q5NIF2	UPI000049C1DE	signal recognition particle receptor FtsY	Cytoplasmic	9.12	Cytoplasmic	0.19	349	0.26	271			2
FTT_0479c	CAG45112.1	Q5NHH5	UPI000049C2CE	PerM family protein	Inner Membrane	10	Inner Membrane			0.26	272			1
FTT_1603	CAG46236.1	Q5NEM3	UPI000049C5A1	50S ribosomal protein L28	Cytoplasmic	9.26	Cytoplasmic	2.6	35	0.26	273	1.3	50	3
FTT_0130	CAG44763.1	Q5NIE5	UPI000049C1E3	glycerol kinase	Cytoplasmic	9.97	Cytoplasmic	0.02	491	0.26	274	0.04	470	3
FTT_1586c	CAG46219.1	Q5NEN6	UPI000049C596	hypothetical membrane protein	Inner Membrane	9.82	Inner Membrane			0.26	275			1
FTT_0454	CAG45087.1	Q5NHK0	UPI000049C2B9	glycosyl transferase, group 2 family protein	Inner Membrane	9.82	Inner Membrane	0.36	255	0.26	276	0.13	325	3
FTT_0954c	CAG45587.1	Q5NG98	UPI000049C406	hypothetical protein	Unknown	2	Cytoplasmic	0.27	297	0.25	277	0.12	340	3
FTT_0760c	CAG45393.1	Q5NGS2	UPI000049C390	hypothetical lipoprotein	Unknown	2.5	Outer Membrane	0.25	310	0.25	278			2
FTT_1122c	CAG45755.1	Q5NFU7	UPI000049C47C	hypothetical lipoprotein	Unknown	2	Extracellular	0.28	293	0.25	279	0.09	382	3
FTT_0047	CAG44680.1	Q5NIM0	UPI000049C1A9	uroporphyrinogen decarboxylase	Cytoplasmic	9.97	Cytoplasmic			0.25	280	0.06	439	2
FTT_0281	CAG44914.1	Q5NI11	UPI00004502EB	Cytochrome O ubiquinol oxidase subunit II	Inner Membrane	10	Inner Membrane	0.38	246	0.25	281	0.06	443	3
FTT_1303c	CAG45936.1	Q5NFD5	UPI000049C4F0	hypothetical protein	Unknown	2	Outer Membrane	0.67	167	0.24	282	0.04	462	3
FTT_0820	CAG45453.1	Q5NGL5	UPI000049C3BB	50S ribosomal protein L20	Cytoplasmic	9.26	Cytoplasmic	2.67	29	0.24	283	1.64	32	3
FTT_0350	CAG44983.1	Q5NHU3	UPI000049C275	DNA-directed RNA polymerase, alpha subunit	Cytoplasmic	9.97	Unknown	0.71	162	0.24	284	0.4	175	3
FTT_1616	CAG46249.1	Q5NEL1	UPI000049C5AA	Cysteinyl-tRNA synthetase	Cytoplasmic	9.97	Cytoplasmic	0.15	381	0.24	285	0.15	306	3
FTT_0816c	CAG45449.1	Q5NGL9	UPI00004502E6	chitin binding protein	Extracellular	9.72	Periplasmic	0.21	333	0.24	286	0.1	362	3
FTT_1147c	CAG45780.1	Q5NFS8	UPI000049C48A	4'-phosphopantothenoylcysteine decarboxylase,phosphopantothenoylcysteine synthetase,FMN-binding (bifunctional protein)	Cytoplasmic	9.97	Unknown			0.24	287	0.02	507	2
FTT_0144	CAG44777.1	Q5NID2	UPI000049C1EC	DNA-directed RNA polymerase beta chain	Cytoplasmic	9.97	Outer Membrane	0.45	220	0.23	288	0.26	220	3
FTT_1206	CAG45839.1	Q5NFM7	UPI00004502EC	hypothetical lipoprotein	Unknown	2	Periplasmic			0.23	289			1
FTT_1442c	CAG46075.1	Q5NF12	UPI00004501D8	DNA-directed RNA polymerase, alpha subunit	Cytoplasmic	9.97	Cytoplasmic	1.12	107	0.23	290	0.4	173	3
FTT_0145	CAG44778.1	Q5NID1	UPI000049C1ED	DNA-directed RNA polymerase, beta subunit	Cytoplasmic	9.97	Cytoplasmic	0.48	208	0.23	291	0.26	225	3
FTT_1456c	CAG46089.1	Q5NEZ9	UPI000034E32F	asparagine synthase	Cytoplasmic	9.26	Extracellular	0.3	277	0.22	292	0.16	290	3
FTT_1373	CAG46006.1	Q5NF70	UPI000049C51E	3-oxoacyl- synthase III	Cytoplasmic	9.26	Cytoplasmic	0.45	219	0.22	293	0.39	179	3
FTT_0995	CAG45628.1	Q5NG59	UPI000049C425	major facilitator superfamily (MFS) transport protein	Inner Membrane	10	Inner Membrane			0.22	294			1
FTT_0065	CAG44698.1	Q5NIK2	UPI000049C1B6	ATP synthase epsilon chain	Unknown	6.29	Cytoplasmic	0.11	409	0.22	295	0.27	218	3
FTT_0251	CAG44884.1	Q5NI39	UPI000049C233	Branched-chain amino acid aminotransferase protein (class IV)	Cytoplasmic	9.97	Cytoplasmic			0.22	296	0.08	413	2
FTT_0344	CAG44977.1	Q5NHU9	UPI000049C271	50S ribosomal protein L15	Cytoplasmic	9.26	Cytoplasmic	1.39	87	0.22	297	1.48	41	3
FTT_0474	CAG45107.1	Q5NHI0	UPI000049C2C9	hypothetical membrane protein	Unknown	2	Inner Membrane	0.62	178	0.22	298	0.34	194	3
FTT_0088	CAG44721.1	Q5NII0	UPI000049C1C8	Type IV pili nucleotide-binding protein	Cytoplasmic	9.97	Cytoplasmic			0.21	299	0.11	359	2
FTT_1557c	CAG46190.1	Q5NER1	UPI000049C585	Two-component response regulator	Cytoplasmic	9.97	Cytoplasmic	0.85	135	0.21	300	0.53	147	3
FTT_0007	CAG44640.1	Q5NIQ4	UPI00004EACEB	Aspartyl-tRNA synthetase	Cytoplasmic	10	Cytoplasmic	0.21	329	0.21	301	0.11	353	3
FTT_0766	CAG45399.1	Q5NGR6	UPI000049C395	purine nucleoside phosphorylase	Cytoplasmic	8.96	Cytoplasmic	0.71	161	0.21	302	0.28	213	3
FTT_0980	CAG45613.1	Q5NG74	UPI000049C419	Aminotransferase, class II	Cytoplasmic	9.26	Cytoplasmic			0.21	303	0.11	354	2
FTT_1114c	CAG45747.1	Q5NFV4	UPI000049C475	preprotein translocase, subunit F, membrane protein	Inner Membrane	10	Inner Membrane	0.74	155	0.21	304	0.1	366	3
FTT_0323	CAG44956.1	Q5NHX0	UPI000049C262	elongation factor G (EF-G)	Cytoplasmic	9.97	Cytoplasmic	0.32	267	0.21	305	0.55	137	3
FTT_1039	CAG45672.1	Q5NG20	UPI000049C443	D-alanyl-D-alanine carboxypeptidase (Penicillin binding protein) family protein	Periplasmic	9.44	Extracellular	0.37	253	0.21	306	0.03	483	3
FTT_1149c	CAG45782.1	Q5NFS6	UPI000049C48C	amino acid transporter family protein	Inner Membrane	10	Inner Membrane	0.44	221	0.21	307	0.13	321	3
FTT_0482c	CAG45115.1	Q5NHH2	UPI00003FC8F9	hypothetical lipoprotein	Extracellular	9.64	Outer Membrane	1.06	114	0.21	308	0.29	209	3
FTT_0113	CAG44746.1	Q5NIF9	UPI000049C1D7	Phosphopentomutase	Cytoplasmic	9.97	Cytoplasmic	0.61	182	0.2	309	0.09	384	3
FTT_0419	CAG45052.1	Q5NHM9	UPI00004501D1	Glycyl-tRNA synthetase alpha chain	Cytoplasmic	9.97	Cytoplasmic	0.17	366	0.2	310	0.14	318	3
FTT_0989	CAG45622.1	Q5NG65	UPI000049C420	hypothetical protein	Cytoplasmic	8.96	Periplasmic	0.25	314	0.2	311	0.06	440	3
FTT_1674	CAG46307.1	Q5NEG2	UPI000049C5D4	riboflavin synthase beta subunit (6,7-dimethl-8-ribityllumazine synthase)	Cytoplasmic	9.97	Cytoplasmic	0.5	206	0.2	312	0.72	110	3
FTT_1721c	CAG46354.1	Q5NEB9	UPI000049C5E8	Amidophosphoribosyltransferase	Cytoplasmic	9.97	Cytoplasmic			0.2	313			1
FTT_1100	CAG45733.1	Q5NFW4	UPI000049C46E	conserved hypothetical protein	Cytoplasmic	9.97	Cytoplasmic	0.41	231	0.2	314	0.17	281	3
FTT_1746	CAG46379.1	Q5NEA2	UPI000044FFCA	Peptidase	Inner Membrane	9.82	Periplasmic			0.2	315	0.11	346	2
FTT_0818	CAG45451.1	Q5NGL7	UPI000049C3B9	translation initiation factor IF-3	Cytoplasmic	9.97	Unknown	0.35	260	0.2	316	0.34	196	3
FTT_1159c	CAG45792.1	Q5NFR6	UPI0000450302	Type IV pili associated protein	Unknown	2	Inner Membrane	0.15	385	0.2	317			2
FTT_0040	CAG44673.1	Q5NIM6	UPI000049C1A3	NADH dehydrogenase I, J subunit	Inner Membrane	10	Inner Membrane	0.81	143	0.2	318			2
FTT_0687c	CAG45320.1	Q5NGY9	UPI000049C35C	ATP-dependent protease, ATP-binding subunit	Cytoplasmic	9.97	Cytoplasmic	0.72	157	0.2	319	0.55	140	3
FTT_0489c	CAG45122.1	Q5NHG5	UPI000045029D	thioredoxin reductase	Cytoplasmic	9.97	Periplasmic	0.47	214	0.2	320	0.85	93	3
FTT_0245	CAG44878.1	Q5NI44	UPI000049C22F	universal stress protein	Cytoplasmic	8.96	Cytoplasmic	0.4	234	0.2	321	0.51	149	3
FTT_0926	CAG45559.1	Q5NGC0	UPI000049C3F3	glutathione synthetase	Cytoplasmic	9.97	Cytoplasmic	0.05	467	0.19	322	0.1	361	3
FTT_1057c	CAG45690.1	Q5NG04	UPI00004502F1	Type IV pili lipoprotein	Unknown	2	Periplasmic	0.17	364	0.19	323	0.07	430	3
FTT_1500	CAG46133.1	Q5NEV7	UPI000049C563	preprotein translocase, subunit B, chaperone protein	Cytoplasmic	9.26	Extracellular			0.19	324	0.71	111	2
FTT_0014c	CAG44647.1	Q5NIQ2	UPI000049C191	hypothetical protein	Unknown	2	Outer Membrane	0.33	264	0.19	325			2
FTT_1556c	CAG46189.1	Q5NER2	UPI000049C584	signal peptidase I	Inner Membrane	9.82	Inner Membrane	0.31	275	0.19	326	0.03	482	3
FTT_1648c	CAG46281.1	Q5NEI5	UPI000049C5C1	Orotidine 5'-phosphate decarboxylase	Cytoplasmic	9.97	Cytoplasmic	0.54	197	0.19	327	0.07	424	3
FTT_0022	CAG44655.1	Q5NIP4	UPI000049C197	hypothetical protein	Unknown	2	Cytoplasmic	0.28	294	0.18	328	0.39	181	3
FTT_0345	CAG44978.1	Q5NHU8	UPI000049C272	preprotein translocase, subunit Y, membrane protein	Inner Membrane	10	Inner Membrane	0.45	217	0.18	329	0.16	294	3
FTT_0609	CAG45242.1	Q5NH62	UPI000049C323	Peptidase, M24 family protein	Cytoplasmic	8.96	Cytoplasmic	0.16	379	0.18	330	0.2	258	3
FTT_1331	CAG45964.1	Q5NFA9	UPI000049C503	Fructokinase	Cytoplasmic	9.26	Cytoplasmic			0.18	331	0.16	286	2
FTT_0109	CAG44742.1	Q5NIG3	UPI000049C1D3	Lipid A transport protein, ABC transporter,ATP-binding and membrane protein	Inner Membrane	10	Inner Membrane	0.29	287	0.17	332	0.05	456	3
FTT_1695	CAG46328.1	Q5NEE2	UPI00004502FA	Chaperonin protein, groES	Cytoplasmic	9.26	Cytoplasmic	0.3	281	0.17	333	0.13	334	3
FTT_0963c	CAG45596.1	Q5NG89	UPI000049C40D	Phospho-2-dehydro-3-deoxyheptonate aldolase	Cytoplasmic	9.97	Cytoplasmic	0.29	282	0.17	334	0.13	329	3
FTT_0781c	CAG45414.1	Q5NGQ4	UPI000044FF9C	conserved hypothetical protein	Cytoplasmic	9.26	Cytoplasmic	0.21	328	0.17	335	0.16	285	3
FTT_1663	CAG46296.1	Q5NEH2	UPI000049C5CC	Carbamoyl-phosphate synthase small chain	Cytoplasmic	9.97	Cytoplasmic			0.17	336	0.23	238	2
FTT_1270c	CAG45903.1	Q5NFG6	UPI00004502C9	Chaperone protein grpE (heat shock protein family 70 cofactor)	Cytoplasmic	9.97	Cytoplasmic	0.38	242	0.17	337	0.17	282	3
FTT_1022c	CAG45655.1	Q5NG35	UPI000049C43A	conserved hypothetical protein	Cytoplasmic	9.97	Cytoplasmic			0.17	338			1
FTT_1728	CAG46361.1	Q5NEB2	UPI000049C5EF	Na+/H+ antiporter	Inner Membrane	10	Inner Membrane	0.12	407	0.17	339			2
FTT_1258	CAG45891.1	Q5NFH6	UPI000049C4D3	outer membrane efflux protein	Outer Membrane	10	Outer Membrane	0.21	327	0.16	340			2
FTT_0540c	CAG45173.1	Q5NHC4	UPI000049C2F5	hypothetical protein	Unknown	2	Extracellular	0.23	323	0.16	341	0.11	360	3
FTT_1045c	CAG45678.1	Q5NG14	UPI000049C448	hypothetical protein	Unknown	4.9	Periplasmic	0.7	163	0.16	342	0.21	254	3
FTT_1027c	CAG45660.1	Q5NG30	UPI000049C43D	3-deoxy-D-manno-octulosonate 8-phosphate phosphatase	Cytoplasmic	9.26	Cytoplasmic			0.16	343	0.12	337	2
FTT_1399	CAG46032.1	Q5NF49	UPI00004500C7	conservered hypothetical membrane protein	Inner Membrane	10	Inner Membrane			0.16	344			1
FTT_1528	CAG46161.1	Q5NET4	UPI000049C574	long chain fatty acid CoA ligase	Inner Membrane	9.82	Inner Membrane			0.16	345			1
FTT_1711c	CAG46344.1	Q5NEC6	UPI000049C514	intracellular growth locus, subunit D	Cytoplasmic	8.96	Outer Membrane	0.13	394	0.16	346	0.06	431	3
FTT_0119	CAG44752.1	Q5NIF3	UPI000049C1DD	hypothetical membrane protein	Unknown	4.9	Inner Membrane	0.15	384	0.16	347	0.08	410	3
FTT_0409	CAG45042.1	Q5NHN8	UPI0000450169	glycine cleavage system P protein, subunit 1	Cytoplasmic	9.97	Cytoplasmic	0.21	332	0.15	348	0.55	136	3
FTT_0038	CAG44671.1	Q5NIM8	UPI000045028C	NADH dehydrogenase I, H subunit	Inner Membrane	10	Inner Membrane	0.19	346	0.15	349	0.15	305	3
FTT_0862c	CAG45495.1	Q5NGH8	UPI000049C3CF	heat shock protein HtpX	Inner Membrane	10	Inner Membrane			0.15	350	0.03	487	2
FTT_0313	CAG44946.1	Q5NHY0	UPI000049C25C	30S ribosomal protein S2	Cytoplasmic	9.97	Cytoplasmic	0.81	142	0.15	351	0.53	145	3
FTT_1451c	CAG46084.1	Q5NF04	UPI000034E334	Glucose-1-phosphate thymidylyltransferase	Cytoplasmic	9.26	Inner Membrane	0.3	279	0.15	352	0.34	195	3
FTT_0803	CAG45436.1	Q5NGN2	UPI000049C3AE	Asparaginase	Unknown	5.41	Cytoplasmic	0.1	418	0.15	353	0.1	377	3
FTT_1168c	CAG45801.1	Q5NFQ8	UPI000049C499	N-acetylglucosamine-6-phosphate deacetylase	Cytoplasmic	9.97	Cytoplasmic			0.14	354	0.14	311	2
FTT_1099c	CAG45732.1	Q5NFW5	UPI000049C46D	hypothetical protein	Inner Membrane	9.82	Inner Membrane			0.14	355			1
FTT_0725c	CAG45358.1	Q5NGV4	UPI000049C377	Glycerol-3-phosphate transporter	Inner Membrane	10	Inner Membrane	0.27	298	0.14	356	0.13	333	3
FTT_1227	CAG45860.1	Q5NFK7	UPI000049C4BC	Ribonuclease E	Cytoplasmic	9.94	Extracellular	0.29	283	0.14	357	0.12	343	3
FTT_1703	CAG46336.1	Q5NED4	UPI000049C50F	conserved hypothetical protein	Cytoplasmic	8.96	Cytoplasmic	0.07	450	0.14	358	0.27	215	3
FTT_1127	CAG45760.1	Q5NFU2	UPI000049C480	Rhodanese-like family protein	Unknown	2	Cytoplasmic	0.5	204	0.14	359	0.4	176	3
FTT_1312c	CAG45945.1	Q5NFC7	UPI000049C4F5	DNA excision repair enzyme, subunit A (UvrABC system protein A), ABC transporter, ATP-binding protein	Cytoplasmic	9.97	Cytoplasmic			0.13	360			1
FTT_1148c	CAG45781.1	Q5NFS7	UPI000049C48B	major facilitator superfamily (MFS) transport protein	Inner Membrane	10	Inner Membrane			0.13	361	0.09	379	2
FTT_0059	CAG44692.1	Q5NIK8	UPI000049C1B1	ATP synthase C chain	Inner Membrane	9.86	Inner Membrane	4	17	0.13	362	1.25	52	3
FTT_1725c	CAG46358.1	Q5NEB5	UPI000049C5EC	Protein-L-isoaspartate O-methyltransferase	Cytoplasmic	9.97	Cytoplasmic	0.27	296	0.13	363	0.11	355	3
FTT_1665	CAG46298.1	Q5NEH0	UPI000044FFAB	aspartate carbamoyltransferase	Cytoplasmic	9.94	Cytoplasmic			0.13	364	0.13	336	2
FTT_0053	CAG44686.1	Q5NIL4	UPI0000450199	major facilitator superfamily (MFS) transport protein	Inner Membrane	10	Inner Membrane			0.13	365			1
FTT_0599	CAG45232.1	Q5NH70	UPI000049C31D	SIS domain protein	Cytoplasmic	9.26	Cytoplasmic	0.11	410	0.13	366	0.07	419	3
FTT_0562	CAG45195.1	Q5NHA4	UPI000045032F	polyamine transporter, ABC transporter,ATP-binding protein	Inner Membrane	10	Extracellular	0.16	373	0.13	367	0.04	467	3
FTT_0138	CAG44771.1	Q5NID8	UPI000049C1E8	preprotein translocase, subunit E, membrane protein	Inner Membrane	10	Inner Membrane			0.13	368			1
FTT_1113c	CAG45746.1	Q5NFV5	UPI000049C474	hypothetical protein	Unknown	2.5	Cytoplasmic	0.4	237	0.13	369	0.2	256	3
FTT_0002	CAG44635.1	Q5NIQ7	UPI000049C18E	DNA polymerase III, beta chain	Cytoplasmic	9.26	Extracellular	0.58	186	0.12	370	0.87	91	3
FTT_0801c	CAG45434.1	Q5NGN4	UPI000049C3AC	Carbohydrate/purine kinase pfkB family protein	Cytoplasmic	9.26	Extracellular	0.05	465	0.12	371	0.19	262	3
FTT_0871	CAG45504.1	Q5NGH1	UPI000049C3D3	Glycerol-3-phosphate dehydrogenase	Cytoplasmic	9.26	Outer Membrane			0.12	372	0.04	465	2
FTT_1512c	CAG46145.1	Q5NEU6	UPI0000450126	heat shock protein, hsp40	Cytoplasmic	9.94	Cytoplasmic			0.12	373	0.16	293	2
FTT_1061c	CAG45694.1	Q5NG00	UPI000049C452	30S ribosomal protein S18	Cytoplasmic	9.26	Cytoplasmic	1.31	93	0.12	374			2
FTT_1802c	CAG46435.1	Q5NE58	UPI000049C613	anthranilate synthase component I	Cytoplasmic	9.97	Cytoplasmic	0.26	306	0.12	375	0.21	246	3
FTT_1748	CAG46381.1	Q5NEA0	UPI000049C5F7	thiosulfate sulfurtransferase	Unknown	2	Inner Membrane			0.12	376			1
FTT_0129	CAG44762.1	Q5NIE6	UPI000049C1E2	major facilitator superfamily (MFS) transport protein	Inner Membrane	10	Inner Membrane	0.31	270	0.11	377	0.06	434	3
FTT_0050	CAG44683.1	Q5NIL7	UPI000049C1AC	translation initiation factor IF-2	Cytoplasmic	10	Cytoplasmic	0.16	372	0.11	378	0.21	250	3
FTT_0341	CAG44974.1	Q5NHV2	UPI000049C26E	50S ribosomal protein L18	Cytoplasmic	9.97	Cytoplasmic			0.11	379	1.17	59	2
FTT_1136c	CAG45769.1	Q5NFT5	UPI000049C486	hypothetical lipoprotein	Unknown	2.5	Outer Membrane	0.53	200	0.11	380	0.16	298	3
FTT_0030c	CAG44663.1	Q5NIN6	UPI000049C19E	ferric uptake regulation protein	Cytoplasmic	9.97	Cytoplasmic			0.11	381	0.13	331	2
FTT_0185	CAG44818.1	Q5NI96	UPI000049C209	D-alanine--D-alanine ligase B	Cytoplasmic	9.97	Cytoplasmic			0.11	382	0.06	441	2
FTT_0076	CAG44709.1	Q5NIJ1	UPI000049C1BF	2-oxoglutarate dehydrogenase E1 component	Cytoplasmic	9.97	Cytoplasmic	0.24	315	0.11	383	0.13	330	3
FTT_1575c	CAG46208.1	Q5NEP5	UPI000049C592	DNA gyrase, subunit A	Cytoplasmic	9.97	Cytoplasmic	0.11	415	0.1	384	0.08	412	3
FTT_1664	CAG46297.1	Q5NEH1	UPI000049C5CD	Carbamoyl-phosphate synthase large chain	Unknown	4.99	Unknown	0.08	442	0.1	385	0.24	231	3
FTT_1561	CAG46194.1	Q5NEQ8	UPI000044FFEB	3-Deoxy-D-manno-octulosonic-acid transferase	Cytoplasmic	8.96	Inner Membrane	0.09	433	0.1	386	0.04	476	3
FTT_0181c	CAG44814.1	Q5NIA0	UPI000049C205	conserved membrane protein	Inner Membrane	10	Inner Membrane	1.1	110	0.1	387	0.41	168	3
FTT_0558	CAG45191.1	Q5NHA8	UPI000049C300	conserved hypothetical protein	Cytoplasmic	9.26	Cytoplasmic			0.1	388	0.13	322	2
FTT_0550	CAG45183.1	Q5NHB5	UPI000049C2FB	conserved hypothetical protein	Outer Membrane	9.49	Outer Membrane	0.16	378	0.1	389			2
FTT_0404	CAG45037.1	Q5NHP3	UPI0000450020	lipoprotein releasing system, subunit C,putative membrane protein	Inner Membrane	10	Inner Membrane			0.1	390			1
FTT_0554	CAG45187.1	Q5NHB2	UPI000049C2FD	conserved hypothetical protein	Cytoplasmic	8.96	Cytoplasmic			0.1	391			1
FTT_1384c	CAG46017.1	Q5NF63	UPI000049C525	Acetyltransferase	Unknown	2	Cytoplasmic	0.41	229	0.1	392			2
FTT_0684c	CAG45317.1	Q5NGZ2	UPI000049C35A	soluble pyridine nucleotide transhydrogenase	Cytoplasmic	9.97	Cytoplasmic	0.22	326	0.1	393	0.39	178	3
FTT_1526c	CAG46159.1	Q5NET6	UPI000049C572	isocitrate dehydrogenase	Cytoplasmic	9.97	Cytoplasmic	0.31	274	0.1	394	0.2	260	3
FTT_0293	CAG44926.1	Q5NHZ9	UPI000049C24E	hypothetical membrane protein	Inner Membrane	10	Inner Membrane			0.09	395			1
FTT_0250	CAG44883.1	Q5NI40	UPI000049C232	phosphoenolpyruvate synthase/pyruvate phosphate dikinase	Cytoplasmic	9.97	Cytoplasmic			0.09	396	0.02	506	2
FTT_0592	CAG45225.1	Q5NH77	UPI000049C317	carbonic anhydrase	Cytoplasmic	9.97	Cytoplasmic	0.22	325	0.09	397	0.23	236	3
FTT_0876c	CAG45509.1	Q5NGG6	UPI000049C3D4	chorismate synthase	Cytoplasmic	9.97	Cytoplasmic	0.09	426	0.09	398	0.16	284	3
FTT_1647c	CAG46280.1	Q5NEI6	UPI000049C5C0	diyroorotate dehydrogenase	Unknown	2	Cytoplasmic			0.09	399			1
FTT_0307	CAG44940.1	Q5NHY6	UPI0000450189	Glutamyl-tRNA synthetase	Cytoplasmic	10	Cytoplasmic	0.21	330	0.09	400	0.13	332	3
FTT_1337c	CAG45970.1	Q5NFA3	UPI000049C508	C4-dicarboxylate transport protein	Inner Membrane	10	Inner Membrane			0.09	401			1
FTT_0035	CAG44668.1	Q5NIN1	UPI000045027F	NADH dehydrogenase I, E subunit	Cytoplasmic	9.12	Cytoplasmic	0.13	399	0.08	402	0.15	302	3
FTT_1015	CAG45648.1	Q5NG42	UPI000049C433	hypothetical protein	Cytoplasmic	8.96	Cytoplasmic	0.18	352	0.08	403	0.3	201	3
FTT_0915c	CAG45548.1	Q5NGD0	UPI000049C3ED	Isoleucyl-tRNA synthetase	Cytoplasmic	9.97	Cytoplasmic	0.12	401	0.08	404	0.1	373	3
FTT_0485	CAG45118.1	Q5NHG9	UPI00004502B0	hypothetical protein	Unknown	2	Inner Membrane	0.43	223	0.08	405	0.1	376	3
FTT_0650c	CAG45283.1	Q5NH24	UPI000049C340	Glutaredoxin 2	Cytoplasmic	8.96	Extracellular	0.28	292	0.08	406	0.15	304	3
FTT_1062c	CAG45695.1	Q5NFZ9	UPI000049C453	30S ribosomal protein S6	Cytoplasmic	9.97	Cytoplasmic	0.65	170	0.08	407	0.26	226	3
FTT_1473c	CAG46106.1	Q5NEY3	UPI0000450106	Galactose-proton symporter, major facilitator superfamily (MFS) transport protein	Inner Membrane	10	Inner Membrane	0.4	235	0.08	408	0.14	309	3
FTT_1720c	CAG46353.1	Q5NEC0	UPI000049C5E7	phosphoribosylformylglycinamidine synthase	Cytoplasmic	9.26	Cytoplasmic			0.08	409	0.02	499	2
FTT_0655	CAG45288.1	Q5NH19	UPI000045021E	conserved hypothetical protein	Cytoplasmic	8.96	Cytoplasmic			0.08	410	0.07	421	2
FTT_0107c	CAG44740.1	Q5NIG5	UPI000049C1D1	disulfide bond formation protein	Inner Membrane	10	Inner Membrane			0.08	411	0.67	118	2
FTT_1776c	CAG46409.1	Q5NE77	UPI00004500AE	hypothetical membrane protein	Unknown	2.5	Unknown	1.71	63	0.08	412			2
FTT_1671	CAG46304.1	Q5NEG5	UPI000049C5D2	riboflavin biosynthesis protein ribD	Cytoplasmic	9.97	Cytoplasmic			0.08	413			1
FTT_0802	CAG45435.1	Q5NGN3	UPI000049C3AD	Cyanophycinase	Unknown	2	Cytoplasmic	0.43	224	0.08	414	0.15	300	3
FTT_0742	CAG45375.1	Q5NGT9	UPI000049C383	hypothetical lipoprotein	Cytoplasmic	8.96	Periplasmic	0.03	489	0.08	415			2
FTT_0675	CAG45308.1	Q5NH01	UPI000049C353	50S ribosomal protein L25	Cytoplasmic	9.26	Cytoplasmic	1.2	103	0.08	416	0.42	167	3
FTT_1699	CAG46332.1	Q5NED8	UPI000049C50D	conserved hypothetical protein	Unknown	5.48	Outer Membrane			0.08	417	0.07	428	2
FTT_1464c	CAG46097.1	Q5NEZ1	UPI000034E327	dTDP-glucose 4,6-dehydratase	Inner Membrane	10	Inner Membrane	0.13	395	0.07	418	0.03	486	3
FTT_1675	CAG46308.1	Q5NEG1	UPI000049C5D5	peptide deformylase	Cytoplasmic	9.97	Cytoplasmic	0.08	446	0.07	419	0.09	387	3
FTT_0953c	CAG45586.1	Q5NG99	UPI000049C405	Proton-dependent oligopeptide transport (POT) family protein	Inner Membrane	10	Inner Membrane	0.08	439	0.07	420	0.07	426	3
FTT_0817	CAG45450.1	Q5NGL8	UPI000049C3B8	Threonyl-tRNA synthetase	Cytoplasmic	10	Cytoplasmic	0.16	371	0.07	421	0.03	490	3
FTT_0951c	CAG45584.1	Q5NGA1	UPI000049C404	GTP cyclohydrolase	Cytoplasmic	9.97	Cytoplasmic			0.07	422			1
FTT_0663	CAG45296.1	Q5NH12	UPI000049C34B	hypothetical protein	Cytoplasmic	8.96	Cytoplasmic			0.07	423	0.23	239	2
FTT_0400	CAG45033.1	Q5NHP7	UPI000049C297	soluble lytic murein transglycosylase	Periplasmic	9.44	Periplasmic	0.07	447	0.07	424	0.03	485	3
FTT_1170	CAG45803.1	Q5NFQ6	UPI000049C49B	hypothetical lipoprotein	Cytoplasmic	8.96	Cytoplasmic	0.09	424	0.07	425	0.02	496	3
FTT_0892	CAG45525.1	Q5NGF3	UPI000049C3DD	methylenetetrahydrofolate dehydrogenase/methenyltetrahydrofolate cyclohydrolase putative bifunctional protein	Cytoplasmic	9.97	Cytoplasmic	0.2	341	0.06	426	0.07	416	3
FTT_1201c	CAG45834.1	Q5NFN2	UPI000049C4AE	Oxidoreductase, short-chain dehydrogenase family protein	Cytoplasmic	9.26	Cytoplasmic	0.09	429	0.06	427	0.14	308	3
FTT_0470	CAG45103.1	Q5NHI4	UPI0000450203	Bis(5'-nucleosyl)-tetraphosphatase	Cytoplasmic	9.97	Cytoplasmic			0.06	428	0.06	435	2
FTT_1753	CAG46386.1	Q5NE95	UPI000044FFB9	propionate kinase	Cytoplasmic	9.97	Cytoplasmic			0.06	429	0.19	266	2
FTT_1772c	CAG46405.1	Q5NE80	UPI000049C602	tryptophan synthase alpha chain	Cytoplasmic	9.97	Cytoplasmic	0.39	240	0.06	430	0.1	375	3
FTT_1044c	CAG45677.1	Q5NG15	UPI000049C447	Octaprenyl-diphosphate synthase	Cytoplasmic	9.97	Cytoplasmic	0.36	258	0.06	431	0.24	230	3
FTT_1496c	CAG46129.1	Q5NEW1	UPI000049C560	hypothetical membrane protein	Unknown	2	Inner Membrane	0.14	389	0.06	432			2
FTT_1023c	CAG45656.1	Q5NG34	UPI000049C43B	fumarylacetoacetate hydrolase family protein	Cytoplasmic	9.97	Cytoplasmic			0.06	433			1
FTT_0625	CAG45258.1	Q5NH46	UPI000049C330	ATP-dependent Clp protease subunit X	Cytoplasmic	9.97	Cytoplasmic	0.21	331	0.06	434	0.1	369	3
FTT_0043	CAG44676.1	Q5NIM3	UPI000049C1A6	NADH dehydrogenase I, M subunit	Inner Membrane	10	Inner Membrane	0.25	311	0.06	435			2
FTT_0067c	CAG44700.1	Q5NIK0	UPI000049C1B8	Glutaredoxin-related protein	Cytoplasmic	8.96	Cytoplasmic			0.05	436	0.28	211	2
FTT_0571	CAG45204.1	Q5NH96	UPI000049C307	conserved hypothetical protein	Cytoplasmic	8.96	Unknown	0.12	404	0.05	437	0.1	364	3
FTT_0756	CAG45389.1	Q5NGS5	UPI000049C38D	Cation-efflux family protein	Inner Membrane	10	Inner Membrane	0.31	271	0.05	438	0.04	461	3
FTT_1611	CAG46244.1	Q5NEL6	UPI000049C5A6	conserved hypothetcial protein	Unknown	2.5	Periplasmic	0.09	430	0.05	439	0.13	335	3
FTT_0481	CAG45114.1	Q5NHH3	UPI00004502DC	Putrescine-binding periplasmic protein	Periplasmic	9.44	Periplasmic	0.17	361	0.04	440			2
FTT_0374c	CAG45007.1	Q5NHS1	UPI000049C285	CTP synthase	Cytoplasmic	9.97	Outer Membrane			0.04	441	0.09	395	2
FTT_1234	CAG45867.1	Q5NFK0	UPI00003FC8F3	choloylglycine hydrolase family protein	Unknown	2.5	Extracellular			0.04	442			1
FTT_0132	CAG44765.1	Q5NIE3	UPI000049C1E4	anaerobic glycerol-3-phosphate dehydrogenase	Unknown	4.99	Cytoplasmic	0.24	317	0.04	443	0.03	488	3
FTT_0938	CAG45571.1	Q5NGB1	UPI000049C3FB	Adenosylmethionine-8-amino-7-oxononanoate aminotransferase	Cytoplasmic	9.97	Cytoplasmic			0.04	444			1
FTT_1705	CAG46338.1	Q5NED2	UPI000049C511	conserved hypothetical protein	Unknown	2	Outer Membrane	0.13	396	0.04	445	0.12	338	3
FTT_0039	CAG44672.1	Q5NIM7	UPI000045027B	NADH dehydrogenase I, I subunit	Cytoplasmic	9.12	Cytoplasmic	0.09	427	0.04	446	0.09	393	3
FTT_0373c	CAG45006.1	Q5NHS2	UPI000049C284	nucleoside diphosphate kinase	Extracellular	9.71	Cytoplasmic	0.73	156	0.04	447	0.18	271	3
FTT_0789	CAG45422.1	Q5NGP6	UPI000049C3A3	D-ribulose-phosphate 3-epimerase	Cytoplasmic	9.97	Unknown			0.04	448	0.09	394	2
FTT_1673	CAG46306.1	Q5NEG3	UPI000049C5D3	riboflavin biosynthesis protein ribA/GTP-cyclohydrolase II	Cytoplasmic	9.97	Cytoplasmic	0.19	348	0.04	449	0.08	400	3
FTT_1635	CAG46268.1	Q5NEJ4	UPI000049C5BA	cell division protein	Inner Membrane	10	Inner Membrane	0.04	478	0.04	450	0.01	515	3
FTT_1530	CAG46163.1	Q5NET2	UPI000049C576	fusion product of 3-hydroxacyl-CoA dehydrogenase and acyl-CoA-binding protein	Cytoplasmic	9.97	Cytoplasmic	0.09	432	0.03	451	0.06	433	3
FTT_1445	CAG46078.1	Q5NF09	UPI000049C54B	Thioredoxin	Cytoplasmic	9.26	Cytoplasmic			0.03	452	0.13	326	2
FTT_1253	CAG45886.1	Q5NFI1	UPI000049C4CE	Proton-dependent oligopeptide transport (POT) family protein	Inner Membrane	10	Inner Membrane			0.03	453	0.08	402	2
FTT_1276	CAG45909.1	Q5NFG0	UPI00000AF7F0	macrophage growth locus, subunit B	Unknown	2	Cytoplasmic			0.03	454			1
FTT_1223	CAG45856.1	Q5NFL1	UPI00004500B7	DedA family protein	Inner Membrane	10	Inner Membrane	0.37	251	0.03	455			2
FTT_1529	CAG46162.1	Q5NET3	UPI000049C575	Acyl-CoA dehydrogenase	Unknown	2	Cytoplasmic	0.05	469	0.03	456	0.04	471	3
FTT_0266	CAG44899.1	Q5NI24	UPI0000450160	ABC transporter, ATP-binding protein	Inner Membrane	7.88	Cytoplasmic	0.07	454	0.02	457	0.04	460	3
FTT_0968c	CAG45601.1	Q5NG85	UPI000049C410	amino acid antiporter	Inner Membrane	10	Inner Membrane			0.02	458			1
FTT_0417	CAG45050.1	Q5NHN1	UPI000049C2A1	maltodextrin phosphorylase	Cytoplasmic	9.97	Outer Membrane	0.02	499	0.02	459	0.01	514	3
FTT_1793c	CAG46426.1	Q5NE65	UPI000049C60C	Aminopeptidase N	Unknown	5.58	Cytoplasmic	0.03	488	0.02	460	0.04	466	3
FTT_0841	CAG45474.1	Q5NGJ6	UPI00003FC926	hypothetical lipoprotein	Unknown	2	Inner Membrane			0.01	461			1
FTT_1334c	CAG45967.1	Q5NFA6	UPI00003FC8E2	hypothetical protein	Unknown	2.5	Extracellular	1.66	68			0.33	198	2
FTT_1038c	CAG45671.1	Q5NG21	UPI000049C442	30S ribosomal protein S21	Cytoplasmic	9.26	Cytoplasmic	0.92	126			0.5	150	2
FTT_0338	CAG44971.1	Q5NHV5	UPI00004500C2	30S ribosomal protein S14	Cytoplasmic	9.26	Cytoplasmic	0.89	130			0.29	205	2
FTT_0334	CAG44967.1	Q5NHV9	UPI000049C269	30S ribosomal protein S17	Cytoplasmic	9.26	Cytoplasmic	0.75	153			0.54	141	2
FTT_0236c	CAG44869.1	Q5NI53	UPI000044FFB4	50S ribosomal protein L34	Cytoplasmic	9.26	Unknown	0.6	183					1
FTT_1797c	CAG46430.1	Q5NE61	UPI000049C610	peptide methionine sulfoxide reductase msrA	Unknown	2	Periplasmic	0.53	199			0.1	371	2
FTT_0278c	CAG44911.1	Q5NI14	UPI000049C242	cytochrome d terminal oxidase, polypeptide subunit II	Inner Membrane	10	Inner Membrane	0.5	207					1
FTT_0261	CAG44894.1	Q5NI29	UPI000049C239	hypothetical membrane protein	Unknown	2	Inner Membrane	0.48	209			0.13	323	2
FTT_0329	CAG44962.1	Q5NHW4	UPI0000450312	30S ribosomal protein S19	Cytoplasmic	9.26	Cytoplasmic	0.45	216			0.23	241	2
FTT_0315	CAG44948.1	Q5NHX8	UPI000049C25D	uridylate kinase	Cytoplasmic	9.26	Cytoplasmic	0.45	218			0.09	380	2
FTT_1371	CAG46004.1	Q5NF72	UPI000049C51C	50S ribosomal protein L32	Cytoplasmic	9.26	Cytoplasmic	0.42	227					1
FTT_1155c	CAG45788.1	Q5NFS0	UPI000049C491	shikimate kinase I	Cytoplasmic	9.97	Cytoplasmic	0.39	238			0.3	202	2
FTT_0807	CAG45440.2	Q5NGM8	UPI0000DACBF2	conserved hypothetical membrane protein	Unknown		Inner Membrane	0.39	239					1
FTT_1752	CAG46385.1	Q5NE96	UPI00003FC933	Single-strand binding protein	Cytoplasmic	9.26	Extracellular	0.39	241					1
FTT_0407	CAG45040.1	Q5NHP0	UPI0000450176	glycine cleavage complex protein T (aminomethyltransferase)	Cytoplasmic	9.97	Cytoplasmic	0.38	244			0.18	275	2
FTT_1536c	CAG46169.1	Q5NES8	UPI000049C579	conserved hypothetical protein	Unknown	2	Cytoplasmic	0.38	245			0.2	261	2
FTT_0128	CAG44761.1	Q5NIE7	UPI00003FC8FC	hypothetical protein	Unknown	2	Outer Membrane	0.38	249					1
FTT_1275	CAG45908.1	Q5NFG1	UPI000049C4DD	macrophage growth locus, subunit A	Cytoplasmic	9.97	Cytoplasmic	0.33	266			0.04	463	2
FTT_0667	CAG45300.1	Q5NH08	UPI0000450077	hypothetical protein	Cytoplasmic	8.96	Cytoplasmic	0.31	273			0.06	438	2
FTT_1216c	CAG45849.1	Q5NFL8	UPI00004500EE	hypothetical protein	Cytoplasmic	8.96	Cytoplasmic	0.3	276					1
FTT_1452c	CAG46085.1	Q5NF03	UPI000034E333	Glycosyltransferase	Cytoplasmic	8.96	Cytoplasmic	0.3	278					1
FTT_0079	CAG44712.1	Q5NII8	UPI00004500D3	phosphoglucosamine mutase	Cytoplasmic	9.97	Cytoplasmic	0.29	285					1
FTT_0698	CAG45331.1	Q5NGX8	UPI000049C365	30S ribosomal protein S15	Cytoplasmic	9.26	Cytoplasmic	0.29	289			0.8	99	2
FTT_0051	CAG44684.1	Q5NIL6	UPI0000450287	Ribosome-binding factor A	Cytoplasmic	9.97	Cytoplasmic	0.28	290			0.11	349	2
FTT_0834	CAG45467.1	Q5NGK3	UPI0000450119	chorismate mutase	Cytoplasmic	9.26	Cytoplasmic	0.28	291			0.25	229	2
FTT_1208	CAG45841.1	Q5NFM5	UPI0000450097	Ribose 5-phospate isomerase A	Cytoplasmic	8.96	Cytoplasmic	0.28	295			0.09	388	2
FTT_0205	CAG44838.1	Q5NI77	UPI000049C216	Hypoxanthine-guanine phosphoribosyltransferase	Cytoplasmic	9.97	Cytoplasmic	0.27	301			0.14	314	2
FTT_1242	CAG45875.1	Q5NFJ2	UPI000049C4C5	hypothetical protein	Outer Membrane	9.52	Outer Membrane	0.27	302					1
FTT_0878c	CAG45511.1	Q5NGG4	UPI000045005E	peptide methionine sulfoxide reductase	Cytoplasmic	9.26	Periplasmic	0.25	308					1
FTT_0187	CAG44820.1	Q5NI94	UPI000049C20A	cell division protein FtsA	Cytoplasmic	9.97	Cytoplasmic	0.24	318			0.18	269	2
FTT_1606	CAG46239.1	Q5NEM0	UPI000049C5A3	septum site-determining protein MinD	Cytoplasmic	9.12	Cytoplasmic	0.23	320			0.27	219	2
FTT_0133	CAG44766.1	Q5NIE2	UPI000045025F	glycerol uptake facilitator protein	Inner Membrane	10	Inner Membrane	0.23	322			0.43	165	2
FTT_0316	CAG44949.1	Q5NHX7	UPI000049C25E	ribosome recycling factor	Cytoplasmic	9.97	Cytoplasmic	0.23	324			0.11	352	2
FTT_1455c	CAG46088.1	Q5NF00	UPI000034E330	sugar transamine/perosamine synthetase	Cytoplasmic	9.97	Extracellular	0.2	336			0.26	227	2
FTT_0733	CAG45366.1	Q5NGU6	UPI000049C37D	glutathione peroxidase	Cytoplasmic	9.26	Cytoplasmic	0.2	339					1
FTT_0388	CAG45021.1	Q5NHQ9	UPI000049C28C	Glucosamine--fructose-6-phosphate aminotransferase	Cytoplasmic	9.97	Cytoplasmic	0.19	342			0.07	427	2
FTT_1157c	CAG45790.1	Q5NFR8	UPI000049C493	Type IV pili lipoprotein.	Cytoplasmic	8.96	Outer Membrane	0.19	344			0.07	425	2
FTT_0532c	CAG45165.1	Q5NHD1	UPI000049C2F2	Biofunctional protein, glutaredoxin 3 protein/Ribonucleoside-diphosphate reductase, beta subunit	Cytoplasmic	9.97	Cytoplasmic	0.18	353			0.06	437	2
FTT_0893	CAG45526.1	Q5NGF2	UPI000049C3DE	Phosphoribosylaminoimidazol (AIR) synthetase	Cytoplasmic	9.97	Cytoplasmic	0.18	355			0.46	158	2
FTT_1003c	CAG45636.1	Q5NG53	UPI000049C42A	Phenylalanyl-tRNA synthetase, alpha subunit	Cytoplasmic	10	Cytoplasmic	0.18	356			0.02	500	2
FTT_0462	CAG45095.1	Q5NHJ2	UPI000049C2BF	Delta-aminolevulinic acid dehydratase	Cytoplasmic	9.97	Cytoplasmic	0.17	358			0.22	244	2
FTT_0384c	CAG45017.2	Q5NHR3	UPI000045023B	phosphatidylserine decarboxylase proenzyme	Inner Membrane		Inner Membrane	0.17	362					1
FTT_0343	CAG44976.1	Q5NHV0	UPI000049C270	50S ribosomal protein L30	Cytoplasmic	9.26	Cytoplasmic	0.17	367			0.53	144	2
FTT_0284	CAG44917.1	Q5NI08	UPI00004501C3	Cytochrome O ubiquinol oxidase subunit IV	Inner Membrane	10	Inner Membrane	0.17	368					1
FTT_0607	CAG45240.1	Q5NH64	UPI000049C322	1-hydroxy-2-methyl-2-(E)-butenyl 4-diphosphate synthase	Cytoplasmic	9.97	Cytoplasmic	0.16	369			0.11	350	2
FTT_0049	CAG44682.1	Q5NIL8	UPI000049C1AB	N utilization substance protein A	Cytoplasmic	9.97	Cytoplasmic	0.16	370					1
FTT_1600c	CAG46233.1	Q5NEM6	UPI000049C59F	fumerate hydratase	Cytoplasmic	9.97	Cytoplasmic	0.16	375			0.04	472	2
FTT_0966	CAG45599.1	Q5NG86	UPI00004502A6	translation initiation factor IF	Cytoplasmic	10	Cytoplasmic	0.16	376			0.15	303	2
FTT_0757	CAG45390.1	Q5NGS4	UPI000049C38E	UTP--glucose-1-phosphate uridylyltransferase	Cytoplasmic	9.97	Cytoplasmic	0.16	377			0.02	494	2
FTT_0555	CAG45188.1	Q5NHB1	UPI000049C2FE	conserved hypothetical membrane protein	Inner Membrane	10	Inner Membrane	0.15	386					1
FTT_1750	CAG46383.1	Q5NE98	UPI000049C5F9	Recombinase A protein	Cytoplasmic	9.97	Cytoplasmic	0.15	387			0.09	381	2
FTT_0626	CAG45259.1	Q5NH45	UPI000049C331	DNA-binding, ATP-dependent protease La	Cytoplasmic	9.97	Unknown	0.15	388			0.11	358	2
FTT_0365	CAG44998.1	Q5NHT0	UPI000049C27C	phenol hydroxylase	Inner Membrane	7.88	Cytoplasmic	0.13	392			0.13	324	2
FTT_0021	CAG44654.1	Q5NIP5	UPI000049C196	Aspartyl/glutamyl-tRNA(Asn/Gln) amidotransferase subunit B	Cytoplasmic	9.97	Cytoplasmic	0.13	393			0.1	367	2
FTT_1313c	CAG45946.1	Q5NFC6	UPI00004501DF	transcriptional elongation factor	Cytoplasmic	9.97	Cytoplasmic	0.13	397			0.24	232	2
FTT_0243	CAG44876.1	Q5NI46	UPI000044FFD7	hypothetical membrane protein	Unknown	2.5	Extracellular	0.13	398					1
FTT_1158c	CAG45791.1	Q5NFR7	UPI000045015D	Type IV pili glycosylation protein	Unknown	2	Inner Membrane	0.12	400					1
FTT_0623	CAG45256.1	Q5NH48	UPI000049C32E	trigger factor (TF) protein (peptidyl-prolyl cis/trans isomerase)	Cytoplasmic	8.96	Cytoplasmic	0.12	403			0.04	469	2
FTT_1002c	CAG45635.1	Q5NG54	UPI000049C429	Phenylalanyl-tRNA synthetase, beta subunit	Cytoplasmic	10	Cytoplasmic	0.12	405			0.05	458	2
FTT_1314c	CAG45947.1	Q5NFC5	UPI000049C4F6	Type IV pili fiber building block protein	Unknown	2	Periplasmic	0.12	408					1
FTT_0020	CAG44653.1	Q5NIP6	UPI0000450243	Glutamyl-tRNA(Gln) amidotransferase subunit A	Cytoplasmic	9.97	Cytoplasmic	0.11	411			0.06	432	2
FTT_1463c	CAG46096.1	Q5NEZ2	UPI000034E328	galactosyl transferase	Inner Membrane	9.82	Inner Membrane	0.11	413					1
FTT_1417	CAG46050.1	Q5NF32	UPI000049C53D	Carbon-nitrogen hydrolase	Cytoplasmic	9.26	Cytoplasmic	0.11	414			0.17	278	2
FTT_0017	CAG44650.1	Q5NIP9	UPI0000450252	conserved hypothetical membrane protein	Inner Membrane	10	Inner Membrane	0.11	416					1
FTT_1150c	CAG45783.1	Q5NFS5	UPI000049C48D	Multifunctional protein, transcriptional repressor of proline utilization, proline dehydrogenase,pyrroline-5-carboxylate dehydrogenase	Cytoplasmic	9.97	Cytoplasmic	0.1	419			0.13	320	2
FTT_1454c	CAG46087.1	Q5NF01	UPI000049C54C	formyl transferase	Cytoplasmic	8.96	Cytoplasmic	0.1	421			0.15	299	2
FTT_1063	CAG45696.1	Q5NFZ8	UPI000049C454	Coproporphyinogen III oxidase	Cytoplasmic	9.26	Cytoplasmic	0.09	422			0.19	267	2
FTT_0956c	CAG45589.1	Q5NG96	UPI000049C407	hypothetical membrane protein	Unknown	2.5	Inner Membrane	0.09	425					1
FTT_0455c	CAG45088.1	Q5NHJ9	UPI000049C2BA	Dolichyl-phosphate-mannose-protein mannosyltransferase family protein	Inner Membrane	10	Inner Membrane	0.09	428					1
FTT_0231c	CAG44864.1	Q5NI58	UPI000049C224	Acyltransferase	Inner Membrane	10	Cytoplasmic	0.09	431					1
FTT_0117	CAG44750.1	Q5NIF5	UPI000049C1DB	thymidylate kinase	Cytoplasmic	9.97	Cytoplasmic	0.09	434					1
FTT_0416	CAG45049.1	Q5NHN2	UPI000049C2A0	glycogen synthase	Cytoplasmic	9.26	Unknown	0.09	435			0.06	446	2
FTT_1240c	CAG45873.2	Q5NFJ4	UPI000044FFA3	conserved hypothetical protein	Cytoplasmic		Cytoplasmic	0.09	436					1
FTT_0534c	CAG45167.1	Q5NHC9	UPI000049C2F3	Ribonucleoside-diphosphate reductase, alpha subunit	Cytoplasmic	9.97	Cytoplasmic	0.08	437			0.05	453	2
FTT_1439c	CAG46072.1	Q5NF14	UPI0000450015	Deoxyribonuclease	Cytoplasmic	9.97	Cytoplasmic	0.08	438			0.09	398	2
FTT_1105c	CAG45738.1	Q5NFW2	UPI000049C46F	peptide methionine sulfoxide reductase	Cytoplasmic	9.97	Cytoplasmic	0.08	440			0.06	436	2
FTT_1446	CAG46079.1	Q5NF08	UPI000045013F	transcription termination factor Rho	Inner Membrane	7.88	Cytoplasmic	0.08	441			0.08	405	2
FTT_0448c	CAG45081.1	Q5NHK6	UPI000049C2B4	Glutaminyl-tRNA synthetase	Cytoplasmic	9.97	Cytoplasmic	0.08	444			0.11	357	2
FTT_1129c	CAG45762.1	Q5NFU0	UPI000049C482	conserved hypothetical protein	Cytoplasmic	8.96	Cytoplasmic	0.08	445			0.14	315	2
FTT_1507	CAG46140.1	Q5NEV1	UPI00003FC92C	hypothetical protein	Unknown	2.5	Extracellular	0.07	451					1
FTT_0220c	CAG44853.1	Q5NI67	UPI000049C21E	conserved hypothetical protein	Cytoplasmic	8.96	Cytoplasmic	0.07	452					1
FTT_0259	CAG44892.1	Q5NI31	UPI000049C238	hydroxymethylbilane synthase (porphobilinogen deaminase)	Cytoplasmic	9.97	Unknown	0.07	453					1
FTT_0155	CAG44788.1	Q5NIC1	UPI000049C1F4	oxidoreductase iron/ascorbate family protein	Cytoplasmic	9.97	Cytoplasmic	0.06	455			0.08	399	2
FTT_1018c	CAG45651.1	Q5NG39	UPI000049C436	1-deoxy-D-xylulose 5-phosphate synthase	Cytoplasmic	9.97	Cytoplasmic	0.06	456					1
FTT_1088c	CAG45721.1	Q5NFX5	UPI000049C463	hypothetical protein	Cytoplasmic	8.96	Cytoplasmic	0.06	457			0.07	423	2
FTT_1319	CAG45952.1	Q5NFC0	UPI000049C4FB	Permease YjgP/YjgQ family protein	Inner Membrane	10	Inner Membrane	0.06	458					1
FTT_0052	CAG44685.1	Q5NIL5	UPI0000450192	Histidyl-tRNA synthetase	Cytoplasmic	10	Inner Membrane	0.06	459					1
FTT_1690	CAG46323.1	Q5NEE7	UPI000049C5E0	NADH dehydrogenase	Unknown	2	Cytoplasmic	0.05	460					1
FTT_1207	CAG45840.1	Q5NFM6	UPI000049C4B1	hypothetical membrane protein	Inner Membrane	10	Inner Membrane	0.05	461					1
FTT_1290	CAG45923.1	Q5NFE7	UPI000049C4E7	Methionyl-tRNA synthetase	Cytoplasmic	10	Cytoplasmic	0.05	463			0.03	481	2
FTT_0086	CAG44719.1	Q5NII2	UPI000049C1C6	conserved hypothetical protein	Cytoplasmic	8.96	Cytoplasmic	0.05	464			0.02	501	2
FTT_1731c	CAG46364.1	Q5NEB0	UPI000049C5F1	GTP-binding protein	Cytoplasmic	8.96	Cytoplasmic	0.05	466					1
FTT_0810c	CAG45443.1	Q5NGM5	UPI0000450152	conserved hypothetical UPF0133 protein ybaB	Unknown	2	Cytoplasmic	0.05	468					1
FTT_0203c	CAG44836.1	Q5NI79	UPI000049C214	bifunctional purine biosynthesis protein	Cytoplasmic	9.97	Cytoplasmic	0.05	470					1
FTT_1126	CAG45759.1	Q5NFU3	UPI000049C47F	aromatic amino acid transporter of the HAAAP family	Inner Membrane	10	Inner Membrane	0.04	471					1
FTT_0897	CAG45530.1	Q5NGE8	UPI000049C3E0	phosphoribosylaminoimidazole carboxylase, ATPase subunit	Inner Membrane	7.88	Cytoplasmic	0.04	472					1
FTT_1335	CAG45968.1	Q5NFA5	UPI000049C506	ABC transporter, ATP-binding and membrane protein	Inner Membrane	10	Inner Membrane	0.04	473					1
FTT_0094c	CAG44727.1	Q5NIH6	UPI000049C1CA	sensor histidine kinase	Inner Membrane	9.99	Inner Membrane	0.04	475					1
FTT_0435	CAG45068.1	Q5NHL7	UPI000049C2AB	Carbon-nitrogen hydrolase family protein	Cytoplasmic	9.26	Cytoplasmic	0.04	479			0.11	356	2
FTT_0749c	CAG45382.1	Q5NGT2	UPI0000352CD2	conserved hypothetical protein	Unknown	2	Periplasmic	0.04	480					1
FTT_1296	CAG45929.1	Q5NFE1	UPI000049C4EB	menaquinone biosynthesis methyltransferase	Cytoplasmic	9.97	Cytoplasmic	0.04	481					1
FTT_0971	CAG45604.1	Q5NG82	UPI000049C413	ABC transporter, membrane protein	Cytoplasmic	8.96	Cytoplasmic	0.03	482			0.09	389	2
FTT_0192	CAG44825.1	Q5NI89	UPI000049C20D	Lysyl-tRNA synthetase	Cytoplasmic	10	Cytoplasmic	0.03	483					1
FTT_0490c	CAG45123.1	Q5NHG4	UPI000049C2D4	Phospholipase D family protein	Unknown	2	Extracellular	0.03	484					1
FTT_1096c	CAG45729.1	Q5NFW7	UPI000049C46B	Alanyl-tRNA synthetase	Cytoplasmic	10	Cytoplasmic	0.03	485					1
FTT_1205	CAG45838.1	Q5NFM8	UPI000049C4B0	glucose inhibited division protein A	Cytoplasmic	9.97	Unknown	0.03	486			0.02	497	2
FTT_0697	CAG45330.1	Q5NGX9	UPI000049C364	penicillin binding protein (peptidoglycan synthetase)	Inner Membrane	9.82	Cytoplasmic	0.03	487					1
FTT_1035c	CAG45668.1	Q5NG24	UPI000049C43F	RNA polymerase sigma-70 factor	Cytoplasmic	9.97	Cytoplasmic	0.03	490			0.03	484	2
FTT_1495c	CAG46128.1	Q5NEW2	UPI000049C55F	hypothetical membrane protein	Unknown	2	Inner Membrane	0.02	492					1
FTT_0964c	CAG45597.1	Q5NG88	UPI000049C40E	signal recognition particle protein, Ffh	Inner Membrane	7.88	Cytoplasmic	0.02	494			0.04	480	2
FTT_0990	CAG45623.1	Q5NG64	UPI000049C421	Leucyl-tRNA synthetase	Cytoplasmic	10	Cytoplasmic	0.02	495			0.07	418	2
FTT_0118	CAG44751.1	Q5NIF4	UPI000049C1DC	peptide chain release factor 3	Cytoplasmic	10	Cytoplasmic	0.02	497					1
FTT_1715c	CAG46348.1	Q5NEC2	UPI000049C518	conserved hypothetical protein	Outer Membrane	9.49	Outer Membrane	0.02	498			0.02	498	2
FTT_0769	CAG45402.1	Q5NGR3	UPI000049C397	preprotein translocase, subunit A, ATPase secretion protein	Cytoplasmic	9.12	Cytoplasmic	0.02	500			0.01	509	2
FTT_1709	CAG46342.1	Q5NEC8	UPI000049C513	conserved hypothetical protein	Cytoplasmic	8.96	Outer Membrane	0.01	501			0.09	386	2
FTT_1704	CAG46337.1	Q5NED3	UPI000049C510	conserved hypothetical protein	Unknown		Extracellular					0.3	203	1
FTT_1666c	CAG46299.1	Q5NEG9	UPI000049C5CE	3-hydroxyisobutyrate dehydrogenase	Cytoplasmic		Cytoplasmic					0.27	217	1
FTT_0032	CAG44665.1	Q5NIN4	UPI000045026C	NADH dehydrogenase I, B subunit	Inner Membrane		Unknown					0.26	222	1
FTT_0461	CAG45094.1	Q5NHJ3	UPI0000450225	RNA-binding protein	Cytoplasmic		Cytoplasmic					0.21	245	1
FTT_1021c	CAG45654.1	Q5NG36	UPI000049C439	tRNA pseudouridine synthase A	Unknown		Cytoplasmic					0.17	280	1
FTT_0924	CAG45557.1	Q5NGC2	UPI000045027A	hypothetical membrane protein	Unknown		Extracellular					0.17	283	1
FTT_0378c	CAG45896.1	Q5NHR8	UPI000049C276	hypothetical protein	Unknown		Unknown					0.16	297	1
FTT_0993c	CAG45626.1	Q5NG61	UPI000049C423	deoxycytidine triphosphate deaminase	Cytoplasmic		Cytoplasmic					0.15	301	1
FTT_0973	CAG45606.1	Q5NG80	UPI000049C415	conserved hypothetical protein	Cytoplasmic		Cytoplasmic					0.13	327	1
FTT_0114	CAG44747.1	Q5NIF8	UPI000049C1D8	Deoxyribose-phosphate aldolase	Cytoplasmic		Unknown					0.12	345	1
FTT_0976	CAG45609.1	Q5NG78	UPI000049C416	Thioredoxin 1	Cytoplasmic		Cytoplasmic					0.1	378	1
FTT_0364c	CAG44997.1	Q5NHT1	UPI00004500E7	hypothetical protein	Unknown		Periplasmic					0.09	385	1
FTT_1352	CAG46340.1	Q5NED0	UPI000049C512	conserved hypothetical protein	Cytoplasmic		Extracellular					0.09	392	1
FTT_1299	CAG45932.1	Q5NFD8	UPI00004500B8	histidine triad (HIT) family protein	Cytoplasmic		Cytoplasmic					0.08	401	1
FTT_1013c	CAG45646.1	Q5NG44	UPI00004502A7	holliday junction DNA helicase, subunit B	Cytoplasmic		Cytoplasmic					0.08	403	1
FTT_1120c	CAG45753.1	Q5NFU8	UPI000049C47B	queuine tRNA-ribosyltransferase.	Cytoplasmic		Cytoplasmic					0.08	406	1
FTT_1327	CAG45960.1	Q5NFB2	UPI000049C501	cytidine deaminase	Unknown		Cytoplasmic					0.08	408	1
FTT_0598c	CAG45231.1	Q5NH71	UPI000049C31C	Sodium-dicarboxylate symporter family protein	Inner Membrane		Inner Membrane					0.08	411	1
FTT_1084c	CAG45717.1	Q5NFX9	UPI00004502AD	recombination associated protein	Cytoplasmic		Cytoplasmic					0.08	414	1
FTT_1325c	CAG45958.1	Q5NFB4	UPI0000450165	tRNA-(ms(2)io(6)a)-hydroxylase	Cytoplasmic		Cytoplasmic					0.07	429	1
FTT_0937c	CAG45570.1	Q5NGB2	UPI0000450197	biotin synthase	Cytoplasmic		Cytoplasmic					0.06	442	1
FTT_1169	CAG45802.1	Q5NFQ7	UPI000049C49A	GTP-binding protein	Cytoplasmic		Cytoplasmic					0.06	444	1
FTT_1179	CAG45812.1	Q5NFP9	UPI000049C4A0	GTP binding translational elongation factor Tu and G family protein	Inner Membrane		Cytoplasmic					0.06	449	1
FTT_0596c	CAG45229.1	Q5NH73	UPI000049C31A	hypothetical protein	Cytoplasmic		Extracellular					0.05	452	1
FTT_1287	CAG45920.1	Q5NFF0	UPI00004502C3	cystathionine beta-synthase (cystein synthase)	Cytoplasmic		Cytoplasmic					0.05	454	1
FTT_0304c	CAG44937.1	Q5NHY9	UPI000049C256	Oxygen-insensitive NAD(P)H nitroreductase	Cytoplasmic		Cytoplasmic					0.05	455	1
FTT_1444c	CAG46077.1	Q5NF10	UPI000049C54A	Exopolyphosphatase	Cytoplasmic		Cytoplasmic					0.05	459	1
FTT_0653	CAG45286.1	Q5NH21	UPI000049C343	lipoic acid synthetase	Cytoplasmic		Cytoplasmic					0.04	468	1
FTT_0891	CAG45524.1	Q5NGF4	UPI000049C3DC	conserved hypothetical membrane protein	Inner Membrane		Inner Membrane					0.04	474	1
FTT_1413	CAG46046.1	Q5NF36	UPI000049C53A	Aminotransferase	Cytoplasmic		Cytoplasmic					0.04	475	1
FTT_0112	CAG44745.1	Q5NIG0	UPI000049C1D6	transcriptional regulator	Cytoplasmic		Cytoplasmic					0.04	477	1
FTT_0396	CAG45029.1	Q5NHQ1	UPI000049C294	DNA topoisomerase IV subunit A	Cytoplasmic		Cytoplasmic					0.04	478	1
FTT_0026c	CAG44659.1	Q5NIP0	UPI000049C19A	conserved membrane protein	Inner Membrane		Inner Membrane					0.04	479	1
FTT_0691	CAG45324.1	Q5NGY5	UPI000049C35F	Tyrosyl-tRNA synthetase	Cytoplasmic		Cytoplasmic					0.03	489	1
FTT_1677c	CAG46310.1	Q5NEF9	UPI000044FFA0	tRNA (5-methylaminomethyl-2-thiouridylate)-methyltransferase	Cytoplasmic		Cytoplasmic					0.03	491	1
FTT_1185c	CAG45818.1	Q5NFP5	UPI000049C4A3	conserved hypothetical protein	Cytoplasmic		Cytoplasmic					0.03	492	1
FTT_0788c	CAG45421.1	Q5NGP7	UPI000049C3A2	arabinose phosphate isomerase	Cytoplasmic		Cytoplasmic					0.02	493	1
FTT_1471c	CAG46104.1	Q5NEY5	UPI000049C551	Cold-shock DEAD-box protein A	Cytoplasmic		Cytoplasmic					0.02	495	1
FTT_1726	CAG46359.1	Q5NEB4	UPI000049C5ED	protease yegQ	Cytoplasmic		Cytoplasmic					0.02	502	1
FTT_1686c	CAG46319.1	Q5NEF1	UPI000049C5DC	conserved hypothetical protein	Cytoplasmic		Cytoplasmic					0.02	503	1
FTT_0906c	CAG45539.1	Q5NGD9	UPI000049C3E5	DNA topoisomerase I	Cytoplasmic		Cytoplasmic					0.02	504	1
FTT_0578	CAG45211.1	Q5NH90	UPI000049C30C	selenocysteine lyase	Cytoplasmic		Cytoplasmic					0.02	505	1
FTT_0705	CAG45338.1	Q5NGX1	UPI000049C36A	23S rRNA (Uracil-5-)-methyltransferase	Cytoplasmic		Cytoplasmic					0.01	508	1
FTT_0367c	CAG45000.1	Q5NHS8	UPI000049C27E	Glutamate--cysteine ligase	Cytoplasmic		Cytoplasmic					0.01	510	1
FTT_1754	CAG46387.1	Q5NE94	UPI000049C5FA	phosphate acetyltransferase	Cytoplasmic		Cytoplasmic					0.01	512	1
FTT_0299	CAG44932.1	Q5NHZ4	UPI000049C253	Valyl-tRNA synthetase	Cytoplasmic		Cytoplasmic					0.01	513	1

## Sheet: BLAST vs LVS
STable 4b. BLAST search results of Schu S4 outer membrane protein results searched against LVS protein database.
1E-values shown as zero represent values that are so low that they have been rounded to zero and indicate that there is virtually no possibility that the match is incorrect.
Locus Tag	NCBI	Uniprot	Uniparc ID	SchuS4 Protein description	1E-value	LVS protein description	LVS UniProt	Updated UniProt
	Accession #	Accession #					Accession#	Accession #
FTT_0583	CAG45216.1	Q5NH85	UPI000049C310	outer membrane associated protein	0	Outer membrane associated protein	Q2A2Q8
FTT_0901	CAG45534.1	Q5NGE4	UPI00003FC913	conserved hypothetical lipoprotein	9e-106	17 kDa major membrane protein	P18149	A0A0B6DRV9
FTT_1696	CAG46329.1	Q5NEE1	UPI000049C5E4	Chaperone protein, groEL	0	60 kDa chaperonin	P94798	A0A0B3VNP3
FTT_1778c	CAG46411.1	Q5NE75	UPI00003FC8E5	hypothetical membrane protein	2e-88	Hypothetical membrane protein	Q2A5U7	A0A0B3VEP0
FTT_0879	CAG45512.1	Q5NGG3	UPI0000135BA3	superoxide dismuate (Cu-Zn) precusor	6e-137	Superoxide dismutase [Cu-Zn]	Q59448	A0A0B6E3F7
FTT_0842	CAG45475.1	Q5NGJ5	UPI00003FC925	Peptidoglycan-associated lipoprotein	5e-153	Peptidoglycan-associated lipoprotein	Q2A578	A0A0B3WIA5
FTT_0991	CAG45624.1	Q5NG63	UPI00003FC8DF	LPS-assembly lipoprotein LptE	6e-140	Hypothetical lipoprotein	Q2A308	A0A0B6CQP3
FTT_1103	CAG45736.1	Q5NFW3	UPI00003FC907	conserved hypothetical lipoprotein	0	Conserved hypothetical lipoprotein	Q2A3B4	Q19TM5
FTT_1540c	CAG46173.1	Q5NES4	UPI000049C57C	conserved hypothetical protein	1e-148	Putative uncharacterized protein	Q2A4M1	A0A0B3VBU9
FTT_0904	CAG45537.1	Q5NGE1	UPI0000450301	conserved hypothetical lipoprotein	2e-112	Conserved hypothetical lipoprotein	Q2A506	A0A0B6DPU1
FTT_1043	CAG45676.1	Q5NG16	UPI00003FC8F0	FKBP-type peptidyl-prolyl cis-trans isomerase family protein	0	Peptidyl-prolyl cis-trans isomerase	Q2A3G0	A0A0B3VV97
FTT_0903	CAG45536.1	Q5NGE2	UPI00004502F2	hypothetical protein	2e-109	Putative uncharacterized protein	Q2A507	A0A0B3VW47
FTT_0721c	CAG45354.1	Q5NGV7	UPI00003FC8E7	Peroxidase/catalase	0	Catalase-peroxidase	Q2A298	A0A0B3VQE2
FTT_0918	CAG45551.1	Q5NGC7	UPI000049C3F0	hypothetical protein	0	Putative uncharacterized protein	Q2A4Z1
FTT_0137	CAG44770.1	Q5NID9	UPI000049C1E7	elongation factor Tu (EF-Tu)	0	Elongation factor Tu	Q2A1M0	A0A0B3VPB3
FTT_0825c	CAG45458.1	Q5NGL0	UPI00003FC929	hypothetical protein	4e-73	Putative uncharacterized protein	Q2A593	A0A0B3WLA2
FTT_1639c	CAG46272.1	Q5NEJ0	UPI000049C5BD	hypothetical protein	1e-115	Putative uncharacterized protein	Q2A1R2	A0A0B6E2T2
FTT_0472	CAG45105.1	Q5NHI2	UPI00004502E3	Acetyl-CoA carboxylase, biotin carboxyl carrier protein subunit	4e-107	Acetyl-CoA carboxylase, biotin carboxyl carrier protein subunit	Q2A221	A0A0B6CNC5
FTT_1701	CAG46334.1	Q5NED6	UPI00004502E7	hypothetical protein	4e-84	Putative uncharacterized protein	Q2A348	A0A0B3VVQ1
FTT_1441	CAG46074.1	Q5NF13	UPI000049C548	conserved hypothetical protein	1e-102	Putative uncharacterized protein	Q2A4H6	A0A0B3WHQ2
FTT_0101	CAG44734.1	Q5NIH0	UPI000049C1CD	conserved membrane hypothetical protein	0	Putative uncharacterized protein	Q2A1U2	A0A0B3VQN0
FTT_1676	CAG46309.1	Q5NEG0	UPI000049C5D6	hypothetical membrane protein	0	Hypothetical membrane protein	Q2A5X4	Q19TQ2
FTT_0840	CAG45473.1	Q5NGJ7	UPI000049C3C3	TolB protein precursor	0	Protein tolB	Q2A580	A0A0B6CNN3
FTT_0511	CAG45144.1	Q5NHE6	UPI000049C2E5	Pyridoxine/pyridoxal 5-phosphate biosynthesis protein	0	Pyridoxal biosynthesis lyase pdxS	Q2A260	A0A0B3VWG7
FTT_1416c	CAG46049.1	Q5NF33	UPI00003FC8DB	Hypothetical lipoprotein	4e-96	Hypothetical lipoprotein	Q2A4F4	A0A0B3VWA0
FTT_0150	CAG44783.1	Q5NIC6	UPI0000450321	30S ribosomal protein S16	1e-52	30S ribosomal protein S16	Q2A1N3	A0A0B3WIV5
FTT_1591	CAG46224.1	Q5NEN3	UPI000049C599	Lipoprotein	0	Lipoprotein	Q2A1X6
FTT_0503c	CAG45136.1	Q5NHF4	UPI000049C2DD	Succinyl-CoA synthetase, alpha subunit	0	Succinyl-CoA ligase [ADP-forming] subunit alpha	Q2A252	A0A0B3VCG3
FTT_1097	CAG45730.1	Q5NFW6	UPI000049C46C	hypothetical protein	4e-108	Putative uncharacterized protein	Q2A3B0	A0A0B6DZM5
FTT_1368c	CAG46001.1	Q5NF75	UPI000049C519	Glyceraldehyde-3-phosphate dehydrogenase	0	Glyceraldehyde-3-phosphate dehydrogenase	Q2A370	A0A0B3VMU7
FTT_1539c	CAG46172.1	Q5NES5	UPI00003FC8EC	conserved hypothetical protein	0	Putative uncharacterized protein	Q2A4M0	A0A0B6EAR6
FTT_1653	CAG46286.1	Q5NEI1	UPI000049C5C4	hypothetical membrane protein	9e-92	Hypothetical membrane protein	Q2A604
FTT_0064	CAG44697.1	Q5NIK3	UPI000049C1B5	ATP synthase beta chain	0	ATP synthase subunit beta	Q2A1I2	A0A0B3VF39
FTT_0831c	CAG45464.1	Q5NGK6	UPI00004502ED	OmpA family protein	0	OmpA family protein	Q2A589	A0A0B6CZ26
FTT_0505	CAG45138.1	Q5NHF2	UPI000049C2DF	hypothetical membrane protein	0	Hypothetical membrane protein	Q2A254
FTT_1542c	CAG46175.1	Q5NES2	UPI00003FC8EB	outer membrane protein 26	8e-129	Outer membrane protein	Q2A4M3	A0A0B3VN85
FTT_0772	CAG45405.1	Q5NGR2	UPI000049C398	50S ribosomal protein L21	2e-69	50S ribosomal protein L21	Q2A2E4	A0A0B3VVH1
FTT_0060	CAG44693.1	Q5NIK7	UPI000049C1B2	ATP synthase B chain	8e-106	ATP synthase subunit b	Q2A1H8	A0A0B3VRA2
FTT_1269c	CAG45902.1	Q5NFG7	UPI000049C4D8	Chaperone protein dnaK (heat shock protein family 70 protein)	0	Chaperone protein DnaK	Q2A328	A0A0B6E2K9
FTT_0507	CAG45140.1	Q5NHF0	UPI000049C2E1	conserved hypothetical lipoprotein	0	Conserved hypothetical lipoprotein	Q2A256	A0A0B3VCF8
FTT_0332	CAG44965.1	Q5NHW1	UPI000049C267	50S ribosomal protein L16	4e-96	50S ribosomal protein L16	Q2A5G3	A0A0B3VDL9
FTT_0279c	CAG44912.1	Q5NI13	UPI000049C243	cytochrome d terminal oxidase, polypeptide subunit I	0	Cytochrome d terminal oxidase, polypeptide subunit I	Q2A5L7	A0A0B3VQH3
FTT_1402c	CAG46035.1	Q5NF46	UPI000049C530	hypothetical protein	0	Putative uncharacterized protein	Q2A4D9
FTT_0380c	CAG45013.1	Q5NHR7	UPI000049C286	NAD(P)-specific glutamate dehydrogenase	0	NAD(P)-specific glutamate dehydrogenase	Q2A5D8	A0A0B3WHZ6
FTT_0209c	CAG44842.1	Q5NI74	UPI000044FFA7	periplasmic solute binding family protein	0	Periplasmic solute binding family protein	Q2A163	A0A0B3VWE4
FTT_1029	CAG45662.1	Q5NG28	UPI00003FC8EE	D-alanyl-D-alanine carboxypeptidase (Penicillin binding protein) family protein	0	D-alanyl-D-alanine carboxypeptidase (Penicillin binding protein) family protein	Q2A3E5	A0A0B6DTX4
FTT_1525c	CAG46158.1	Q5NET7	UPI000049C571	hypothetical membrane protein	0	Hypothetical membrane protein	Q2A4K3	A0A0B3WL62
FTT_0504c	CAG45137.1	Q5NHF3	UPI000049C2DE	Succinyl-CoA synthetase beta chain	0	Succinyl-CoA ligase [ADP-forming] subunit beta	Q2A253	A7NDR1
FTT_1570c	CAG46203.1	Q5NEQ0	UPI000049C58E	(3R)-hydroxymyristoyl-(acyl-carrier protein) dehydratase	2e-120	(3R)-hydroxymyristoyl-[acyl-carrier-protein] dehydratase	Q2A4P5	A0A0B3VXX3
FTT_0863c	CAG45496.1	Q5NGH7	UPI00004502E4	LemA-like protein	9e-135	LemA-like protein	Q2A558	A0A0B3VPQ3
FTT_1724c	CAG46357.1	Q5NEB6	UPI000049C5EB	outer membrane protein tolC precursor	0	Outer membrane protein tolC	Q2A1C0	A0A0B3VRZ3
FTT_0142	CAG44775.1	Q5NID4	UPI0000450330	50S ribosomal protein L10	1e-122	50S ribosomal protein L10	Q2A1M5	A0A0B3WIZ7
FTT_0296	CAG44929.1	Q5NHZ7	UPI000049C250	Pyrrolidone-carboxylate peptidase	3e-158	Pyrrolidone-carboxylate peptidase	Q2A5J9	A0A0B3VPU6
FTT_0062	CAG44695.1	Q5NIK5	UPI000049C1B4	ATP synthase alpha chain	0	ATP synthase subunit alpha	Q2A1I0	A0A0B6E767
FTT_0704	CAG45337.1	Q5NGX2	UPI000049C369	hypothetical protein	2e-141	Putative uncharacterized protein	Q2A274	A0A0B3VVB3
FTT_0627	CAG45260.1	Q5NH44	UPI00003FC8F2	Histone-like protein HU form B	1e-59	Histone-like protein HU form B	Q2A3T8	A0A0B6E271
FTT_0289c	CAG44922.1	Q5NI03	UPI00003FC8FF	hypothetical lipoprotein	6e-98	Hypothetical lipoprotein	Q2A5K7	A0A0B3VPU2
FTT_1651	CAG46284.1	Q5NEI3	UPI00003FC90E	conserved hypothetical protein	1e-85	Putative uncharacterized protein	Q2A602
FTT_0630	CAG45263.1	Q5NH41	UPI000049C334	host factor I for bacteriophage Q beta replication	6e-77	Protein hfq	Q2A3T5	A0A0B3VWF4
FTT_0557	CAG45190.1	Q5NHA9	UPI000049C2FF	AhpC/TSA family protein	1e-127	AhpC/TSA family protein	Q2A3I6	A0A0B3VNJ6
FTT_0325	CAG44958.1	Q5NHW8	UPI0000450014	50S ribosomal protein L3	1e-154	50S ribosomal protein L3	Q2A5H0	A0A0B3VXN5
FTT_1377	CAG46010.1	Q5NF66	UPI000049C522	3-oxoacyl- synthase II	0	3-oxoacyl-[acyl-carrier-protein] synthase 2	Q2A379	A0A0B3WI34
FTT_0077	CAG44710.1	Q5NIJ0	UPI000049C1C0	dihydrolipoamide succinyltransferase component of 2-oxoglutarate dehydrogenase complex	0	Dihydrolipoamide succinyltransferase component of 2-oxoglutarate dehydrogenase complex	Q2A1J4
FTT_0087	CAG44720.1	Q5NII1	UPI000049C1C7	aconitate hydratase	0	Aconitate hydratase	Q2A1K3	A0A0B3VDX1
FTT_0369c	CAG45002.1	Q5NHS6	UPI000049C280	hypothetical protein	0	Putative uncharacterized protein	Q2A2S5	A0A0B6E647
FTT_0835	CAG45468.1	Q5NGK2	UPI000049C3C0	CDP-alcohol phosphatidyltransferase	0	CDP-alcohol phosphatidyltransferase	Q2A585	A0A0B3VNV1
FTT_0198	CAG44831.1	Q5NI83	UPI000049C213	outer membrane lipoprotein	3e-114	Outer membrane lipoprotein	Q2A195	A0A0B3WJY6
FTT_0165c	CAG44798.1	Q5NIB1	UPI000049C1FD	conserved hypothetical lipoprotein	0	Conserved hypothetical lipoprotein	Q2A1P7	A0A0B6D1E6
FTT_1794	CAG46427.1	Q5NE64	UPI000049C60D	heat shock protein	2e-98	Heat shock protein	Q2A147	A0A0B3WLK9
FTT_0782	CAG45415.1	Q5NGQ3	UPI000044FF8A	Enoyl- reductase (NADH)	0	Enoyl-[acyl-carrier-protein] reductase [NADH]	Q2A2F5	A0A0B6DVP6
FTT_1274	CAG45907.1	Q5NFG2	UPI000049C4DC	30S ribosomal protein S9	3e-92	30S ribosomal protein S9	Q2A333	A0A0B3WKG5
FTT_0188	CAG44821.1	Q5NI93	UPI000012AD1C	cell division protein	0	Cell division protein ftsZ	Q9ZAW3	A0A0B3VCI9
FTT_1572c	CAG46205.1	Q5NEP8	UPI00003FC92D	outer membrane protein OmpH	1e-115	Outer membrane protein OmpH	Q2A4P7	A0A0B6CVD7
FTT_1602	CAG46235.1	Q5NEM4	UPI0000352CD4	hypothetical lipoprotein	6e-77	Hypothetical lipoprotein	Q2A4R0
FTT_0611c	CAG45244.1	Q5NH60	UPI000045001E	beta-lactamase	0	Beta-lactamase	Q2A3V3	A0A0B3VPP7
FTT_1365c	CAG45998.1	Q5NF78	UPI0000450060	Fructose-1,6-bisphosphate aldolase	0	Fructose-1,6-bisphosphate aldolase	Q2A367	A0A0B3VC37
FTT_1156c	CAG45789.1	Q5NFR9	UPI000049C492	Type IV pilin multimeric outer membrane protein	0	Type IV pilin multimeric outer membrane protein	Q2A420	A0A0B6CWZ9
FTT_1181c	CAG45814.1	Q5NFP8	UPI000049C4A1	Gamma-glutamyltranspeptidase	0	Gamma-glutamyltranspeptidase	Q2A441
FTT_0336	CAG44969.1	Q5NHV7	UPI000049C26B	50S ribosomal protein L24	8e-69	50S ribosomal protein L24	Q2A5F9	A0A0B3VXM4
FTT_0326	CAG44959.1	Q5NHW7	UPI000049C263	50S ribosomal protein L4	7e-151	50S ribosomal protein L4	Q2A5G9	A0A0B3VDM3
FTT_1329	CAG45962.1	Q5NFB1	UPI00004501F8	2,3-bisphosphoglycerate-independent phosphoglycerate mutase	0	2,3-bisphosphoglycerate-independent phosphoglycerate mutase	Q2A2B1	A0A0B3WH57
FTT_0327	CAG44960.1	Q5NHW6	UPI000049C264	50S ribosomal protein L23	2e-67	50S ribosomal protein L23	Q2A5G8	A0A0B3WJR1
FTT_1244c	CAG45877.1	Q5NFJ0	UPI000049C4C7	conserved hypothetical lipoprotein	0	Conserved hypothetical lipoprotein	Q2A4A1	A0A0B6EK72
FTT_1095c	CAG45728.1	Q5NFW8	UPI000049C46A	conserved hypothetical protein	0	Putative uncharacterized protein	Q2A3A8
FTT_1372	CAG46005.1	Q5NF71	UPI000049C51D	fatty acid/phospholipid synthesis protein lsX	0	Phosphate acyltransferase	Q2A374	A0A0B6E4Z6
FTT_0385	CAG45018.1	Q5NHR2	UPI000049C289	hypothetical protein	0	Putative uncharacterized protein	Q2A4X9
FTT_0473	CAG45106.1	Q5NHI1	UPI000049C2C8	Acetyl-CoA carboxylase, biotin carboxylase subunit	0	Acetyl-CoA carboxylase, biotin carboxylase subunit	Q2A222	A0A0B3VQ70
FTT_0713c	CAG45346.1	Q5NGW4	UPI000049C371	L-threonine 3-dehydrogenase	0	L-threonine 3-dehydrogenase	Q2A282	A0A0B3WKZ7
FTT_0726c	CAG45359.1	Q5NGV3	UPI000049C378	glycerophosphoryl diester phosphodiesterase family protein	0	Glycerophosphoryl diester phosphodiesterase family protein	Q2A292
FTT_1392	CAG46025.1	Q5NF55	UPI000045012E	transcriptional regulator	0	Type III pantothenate kinase 1	Q2A4C9	A0A0B3VBK5
FTT_1475	CAG46108.1	Q5NEY1	UPI0000450108	Galactose-1-phosphate uridylyltransferase	0	Galactose-1-phosphate uridylyltransferase	Q2A2K1	A0A0B3VYH6
FTT_0748	CAG45381.1	Q5NGT3	UPI000049C389	conserved hypothetical protein	8e-169	Putative uncharacterized protein	Q2A2M7	A0A0B3VYT9
FTT_0484	CAG45117.1	Q5NHH0	UPI00003FC8FA	hypothetical protein	1e-176	Putative uncharacterized protein	Q2A234	A0A0B3VP57
FTT_0196c	CAG44829.1	Q5NI85	UPI000049C211	glutamine synthetase	0	Glutamine synthetase	Q2A193	A0A0B3VDS6
FTT_1228	CAG45861.1	Q5NFK6	UPI00004500B3	prolipoprotein diacylglyceryl transferase	0	Prolipoprotein diacylglyceryl transferase	Q2A485	A0A0B6CS09
FTT_1483c	CAG46116.1	Q5NEX4	UPI000049C557	dihydrolipoamide dehydrogenase	0	Dihydrolipoyl dehydrogenase	Q2A598	A0A0B3VDP3
FTT_1241	CAG45874.1	Q5NFJ3	UPI000049C4C4	serine hydroxymethyltransferase	0	Serine hydroxymethyltransferase	Q2A498	A0A0B6E424
FTT_0356	CAG44989.1	Q5NHT8	UPI000049C277	Chaperone Hsp90, heat shock protein HtpG	0	Chaperone protein htpG	Q2A5E0	A0A0B6CXP1
FTT_1712c	CAG46345.1	Q5NEC5	UPI000049C515	intracellular growth locus, subunit C	2e-151	Intracellular growth locus, subunit C	Q2A359	A0A0B3VCM6
FTT_0072	CAG44705.1	Q5NIJ5	UPI000049C1BC	succinate dehydrogenase, cytochrome b556	1e-90	Succinate dehydrogenase, cytochrome b556	Q2A1I9
FTT_1115c	CAG45748.1	Q5NFV3	UPI000049C476	preprotein translocase, subunit D, membrane protein	0	Preprotein translocase, subunit D, membrane protein	Q2A3Y2
FTT_0074	CAG44707.1	Q5NIJ3	UPI000049C1BE	succinate dehydrogenase, catalytic and NAD/flavoprotein subunit	0	Succinate dehydrogenase, catalytic and NAD/flavoprotein subunit	Q2A1J1	G9L957
FTT_1538c	CAG46171.1	Q5NES6	UPI000049C57B	hypothetical protein	0	Putative uncharacterized protein	Q2A4L9
FTT_0075	CAG44708.1	Q5NIJ2	UPI0000450196	succinate dehydrogenase iron-sulfur protein	6e-172	Succinate dehydrogenase iron-sulfur protein	Q2A1J2	A0A0B3VQ75
FTT_0333	CAG44966.1	Q5NHW0	UPI000049C268	50S ribosomal protein L29	1e-41	50S ribosomal protein L29	Q2A5G2	A0A0B3WJP2
FTT_1771	CAG46404.1	Q5NE81	UPI000049C601	hypothetical protein	1e-78	Putative uncharacterized protein	Q2A5V5
FTT_1633c	CAG46266.1	Q5NEJ6	UPI000049C5B8	amino acid transporter	0	Amino acid transporter	Q2A1R8	A0A0B6E967
FTT_0674	CAG45307.1	Q5NH02	UPI000049C352	Ribose-phosphate pyrophosphokinase	0	Ribose-phosphate pyrophosphokinase	Q2A3P2	A0A0B6CP06
FTT_1636	CAG46269.1	Q5NEJ3	UPI00003FC90D	lipoprotein releasing system, subunit A, outer membrane lipoproteins carrier	4e-144	Outer-membrane lipoprotein carrier protein	Q2A1R5	A0A0B3VN92
FTT_0337	CAG44970.1	Q5NHV6	UPI000049C26C	50S ribosomal protein L5	7e-128	50S ribosomal protein L5	Q2A5F8	A0A0B3VDL3
FTT_0348	CAG44981.1	Q5NHU5	UPI00004500AA	30S ribosomal protein S11	1e-90	30S ribosomal protein S11	Q2A5E7	A0A0B3WJM6
FTT_1130c	CAG45763.1	Q5NFT9	UPI000049C483	cyanophycin synthetase	0	Cyanophycin synthetase	Q2A3Z9	A0A0B6CWC4
FTT_1376	CAG46009.1	Q5NF67	UPI000049C521	acyl carrier protein	3e-63	Acyl carrier protein	Q2A378	A0A0B6CYK1
FTT_0143	CAG44776.1	Q5NID3	UPI000049C1EB	50S ribosomal protein L7/L12	7e-80	50S ribosomal protein L7/L12	Q2A1M6	A0A0B3VCV8
FTT_0324	CAG44957.1	Q5NHW9	UPI0000450011	30S ribosomal protein S10	5e-72	30S ribosomal protein S10	Q2A5H1	A0A080Q5P3
FTT_0837	CAG45470.1	Q5NGK0	UPI000049C3C1	TolQ protein	5e-176	TolQ protein	Q2A583	A0A0B3VBR7
FTT_0927	CAG45560.1	Q5NGB9	UPI000049C3F4	Glutamate-1-semialdehyde-2,1-aminomutase	0	Glutamate-1-semialdehyde 2,1-aminomutase	Q2A2U8	Q2A2U8
FTT_0193c	CAG44826.1	Q5NI88	UPI000049C20E	conserved hypothetical membrane protein	1e-128	UPF0114 protein FTL_1902	Q2A190	A0A0B3VQR2
FTT_0339	CAG44972.1	Q5NHV4	UPI00004500F9	30S ribosomal protein S8	3e-94	30S ribosomal protein S8	Q2A5F6	A0A0B3VQK6
FTT_0153	CAG44786.1	Q5NIC3	UPI000049C1F3	50S ribosomal protein L19	4e-81	50S ribosomal protein L19	Q2A1N6	A0A0B3VP72
FTT_0328	CAG44961.1	Q5NHW5	UPI000049C265	50S ribosomal protein L2	0	50S ribosomal protein L2	Q2A5G7	A0A0B3VQL3
FTT_1273	CAG45906.1	Q5NFG3	UPI000049C4DB	50S ribosomal subunit protein L13	1e-103	50S ribosomal protein L13	Q2A332	A0A0B6E305
FTT_0233c	CAG44866.1	Q5NI56	UPI000049C225	Inner-membrane protein	0	Inner membrane protein oxaA	Q2A5M8	A0A0B3VQ05
FTT_1375	CAG46008.1	Q5NF68	UPI000049C520	3-oxoacyl-(acyl-carrier-protein) reductase	0	3-oxoacyl-(Acyl-carrier-protein) reductase	Q2A377	A0A0B3VC13
FTT_0015	CAG44648.1	Q5NIQ1	UPI000049C192	adenylosuccinate lyase	0	Adenylosuccinate lyase	Q2A1D0	A0A0B3VRL5
FTT_0141	CAG44774.1	Q5NID5	UPI0000450324	50S ribosomal protein L1	5e-165	50S ribosomal protein L1	Q2A1M4	Q2A1M4
FTT_1366c	CAG45999.1	Q5NF77	UPI0000450001	pyruvate kinase	0	Pyruvate kinase	Q2A368
FTT_1407c	CAG46040.1	Q5NF41	UPI000049C535	hypothetical membrane protein	0	Hypothetical membrane protein	Q2A4E4	A0A0B3VNM0
FTT_1749	CAG46382.1	Q5NE99	UPI000049C5F8	preprotein translocase, subunit B, chaperone protein	7e-111	Protein-export protein secB 1	Q2A630	A0A0B3WHV9
FTT_0314	CAG44947.1	Q5NHX9	UPI0000450012	protein chain elongation factor EF-Ts	0	Elongation factor Ts	Q2A5I1	A0A0B3VDN2
FTT_1367c	CAG46000.1	Q5NF76	UPI0000450032	phosphogylcerate kinase	0	Phosphoglycerate kinase	Q2A369	A0A0B6DUM7
FTT_0624	CAG45257.1	Q5NH47	UPI000049C32F	ATP-dependent Clp protease subunit P	4e-149	ATP-dependent Clp protease proteolytic subunit	Q2A3U1	A0A0B3VBC0
FTT_1573c	CAG46206.1	Q5NEP7	UPI000049C590	outer membrane protein	0	Outer membrane protein	Q2A4P8	A0A0B3WK03
FTT_1165c	CAG45798.1	Q5NFR1	UPI000049C498	aspartate aminotransferase	0	Aspartate aminotransferase	Q2A428	A0A0B3VV52
FTT_0913	CAG45546.1	Q5NGD2	UPI000049C3EB	hypothetical protein	2e-111	Putative uncharacterized protein	Q2A4Z6	A0A0B3VVC2
FTT_1125	CAG45758.1	Q5NFU4	UPI000049C47E	D-methionine binding transport protein, ABC transporter, membrane and periplasmic protein	0	D-methionine binding transport protein, ABC transporter, membrane and periplasmic protein	Q2A3Z3
FTT_0071c	CAG44704.1	Q5NIJ6	UPI000049C1BB	citrate synthase	0	Citrate synthase	Q2A1I8	A0A0B6CZX8
FTT_1374	CAG46007.1	Q5NF69	UPI000049C51F	malonyl coA-acyl carrier protein transacylase	0	Malonyl coA-acyl carrier protein transacylase	Q2A376	A0A0B3VW26
FTT_1769c	CAG46402.1	Q5NE82	UPI000049C600	ClpB protein	0	ClpB protein	Q2A5V6	A0A0B3VWM4
FTT_1123	CAG45756.1	Q5NFU6	UPI0000450075	conserved hypothetical protein	1e-140	Glycerol-3-phosphate acyltransferase	Q2A3Z1	A7NBL2
FTT_1161	CAG45794.1	Q5NFR4	UPI000049C495	adenylate kinase	1e-159	Adenylate kinase	Q2A425	A0A0B6DRD6
FTT_0714c	CAG45347.1	Q5NGW3	UPI000049C372	2-amino-3-ketobutyrate coenzyme A ligase	0	2-amino-3-ketobutyrate coenzyme A ligase	Q2A283	A0A0B3VRM3
FTT_0917	CAG45550.1	Q5NGC8	UPI000049C3EF	NAD-dependent malic enzyme	0	NAD-dependent malic enzyme	Q2A4Z2	A0A0B3VV71
FTT_0709	CAG45342.1	Q5NGW8	UPI000049C36D	Enolase (2-phosphoglycerate dehydratase)	0	Enolase	Q2A278	Q2A278
FTT_1568c	CAG46201.1	Q5NEQ2	UPI000049C58D	Lipid-A-disaccharide synthase	0	Lipid-A-disaccharide synthase	Q2A4P3	A0A0B3VQT0
FTT_1094c	CAG45727.1	Q5NFW9	UPI000049C469	cytosol aminopeptidase family protein	0	Cytosol aminopeptidase family protein	Q2A3A7	A0A0B6EAC2
FTT_1060c	CAG45693.1	Q5NG01	UPI00004500A5	50S ribosomal protein L9	1e-103	50S ribosomal protein L9	Q2A3H5	A0A0G2PDA7
FTT_0858	CAG45491.1	Q5NGI2	UPI000044FF98	Ribonuclease PH	6e-176	Ribonuclease PH	Q2A562	A0A0B3VP32
FTT_0633	CAG45266.1	Q5NH38	UPI00004501F1	SPFH domain, band 7 family protein	0	SPFH domain, band 7 family protein	Q2A3T0	A0A0B6E534
FTT_1460c	CAG46093.1	Q5NEZ5	UPI000034E32B	UDP-glucose/GDP-mannose dehydrogenase	0	UDP-glucose/GDP-mannose dehydrogenase	Q2A4J6	A0A0B6E8E9
FTT_0768c	CAG45401.1	Q5NGR4	UPI00003FC8E9	hypothetical protein	0	Putative uncharacterized protein	Q2A2E2
FTT_0372c	CAG45005.1	Q5NHS3	UPI000049C283	Acetyl-CoA carboxylase beta subunit	0	Acetyl-CoA carboxylase beta subunit	Q2A2S2	A0A0B3WHY1
FTT_0342	CAG44975.1	Q5NHV1	UPI000049C26F	30S ribosomal protein S5	7e-118	30S ribosomal protein S5	Q2A5F3	Q2A5F3
FTT_0322	CAG44955.1	Q5NHX1	UPI00004500F7	30S ribosomal protein S7	6e-113	30S ribosomal protein S7	Q2A5H3	A0A0B6EIV1
FTT_1028c	CAG45661.1	Q5NG29	UPI000045020B	inorganic pyrophosphatase	6e-125	Inorganic pyrophosphatase	Q2A3E4	A0A0B3VNV2
FTT_0826c	CAG45459.1	Q5NGK9	UPI00003FC928	hypothetical lipoprotein	2e-51	Hypothetical lipoprotein	Q2A592	A0A0B3VF14
FTT_0211c	CAG44844.1	Q5NI73	UPI000049C219	outer membrane lipoprotein	2e-105	Outer membrane lipoprotein	Q2A162	A0A0B3VNQ1
FTT_1531	CAG46164.1	Q5NET1	UPI0000450040	3-ketoacyl-CoA thiolase	0	3-ketoacyl-CoA thiolase	Q2A4K9	A0A0B3WL67
FTT_0183c	CAG44816.1	Q5NI98	UPI000049C207	30S ribosomal protein S1	0	30S ribosomal protein S1	Q2A180	A0A0B3VCJ4
FTT_0884c	CAG45517.1	Q5NGG1	UPI000049C3D7	aspartate transaminase	0	Aspartate transaminase	Q2A542	A0A0B3VQN7
FTT_1569c	CAG46202.1	Q5NEQ1	UPI00004501C0	Acyl-(acyl-carrier-protein)--UDP-N-acetylglucosam ine O-acyltransferase	0	Acyl-(Acyl-carrier-protein)--UDP-N-acetylglucosam ine O-acyltransferase	Q2A4P4	A0A0B3VQ60
FTT_0955c	CAG45588.1	Q5NG97	UPI00004500D6	Pyruvate/2-oxoglutarate dehydrogenase complex,dihydrolipoamide dehydrogenase component	0	Pyruvate/2-oxoglutarate dehydrogenase complex, dihydrolipoamide dehydrogenase component	Q2A2X4	A0A0B3VDF2
FTT_1706	CAG46339.1	Q5NED1	UPI00004502F3	conserved hypothetical protein	1e-148	Putative uncharacterized protein	Q2A353	A0A0B3VP77
FTT_0033	CAG44666.1	Q5NIN3	UPI000049C19F	NADH dehydrogenase I	1e-159	NADH-quinone oxidoreductase subunit C	Q2A1F2	A0A0B3VZF6
FTT_0149c	CAG44782.1	Q5NIC7	UPI000049C1F0	S-adenosylmethionine synthetase	0	S-adenosylmethionine synthase	Q2A1N2	A0A0B3VPU0
FTT_0715	CAG45348.1	Q5NGW2	UPI00003FC8E6	chitinase family 18 protein	0	Chitinase family 18 protein	Q2A284
FTT_0037	CAG44670.1	Q5NIM9	UPI000049C1A2	NADH dehydrogenase I, G subunit	0	NADH-quinone oxidoreductase	Q2A1F6
FTT_0467	CAG45100.1	Q5NHI7	UPI000049C2C4	organic solvent tolerance protein	0	LPS-assembly protein lptD	Q2A216	A0A0B6CZG9
FTT_1117c	CAG45750.1	Q5NFV1	UPI000049C478	isochorismatase hydrolase family protein	7e-142	Isochorismatase hydrolase family protein	Q2A3Y4
FTT_0919	CAG45552.1	Q5NGC6	UPI0000450027	hypothetical protein	0	Putative uncharacterized protein	Q2A4Z1
FTT_1369c	CAG46002.1	Q5NF74	UPI000049C51A	Transketolase	0	Transketolase	Q2A371	A0A0G2PAE1
FTT_1025c	CAG45658.1	Q5NG32	UPI00004502D7	hypothetical protein	0	Putative uncharacterized protein	Q2A3E1	A0A0B3VCH2
FTT_0577	CAG45210.1	Q5NH91	UPI000049C30B	L-serine dehydratase 1	0	L-serine dehydratase 1	Q2A2Q2	A0A0B3VZ55
FTT_0139	CAG44772.1	Q5NID7	UPI000049C1E9	transcription antitermination protein nusG	3e-125	Transcription antitermination protein nusG	Q2A1M2	A0A0B6DST8
FTT_0282	CAG44915.1	Q5NI10	UPI000049C245	Cytochrome O ubiquinol oxidase subunit I	0	Cytochrome O ubiquinol oxidase subunit I	Q2A5L4	A0A0B3VXH7
FTT_0204	CAG44837.1	Q5NI78	UPI000049C215	adenylosuccinate synthetase	0	Adenylosuccinate synthetase	Q2A167	A0A0B6CKK8
FTT_1109	CAG45742.1	Q5NFV9	UPI00004502F8	choloylglycine hydrolase family protein	0	Choloylglycine hydrolase family protein	Q2A3B7
FTT_1382	CAG46015.1	Q5NF65	UPI000049C523	Inositol-1-monophosphatase	0	Inositol-1-monophosphatase	Q2A383	A0A0B3WI28
FTT_1318c	CAG45951.1	Q5NFC1	UPI000049C4FA	cytosol aminopeptidase	0	Probable cytosol aminopeptidase	Q2A2C2	A0A0E2ZLP9
FTT_0410	CAG45043.1	Q5NHN7	UPI000049C29B	glycine cleavage system P protein, subunit 2	0	Glycine cleavage system P protein, subunit 2	Q2A4V0	A0A0B3VR68
FTT_1713c	CAG46346.1	Q5NEC4	UPI000049C516	intracellular growth locus, subunit B	0	Intracellular growth locus, subunit B	Q2A360	A0A0B3WIQ8
FTT_0720c	CAG45353.1	Q5NGV8	UPI000049C375	deoxyguanosinetriphosphate triphosphohydrolase	0	Deoxyguanosinetriphosphate triphosphohydrolase	Q2A299	A0A0B3VPQ1
FTT_1295c	CAG45928.1	Q5NFE2	UPI00004500BF	glucose kinase	0	Glucose kinase	Q2A525
FTT_0221	CAG44854.1	Q5NI66	UPI00003FC8DA	acid phosphatase (precursor)	0	Acid phosphatase (Precursor)	Q2A5P7
FTT_0347	CAG44980.1	Q5NHU6	UPI000049C274	30S ribosomal protein S13	5e-84	30S ribosomal protein S13	Q2A5E8	A0A0B3VDK6
FTT_1040	CAG45673.1	Q5NG19	UPI000049C444	conserved hypothetical lipoprotein	1e-154	Conserved hypothetical lipoprotein	Q2A3F7	A0A0B3WH79
FTT_1281c	CAG45914.1	Q5NFF5	UPI000049C4E1	Sigma-54 modulation protein	1e-67	Sigma-54 modulation protein	Q2A340	A0A0B3VE81
FTT_1317c	CAG45950.1	Q5NFC2	UPI000049C4F9	Inosine-5-monophosphate dehydrogenase	0	Inosine-5'-monophosphate dehydrogenase	Q2A2C3	A0A0B3VVT8
FTT_1124	CAG45757.1	Q5NFU5	UPI0000EADFF6	D-methionine transport protein, ABC transporter,ATP-binding subunit	0	Methionine import ATP-binding protein MetN	Q2A3Z2	A0A0B6E391
FTT_0078	CAG44711.1	Q5NII9	UPI000049C1C1	adenine phosphoribosyltransferase	1e-123	Adenine phosphoribosyltransferase	Q2A1J5	A0A0B3VDW0
FTT_1474c	CAG46107.1	Q5NEY2	UPI000049C552	Galactose-proton symporter, major facilitator superfamily (MFS) transport protein	0	Galactose-proton symporter, major facilitator superfamily (MFS) transport protein	Q2A2K2
FTT_0018	CAG44651.1	Q5NIP8	UPI000049C194	Secretion protein	3e-117	RND efflux membrane fusion protein	Q2A1D5
FTT_1498c	CAG46131.1	Q5NEV9	UPI0000450130	Acetyl-coenzyme A carboxylase carboxyl transferase subunit alpha	0	Acetyl-coenzyme A carboxylase carboxyl transferase subunit alpha	Q2A5B4	A0A0B3VD68
FTT_0535c	CAG45168.1	Q5NHC8	UPI00000C067E	lactate dehydrogenase	0	Malate dehydrogenase	Q2A3K7	A7NC13
FTT_1271	CAG45904.1	Q5NFG5	UPI000049C4D9	Membrane-bound lytic murein transglycosylase A (MLT) family protein	0	Membrane-bound lytic murein transglycosylase A (MLT) family protein	Q2A330	A0A0B3VYB1
FTT_1404	CAG46037.1	Q5NF44	UPI000049C532	cell division protein	7e-174	Cell division protein	Q2A4E1	A0A0B3VBJ4
FTT_0070c	CAG44703.1	Q5NIJ7	UPI000049C1BA	major facilitator superfamily (MFS) tranport protein	0	Major facilitator superfamily (MFS) tranport protein	Q2A1I7	A0A0B3WLC8
FTT_0340	CAG44973.1	Q5NHV3	UPI000049C26D	50S ribosomal protein L6	2e-126	50S ribosomal protein L6	Q2A5F5	A0A0B3VPX1
FTT_1777c	CAG46410.1	Q5NE76	UPI00003FC8E4	hypothetical membrane protein	2e-94	Hypothetical membrane protein	Q2A5U8	A0A0B3VYV3
FTT_0403	CAG45036.1	Q5NHP4	UPI000049C299	peptide deformylase	2e-158	Peptide deformylase 2	Q2A4V7
FTT_0699	CAG45332.1	Q5NGX7	UPI000049C366	polyribonucleotide nucleotidyltransferase	0	Polyribonucleotide nucleotidyltransferase	Q2A269	A7NDP3
FTT_0634	CAG45267.1	Q5NH37	UPI00004501D4	SPFH domain, band 7 family protein	0	SPFH domain, band 7 family protein	Q2A3S9	A0A0B3VWL4
FTT_1660c	CAG46293.1	Q5NEH4	UPI000049C5CA	Dihydroorotase	0	Dihydroorotase	Q2A610
FTT_1650c	CAG46283.1	Q5NEI4	UPI000049C5C2	chorismate mutase	2e-130	Chorismate mutase	Q2A600
FTT_0466c	CAG45099.1	Q5NHI8	UPI000049C2C3	Arginyl-tRNA synthetase	0	Arginyl-tRNA synthetase	Q2A215	A0A0B6D0F6
FTT_0061	CAG44694.1	Q5NIK6	UPI000049C1B3	ATP synthase delta chain	4e-125	ATP synthase subunit delta	Q2A1H9	A0A0B3WKM0
FTT_0414	CAG45047.1	Q5NHN3	UPI000049C29F	Phosphoglucomutase	0	Phosphoglucomutase	Q2A4U6	A0A0B6DZS5
FTT_0764	CAG45397.1	Q5NGR8	UPI000049C394	Glycyl-tRNA synthetase beta subunit	0	Glycyl-tRNA synthetase beta subunit	Q2A2N9	A0A0B6DVT8
FTT_0270	CAG44903.1	Q5NI20	UPI000173AAD5	lipoprotein releasing system, subunit B, outer membrane lipoprotein	2e-146	Lipoprotein releasing system, subunit B, outer membrane lipoprotein	Q2A5Q3
FTT_1567c	CAG46200.1	Q5NEQ3	UPI000049C58C	hypothetical membrane protein	2e-140	Cell division protein zipA	Q2A4P2	A0A0B3WK09
FTT_0166c	CAG44799.1	Q5NIB0	UPI000049C1FE	conserved hypothetical membrane protein	3e-148	Conserved hypothetical membrane protein	Q2A1P8	A0A0B6CY21
FTT_0349	CAG44982.1	Q5NHU4	UPI00004500AD	30S ribosomal protein S4	7e-154	30S ribosomal protein S4	Q2A5E6	A0A0B3VQJ7
FTT_0406	CAG45039.1	Q5NHP1	UPI000049C29A	lysine decarboxylase, inducable	0	Lysine decarboxylase, inducable	Q2A4V4
FTT_1631c	CAG46264.1	Q5NEJ8	UPI000049C5B6	GlpX protein	0	GlpX protein	Q2A1S0	A0A0B6CJT5
FTT_1459c	CAG46092.1	Q5NEZ6	UPI000034E32C	NAD dependent epimerase	0	NAD dependent epimerase	Q2A4J5	A0A0B6DXN8
FTT_0034	CAG44667.1	Q5NIN2	UPI000049C1A0	NADH dehydrogenase I, D subunit	0	NADH-quinone oxidoreductase subunit D	Q2A1F3	A0A0B3VF86
FTT_1484c	CAG46117.1	Q5NEX3	UPI000049C558	pyruvate dehydrogenase, E2 component	0	Pyruvate dehydrogenase, E2 component	Q2A599	A0A0G2P9H5
FTT_0036	CAG44669.1	Q5NIN0	UPI000049C1A1	NADH dehydrogenase I, F subunit	0	NADH dehydrogenase I, F subunit	Q2A1F5	A0A0B6E1V1
FTT_0331	CAG44964.1	Q5NHW2	UPI000049C266	30S ribosomal protein S3	6e-160	30S ribosomal protein S3	Q2A5G4	A0A0B6ECN5
FTT_1310c	CAG45943.1	Q5NFC9	UPI000049C4F3	ATP-dependent metalloprotease	0	ATP-dependent zinc metalloprotease FtsH	Q2A2D3
FTT_0673c	CAG45306.1	Q5NH03	UPI000049C351	conserved hypothetical protein	0	Putative uncharacterized protein	Q2A3P3
FTT_0708	CAG45341.1	Q5NGW9	UPI000049C36C	major facilitator superfamily (MFS) transport protein	0	Major facilitator superfamily (MFS) transport protein	Q2A277	A0A0B3VRM6
FTT_1773c	CAG46406.1	Q5NE79	UPI00004500B5	tryptophan synthase beta chain	0	Tryptophan synthase beta chain	Q2A5V3	A0A0B3WIQ3
FTT_0081	CAG44714.1	Q5NII6	UPI000049C1C2	preprotein translocase, subunit G, membrane protein	2e-77	Preprotein translocase, subunit G, membrane protein	Q2A1J8	A0A0B3VQU8
FTT_0934c	CAG45567.1	Q5NGB5	UPI000049C3F8	dethiobiotin synthetase	1e-159	ATP-dependent dethiobiotin synthetase BioD	Q2A2V6	A0A0B3VY85
FTT_0321	CAG44954.1	Q5NHX2	UPI00004500E9	30S ribosomal protein S12	3e-87	30S ribosomal protein S12 2	Q5QFC2	A0A0E2ZMC7
FTT_0628	CAG45261.1	Q5NH43	UPI000049C332	conserved hypothetical protein	0	Putative uncharacterized protein	Q2A3T7
FTT_0613c	CAG45246.1	Q5NH58	UPI0000352CD6	hypothetical protein	2e-58	Putative uncharacterized protein	Q2A3V1
FTT_0351	CAG44984.1	Q5NHU2	UPI00004500A0	50S ribosomal protein L17	7e-105	50S ribosomal protein L17	Q2A5E4	A0A0B6DP05
FTT_1019c	CAG45652.1	Q5NG38	UPI000049C437	GMP synthase (glutamine-hydrolyzing)	0	GMP synthase [glutamine-hydrolyzing]	Q2A3D4	Q2A3D4
FTT_0106c	CAG44739.1	Q5NIG6	UPI0000450238	Efflux protein, RND family, MFP subunit	0	Efflux protein, RND family, MFP subunit	Q2A1U6	A0A0B6EAB0
FTT_1249	CAG45882.1	Q5NFI5	UPI000049C4CA	mycobacterial cell entry (mce) related family protein	2e-173	Cell entry (Mce) related family protein	Q2A4A6	A0A0B3VZ64
FTT_0068	CAG44701.1	Q5NIJ9	UPI000045019B	superoxide dismutase	5e-144	Superoxide dismutase	Q2A1I6	A0A0B3VZ99
FTT_0510	CAG45143.1	Q5NHE7	UPI000049C2E4	DNA gyrase subunit B	0	DNA gyrase subunit B	Q2A259	A0A0B6E194
FTT_1571c	CAG46204.1	Q5NEP9	UPI000049C58F	UDP-3-O- glucosamine N-acyltransferase	0	UDP-3-O-[3-hydroxymyristoyl] glucosamine N-acyltransferase 2	Q2A4P6	A0A0B3VDU4
FTT_0330	CAG44963.1	Q5NHW3	UPI000045016C	50S ribosomal protein L22	5e-78	50S ribosomal protein L22	Q2A5G5	A0A0B3VXN0
FTT_1654	CAG46287.1	Q5NEI0	UPI0000450271	HlyD family secretion protein	0	HlyD family secretion protein	Q2A605	A0A0B3VN88
FTT_0688c	CAG45321.1	Q5NGY8	UPI000045008B	ATP-dependent protease, proteasome-related peptidase subunit	3e-131	ATP-dependent protease, proteasome-related peptidase subunit	Q2A3M6	A0A0B3VQF7
FTT_1250	CAG45883.1	Q5NFI4	UPI000049C4CB	hypothetical protein	5e-170	Putative uncharacterized protein	Q2A4A7	A0A0B3VF00
FTT_0459	CAG45092.1	Q5NHJ5	UPI000049C2BE	peptidase family S49 protein	0	Peptidase family S49 protein	Q2A208	A0A0B3VRR0
FTT_0360	CAG44993.1	Q5NHT5	UPI000049C279	Short-chain dehydrogenase/reductase	0	Short-chain dehydrogenase/reductase	Q2A2T7	A0A0B3VNC0
FTT_0066	CAG44699.1	Q5NIK1	UPI000049C1B7	hypothetical protein	0	Putative uncharacterized protein	Q2A1I4	A0A0B3VS10
FTT_0080	CAG44713.1	Q5NII7	UPI0000450180	triosephosphate isomerase	0	Triosephosphate isomerase	P96763	A0A0B3VQ81
FTT_0105c	CAG44738.1	Q5NIG7	UPI000049C1D0	Transporter AcrB/AcrD/AcrF family	0	Transporter AcrB/AcrD/AcrF family	Q2A1U5
FTT_0773	CAG45406.1	Q5NGR1	UPI000049C399	50S ribosomal protein L27	5e-57	50S ribosomal protein L27	Q2A2E5	A0A0B3VBF2
FTT_1485c	CAG46118.1	Q5NEX2	UPI000049C559	pyruvate dehydrogenase, E1 component	0	Pyruvate dehydrogenase E1 component	Q2A5A0	A0A0B3VQ10
FTT_0063	CAG44696.1	Q5NIK4	UPI000045018B	ATP synthase gamma chain	0	ATP synthase gamma chain	Q2A1I1	Q2A1I1
FTT_1700	CAG46333.1	Q5NED7	UPI000049C50E	conserved hypothetical protein	0	Putative uncharacterized protein	Q2A347
FTT_1714c	CAG46347.1	Q5NEC3	UPI000049C517	intracellular growth locus, subunit A	9e-128	Intracellular growth locus, subunit A	Q2A361	A0A0B3VPP1
FTT_0335	CAG44968.1	Q5NHV8	UPI000049C26A	50S ribosomal protein L14	6e-86	50S ribosomal protein L14	Q2A5G0	A0A0B3VPX5
FTT_0805	CAG45438.1	Q5NGN0	UPI000049C3B0	capsule biosynthesis protein capB	0	Capsule biosynthesis protein capB	Q2A2I1
FTT_0654	CAG45287.1	Q5NH20	UPI000049C344	DJ-1/PfpI family protein	2e-162	DJ-1/PfpI family protein	Q2A3R1	A0A0B3WKR5
FTT_1093c	CAG45726.1	Q5NFX0	UPI000049C468	Transaldolase	0	Transaldolase	Q2A3A6
FTT_0042	CAG44675.1	Q5NIM4	UPI000049C1A5	NADH dehydrogenase I, L subunit	0	NADH dehydrogenase I, L subunit	Q2A1G1	A0A0B6CNC7
FTT_1680c	CAG46313.1	Q5NEF6	UPI00004502E1	outer membrane lipoprotein	7e-84	Outer membrane lipoprotein	Q2A5X8
FTT_1330	CAG45963.1	Q5NFB0	UPI000049C502	Seryl-tRNA synthetase	0	Seryl-tRNA synthetase	Q2A2B0	A0A0B6E943
FTT_1257	CAG45890.1	Q5NFH7	UPI000049C4D2	HlyD family secretion protein	0	HlyD family secretion protein	Q2A4B4	A0A0B6E3Y6
FTT_0387	CAG45020.1	Q5NHR0	UPI000049C28B	UDP-N-acetylglucosamine pyrophosphorylase/glucosamine-1-phosphate N-acetyltransferase	0	Bifunctional protein glmU	Q2A4X7	A0A0E2ZKX0
FTT_1315c	CAG45948.1	Q5NFC4	UPI000049C4F7	Glucose-6-phosphate isomerase	0	Glucose-6-phosphate isomerase	Q2A2C5	A0A0B3VNW6
FTT_1116c	CAG45749.1	Q5NFV2	UPI000049C477	preprotein translocase family protein	4e-81	Preprotein translocase family protein	Q2A3Y3
FTT_1710	CAG46343.1	Q5NEC7	UPI00004502DA	conserved hypothetical protein	2e-135	Putative uncharacterized protein	Q2A357	A0A0B6D082
FTT_1260	CAG45893.1	Q5NFH4	UPI00004502F9	hypothetical lipoprotein	1e-101	Hypothetical lipoprotein	Q2A4B7	A0A0B3VNG4
FTT_1412	CAG46045.1	Q5NF37	UPI000049C539	Prolyl-tRNA synthetase	0	Prolyl-tRNA synthetase	Q2A4E9	A0A0B3WIB9
FTT_0073	CAG44706.1	Q5NIJ4	UPI000049C1BD	succinate dehydrogenase hydrophobic membrane anchor protein	2e-80	Succinate dehydrogenase hydrophobic membrane anchor protein	Q2A1J0
FTT_1747	CAG46380.1	Q5NEA1	UPI00003FC932	outer membrane protein	7e-123	Outer membrane protein	Q2A632
FTT_1419	CAG46052.1	Q5NF30	UPI0000352CD5	hypothetical lipoprotein	4e-76	Hypothetical lipoprotein	Q2A4F7
FTT_0140	CAG44773.1	Q5NID6	UPI000049C1EA	50S ribosomal protein L11	5e-102	50S ribosomal protein L11	Q2A1M3	A0A0B3VPX9
FTT_1336	CAG45969.1	Q5NFA4	UPI000049C507	ABC transporter, ATP-binding and membrane protein	0	ABC transporter, ATP-binding and membrane protein	Q2A2A5	A0A0G2PBE4
FTT_0120	CAG44753.1	Q5NIF2	UPI000049C1DE	signal recognition particle receptor FtsY	0	Signal recognition particle receptor FtsY	Q2A1W0	A0A0B3VRG3
FTT_0479c	CAG45112.1	Q5NHH5	UPI000049C2CE	PerM family protein	0	PerM family protein	Q2A229	A0A0B6E7J4
FTT_1603	CAG46236.1	Q5NEM3	UPI000049C5A1	50S ribosomal protein L28	2e-54	50S ribosomal protein L28	Q2A4R1	A0A0B3WH04
FTT_0130	CAG44763.1	Q5NIE5	UPI000049C1E3	glycerol kinase	0	Glycerol kinase	Q2A1W9
FTT_1586c	CAG46219.1	Q5NEN6	UPI000049C596	hypothetical membrane protein	1e-58	Hypothetical membrane protein	Q2A1X2
FTT_0454	CAG45087.1	Q5NHK0	UPI000049C2B9	glycosyl transferase, group 2 family protein	0	Glycosyl transferase, group 2 family protein	Q2A202
FTT_0954c	CAG45587.1	Q5NG98	UPI000049C406	hypothetical protein	5e-73	UPF0145 protein FTL_1249	Q2A2X3	A0A0B3VXF3
FTT_1122c	CAG45755.1	Q5NFU7	UPI000049C47C	hypothetical lipoprotein	3e-62	Hypothetical lipoprotein	Q2A3Y9
FTT_0047	CAG44680.1	Q5NIM0	UPI000049C1A9	uroporphyrinogen decarboxylase	0	Uroporphyrinogen decarboxylase	Q2A1G5	A0A0B6DQG1
FTT_0281	CAG44914.1	Q5NI11	UPI00004502EB	Cytochrome O ubiquinol oxidase subunit II	0	Cytochrome O ubiquinol oxidase subunit II	Q2A5L5	A0A0G2PDS6
FTT_1303c	CAG45936.1	Q5NFD5	UPI000049C4F0	hypothetical protein	0	Putative uncharacterized protein	Q2A518
FTT_0820	CAG45453.1	Q5NGL5	UPI000049C3BB	50S ribosomal protein L20	9e-78	50S ribosomal protein L20	Q2A2J3	A0A0B3VY30
FTT_0350	CAG44983.1	Q5NHU3	UPI000049C275	DNA-directed RNA polymerase, alpha subunit	0	DNA-directed RNA polymerase subunit alpha 1	Q2A5E5	A0A0B6DWB8
FTT_1616	CAG46249.1	Q5NEL1	UPI000049C5AA	Cysteinyl-tRNA synthetase	0	Cysteinyl-tRNA synthetase	Q2A1T7	A4IWF2
FTT_0816c	CAG45449.1	Q5NGL9	UPI00004502E6	chitin binding protein	0	Chitin binding protein	Q2A2I9
FTT_1147c	CAG45780.1	Q5NFS8	UPI000049C48A	4'-phosphopantothenoylcysteine decarboxylase,phosphopantothenoylcysteine synthetase,FMN-binding (bifunctional protein)	0	Bifunctional 4'-phosphopantothenoylcysteine decarboxylase, phosphopantothenoylcysteine synthetase	Q2A412	A0A0B3VEA0
FTT_0144	CAG44777.1	Q5NID2	UPI000049C1EC	DNA-directed RNA polymerase beta chain	0	DNA-directed RNA polymerase subunit beta	Q2A1M7	Q2A1M7
FTT_1206	CAG45839.1	Q5NFM7	UPI00004502EC	hypothetical lipoprotein	6e-93	Hypothetical lipoprotein	Q2A465
FTT_1442c	CAG46075.1	Q5NF12	UPI00004501D8	DNA-directed RNA polymerase, alpha subunit	0	DNA-directed RNA polymerase subunit alpha 2	Q2A4H7	A0A0B6EAV2
FTT_0145	CAG44778.1	Q5NID1	UPI000049C1ED	DNA-directed RNA polymerase, beta subunit	0	DNA-directed RNA polymerase subunit beta'	Q2A1M8	A0A0B6D2V5
FTT_1456c	CAG46089.1	Q5NEZ9	UPI000034E32F	asparagine synthase	0	Asparagine synthase	Q2A4J2
FTT_1373	CAG46006.1	Q5NF70	UPI000049C51E	3-oxoacyl- synthase III	0	3-oxoacyl-[acyl-carrier-protein] synthase 3	Q2A375
FTT_0995	CAG45628.1	Q5NG59	UPI000049C425	major facilitator superfamily (MFS) transport protein	5e-93	Major facilitator superfamily (MFS) transport protein	Q2A313
FTT_0065	CAG44698.1	Q5NIK2	UPI000049C1B6	ATP synthase epsilon chain	1e-101	ATP synthase epsilon chain	Q2A1I3	A0A0B3WLD3
FTT_0251	CAG44884.1	Q5NI39	UPI000049C233	Branched-chain amino acid aminotransferase protein (class IV)	0	Branched-chain amino acid aminotransferase protein (Class IV)	Q2A5S2	A0A0B3VXG3
FTT_0344	CAG44977.1	Q5NHU9	UPI000049C271	50S ribosomal protein L15	9e-98	50S ribosomal protein L15	Q2A5F1	A0A0B3VQK1
FTT_0474	CAG45107.1	Q5NHI0	UPI000049C2C9	hypothetical membrane protein	1e-161	Hypothetical membrane protein	Q2A223	A0A0B6E224
FTT_0088	CAG44721.1	Q5NII0	UPI000049C1C8	Type IV pili nucleotide-binding protein	2e-143	Type IV pili nucleotide-binding protein	Q2A1K5
FTT_1557c	CAG46190.1	Q5NER1	UPI000049C585	Two-component response regulator	1e-163	Two-component response regulator	Q2A4N4	A0A0B6E4M4
FTT_0007	CAG44640.1	Q5NIQ4	UPI00004EACEB	Aspartyl-tRNA synthetase	0	Aspartyl-tRNA synthetase	Q2A622	A0A0B3VZE6
FTT_0766	CAG45399.1	Q5NGR6	UPI000049C395	purine nucleoside phosphorylase	7e-179	Purine nucleoside phosphorylase	Q2A2E0	A0A0B6ECI6
FTT_0980	CAG45613.1	Q5NG74	UPI000049C419	Aminotransferase, class II	0	Aminotransferase, class II	Q2A300	A0A0B6E013
FTT_1114c	CAG45747.1	Q5NFV4	UPI000049C475	preprotein translocase, subunit F, membrane protein	0	Preprotein translocase, subunit F, membrane protein	Q2A3Y1	A0A0B3WJC7
FTT_0323	CAG44956.1	Q5NHX0	UPI000049C262	elongation factor G (EF-G)	0	Elongation factor G	Q2A5H2	A0A0B3VPY7
FTT_1039	CAG45672.1	Q5NG20	UPI000049C443	D-alanyl-D-alanine carboxypeptidase (Penicillin binding protein) family protein	0	D-alanyl-D-alanine carboxypeptidase (Penicillin binding protein) family protein	Q2A3F6	A0A0B3VB82
FTT_1149c	CAG45782.1	Q5NFS6	UPI000049C48C	amino acid transporter family protein	0	Amino acid transporter family protein	Q2A414
FTT_0482c	CAG45115.1	Q5NHH2	UPI00003FC8F9	hypothetical lipoprotein	0	Hypothetical lipoprotein	Q2A232	A0A0B3VW36
FTT_0113	CAG44746.1	Q5NIF9	UPI000049C1D7	Phosphopentomutase	0	Phosphopentomutase	Q2A1V3	A0A0B3VPM5
FTT_0419	CAG45052.1	Q5NHM9	UPI00004501D1	Glycyl-tRNA synthetase alpha chain	0	Glycyl-tRNA synthetase alpha subunit	Q2A4U1	A0A0B3VXU4
FTT_0989	CAG45622.1	Q5NG65	UPI000049C420	hypothetical protein	0	Putative uncharacterized protein	Q2A306
FTT_1674	CAG46307.1	Q5NEG2	UPI000049C5D4	riboflavin synthase beta subunit (6,7-dimethl-8-ribityllumazine synthase)	1e-105	6,7-dimethyl-8-ribityllumazine synthase	Q2A5X2	A0A0B3VEL5
FTT_1721c	CAG46354.1	Q5NEB9	UPI000049C5E8	Amidophosphoribosyltransferase	0	Amidophosphoribosyltransferase	Q2A1C4
FTT_1100	CAG45733.1	Q5NFW4	UPI000049C46E	conserved hypothetical protein	4e-75	Putative uncharacterized protein	Q2A3B2
FTT_1746	CAG46379.1	Q5NEA2	UPI000044FFCA	Peptidase	0	Peptidase	Q2A633	A0A0B3VN77
FTT_0818	CAG45451.1	Q5NGL7	UPI000049C3B9	translation initiation factor IF-3	5e-111	Translation initiation factor IF-3	Q2A2J1	A0A0B6D2Y3
FTT_1159c	CAG45792.1	Q5NFR6	UPI0000450302	Type IV pili associated protein	2e-133	Type IV pili associated protein	Q2A423	A0A0B6DY70
FTT_0040	CAG44673.1	Q5NIM6	UPI000049C1A3	NADH dehydrogenase I, J subunit	9e-143	NADH dehydrogenase I, J subunit	Q2A1F9	A0A0B3VZF1
FTT_0687c	CAG45320.1	Q5NGY9	UPI000049C35C	ATP-dependent protease, ATP-binding subunit	0	ATP-dependent protease ATPase subunit HslU	Q2A3M7	A4IY57
FTT_0489c	CAG45122.1	Q5NHG5	UPI000045029D	thioredoxin reductase	0	Thioredoxin reductase	Q2A242	A0A0B6D0U7
FTT_0245	CAG44878.1	Q5NI44	UPI000049C22F	universal stress protein	0	Universal stress protein	Q2A5P0	A0A0B3VPZ2
FTT_0926	CAG45559.1	Q5NGC0	UPI000049C3F3	glutathione synthetase	0	Glutathione synthetase	Q2A2U7	A0A0B6E4S6
FTT_1057c	CAG45690.1	Q5NG04	UPI00004502F1	Type IV pili lipoprotein	0	Type IV pili lipoprotein	Q2A3H2
FTT_1500	CAG46133.1	Q5NEV7	UPI000049C563	preprotein translocase, subunit B, chaperone protein	3e-106	Protein-export protein secB 2	Q2A5B6	A0A0B6E1Z9
FTT_0014c	CAG44647.1	Q5NIQ2	UPI000049C191	hypothetical protein	2e-90	Putative uncharacterized protein	Q2A1C8
FTT_1556c	CAG46189.1	Q5NER2	UPI000049C584	signal peptidase I	0	Signal peptidase I	Q2A4N3	A0A0B6EAC5
FTT_1648c	CAG46281.1	Q5NEI5	UPI000049C5C1	Orotidine 5'-phosphate decarboxylase	8e-154	Orotidine 5'-phosphate decarboxylase	Q2A5Z8	A0A0B6DWJ8
FTT_0022	CAG44655.1	Q5NIP4	UPI000049C197	hypothetical protein	4e-95	Putative uncharacterized protein	Q2A1E0	A0A0B3VS68
FTT_0345	CAG44978.1	Q5NHU8	UPI000049C272	preprotein translocase, subunit Y, membrane protein	0	Preprotein translocase subunit secY	Q2A5F0	A0A0B3VPW7
FTT_0609	CAG45242.1	Q5NH62	UPI000049C323	Peptidase, M24 family protein	0	Peptidase, M24 family protein	Q2A3V5	A0A0B3VDC1
FTT_1331	CAG45964.1	Q5NFA9	UPI000049C503	Fructokinase	0	Fructokinase	Q2A2A9	A0A0B3VB69
FTT_0109	CAG44742.1	Q5NIG3	UPI000049C1D3	Lipid A transport protein, ABC transporter,ATP-binding and membrane protein	0	Lipid A export ATP-binding/permease protein MsbA	Q2A1U9	A0A0B6CVS6
FTT_1695	CAG46328.1	Q5NEE2	UPI00004502FA	Chaperonin protein, groES	2e-63	10 kDa chaperonin	P94797
FTT_0963c	CAG45596.1	Q5NG89	UPI000049C40D	Phospho-2-dehydro-3-deoxyheptonate aldolase	0	Phospho-2-dehydro-3-deoxyheptonate aldolase	Q2A2Y2	A0A0B3VPV7
FTT_0781c	CAG45414.1	Q5NGQ4	UPI000044FF9C	conserved hypothetical protein	1e-174	Putative uncharacterized protein	Q2A2F4	A0A0B3VDC6
FTT_1663	CAG46296.1	Q5NEH2	UPI000049C5CC	Carbamoyl-phosphate synthase small chain	0	Carbamoyl-phosphate synthase small chain	Q2A613	A0A0B6CWZ0
FTT_1270c	CAG45903.1	Q5NFG6	UPI00004502C9	Chaperone protein grpE (heat shock protein family 70 cofactor)	6e-139	Protein grpE	Q2A329	A0A0G2PDZ1
FTT_1022c	CAG45655.1	Q5NG35	UPI000049C43A	conserved hypothetical protein	0	Putative uncharacterized protein	Q2A3D8	A0A0B3VPJ9
FTT_1728	CAG46361.1	Q5NEB2	UPI000049C5EF	Na+/H+ antiporter	0	Na+/H+ antiporter	Q2A1B6	A0A0B3VF21
FTT_1258	CAG45891.1	Q5NFH6	UPI000049C4D3	outer membrane efflux protein	0	Outer membrane efflux protein	Q2A4B5
FTT_0540c	CAG45173.1	Q5NHC4	UPI000049C2F5	hypothetical protein	0	Putative uncharacterized protein	Q2A3K2	A0A0B6CY79
FTT_1045c	CAG45678.1	Q5NG14	UPI000049C448	hypothetical protein	1e-102	Putative uncharacterized protein	Q2A3G2	A0A0B3VB77
FTT_1027c	CAG45660.1	Q5NG30	UPI000049C43D	3-deoxy-D-manno-octulosonate 8-phosphate phosphatase	4e-126	3-deoxy-D-manno-octulosonate 8-phosphate phosphatase	Q2A3E3
FTT_1399	CAG46032.1	Q5NF49	UPI00004500C7	conservered hypothetical membrane protein	0	Conservered hypothetical membrane protein	Q2A4D6
FTT_1528	CAG46161.1	Q5NET4	UPI000049C574	long chain fatty acid CoA ligase	0	Long chain fatty acid CoA ligase	Q2A4K6
FTT_1711c	CAG46344.1	Q5NEC6	UPI000049C514	intracellular growth locus, subunit D	0	Intracellular growth locus, subunit D	Q2A358	A0A0B6CJ72
FTT_0119	CAG44752.1	Q5NIF3	UPI000049C1DD	hypothetical membrane protein	0	FsaP protein	Q0H0D7	Q0H0D7
FTT_0409	CAG45042.1	Q5NHN8	UPI0000450169	glycine cleavage system P protein, subunit 1	0	Probable glycine dehydrogenase [decarboxylating] subunit 1	Q2A4V1	A0A0B6CW60
FTT_0038	CAG44671.1	Q5NIM8	UPI000045028C	NADH dehydrogenase I, H subunit	0	NADH-quinone oxidoreductase subunit H	Q2A1F7	A0A0B3VS58
FTT_0862c	CAG45495.1	Q5NGH8	UPI000049C3CF	heat shock protein HtpX	0	Heat shock protein HtpX	Q2A559	A0A0B3WIR9
FTT_0313	CAG44946.1	Q5NHY0	UPI000049C25C	30S ribosomal protein S2	7e-176	30S ribosomal protein S2	Q2A5I2	A7N9R4
FTT_1451c	CAG46084.1	Q5NF04	UPI000034E334	Glucose-1-phosphate thymidylyltransferase	0	Glucose-1-phosphate thymidylyltransferase	Q2A4I7	A0A0B3WHS8
FTT_0803	CAG45436.1	Q5NGN2	UPI000049C3AE	Asparaginase	0	Asparaginase	Q2A2H9	A0A0B3WK77
FTT_1168c	CAG45801.1	Q5NFQ8	UPI000049C499	N-acetylglucosamine-6-phosphate deacetylase	0	N-acetylglucosamine-6-phosphate deacetylase	Q2A431	A0A0B3VQ16
FTT_1099c	CAG45732.1	Q5NFW5	UPI000049C46D	hypothetical protein	1e-75	Putative uncharacterized protein	Q2A3B1	A0A0B3VR13
FTT_0725c	CAG45358.1	Q5NGV4	UPI000049C377	Glycerol-3-phosphate transporter	0	Glycerol-3-phosphate transporter	Q2A293	A0A0B3VVB6
FTT_1227	CAG45860.1	Q5NFK7	UPI000049C4BC	Ribonuclease E	0	Ribonuclease E	Q2A484	A0A0B6DSQ6
FTT_1703	CAG46336.1	Q5NED4	UPI000049C50F	conserved hypothetical protein	0	Putative uncharacterized protein	Q2A350	A0A0B3VCT0
FTT_1127	CAG45760.1	Q5NFU2	UPI000049C480	Rhodanese-like family protein	0	Rhodanese-like family protein	Q2A3Z6	A0A0B6E2Z5
FTT_1312c	CAG45945.1	Q5NFC7	UPI000049C4F5	DNA excision repair enzyme, subunit A (UvrABC system protein A), ABC transporter, ATP-binding protein	0	DNA excision repair enzyme, subunit A	Q2A2C8
FTT_1148c	CAG45781.1	Q5NFS7	UPI000049C48B	major facilitator superfamily (MFS) transport protein	0	Major facilitator superfamily (MFS) transport protein	Q2A413
FTT_0059	CAG44692.1	Q5NIK8	UPI000049C1B1	ATP synthase C chain	1e-63	ATP synthase subunit c	Q2A1H7	A0A0B3VQR9
FTT_1725c	CAG46358.1	Q5NEB5	UPI000049C5EC	Protein-L-isoaspartate O-methyltransferase	4e-150	Protein-L-isoaspartate O-methyltransferase	Q2A1B9	A0A0B3VRD3
FTT_1665	CAG46298.1	Q5NEH0	UPI000044FFAB	aspartate carbamoyltransferase	0	Aspartate carbamoyltransferase	Q2A615
FTT_0053	CAG44686.1	Q5NIL4	UPI0000450199	major facilitator superfamily (MFS) transport protein	0	Major facilitator superfamily (MFS) transport protein	Q2A1H1	A0A0B3VYF2
FTT_0599	CAG45232.1	Q5NH70	UPI000049C31D	SIS domain protein	0	SIS domain protein	Q2A3W6
FTT_0562	CAG45195.1	Q5NHA4	UPI000045032F	polyamine transporter, ABC transporter,ATP-binding protein	0	Polyamine transporter, ABC transporter, ATP-binding protein	Q2A4B9	A0A080QH74
FTT_0138	CAG44771.1	Q5NID8	UPI000049C1E8	preprotein translocase, subunit E, membrane protein	3e-97	Preprotein translocase, subunit E, membrane protein	Q2A1M1
FTT_1113c	CAG45746.1	Q5NFV5	UPI000049C474	hypothetical protein	3e-130	Putative uncharacterized protein	Q2A3Y0
FTT_0002	CAG44635.1	Q5NIQ7	UPI000049C18E	DNA polymerase III, beta chain	0	DNA polymerase III, beta chain	Q2A639	A0A0B3VFA9
FTT_0801c	CAG45434.1	Q5NGN4	UPI000049C3AC	Carbohydrate/purine kinase pfkB family protein	0	Carbohydrate/purine kinase pfkB family protein	Q2A2H7	A0A0B3VY46
FTT_0871	CAG45504.1	Q5NGH1	UPI000049C3D3	Glycerol-3-phosphate dehydrogenase	0	Glycerol-3-phosphate dehydrogenase [NAD(P)+]	Q2A554	A0A0B6CM18
FTT_1512c	CAG46145.1	Q5NEU6	UPI0000450126	heat shock protein, hsp40	0	Heat shock protein, hsp40	Q2A5C7	A0A0B3VQA0
FTT_1061c	CAG45694.1	Q5NG00	UPI000049C452	30S ribosomal protein S18	9e-49	30S ribosomal protein S18	Q2A3H6	A7NC55
FTT_1802c	CAG46435.1	Q5NE58	UPI000049C613	anthranilate synthase component I	0	Anthranilate synthase component I	Q2A140	A0A0B3VRM8
FTT_1748	CAG46381.1	Q5NEA0	UPI000049C5F7	thiosulfate sulfurtransferase	3e-101	Thiosulfate sulfurtransferase	Q2A631	A0A0B3VBU3
FTT_0129	CAG44762.1	Q5NIE6	UPI000049C1E2	major facilitator superfamily (MFS) transport protein	0	Major facilitator superfamily (MFS) transport protein	Q2A1W8
FTT_0050	CAG44683.1	Q5NIL7	UPI000049C1AC	translation initiation factor IF-2	0	Translation initiation factor IF-2	Q2A1G8	Q2A1G8
FTT_0341	CAG44974.1	Q5NHV2	UPI000049C26E	50S ribosomal protein L18	1e-82	50S ribosomal protein L18	Q2A5F4	A0A0B3VXM1
FTT_1136c	CAG45769.1	Q5NFT5	UPI000049C486	hypothetical lipoprotein	3e-74	Hypothetical lipoprotein	Q2A404
FTT_0030c	CAG44663.1	Q5NIN6	UPI000049C19E	ferric uptake regulation protein	1e-102	Ferric uptake regulation protein	Q2A1E9	A0A0B3VS63
FTT_0185	CAG44818.1	Q5NI96	UPI000049C209	D-alanine--D-alanine ligase B	0	D-alanine--D-alanine ligase	Q2A182	Q2A182
FTT_0076	CAG44709.1	Q5NIJ1	UPI000049C1BF	2-oxoglutarate dehydrogenase E1 component	0	2-oxoglutarate dehydrogenase E1 component	Q2A1J3
FTT_1575c	CAG46208.1	Q5NEP5	UPI000049C592	DNA gyrase, subunit A	0	DNA gyrase, subunit A	Q2A4Q0	A0A0B3VQ57
FTT_1664	CAG46297.1	Q5NEH1	UPI000049C5CD	Carbamoyl-phosphate synthase large chain	0	Carbamoyl-phosphate synthase large chain	Q2A614	A0A0B6E9J5
FTT_1561	CAG46194.1	Q5NEQ8	UPI000044FFEB	3-Deoxy-D-manno-octulosonic-acid transferase	0	3-Deoxy-D-manno-octulosonic-acid transferase	Q2A4N7	A0A0B6CY85
FTT_0181c	CAG44814.1	Q5NIA0	UPI000049C205	conserved membrane protein	4e-129	Conserved membrane protein	Q2A178	A0A0B3VNY5
FTT_0558	CAG45191.1	Q5NHA8	UPI000049C300	conserved hypothetical protein	5e-143	Putative uncharacterized protein	Q2A3I5	A0A0B3WHI2
FTT_0550	CAG45183.1	Q5NHB5	UPI000049C2FB	conserved hypothetical protein	0	Putative uncharacterized protein	Q2A3J1	A0A0B6E854
FTT_0404	CAG45037.1	Q5NHP3	UPI0000450020	lipoprotein releasing system, subunit C,putative membrane protein	0	Lipoprotein releasing system, subunit C, putative membrane protein	Q2A4V6
FTT_0554	CAG45187.1	Q5NHB2	UPI000049C2FD	conserved hypothetical protein	8e-62	Putative uncharacterized protein	Q2A3I9	A0A0B3VBG6
FTT_1384c	CAG46017.1	Q5NF63	UPI000049C525	Acetyltransferase	3e-117	Acetyltransferase	Q2A386	A0A0B6E9H2
FTT_0684c	CAG45317.1	Q5NGZ2	UPI000049C35A	soluble pyridine nucleotide transhydrogenase	0	Soluble pyridine nucleotide transhydrogenase	Q2A3N1	A0A0B3VRB8
FTT_1526c	CAG46159.1	Q5NET6	UPI000049C572	isocitrate dehydrogenase	0	Isocitrate dehydrogenase	Q2A4K4	A0A0B3VEX2
FTT_0293	CAG44926.1	Q5NHZ9	UPI000049C24E	hypothetical membrane protein	0	Hypothetical membrane protein	Q2A5K3	A0A0B6E6X8
FTT_0250	CAG44883.1	Q5NI40	UPI000049C232	phosphoenolpyruvate synthase/pyruvate phosphate dikinase	0	Phosphoenolpyruvate synthase/pyruvate phosphate dikinase	Q2A5S1	A0A0B3VDG2
FTT_0592	CAG45225.1	Q5NH77	UPI000049C317	carbonic anhydrase	6e-172	Carbonic anhydrase	Q2A3X4
FTT_0876c	CAG45509.1	Q5NGG6	UPI000049C3D4	chorismate synthase	0	Chorismate synthase	Q2A549	A0A0B3VCE7
FTT_1647c	CAG46280.1	Q5NEI6	UPI000049C5C0	diyroorotate dehydrogenase	0	Diyroorotate dehydrogenase	Q2A5Z7
FTT_0307	CAG44940.1	Q5NHY6	UPI0000450189	Glutamyl-tRNA synthetase	0	Glutamyl-tRNA synthetase	Q2A5I8	A0A0B3VXJ9
FTT_1337c	CAG45970.1	Q5NFA3	UPI000049C508	C4-dicarboxylate transport protein	0	C4-dicarboxylate transport protein	Q2A2A4	A0A0B6EB96
FTT_0035	CAG44668.1	Q5NIN1	UPI000045027F	NADH dehydrogenase I, E subunit	9e-120	NADH dehydrogenase I, E subunit	Q2A1F4	A0A0B3WLJ3
FTT_1015	CAG45648.1	Q5NG42	UPI000049C433	hypothetical protein	2e-140	Putative uncharacterized protein	Q2A3D0	A0A0B3VP25
FTT_0915c	CAG45548.1	Q5NGD0	UPI000049C3ED	Isoleucyl-tRNA synthetase	0	Isoleucyl-tRNA synthetase	Q2A4Z4	A0A0B6E599
FTT_0485	CAG45118.1	Q5NHG9	UPI00004502B0	hypothetical protein	8e-80	Putative uncharacterized protein	Q2A235
FTT_0650c	CAG45283.1	Q5NH24	UPI000049C340	Glutaredoxin 2	7e-156	Glutaredoxin 2	Q2A3R6	A0A0B3VQW3
FTT_1062c	CAG45695.1	Q5NFZ9	UPI000049C453	30S ribosomal protein S6	4e-80	30S ribosomal protein S6	Q2A3H7	A0A0E3A2V7
FTT_1473c	CAG46106.1	Q5NEY3	UPI0000450106	Galactose-proton symporter, major facilitator superfamily (MFS) transport protein	0	Galactose-proton symporter, major facilitator superfamily (MFS) transport protein	Q2A2K3	A0A0B3VRB2
FTT_1720c	CAG46353.1	Q5NEC0	UPI000049C5E7	phosphoribosylformylglycinamidine synthase	0	Phosphoribosylformylglycinamidine synthase	Q2A1C5
FTT_0655	CAG45288.1	Q5NH19	UPI000045021E	conserved hypothetical protein	0	UPF0082 protein FTL_0929	Q2A3R0	A0A0B3VRE2
FTT_0107c	CAG44740.1	Q5NIG5	UPI000049C1D1	disulfide bond formation protein	1e-112	Disulfide bond formation protein	Q2A1U7	A0A0B3VQM5
FTT_1776c	CAG46409.1	Q5NE77	UPI00004500AE	hypothetical membrane protein	2e-59	Hypothetical membrane protein	Q2A5U9
FTT_1671	CAG46304.1	Q5NEG5	UPI000049C5D2	riboflavin biosynthesis protein ribD	0	Riboflavin biosynthesis protein ribD	Q2A5W9
FTT_0802	CAG45435.1	Q5NGN3	UPI000049C3AD	Cyanophycinase	0	Cyanophycinase	Q2A2H8	A0A0B3VE13
FTT_0742	CAG45375.1	Q5NGT9	UPI000049C383	hypothetical lipoprotein	0	Hypothetical lipoprotein	Q2A2L9
FTT_0675	CAG45308.1	Q5NH01	UPI000049C353	50S ribosomal protein L25	2e-65	50S ribosomal protein L25	Q2A3P1	A0A0B3VEF4
FTT_1699	CAG46332.1	Q5NED8	UPI000049C50D	conserved hypothetical protein	0	Putative uncharacterized protein	Q2A346	A0A0B3VN38
FTT_1464c	CAG46097.1	Q5NEZ1	UPI000034E327	dTDP-glucose 4,6-dehydratase	0	dTDP-glucose 4,6-dehydratase	Q2A4K0	A0A0B6E4I6
FTT_1675	CAG46308.1	Q5NEG1	UPI000049C5D5	peptide deformylase	4e-124	Peptide deformylase 1	Q2A5X3
FTT_0953c	CAG45586.1	Q5NG99	UPI000049C405	Proton-dependent oligopeptide transport (POT) family protein	0	Proton-dependent oligopeptide transport (POT) family protein	Q2A2X1	A0A0B6E7I2
FTT_0817	CAG45450.1	Q5NGL8	UPI000049C3B8	Threonyl-tRNA synthetase	0	Threonyl-tRNA synthetase	Q2A2J0	A0A0B6DYD5
FTT_0951c	CAG45584.1	Q5NGA1	UPI000049C404	GTP cyclohydrolase	5e-155	GTP cyclohydrolase	Q2A2W9
FTT_0663	CAG45296.1	Q5NH12	UPI000049C34B	hypothetical protein	0	Putative uncharacterized protein	Q2A3Q2	A0A0B6D2W8
FTT_0400	CAG45033.1	Q5NHP7	UPI000049C297	soluble lytic murein transglycosylase	0	Soluble lytic murein transglycosylase	Q2A4W4	A0A0B3VF53
FTT_1170	CAG45803.1	Q5NFQ6	UPI000049C49B	hypothetical lipoprotein	0	Hypothetical lipoprotein	Q2A433
FTT_0892	CAG45525.1	Q5NGF3	UPI000049C3DD	methylenetetrahydrofolate dehydrogenase/methenyltetrahydrofolate cyclohydrolase putative bifunctional protein	0	Bifunctional protein FolD	Q2A535	A0A0B3WJV7
FTT_1201c	CAG45834.1	Q5NFN2	UPI000049C4AE	Oxidoreductase, short-chain dehydrogenase family protein	8e-179	Oxidoreductase, short-chain dehydrogenase family protein	Q2A460	A0A0B3WJL9
FTT_0470	CAG45103.1	Q5NHI4	UPI0000450203	Bis(5'-nucleosyl)-tetraphosphatase	0	Bis(5'-nucleosyl)-tetraphosphatase	Q2A219	A0A0B6DZ25
FTT_1753	CAG46386.1	Q5NE95	UPI000044FFB9	propionate kinase	0	Acetate kinase	Q2A626	A0A0B3VQB3
FTT_1772c	CAG46405.1	Q5NE80	UPI000049C602	tryptophan synthase alpha chain	0	Tryptophan synthase alpha chain	Q2A5V4	A0A0B3VPN5
FTT_1044c	CAG45677.1	Q5NG15	UPI000049C447	Octaprenyl-diphosphate synthase	0	Octaprenyl-diphosphate synthase	Q2A3G1	A0A0B6D0E1
FTT_1496c	CAG46129.1	Q5NEW1	UPI000049C560	hypothetical membrane protein	0	Hypothetical membrane protein	Q2A5B2
FTT_1023c	CAG45656.1	Q5NG34	UPI000049C43B	fumarylacetoacetate hydrolase family protein	4e-144	Fumarylacetoacetate hydrolase family protein	Q2A3D9
FTT_0625	CAG45258.1	Q5NH46	UPI000049C330	ATP-dependent Clp protease subunit X	0	ATP-dependent Clp protease ATP-binding subunit ClpX	Q2A3U0	A0A0B3VVD9
FTT_0043	CAG44676.1	Q5NIM3	UPI000049C1A6	NADH dehydrogenase I, M subunit	0	NADH dehydrogenase I, M subunit	Q2A1G2	A0A0B3WLI8
FTT_0067c	CAG44700.1	Q5NIK0	UPI000049C1B8	Glutaredoxin-related protein	6e-79	Glutaredoxin	Q2A1I5	A0A0B3VRE8
FTT_0571	CAG45204.1	Q5NH96	UPI000049C307	conserved hypothetical protein	1e-174	Putative uncharacterized protein	Q2A2P7
FTT_0756	CAG45389.1	Q5NGS5	UPI000049C38D	Cation-efflux family protein	0	Cation-efflux family protein	Q2A2N3	A0A0B3VQK2
FTT_1611	CAG46244.1	Q5NEL6	UPI000049C5A6	conserved hypothetcial protein	2e-161	Conserved hypothetcial protein	Q2A4R9	A0A0B3VNK8
FTT_0481	CAG45114.1	Q5NHH3	UPI00004502DC	Putrescine-binding periplasmic protein	0	Putrescine-binding periplasmic protein	Q2A231	A0A0B6E6J1
FTT_0374c	CAG45007.1	Q5NHS1	UPI000049C285	CTP synthase	0	CTP synthase	Q2A2S0	A0A0B6E9U9
FTT_1234	CAG45867.1	Q5NFK0	UPI00003FC8F3	choloylglycine hydrolase family protein	0	Choloylglycine hydrolase family protein	Q2A491
FTT_0132	CAG44765.1	Q5NIE3	UPI000049C1E4	anaerobic glycerol-3-phosphate dehydrogenase	0	Anaerobic glycerol-3-phosphate dehydrogenase	Q2A1L5
FTT_0938	CAG45571.1	Q5NGB1	UPI000049C3FB	Adenosylmethionine-8-amino-7-oxononanoate aminotransferase	0	Adenosylmethionine-8-amino-7-oxononanoate aminotransferase	Q2A2W0	A0A0B6DSP9
FTT_1705	CAG46338.1	Q5NED2	UPI000049C511	conserved hypothetical protein	0	Putative uncharacterized protein	Q2A352	A0A0B3VPV1
FTT_0039	CAG44672.1	Q5NIM7	UPI000045027B	NADH dehydrogenase I, I subunit	2e-120	NADH-quinone oxidoreductase subunit I	Q2A1F8	A0A0B3VRJ7
FTT_0373c	CAG45006.1	Q5NHS2	UPI000049C284	nucleoside diphosphate kinase	2e-99	Nucleoside diphosphate kinase	Q2A2S1	A0A0B3VBW5
FTT_0789	CAG45422.1	Q5NGP6	UPI000049C3A3	D-ribulose-phosphate 3-epimerase	9e-164	Ribulose-phosphate 3-epimerase	Q2A2G5	A0A0B6KGV9
FTT_1673	CAG46306.1	Q5NEG3	UPI000049C5D3	riboflavin biosynthesis protein ribA/GTP-cyclohydrolase II	0	Riboflavin biosynthesis protein ribA/GTP-cyclohydrolase II	Q2A5X1
FTT_1635	CAG46268.1	Q5NEJ4	UPI000049C5BA	cell division protein	0	Cell division protein	Q2A1R6	A0A0B3VVW7
FTT_1530	CAG46163.1	Q5NET2	UPI000049C576	fusion product of 3-hydroxacyl-CoA dehydrogenase and acyl-CoA-binding protein	0	Fusion product of 3-hydroxacyl-CoA dehydrogenase and acyl-CoA-binding protein	Q2A4K8
FTT_1445	CAG46078.1	Q5NF09	UPI000049C54B	Thioredoxin	4e-75	Thioredoxin	Q2A4I1
FTT_1253	CAG45886.1	Q5NFI1	UPI000049C4CE	Proton-dependent oligopeptide transport (POT) family protein	0	Proton-dependent oligopeptide transport (POT) family protein	Q2A4B0	A0A0B6D009
FTT_1276	CAG45909.1	Q5NFG0	UPI00000AF7F0	macrophage growth locus, subunit B	2e-96	Macrophage growth locus, subunit B	Q2A335
FTT_1223	CAG45856.1	Q5NFL1	UPI00004500B7	DedA family protein	1e-152	DedA family protein	Q2A480
FTT_1529	CAG46162.1	Q5NET3	UPI000049C575	Acyl-CoA dehydrogenase	0	Acyl-CoA dehydrogenase	Q2A4K7	A0A0B3VRU5
FTT_0266	CAG44899.1	Q5NI24	UPI0000450160	ABC transporter, ATP-binding protein	0	ABC transporter, ATP-binding protein	Q2A5Q7	A0A0B3VZD7
FTT_0968c	CAG45601.1	Q5NG85	UPI000049C410	amino acid antiporter	0	Amino acid antiporter	Q2A2Y8	A0A0B6CZT3
FTT_0417	CAG45050.1	Q5NHN1	UPI000049C2A1	maltodextrin phosphorylase	0	Phosphorylase	Q2A4U3
FTT_1793c	CAG46426.1	Q5NE65	UPI000049C60C	Aminopeptidase N	0	Aminopeptidase N	Q2A148
FTT_0841	CAG45474.1	Q5NGJ6	UPI00003FC926	hypothetical lipoprotein	3e-54	Hypothetical lipoprotein	Q2A579
FTT_1334c	CAG45967.1	Q5NFA6	UPI00003FC8E2	hypothetical protein	2e-112	Putative uncharacterized protein	Q2A2A7	A0A0B3VMJ9
FTT_1038c	CAG45671.1	Q5NG21	UPI000049C442	30S ribosomal protein S21	2e-41	30S ribosomal protein S21 2	Q2A3F5	A0A0B3VVA2
FTT_0338	CAG44971.1	Q5NHV5	UPI00004500C2	30S ribosomal protein S14	3e-71	30S ribosomal protein S14	Q2A5F7	A0A0B3WJN6
FTT_0334	CAG44967.1	Q5NHV9	UPI000049C269	30S ribosomal protein S17	2e-56	30S ribosomal protein S17	Q2A5G1	A0A0B3VQK9
FTT_0236c	CAG44869.1	Q5NI53	UPI000044FFB4	50S ribosomal protein L34	4e-25	50S ribosomal protein L34	Q2A5N1
FTT_1797c	CAG46430.1	Q5NE61	UPI000049C610	peptide methionine sulfoxide reductase msrA	4e-169	Peptide methionine sulfoxide reductase MsrA 2	Q2A144	A0A0B3VZG9
FTT_0278c	CAG44911.1	Q5NI14	UPI000049C242	cytochrome d terminal oxidase, polypeptide subunit II	0	Cytochrome d terminal oxidase, polypeptide subunit II	Q2A5L8	A0A0B3VPT6
FTT_0261	CAG44894.1	Q5NI29	UPI000049C239	hypothetical membrane protein	6e-98	Hypothetical membrane protein	Q2A5R1	A0A0B3VF75
FTT_0329	CAG44962.1	Q5NHW4	UPI0000450312	30S ribosomal protein S19	4e-65	30S ribosomal protein S19	Q2A5G6	A0A0B3VPY2
FTT_0315	CAG44948.1	Q5NHX8	UPI000049C25D	uridylate kinase	0	Uridylate kinase	Q2A5I0	A0A0B3WJS0
FTT_1371	CAG46004.1	Q5NF72	UPI000049C51C	50S ribosomal protein L32	6e-39	50S ribosomal protein L32	Q2A373
FTT_1155c	CAG45788.1	Q5NFS0	UPI000049C491	shikimate kinase I	1e-124	Shikimate kinase	Q2A419	A0A0B3VYD0
FTT_0807	CAG45440.2	Q5NGM8	UPI0000DACBF2	conserved hypothetical membrane protein	0	Conserved hypothetical membrane protein	Q2A2I3	A0A0B3VY40
FTT_1752	CAG46385.1	Q5NE96	UPI00003FC933	Single-strand binding protein	7e-115	Single-stranded DNA-binding protein	Q2A627	A0A0B6E6V2
FTT_0407	CAG45040.1	Q5NHP0	UPI0000450176	glycine cleavage complex protein T (aminomethyltransferase)	0	Aminomethyltransferase	Q2A4V3	A0A0B3VEV7
FTT_1536c	CAG46169.1	Q5NES8	UPI000049C579	conserved hypothetical protein	1e-125	Putative uncharacterized protein	Q2A4L6
FTT_0128	CAG44761.1	Q5NIE7	UPI00003FC8FC	hypothetical protein	1e-138	Putative uncharacterized protein	Q2A1W7
FTT_1275	CAG45908.1	Q5NFG1	UPI000049C4DD	macrophage growth locus, subunit A	1e-133	Macrophage growth locus, subunit A	Q2A334
FTT_0667	CAG45300.1	Q5NH08	UPI0000450077	hypothetical protein	9e-125	Putative uncharacterized protein	Q2A3P8	A0A0G2PDH8
FTT_1216c	CAG45849.1	Q5NFL8	UPI00004500EE	hypothetical protein	8e-105	Putative uncharacterized protein	Q2A473
FTT_1452c	CAG46085.1	Q5NF03	UPI000034E333	Glycosyltransferase	0	Glycosyltransferase	Q2A4I8	A0A0B3VBQ4
FTT_0079	CAG44712.1	Q5NII8	UPI00004500D3	phosphoglucosamine mutase	0	Phosphoglucosamine mutase	Q2A1J6	A0A0B3VXZ3
FTT_0698	CAG45331.1	Q5NGX8	UPI000049C365	30S ribosomal protein S15	4e-59	30S ribosomal protein S15	Q2A268	A0A0B3VR66
FTT_0051	CAG44684.1	Q5NIL6	UPI0000450287	Ribosome-binding factor A	3e-100	Ribosome-binding factor A	Q2A1G9
FTT_0834	CAG45467.1	Q5NGK3	UPI0000450119	chorismate mutase	3e-85	Chorismate mutase	Q2A586
FTT_1208	CAG45841.1	Q5NFM5	UPI0000450097	Ribose 5-phospate isomerase A	3e-163	Ribose-5-phosphate isomerase A	Q2A467	A0A0B3VXL1
FTT_0205	CAG44838.1	Q5NI77	UPI000049C216	Hypoxanthine-guanine phosphoribosyltransferase	6e-129	Hypoxanthine-guanine phosphoribosyltransferase	Q2A166	A0A0B3WIG4
FTT_1242	CAG45875.1	Q5NFJ2	UPI000049C4C5	hypothetical protein	0	Putative uncharacterized protein	Q2A499
FTT_0878c	CAG45511.1	Q5NGG4	UPI000045005E	peptide methionine sulfoxide reductase	9e-128	Peptide methionine sulfoxide reductase	Q2A547
FTT_0187	CAG44820.1	Q5NI94	UPI000049C20A	cell division protein FtsA	0	Cell division protein FtsA	Q2A184	A0A0B3VWK1
FTT_1606	CAG46239.1	Q5NEM0	UPI000049C5A3	septum site-determining protein MinD	0	Septum site-determining protein MinD	Q2A4R4	A0A0B3VNL4
FTT_0133	CAG44766.1	Q5NIE2	UPI000045025F	glycerol uptake facilitator protein	3e-178	Glycerol uptake facilitator protein	Q2A1L6
FTT_0316	CAG44949.1	Q5NHX7	UPI000049C25E	ribosome recycling factor	2e-130	Ribosome-recycling factor	Q2A5H9	A0A0B3VQL9
FTT_1455c	CAG46088.1	Q5NF00	UPI000034E330	sugar transamine/perosamine synthetase	0	Sugar transamine/perosamine synthetase	Q2A4J1	A0A0B3VNU0
FTT_0733	CAG45366.1	Q5NGU6	UPI000049C37D	glutathione peroxidase	7e-115	Glutathione peroxidase	Q2A2L3	A0A0B3VMJ4
FTT_0388	CAG45021.1	Q5NHQ9	UPI000049C28C	Glucosamine--fructose-6-phosphate aminotransferase	0	Glucosamine--fructose-6-phosphate aminotransferase	Q2A4X6	A0A0B6E6J6
FTT_1157c	CAG45790.1	Q5NFR8	UPI000049C493	Type IV pili lipoprotein.	5e-142	Type IV pili lipoprotein	Q2A421
FTT_0532c	CAG45165.1	Q5NHD1	UPI000049C2F2	Biofunctional protein, glutaredoxin 3 protein/Ribonucleoside-diphosphate reductase, beta subunit	0	Biofunctional protein, glutaredoxin 3 protein/Ribonucleoside-diphosphate reductase, beta subunit	Q2A3L0	A0A0B6DWT4
FTT_0893	CAG45526.1	Q5NGF2	UPI000049C3DE	Phosphoribosylaminoimidazol (AIR) synthetase	0	Phosphoribosylformylglycinamidine cyclo-ligase	Q2A534	A0A0B3VDQ6
FTT_1003c	CAG45636.1	Q5NG53	UPI000049C42A	Phenylalanyl-tRNA synthetase, alpha subunit	0	Phenylalanyl-tRNA synthetase alpha chain	Q2A322	A0A0B3VR48
FTT_0462	CAG45095.1	Q5NHJ2	UPI000049C2BF	Delta-aminolevulinic acid dehydratase	0	Delta-aminolevulinic acid dehydratase	Q2A211	A0A0B3VZ04
FTT_0384c	CAG45017.2	Q5NHR3	UPI000045023B	phosphatidylserine decarboxylase proenzyme	0	Phosphatidylserine decarboxylase proenzyme	Q2A4Y0	A0A0B6DNL1
FTT_0343	CAG44976.1	Q5NHV0	UPI000049C270	50S ribosomal protein L30	2e-40	50S ribosomal protein L30	Q2A5F2	A0A0B3WJN1
FTT_0284	CAG44917.1	Q5NI08	UPI00004501C3	Cytochrome O ubiquinol oxidase subunit IV	1e-74	Cytochrome O ubiquinol oxidase subunit IV	Q2A5L2
FTT_0607	CAG45240.1	Q5NH64	UPI000049C322	1-hydroxy-2-methyl-2-(E)-butenyl 4-diphosphate synthase	0	4-hydroxy-3-methylbut-2-en-1-yl diphosphate synthase	Q2A3V7	A0A0B3VQD2
FTT_0049	CAG44682.1	Q5NIL8	UPI000049C1AB	N utilization substance protein A	0	N utilization substance protein A	Q2A1G7
FTT_1600c	CAG46233.1	Q5NEM6	UPI000049C59F	fumerate hydratase	0	Fumerate hydratase	Q2A4Q8	A0A0B3WH36
FTT_0966	CAG45599.1	Q5NG86	UPI00004502A6	translation initiation factor IF	1e-48	Translation initiation factor IF-1	Q2A2Y6	A0A0B3VWT8
FTT_0757	CAG45390.1	Q5NGS4	UPI000049C38E	UTP--glucose-1-phosphate uridylyltransferase	0	UTP--glucose-1-phosphate uridylyltransferase	Q2A2N4
FTT_0555	CAG45188.1	Q5NHB1	UPI000049C2FE	conserved hypothetical membrane protein	4e-174	Conserved hypothetical membrane protein	Q2A3I8
FTT_1750	CAG46383.1	Q5NE98	UPI000049C5F9	Recombinase A protein	0	Protein RecA	Q2A629	A0A0B3VNX5
FTT_0626	CAG45259.1	Q5NH45	UPI000049C331	DNA-binding, ATP-dependent protease La	0	DNA-binding, ATP-dependent protease La	Q2A3T9	A0A0B6E2U1
FTT_0365	CAG44998.1	Q5NHT0	UPI000049C27C	phenol hydroxylase	0	Phenol hydroxylase	Q2A2S9	A0A0B6DXY4
FTT_0021	CAG44654.1	Q5NIP5	UPI000049C196	Aspartyl/glutamyl-tRNA(Asn/Gln) amidotransferase subunit B	0	Aspartyl/glutamyl-tRNA(Asn/Gln) amidotransferase subunit B	Q2A1D9	A0A0B6EAP0
FTT_1313c	CAG45946.1	Q5NFC6	UPI00004501DF	transcriptional elongation factor	8e-113	Transcription elongation factor greA	Q2A2C7	A0A0B3VBT5
FTT_0243	CAG44876.1	Q5NI46	UPI000044FFD7	hypothetical membrane protein	0	Hypothetical membrane protein	Q2A5N8
FTT_1158c	CAG45791.1	Q5NFR7	UPI000045015D	Type IV pili glycosylation protein	1e-142	Type IV pili glycosylation protein	Q2A422
FTT_0623	CAG45256.1	Q5NH48	UPI000049C32E	trigger factor (TF) protein (peptidyl-prolyl cis/trans isomerase)	0	Trigger factor	Q2A3U2	Q2A3U2
FTT_1002c	CAG45635.1	Q5NG54	UPI000049C429	Phenylalanyl-tRNA synthetase, beta subunit	0	Phenylalanyl-tRNA synthetase beta chain	Q2A321
FTT_1314c	CAG45947.1	Q5NFC5	UPI000049C4F6	Type IV pili fiber building block protein	3e-143	Type IV pili fiber building block protein	Q2A2C6	A0A0B6DTK3
FTT_0020	CAG44653.1	Q5NIP6	UPI0000450243	Glutamyl-tRNA(Gln) amidotransferase subunit A	0	Glutamyl-tRNA(Gln) amidotransferase subunit A	Q2A1D8	A0A0B3WLK4
FTT_1463c	CAG46096.1	Q5NEZ2	UPI000034E328	galactosyl transferase	8e-148	Galactosyl transferase	Q2A4J9
FTT_1417	CAG46050.1	Q5NF32	UPI000049C53D	Carbon-nitrogen hydrolase	0	Carbon-nitrogen hydrolase	Q2A4F5	A0A0B3VC87
FTT_0017	CAG44650.1	Q5NIP9	UPI0000450252	conserved hypothetical membrane protein	5e-124	Conserved hypothetical membrane protein	Q2A1D4
FTT_1150c	CAG45783.1	Q5NFS5	UPI000049C48D	Multifunctional protein, transcriptional repressor of proline utilization, proline dehydrogenase,pyrroline-5-carboxylate dehydrogenase	0	Bifunctional proline dehydrogenase, pyrroline-5-carboxylate dehydrogenase	Q2A415
FTT_1454c	CAG46087.1	Q5NF01	UPI000049C54C	formyl transferase	2e-178	Formyl transferase	Q2A4J0	A0A0B3VN46
FTT_1063	CAG45696.1	Q5NFZ8	UPI000049C454	Coproporphyinogen III oxidase	0	Coproporphyrinogen-III oxidase, aerobic	Q2A3H9	Q2A3H9
FTT_0956c	CAG45589.1	Q5NG96	UPI000049C407	hypothetical membrane protein	1e-173	Hypothetical membrane protein	Q2A2X5	A0A0B3WJG9
FTT_0455c	CAG45088.1	Q5NHJ9	UPI000049C2BA	Dolichyl-phosphate-mannose-protein mannosyltransferase family protein	0	Dolichyl-phosphate-mannose-protein mannosyltransferase family protein	Q2A204
FTT_0231c	CAG44864.1	Q5NI58	UPI000049C224	Acyltransferase	0	Acyltransferase	Q2A5M6
FTT_0117	CAG44750.1	Q5NIF5	UPI000049C1DB	thymidylate kinase	9e-154	Thymidylate kinase	Q2A1V7	A0A0G2PB79
FTT_0416	CAG45049.1	Q5NHN2	UPI000049C2A0	glycogen synthase	0	Glycogen synthase	Q2A4U4	A0A0B6E941
FTT_1240c	CAG45873.2	Q5NFJ4	UPI000044FFA3	conserved hypothetical protein	3e-126	Putative uncharacterized protein	Q2A497
FTT_0534c	CAG45167.1	Q5NHC9	UPI000049C2F3	Ribonucleoside-diphosphate reductase, alpha subunit	0	Ribonucleoside-diphosphate reductase	Q2A3K8	A0A0B6E1Y4
FTT_1439c	CAG46072.1	Q5NF14	UPI0000450015	Deoxyribonuclease	0	Deoxyribonuclease	Q2A4H5
FTT_1105c	CAG45738.1	Q5NFW2	UPI000049C46F	peptide methionine sulfoxide reductase	0	Peptide methionine sulfoxide reductase	Q2A3B5	A0A0B6CP33
FTT_1446	CAG46079.1	Q5NF08	UPI000045013F	transcription termination factor Rho	0	Transcription termination factor Rho	Q2A4I2	A0A0B3WKA9
FTT_0448c	CAG45081.1	Q5NHK6	UPI000049C2B4	Glutaminyl-tRNA synthetase	0	Glutaminyl-tRNA synthetase	Q2A1Z6	A0A0B3VQA8
FTT_1129c	CAG45762.1	Q5NFU0	UPI000049C482	conserved hypothetical protein	0	Putative uncharacterized protein	Q2A3Z8
FTT_1507	CAG46140.1	Q5NEV1	UPI00003FC92C	hypothetical protein	8e-154	Putative uncharacterized protein	Q2A5C2
FTT_0220c	CAG44853.1	Q5NI67	UPI000049C21E	conserved hypothetical protein	1e-156	Putative uncharacterized protein	Q2A5P8	A0A0B3VPA3
FTT_0259	CAG44892.1	Q5NI31	UPI000049C238	hydroxymethylbilane synthase (porphobilinogen deaminase)	0	Porphobilinogen deaminase	Q2A5R3
FTT_0155	CAG44788.1	Q5NIC1	UPI000049C1F4	oxidoreductase iron/ascorbate family protein	0	Oxidoreductase iron/ascorbate family protein	Q2A1N8	A0A0B3VP47
FTT_1018c	CAG45651.1	Q5NG39	UPI000049C436	1-deoxy-D-xylulose 5-phosphate synthase	0	1-deoxy-D-xylulose-5-phosphate synthase	Q2A3D3	A0A0B3VW08
FTT_1088c	CAG45721.1	Q5NFX5	UPI000049C463	hypothetical protein	0	Putative uncharacterized protein	Q2A3A0	A0A0B3VQ34
FTT_1319	CAG45952.1	Q5NFC0	UPI000049C4FB	Permease YjgP/YjgQ family protein	0	Permease YjgP/YjgQ family protein	Q2A2C1
FTT_0052	CAG44685.1	Q5NIL5	UPI0000450192	Histidyl-tRNA synthetase	0	Histidyl-tRNA synthetase	Q2A1H0	Q2A1H0
FTT_1690	CAG46323.1	Q5NEE7	UPI000049C5E0	NADH dehydrogenase	4e-166	NADH dehydrogenase	Q2A5Y7
FTT_1207	CAG45840.1	Q5NFM6	UPI000049C4B1	hypothetical membrane protein	0	Hypothetical membrane protein	Q2A466
FTT_1290	CAG45923.1	Q5NFE7	UPI000049C4E7	Methionyl-tRNA synthetase	0	Methionyl-tRNA synthetase	Q2A4Y6	Q2A4Y6
FTT_0086	CAG44719.1	Q5NII2	UPI000049C1C6	conserved hypothetical protein	0	Putative uncharacterized protein	Q2A1K2
FTT_1731c	CAG46364.1	Q5NEB0	UPI000049C5F1	GTP-binding protein	0	GTPase obg	Q2A1B4
FTT_0810c	CAG45443.1	Q5NGM5	UPI0000450152	conserved hypothetical UPF0133 protein ybaB	3e-77	UPF0133 protein FTL_1411	Q2A2I6	A0A0B3VQY5
FTT_0203c	CAG44836.1	Q5NI79	UPI000049C214	bifunctional purine biosynthesis protein	0	Bifunctional purine biosynthesis protein purH	Q2A168	A0A0B3VNQ5
FTT_1126	CAG45759.1	Q5NFU3	UPI000049C47F	aromatic amino acid transporter of the HAAAP family	6e-120	Aromatic amino acid transporter of the HAAAP family	Q2A3Z5
FTT_0897	CAG45530.1	Q5NGE8	UPI000049C3E0	phosphoribosylaminoimidazole carboxylase, ATPase subunit	0	Phosphoribosylaminoimidazole carboxylase, ATPase subunit	Q2A530	A0A0B3VQP5
FTT_1335	CAG45968.1	Q5NFA5	UPI000049C506	ABC transporter, ATP-binding and membrane protein	0	ABC transporter, ATP-binding and membrane protein	Q2A2A6	A0A0B3VN83
FTT_0094c	CAG44727.1	Q5NIH6	UPI000049C1CA	sensor histidine kinase	0	Sensor histidine kinase	Q2A1K9
FTT_0435	CAG45068.1	Q5NHL7	UPI000049C2AB	Carbon-nitrogen hydrolase family protein	5e-84	Carbon-nitrogen hydrolase family protein	Q2A4S8
FTT_0749c	CAG45382.1	Q5NGT2	UPI0000352CD2	conserved hypothetical protein	0	Putative uncharacterized protein	Q2A2M8
FTT_1296	CAG45929.1	Q5NFE1	UPI000049C4EB	menaquinone biosynthesis methyltransferase	0	Ubiquinone/menaquinone biosynthesis methyltransferase ubiE	Q2A524	A0A0B3WJG0
FTT_0971	CAG45604.1	Q5NG82	UPI000049C413	ABC transporter, membrane protein	0	ABC transporter, membrane protein	Q2A2Z1	A0A0B3VWU2
FTT_0192	CAG44825.1	Q5NI89	UPI000049C20D	Lysyl-tRNA synthetase	0	Lysyl-tRNA synthetase	Q2A189	A0A0B3WJY9
FTT_0490c	CAG45123.1	Q5NHG4	UPI000049C2D4	Phospholipase D family protein	0	Phospholipase D family protein	Q2A243
FTT_1096c	CAG45729.1	Q5NFW7	UPI000049C46B	Alanyl-tRNA synthetase	0	Alanyl-tRNA synthetase	Q2A3A9	A0A0B3VNB7
FTT_1205	CAG45838.1	Q5NFM8	UPI000049C4B0	glucose inhibited division protein A	0	tRNA uridine 5-carboxymethylaminomethyl modification enzyme MnmG	Q2A464	A0A0B3VDJ7
FTT_0697	CAG45330.1	Q5NGX9	UPI000049C364	penicillin binding protein (peptidoglycan synthetase)	0	Penicillin binding protein (Peptidoglycan synthetase)	Q2A267	A0A0B3VZ14
FTT_1035c	CAG45668.1	Q5NG24	UPI000049C43F	RNA polymerase sigma-70 factor	0	RNA polymerase sigma factor	Q2A3F2	A0A0B3WH85
FTT_1495c	CAG46128.1	Q5NEW2	UPI000049C55F	hypothetical membrane protein	0	Hypothetical membrane protein	Q2A5B1
FTT_0964c	CAG45597.1	Q5NG88	UPI000049C40E	signal recognition particle protein, Ffh	0	Signal recognition particle protein, Ffh	Q2A2Y3	A0A0B3WIX3
FTT_0990	CAG45623.1	Q5NG64	UPI000049C421	Leucyl-tRNA synthetase	0	Leucyl-tRNA synthetase	Q2A307	A0A0B3WJX5
FTT_0118	CAG44751.1	Q5NIF4	UPI000049C1DC	peptide chain release factor 3	0	Peptide chain release factor 3	Q2A1V8	A0A0B3VYN8
FTT_1715c	CAG46348.1	Q5NEC2	UPI000049C518	conserved hypothetical protein	3e-84	Putative uncharacterized protein	Q2A363
FTT_0769	CAG45402.1	Q5NGR3	UPI000049C397	preprotein translocase, subunit A, ATPase secretion protein	0	Protein translocase subunit SecA	Q2A2E3
FTT_1709	CAG46342.1	Q5NEC8	UPI000049C513	conserved hypothetical protein	0	Putative uncharacterized protein	Q2A356
FTT_1704	CAG46337.1	Q5NED3	UPI000049C510	conserved hypothetical protein	6e-122	Putative uncharacterized protein	Q2A351
FTT_1666c	CAG46299.1	Q5NEG9	UPI000049C5CE	3-hydroxyisobutyrate dehydrogenase	6e-125	3-hydroxyisobutyrate dehydrogenase	Q2A616
FTT_0032	CAG44665.1	Q5NIN4	UPI000045026C	NADH dehydrogenase I, B subunit	5e-117	NADH-quinone oxidoreductase subunit B	Q2A1F1	A0A080Q5T2
FTT_0461	CAG45094.1	Q5NHJ3	UPI0000450225	RNA-binding protein	3e-61	RNA-binding protein	Q2A210	A0A0B3VEU2
FTT_1021c	CAG45654.1	Q5NG36	UPI000049C439	tRNA pseudouridine synthase A	0	tRNA pseudouridine synthase A	Q2A3D7	A0A0B6CMY1
FTT_0924	CAG45557.1	Q5NGC2	UPI000045027A	hypothetical membrane protein	8e-98	Hypothetical membrane protein	Q2A2U5	A0A0B3VW17
FTT_0378c	CAG45896.1	Q5NHR8	UPI000049C276	hypothetical protein	0	Putative uncharacterized protein	Q2A198	A0A0B3WI50
FTT_0993c	CAG45626.1	Q5NG61	UPI000049C423	deoxycytidine triphosphate deaminase	9e-141	Deoxycytidine triphosphate deaminase	Q2A311	A0A0E2ZJD7
FTT_0973	CAG45606.1	Q5NG80	UPI000049C415	conserved hypothetical protein	0	Putative uncharacterized protein	Q2A2Z3
FTT_0114	CAG44747.1	Q5NIF8	UPI000049C1D8	Deoxyribose-phosphate aldolase	1e-177	Deoxyribose-phosphate aldolase	Q2A1V4	A0A0B3VQB8
FTT_0976	CAG45609.1	Q5NG78	UPI000049C416	Thioredoxin 1	2e-76	Thioredoxin	Q2A2Z5	A0A0B3WIY5
FTT_0364c	CAG44997.1	Q5NHT1	UPI00004500E7	hypothetical protein	1e-107	Putative uncharacterized protein	Q2A2T2
FTT_1352	CAG46340.1	Q5NED0	UPI000049C512	conserved hypothetical protein	0	Putative uncharacterized protein	Q2A354	A0A0B6E291
FTT_1299	CAG45932.1	Q5NFD8	UPI00004500B8	histidine triad (HIT) family protein	4e-79	Histidine triad (HIT) family protein	Q2A521
FTT_1013c	CAG45646.1	Q5NG44	UPI00004502A7	holliday junction DNA helicase, subunit B	0	Holliday junction ATP-dependent DNA helicase RuvB	Q2A3C8	A0A0B3VNC5
FTT_1120c	CAG45753.1	Q5NFU8	UPI000049C47B	queuine tRNA-ribosyltransferase.	0	Queuine tRNA-ribosyltransferase	Q2A3Y7	A7NBL6
FTT_1327	CAG45960.1	Q5NFB2	UPI000049C501	cytidine deaminase	2e-97	Cytidine deaminase	Q2A2B3	A0A0B3VQF9
FTT_0598c	CAG45231.1	Q5NH71	UPI000049C31C	Sodium-dicarboxylate symporter family protein	0	Sodium-dicarboxylate symporter family protein	Q2A3W7	A0A0B3VND0
FTT_1084c	CAG45717.1	Q5NFX9	UPI00004502AD	recombination associated protein	0	Recombination associated protein	Q2A396	A0A0B3VX20
FTT_1325c	CAG45958.1	Q5NFB4	UPI0000450165	tRNA-(ms(2)io(6)a)-hydroxylase	5e-149	tRNA-(Ms(2)io(6)a)-hydroxylase	Q2A2B5	A0A0B6CLX8
FTT_0937c	CAG45570.1	Q5NGB2	UPI0000450197	biotin synthase	0	Biotin synthase	Q2A2V9	A0A0B3VR27
FTT_1169	CAG45802.1	Q5NFQ7	UPI000049C49A	GTP-binding protein	0	GTP-binding protein	Q2A432	A0A0B6E1F7
FTT_1179	CAG45812.1	Q5NFP9	UPI000049C4A0	GTP binding translational elongation factor Tu and G family protein	0	GTP binding translational elongation factor Tu and G family protein	Q2A439
FTT_0596c	CAG45229.1	Q5NH73	UPI000049C31A	hypothetical protein	1e-149	Putative uncharacterized protein	Q2A3X0
FTT_1287	CAG45920.1	Q5NFF0	UPI00004502C3	cystathionine beta-synthase (cystein synthase)	0	Cysteine synthase	Q2A344	A0A0B3VQN9
FTT_0304c	CAG44937.1	Q5NHY9	UPI000049C256	Oxygen-insensitive NAD(P)H nitroreductase	5e-154	Oxygen-insensitive NAD(P)H nitroreductase	Q2A5J1
FTT_1444c	CAG46077.1	Q5NF10	UPI000049C54A	Exopolyphosphatase	0	Exopolyphosphatase	Q2A4I0	A0A0B6D186
FTT_0653	CAG45286.1	Q5NH21	UPI000049C343	lipoic acid synthetase	0	Lipoyl synthase	Q2A3R2
FTT_0891	CAG45524.1	Q5NGF4	UPI000049C3DC	conserved hypothetical membrane protein	7e-178	Conserved hypothetical membrane protein	Q2A536	A0A0B3VQP1
FTT_1413	CAG46046.1	Q5NF36	UPI000049C53A	Aminotransferase	4e-148	Aminotransferase	Q2A4F1
FTT_0112	CAG44745.1	Q5NIG0	UPI000049C1D6	transcriptional regulator	0	Type III pantothenate kinase 2	Q2A1V2
FTT_0396	CAG45029.1	Q5NHQ1	UPI000049C294	DNA topoisomerase IV subunit A	0	DNA topoisomerase IV subunit A	Q2A4W8	A0A0B3VS27
FTT_0026c	CAG44659.1	Q5NIP0	UPI000049C19A	conserved membrane protein	0	Conserved membrane protein	Q2A1E5
FTT_0691	CAG45324.1	Q5NGY5	UPI000049C35F	Tyrosyl-tRNA synthetase	0	Tyrosyl-tRNA synthetase	Q2A3M3	A0A0B3VY62
FTT_1677c	CAG46310.1	Q5NEF9	UPI000044FFA0	tRNA (5-methylaminomethyl-2-thiouridylate)-methyltransferase	0	tRNA-specific 2-thiouridylase mnmA	Q2A5X5
FTT_1185c	CAG45818.1	Q5NFP5	UPI000049C4A3	conserved hypothetical protein	3e-105	Putative uncharacterized protein	Q2A445	A0A0B3VNM4
FTT_0788c	CAG45421.1	Q5NGP7	UPI000049C3A2	arabinose phosphate isomerase	0	Arabinose phosphate isomerase	Q2A2G4	A0A0B3VBS1
FTT_1471c	CAG46104.1	Q5NEY5	UPI000049C551	Cold-shock DEAD-box protein A	0	Cold-shock DEAD-box protein A	Q2A2K5	A0A0B3VEE0
FTT_1726	CAG46359.1	Q5NEB4	UPI000049C5ED	protease yegQ	0	Protease yegQ	Q2A1B8	A0A0B6E1B6
FTT_1686c	CAG46319.1	Q5NEF1	UPI000049C5DC	conserved hypothetical protein	2e-163	Putative uncharacterized protein	Q2A5Y3
FTT_0906c	CAG45539.1	Q5NGD9	UPI000049C3E5	DNA topoisomerase I	0	DNA topoisomerase	Q2A504	A0A0B3VVC7
FTT_0578	CAG45211.1	Q5NH90	UPI000049C30C	selenocysteine lyase	0	Cysteine desulfurase	Q2A2Q3	A0A0B6DMZ6
FTT_0705	CAG45338.1	Q5NGX1	UPI000049C36A	23S rRNA (Uracil-5-)-methyltransferase	0	23S rRNA (uracil-5-)-methyltransferase RumA	Q2A275	A0A0B6D1X9
FTT_0367c	CAG45000.1	Q5NHS8	UPI000049C27E	Glutamate--cysteine ligase	0	Glutamate--cysteine ligase	Q2A2S7	A0A0B6CX06
FTT_1754	CAG46387.1	Q5NE94	UPI000049C5FA	phosphate acetyltransferase	0	Phosphate acetyltransferase	Q2A625
FTT_0299	CAG44932.1	Q5NHZ4	UPI000049C253	Valyl-tRNA synthetase	0	Valyl-tRNA synthetase	Q2A5J6	A0A0B6ECP6

## Sheet: No match LVS BLAST
STable 4c. Schu S4 outer membrane proteins that had no protein match with BLASTing against the LVS database.
Locus Tag	NCBI	Uniprot	Uniparc ID	Schu S4 Protein description
	Accession #	Accession #
FTT_0890c	CAG45523.1	Q5NGF5	UPI000049C3DB	Type IV pili fiber building block protein
FTT_0902	CAG45535.1	Q5NGE3	UPI000049C3E3	Uncharacterized protein

## Sheet: Blast gram negative
STable 4d. BLAST search results of Schu S4 proteins searched against all Gram-negative bacteria except Francisella species.
1E-values shown as zero represent values that are so low that they have been rounded to zero and indicate that there is virtually no possibility that the match is incorrect.
Locus Tag	NCBI	Uniprot	Uniparc ID	SchuS4 Protein description	1E-value	Gram-negative Bacteria Protein Description	UniProt
	Accession #	Accession #					Accession#
FTT_1696	CAG46329.1	Q5NEE1	UPI000049C5E4	Chaperone protein, groEL	0	60 kDa chaperonin OS=Alteromonas mediterranea (strain DSM 17117 / CIP 110805 / LMG 28347 / Deep ecotype) GN=groL PE=3 SV=1	B4S112
FTT_0842	CAG45475.1	Q5NGJ5	UPI00003FC925	Peptidoglycan-associated lipoprotein	6e-24	Outer membrane protein P6 OS=Pasteurella multocida (strain Pm70) GN=pal PE=3 SV=1	Q51886
FTT_1043	CAG45676.1	Q5NG16	UPI00003FC8F0	FKBP-type peptidyl-prolyl cis-trans isomerase family protein	1e-23	Peptidyl-prolyl cis-trans isomerase Mip OS=Coxiella burnetii (strain RSA 493 / Nine Mile phase I) GN=mip PE=1 SV=2	P51752
FTT_0721c	CAG45354.1	Q5NGV7	UPI00003FC8E7	Peroxidase/catalase	0	Catalase-peroxidase OS=Yersinia pseudotuberculosis serotype O:1b (strain IP 31758) GN=katG PE=3 SV=1	A7FLT3
FTT_0137	CAG44770.1	Q5NID9	UPI000049C1E7	elongation factor Tu (EF-Tu)	0	Elongation factor Tu OS=Hamiltonella defensa subsp. Acyrthosiphon pisum (strain 5AT) GN=tuf PE=3 SV=1	C4K4F8
FTT_0472	CAG45105.1	Q5NHI2	UPI00004502E3	Acetyl-CoA carboxylase, biotin carboxyl carrier protein subunit	2e-34	Biotin carboxyl carrier protein of acetyl-CoA carboxylase OS=Escherichia coli O6:H1 (strain CFT073 / ATCC 700928 / UPEC) GN=accB PE=3 SV=1	P0ABD9
FTT_0101	CAG44734.1	Q5NIH0	UPI000049C1CD	conserved membrane hypothetical protein	7e-17	Murein tetrapeptide carboxypeptidase OS=Pseudomonas aeruginosa (strain ATCC 15692 / DSM 22644 / CIP 104116 / JCM 14847 / LMG 12228 / 1C / PRS 101 / PAO1) GN=PA5198 PE=1 SV=1	Q9HTZ1
FTT_1591	CAG46224.1	Q5NEN3	UPI000049C599	Lipoprotein	1e-22	Probable phospholipid-binding lipoprotein MlaA OS=Shigella flexneri GN=mlaA PE=1 SV=1	P43262
FTT_0503c	CAG45136.1	Q5NHF4	UPI000049C2DD	Succinyl-CoA synthetase, alpha subunit	2e-110	Malate--CoA ligase subunit alpha OS=Methylobacterium extorquens (strain ATCC 14718 / DSM 1338 / JCM 2805 / NCIMB 9133 / AM1) GN=mtkB PE=3 SV=2	P53595
FTT_1368c	CAG46001.1	Q5NF75	UPI000049C519	Glyceraldehyde-3-phosphate dehydrogenase	1e-159	Glyceraldehyde-3-phosphate dehydrogenase OS=Clostridium acetobutylicum (strain ATCC 824 / DSM 792 / JCM 1419 / LMG 5710 / VKM B-1787) GN=gap PE=1 SV=1	O52631
FTT_0064	CAG44697.1	Q5NIK3	UPI000049C1B5	ATP synthase beta chain	0	ATP synthase subunit beta OS=Nitrosococcus oceani (strain ATCC 19707 / BCRC 17464 / NCIMB 11848 / C-107) GN=atpD PE=3 SV=1	Q3J6N1
FTT_0060	CAG44693.1	Q5NIK7	UPI000049C1B2	ATP synthase B chain	3e-47	ATP synthase subunit b 2 OS=Marinomonas sp. (strain MWYL1) GN=atpF2 PE=3 SV=1	A6W3T2
FTT_1269c	CAG45902.1	Q5NFG7	UPI000049C4D8	Chaperone protein dnaK (heat shock protein family 70 protein)	0	Chaperone protein DnaK OS=Pseudomonas aeruginosa (strain PA7) GN=dnaK PE=3 SV=1	A6VCL8
FTT_0279c	CAG44912.1	Q5NI13	UPI000049C243	cytochrome d terminal oxidase, polypeptide subunit I	4e-169	Cytochrome bd-I ubiquinol oxidase subunit 1 OS=Shigella flexneri GN=cydA PE=3 SV=1	P0ABK1
FTT_0380c	CAG45013.1	Q5NHR7	UPI000049C286	NAD(P)-specific glutamate dehydrogenase	1e-179	NADP-specific glutamate dehydrogenase OS=Haemophilus influenzae (strain ATCC 51907 / DSM 11121 / KW20 / Rd) GN=gdhA PE=3 SV=1	P43793
FTT_1029	CAG45662.1	Q5NG28	UPI00003FC8EE	D-alanyl-D-alanine carboxypeptidase (Penicillin binding protein) family protein	3e-61	D-alanyl-D-alanine carboxypeptidase DacD OS=Escherichia coli (strain K12) GN=dacD PE=1 SV=3	P33013
FTT_0504c	CAG45137.1	Q5NHF3	UPI000049C2DE	Succinyl-CoA synthetase beta chain	1e-148	Malate--CoA ligase subunit beta OS=Methylobacterium extorquens (strain ATCC 14718 / DSM 1338 / JCM 2805 / NCIMB 9133 / AM1) GN=mtkA PE=3 SV=2	P53594
FTT_1570c	CAG46203.1	Q5NEQ0	UPI000049C58E	(3R)-hydroxymyristoyl-(acyl-carrier protein) dehydratase	5e-44	3-hydroxyacyl-[acyl-carrier-protein] dehydratase FabZ OS=Marinomonas sp. (strain MWYL1) GN=fabZ PE=3 SV=1	A6VUT3
FTT_0863c	CAG45496.1	Q5NGH7	UPI00004502E4	LemA-like protein	1e-24	Protein LemA OS=Streptococcus gordonii (strain Challis / ATCC 35105 / BCRC 15272 / CH1 / DL1 / V288) GN=lemA PE=2 SV=1	A8AVK0
FTT_1724c	CAG46357.1	Q5NEB6	UPI000049C5EB	outer membrane protein tolC precursor	3e-16	Alkaline protease secretion protein AprF OS=Pseudomonas aeruginosa (strain ATCC 15692 / DSM 22644 / CIP 104116 / JCM 14847 / LMG 12228 / 1C / PRS 101 / PAO1) GN=aprF PE=3 SV=1	Q03027
FTT_0296	CAG44929.1	Q5NHZ7	UPI000049C250	Pyrrolidone-carboxylate peptidase	5e-73	Pyrrolidone-carboxylate peptidase OS=Thermosipho melanesiensis (strain DSM 12029 / CIP 104789 / BI429) GN=pcp PE=3 SV=1	A6LL24
FTT_0062	CAG44695.1	Q5NIK5	UPI000049C1B4	ATP synthase alpha chain	0	ATP synthase subunit alpha OS=Thioalkalivibrio sulfidiphilus (strain HL-EbGR7) GN=atpA PE=3 SV=1	B8GRC0
FTT_0627	CAG45260.1	Q5NH44	UPI00003FC8F2	Histone-like protein HU form B	3e-35	DNA-binding protein HU-beta OS=Neisseria meningitidis serogroup B (strain MC58) GN=hupB PE=3 SV=1	P64389
FTT_0630	CAG45263.1	Q5NH41	UPI000049C334	host factor I for bacteriophage Q beta replication	4e-35	RNA-binding protein Hfq OS=Alkalilimnicola ehrlichii (strain ATCC BAA-1101 / DSM 17681 / MLHE-1) GN=hfq PE=3 SV=1	Q0AB60
FTT_1377	CAG46010.1	Q5NF66	UPI000049C522	3-oxoacyl- synthase II	2e-168	3-oxoacyl-[acyl-carrier-protein] synthase 2 OS=Vibrio cholerae serotype O1 (strain ATCC 39315 / El Tor Inaba N16961) GN=fabF PE=1 SV=3	Q9KQH9
FTT_0077	CAG44710.1	Q5NIJ0	UPI000049C1C0	dihydrolipoamide succinyltransferase component of 2-oxoglutarate dehydrogenase complex	4e-144	Dihydrolipoyllysine-residue succinyltransferase component of 2-oxoglutarate dehydrogenase complex OS=Pseudomonas aeruginosa (strain ATCC 15692 / DSM 22644 / CIP 104116 / JCM 14847 / LMG 12228 / 1C / PRS 101 / PAO1) GN=sucB PE=3 SV=1	Q9I3D2
FTT_0087	CAG44720.1	Q5NII1	UPI000049C1C7	aconitate hydratase	0	Aconitate hydratase A OS=Thermus thermophilus (strain HB8 / ATCC 27634 / DSM 579) GN=acoA PE=3 SV=1	Q5SMF6
FTT_0198	CAG44831.1	Q5NI83	UPI000049C213	outer membrane lipoprotein	2e-54	Outer membrane lipoprotein Blc OS=Vibrio cholerae serotype O1 (strain ATCC 39315 / El Tor Inaba N16961) GN=blc PE=3 SV=2	Q08790
FTT_0165c	CAG44798.1	Q5NIB1	UPI000049C1FD	conserved hypothetical lipoprotein	2e-50	Outer membrane protein assembly factor BamB OS=Kangiella koreensis (strain DSM 16069 / KCTC 12182 / SW-125) GN=bamB PE=3 SV=1	C7R5S3
FTT_1794	CAG46427.1	Q5NE64	UPI000049C60D	heat shock protein	7e-28	Small heat shock protein C2 OS=Rickettsia felis (strain ATCC VR-1525 / URRWXCal2) GN=hspC2 PE=3 SV=1	Q4UKR8
FTT_0782	CAG45415.1	Q5NGQ3	UPI000044FF8A	Enoyl- reductase (NADH)	2e-110	Enoyl-[acyl-carrier-protein] reductase [NADH] FabI OS=Pseudomonas aeruginosa (strain ATCC 15692 / DSM 22644 / CIP 104116 / JCM 14847 / LMG 12228 / 1C / PRS 101 / PAO1) GN=fabI PE=1 SV=1	Q9ZFE4
FTT_0188	CAG44821.1	Q5NI93	UPI000012AD1C	cell division protein	2e-132	Cell division protein FtsZ OS=Escherichia coli O6:H1 (strain CFT073 / ATCC 700928 / UPEC) GN=ftsZ PE=3 SV=1	P0A9A7
FTT_0611c	CAG45244.1	Q5NH60	UPI000045001E	beta-lactamase	1e-42	Beta-lactamase OS=Mycobacterium bovis (strain ATCC BAA-935 / AF2122/97) GN=blaC PE=3 SV=1	P0A5I7
FTT_1365c	CAG45998.1	Q5NF78	UPI0000450060	Fructose-1,6-bisphosphate aldolase	0	Fructose-bisphosphate aldolase OS=Pseudomonas aeruginosa (strain ATCC 15692 / DSM 22644 / CIP 104116 / JCM 14847 / LMG 12228 / 1C / PRS 101 / PAO1) GN=fba PE=3 SV=1	Q9I5Y1
FTT_1156c	CAG45789.1	Q5NFR9	UPI000049C492	Type IV pilin multimeric outer membrane protein	5e-62	Competence protein E OS=Haemophilus influenzae (strain ATCC 51907 / DSM 11121 / KW20 / Rd) GN=comE PE=3 SV=2	P31772
FTT_1181c	CAG45814.1	Q5NFP8	UPI000049C4A1	Gamma-glutamyltranspeptidase	0	Gamma-glutamyltranspeptidase OS=Escherichia coli (strain K12) GN=ggt PE=1 SV=1	P18956
FTT_1244c	CAG45877.1	Q5NFJ0	UPI000049C4C7	conserved hypothetical lipoprotein	2e-42	Outer membrane protein assembly factor BamD OS=Pseudomonas aeruginosa (strain ATCC 15692 / DSM 22644 / CIP 104116 / JCM 14847 / LMG 12228 / 1C / PRS 101 / PAO1) GN=bamD PE=3 SV=2	P33641
FTT_0473	CAG45106.1	Q5NHI1	UPI000049C2C8	Acetyl-CoA carboxylase, biotin carboxylase subunit	0	Biotin carboxylase OS=Haemophilus influenzae (strain ATCC 51907 / DSM 11121 / KW20 / Rd) GN=accC PE=1 SV=1	P43873
FTT_0713c	CAG45346.1	Q5NGW4	UPI000049C371	L-threonine 3-dehydrogenase	3e-48	Sorbitol dehydrogenase OS=Bacillus halodurans (strain ATCC BAA-125 / DSM 18197 / FERM 7344 / JCM 9153 / C-125) GN=gutB PE=3 SV=1	Q9Z9U1
FTT_0726c	CAG45359.1	Q5NGV3	UPI000049C378	glycerophosphoryl diester phosphodiesterase family protein	5e-17	Glycerophosphoryl diester phosphodiesterase OS=Bacillus subtilis (strain 168) GN=glpQ PE=3 SV=1	P37965
FTT_1392	CAG46025.1	Q5NF55	UPI000045012E	transcriptional regulator	1e-88	Type III pantothenate kinase OS=Legionella pneumophila (strain Lens) GN=coaX PE=3 SV=1	Q5WXZ6
FTT_1475	CAG46108.1	Q5NEY1	UPI0000450108	Galactose-1-phosphate uridylyltransferase	7e-134	Galactose-1-phosphate uridylyltransferase OS=Haemophilus influenzae (strain ATCC 51907 / DSM 11121 / KW20 / Rd) GN=galT PE=3 SV=2	P31764
FTT_0196c	CAG44829.1	Q5NI85	UPI000049C211	glutamine synthetase	9e-105	Glutamine synthetase 2 OS=Bradyrhizobium diazoefficiens (strain JCM 10833 / IAM 13628 / NBRC 14792 / USDA 110) GN=glnII PE=3 SV=2	P04772
FTT_1228	CAG45861.1	Q5NFK6	UPI00004500B3	prolipoprotein diacylglyceryl transferase	4e-100	Prolipoprotein diacylglyceryl transferase OS=Pseudomonas aeruginosa (strain PA7) GN=lgt PE=3 SV=1	A6UYE4
FTT_1483c	CAG46116.1	Q5NEX4	UPI000049C557	dihydrolipoamide dehydrogenase	0	Dihydrolipoyl dehydrogenase OS=Vibrio cholerae serotype O1 (strain ATCC 39315 / El Tor Inaba N16961) GN=lpd PE=3 SV=1	Q9KPF6
FTT_1241	CAG45874.1	Q5NFJ3	UPI000049C4C4	serine hydroxymethyltransferase	0	Serine hydroxymethyltransferase OS=Halorhodospira halophila (strain DSM 244 / SL1) GN=glyA PE=3 SV=1	A1WVG6
FTT_0356	CAG44989.1	Q5NHT8	UPI000049C277	Chaperone Hsp90, heat shock protein HtpG	0	Chaperone protein HtpG OS=Dechloromonas aromatica (strain RCB) GN=htpG PE=3 SV=1	Q47GZ8
FTT_0072	CAG44705.1	Q5NIJ5	UPI000049C1BC	succinate dehydrogenase, cytochrome b556	2e-22	Succinate dehydrogenase cytochrome b556 subunit OS=Salmonella typhi GN=sdhC PE=3 SV=1	P63726
FTT_0074	CAG44707.1	Q5NIJ3	UPI000049C1BE	succinate dehydrogenase, catalytic and NAD/flavoprotein subunit	6e-138	Fumarate reductase flavoprotein subunit OS=Escherichia coli (strain K12) GN=frdA PE=1 SV=3	P00363
FTT_0075	CAG44708.1	Q5NIJ2	UPI0000450196	succinate dehydrogenase iron-sulfur protein	6e-47	Fumarate reductase iron-sulfur subunit OS=Mycobacterium tuberculosis (strain CDC 1551 / Oshkosh) GN=frdB PE=3 SV=1	P9WN88
FTT_1633c	CAG46266.1	Q5NEJ6	UPI000049C5B8	amino acid transporter	5e-166	Lysine-specific permease OS=Escherichia coli (strain K12) GN=lysP PE=1 SV=5	P25737
FTT_0674	CAG45307.1	Q5NH02	UPI000049C352	Ribose-phosphate pyrophosphokinase	1e-134	Ribose-phosphate pyrophosphokinase OS=Ralstonia solanacearum (strain GMI1000) GN=prs PE=3 SV=1	Q8Y2E1
FTT_1636	CAG46269.1	Q5NEJ3	UPI00003FC90D	lipoprotein releasing system, subunit A, outer membrane lipoproteins carrier	7e-31	Outer-membrane lipoprotein carrier protein OS=Pseudomonas aeruginosa (strain ATCC 15692 / DSM 22644 / CIP 104116 / JCM 14847 / LMG 12228 / 1C / PRS 101 / PAO1) GN=lolA PE=1 SV=1	Q9I0M4
FTT_1130c	CAG45763.1	Q5NFT9	UPI000049C483	cyanophycin synthetase	0	Cyanophycin synthetase OS=Anabaena variabilis (strain ATCC 29413 / PCC 7937) GN=cphA PE=1 SV=1	O86109
FTT_1376	CAG46009.1	Q5NF67	UPI000049C521	acyl carrier protein	5e-32	Acyl carrier protein OS=Shewanella oneidensis (strain MR-1) GN=acpP PE=3 SV=1	Q8EDH4
FTT_0837	CAG45470.1	Q5NGK0	UPI000049C3C1	TolQ protein	4e-25	Biopolymer transport protein ExbB OS=Salmonella typhimurium (strain LT2 / SGSC1412 / ATCC 700720) GN=exbB PE=3 SV=1	P0A1H7
FTT_0233c	CAG44866.1	Q5NI56	UPI000049C225	Inner-membrane protein	3e-53	Membrane protein insertase YidC OS=Aquifex aeolicus (strain VF5) GN=yidC PE=3 SV=1	O66561
FTT_1375	CAG46008.1	Q5NF68	UPI000049C520	3-oxoacyl-(acyl-carrier-protein) reductase	7e-111	3-oxoacyl-[acyl-carrier-protein] reductase FabG OS=Haemophilus influenzae (strain ATCC 51907 / DSM 11121 / KW20 / Rd) GN=fabG PE=3 SV=1	P43713
FTT_1366c	CAG45999.1	Q5NF77	UPI0000450001	pyruvate kinase	4e-164	Pyruvate kinase II OS=Escherichia coli (strain K12) GN=pykA PE=1 SV=3	P21599
FTT_0314	CAG44947.1	Q5NHX9	UPI0000450012	protein chain elongation factor EF-Ts	9e-120	Elongation factor Ts OS=Legionella pneumophila subsp. pneumophila (strain Philadelphia 1 / ATCC 33152 / DSM 7513) GN=tsf PE=3 SV=2	Q5ZUS9
FTT_0624	CAG45257.1	Q5NH47	UPI000049C32F	ATP-dependent Clp protease subunit P	7e-106	ATP-dependent Clp protease proteolytic subunit OS=Burkholderia thailandensis (strain ATCC 700388 / DSM 13276 / CIP 106301 / E264) GN=clpP PE=3 SV=1	Q2SWQ6
FTT_1573c	CAG46206.1	Q5NEP7	UPI000049C590	outer membrane protein	6e-123	Outer membrane protein assembly factor BamA OS=Edwardsiella ictaluri (strain 93-146) GN=bamA PE=3 SV=1	C5B7R5
FTT_1165c	CAG45798.1	Q5NFR1	UPI000049C498	aspartate aminotransferase	9e-105	Aspartate aminotransferase OS=Rickettsia felis (strain ATCC VR-1525 / URRWXCal2) GN=aatA PE=3 SV=1	Q4UND3
FTT_1125	CAG45758.1	Q5NFU4	UPI000049C47E	D-methionine binding transport protein, ABC transporter, membrane and periplasmic protein	4e-76	D-methionine-binding lipoprotein MetQ OS=Salmonella typhi GN=metQ PE=3 SV=1	Q8Z992
FTT_0071c	CAG44704.1	Q5NIJ6	UPI000049C1BB	citrate synthase	3e-163	Citrate synthase OS=Pseudomonas aeruginosa (strain ATCC 15692 / DSM 22644 / CIP 104116 / JCM 14847 / LMG 12228 / 1C / PRS 101 / PAO1) GN=gltA PE=3 SV=2	P14165
FTT_1374	CAG46007.1	Q5NF69	UPI000049C51F	malonyl coA-acyl carrier protein transacylase	4e-97	Malonyl CoA-acyl carrier protein transacylase OS=Haemophilus influenzae (strain ATCC 51907 / DSM 11121 / KW20 / Rd) GN=fabD PE=3 SV=1	P43712
FTT_1769c	CAG46402.1	Q5NE82	UPI000049C600	ClpB protein	0	Chaperone protein ClpB OS=Nitrosomonas europaea (strain ATCC 19718 / CIP 103999 / KCTC 2705 / NBRC 14298) GN=clpB PE=3 SV=1	Q82SD8
FTT_1161	CAG45794.1	Q5NFR4	UPI000049C495	adenylate kinase	3e-92	Adenylate kinase OS=Chromobacterium violaceum (strain ATCC 12472 / DSM 30191 / JCM 1249 / NBRC 12614 / NCIMB 9131 / NCTC 9757) GN=adk PE=3 SV=1	Q7NSS7
FTT_0714c	CAG45347.1	Q5NGW3	UPI000049C372	2-amino-3-ketobutyrate coenzyme A ligase	0	2-amino-3-ketobutyrate coenzyme A ligase OS=Shigella flexneri GN=kbl PE=3 SV=1	P0AB79
FTT_0917	CAG45550.1	Q5NGC8	UPI000049C3EF	NAD-dependent malic enzyme	9e-162	Probable NAD-dependent malic enzyme 3 OS=Bacillus subtilis (strain 168) GN=malS PE=3 SV=1	O34389
FTT_0709	CAG45342.1	Q5NGW8	UPI000049C36D	Enolase (2-phosphoglycerate dehydratase)	0	Enolase OS=Clostridium perfringens (strain SM101 / Type A) GN=eno PE=3 SV=1	Q0STE0
FTT_1568c	CAG46201.1	Q5NEQ2	UPI000049C58D	Lipid-A-disaccharide synthase	3e-101	Lipid-A-disaccharide synthase OS=Psychromonas ingrahamii (strain 37) GN=lpxB PE=3 SV=1	A1SYV0
FTT_1094c	CAG45727.1	Q5NFW9	UPI000049C469	cytosol aminopeptidase family protein	7e-64	Probable cytosol aminopeptidase OS=Pelobacter carbinolicus (strain DSM 2380 / NBRC 103641 / GraBd1) GN=pepA PE=3 SV=1	Q3A831
FTT_0633	CAG45266.1	Q5NH38	UPI00004501F1	SPFH domain, band 7 family protein	2e-77	Protein HflK OS=Haemophilus influenzae (strain ATCC 51907 / DSM 11121 / KW20 / Rd) GN=hflK PE=3 SV=1	P44546
FTT_1460c	CAG46093.1	Q5NEZ5	UPI000034E32B	UDP-glucose/GDP-mannose dehydrogenase	5e-46	NDP-N-acetyl-D-galactosaminuronic acid dehydrogenase OS=Ralstonia solanacearum (strain GMI1000) GN=epsD PE=3 SV=1	P58591
FTT_0372c	CAG45005.1	Q5NHS3	UPI000049C283	Acetyl-CoA carboxylase beta subunit	5e-129	Acetyl-coenzyme A carboxylase carboxyl transferase subunit beta OS=Proteus mirabilis (strain HI4320) GN=accD PE=3 SV=1	B4EZF5
FTT_1028c	CAG45661.1	Q5NG29	UPI000045020B	inorganic pyrophosphatase	7e-76	Inorganic pyrophosphatase OS=Escherichia coli (strain K12) GN=ppa PE=1 SV=2	P0A7A9
FTT_1531	CAG46164.1	Q5NET1	UPI0000450040	3-ketoacyl-CoA thiolase	1e-126	3-ketoacyl-CoA thiolase OS=Bacillus subtilis (strain 168) GN=fadA PE=2 SV=1	O32177
FTT_0183c	CAG44816.1	Q5NI98	UPI000049C207	30S ribosomal protein S1	6e-72	4-hydroxy-3-methylbut-2-enyl diphosphate reductase OS=Fusobacterium nucleatum subsp. nucleatum (strain ATCC 25586 / CIP 101130 / JCM 8532 / LMG 13131) GN=ispH PE=3 SV=1	Q8RI52
FTT_0884c	CAG45517.1	Q5NGG1	UPI000049C3D7	aspartate transaminase	3e-47	Aspartate aminotransferase OS=Thermus thermophilus (strain HB8 / ATCC 27634 / DSM 579) GN=aspC PE=1 SV=1	Q56232
FTT_1569c	CAG46202.1	Q5NEQ1	UPI00004501C0	Acyl-(acyl-carrier-protein)--UDP-N-acetylglucosam ine O-acyltransferase	1e-75	Acyl-[acyl-carrier-protein]--UDP-N-acetylglucosamine O-acyltransferase OS=Janthinobacterium sp. (strain Marseille) GN=lpxA PE=3 SV=1	A6SZN9
FTT_0955c	CAG45588.1	Q5NG97	UPI00004500D6	Pyruvate/2-oxoglutarate dehydrogenase complex,dihydrolipoamide dehydrogenase component	7e-143	Glutathione reductase OS=Haemophilus influenzae (strain ATCC 51907 / DSM 11121 / KW20 / Rd) GN=gor PE=3 SV=1	P43783
FTT_0033	CAG44666.1	Q5NIN3	UPI000049C19F	NADH dehydrogenase I	4e-62	NADH-quinone oxidoreductase subunit C OS=Vesicomyosocius okutanii subsp. Calyptogena okutanii (strain HA) GN=nuoC PE=3 SV=1	A5CXF9
FTT_0149c	CAG44782.1	Q5NIC7	UPI000049C1F0	S-adenosylmethionine synthetase	0	S-adenosylmethionine synthase OS=Teredinibacter turnerae (strain ATCC 39867 / T7901) GN=metK PE=3 SV=1	C5BTQ4
FTT_0715	CAG45348.1	Q5NGW2	UPI00003FC8E6	chitinase family 18 protein	2e-19	Chitinase ChiA OS=Flavobacterium johnsoniae (strain ATCC 17061 / DSM 2064 / UW101) GN=chiA PE=1 SV=1	A5FB63
FTT_0037	CAG44670.1	Q5NIM9	UPI000049C1A2	NADH dehydrogenase I, G subunit	6e-107	NADH-quinone oxidoreductase subunit G OS=Rickettsia typhi (strain ATCC VR-144 / Wilmington) GN=nuoG PE=3 SV=1	Q68VV2
FTT_0467	CAG45100.1	Q5NHI7	UPI000049C2C4	organic solvent tolerance protein	1e-76	LPS-assembly protein LptD OS=Nitrosococcus oceani (strain ATCC 19707 / BCRC 17464 / NCIMB 11848 / C-107) GN=lptD PE=3 SV=1	Q3JAF0
FTT_0139	CAG44772.1	Q5NID7	UPI000049C1E9	transcription antitermination protein nusG	2e-66	Transcription termination/antitermination protein NusG OS=Vibrio parahaemolyticus serotype O3:K6 (strain RIMD 2210633) GN=nusG PE=3 SV=2	Q87KP9
FTT_0282	CAG44915.1	Q5NI10	UPI000049C245	Cytochrome O ubiquinol oxidase subunit I	0	Cytochrome bo(3) ubiquinol oxidase subunit 1 OS=Escherichia coli O6:H1 (strain CFT073 / ATCC 700928 / UPEC) GN=cyoB PE=3 SV=1	P0ABI9
FTT_1109	CAG45742.1	Q5NFV9	UPI00004502F8	choloylglycine hydrolase family protein	3e-25	Choloylglycine hydrolase OS=Clostridium perfringens (strain 13 / Type A) GN=cbh PE=1 SV=3	P54965
FTT_1382	CAG46015.1	Q5NF65	UPI000049C523	Inositol-1-monophosphatase	4e-34	Fructose-1,6-bisphosphatase/inositol-1-monophosphatase, OS=Thermotoga maritima (strain ATCC 43589 / MSB8 / DSM 3109 / JCM 10099)	O33832
FTT_1318c	CAG45951.1	Q5NFC1	UPI000049C4FA	cytosol aminopeptidase	1e-114	Probable cytosol aminopeptidase OS=Pseudoalteromonas atlantica (strain T6c / ATCC BAA-1087) GN=pepA PE=3 SV=1	Q15PX4
FTT_0410	CAG45043.1	Q5NHN7	UPI000049C29B	glycine cleavage system P protein, subunit 2	0	Probable glycine dehydrogenase (decarboxylating) subunit 2 OS=Nitrosospira multiformis (strain ATCC 25196 / NCIMB 11849 / C 71) GN=gcvPB PE=3 SV=1	Q2YCK3
FTT_0720c	CAG45353.1	Q5NGV8	UPI000049C375	deoxyguanosinetriphosphate triphosphohydrolase	2e-111	Deoxyguanosinetriphosphate triphosphohydrolase-like protein 2 OS=Rhizobium loti (strain MAFF303099) GN=mlr6429 PE=3 SV=1	Q989G8
FTT_1295c	CAG45928.1	Q5NFE2	UPI00004500BF	glucose kinase	2e-68	Glucokinase OS=Nostoc sp. (strain PCC 7120 / SAG 25.82 / UTEX 2576) GN=glk PE=3 SV=1	P58616
FTT_1281c	CAG45914.1	Q5NFF5	UPI000049C4E1	Sigma-54 modulation protein	8e-30	Ribosome hibernation promoting factor OS=Pseudomonas putida (strain ATCC 47054 / DSM 6125 / NCIMB 11950 / KT2440) GN=hpf PE=3 SV=1	P0A147
FTT_1317c	CAG45950.1	Q5NFC2	UPI000049C4F9	Inosine-5-monophosphate dehydrogenase	0	Inosine-5'-monophosphate dehydrogenase OS=Pasteurella multocida (strain Pm70) GN=guaB PE=3 SV=1	Q9L6B7
FTT_1124	CAG45757.1	Q5NFU5	UPI0000EADFF6	D-methionine transport protein, ABC transporter,ATP-binding subunit	8e-112	Methionine import ATP-binding protein MetN 3 OS=Pectobacterium atrosepticum (strain SCRI 1043 / ATCC BAA-672) GN=metN3 PE=3 SV=1	Q6D1C4
FTT_0078	CAG44711.1	Q5NII9	UPI000049C1C1	adenine phosphoribosyltransferase	3e-63	Adenine phosphoribosyltransferase OS=Microcystis aeruginosa (strain NIES-843) GN=apt PE=3 SV=1	B0JR14
FTT_1474c	CAG46107.1	Q5NEY2	UPI000049C552	Galactose-proton symporter, major facilitator superfamily (MFS) transport protein	1e-123	Galactose-proton symporter OS=Escherichia coli (strain K12) GN=galP PE=1 SV=1	P0AEP1
FTT_1498c	CAG46131.1	Q5NEV9	UPI0000450130	Acetyl-coenzyme A carboxylase carboxyl transferase subunit alpha	3e-137	Acetyl-coenzyme A carboxylase carboxyl transferase subunit alpha OS=Dechloromonas aromatica (strain RCB) GN=accA PE=3 SV=2	Q47HT1
FTT_0535c	CAG45168.1	Q5NHC8	UPI00000C067E	lactate dehydrogenase	8e-150	Malate dehydrogenase OS=Sphingomonas wittichii (strain RW1 / DSM 6014 / JCM 10273) GN=mdh PE=3 SV=1	A5V5U9
FTT_1271	CAG45904.1	Q5NFG5	UPI000049C4D9	Membrane-bound lytic murein transglycosylase A (MLT) family protein	5e-31	Membrane-bound lytic murein transglycosylase A OS=Escherichia coli O157:H7 GN=mltA PE=3 SV=1	P0A936
FTT_0070c	CAG44703.1	Q5NIJ7	UPI000049C1BA	major facilitator superfamily (MFS) tranport protein	5e-91	Protein AmpG OS=Escherichia coli (strain K12) GN=ampG PE=1 SV=1	P0AE16
FTT_0403	CAG45036.1	Q5NHP4	UPI000049C299	peptide deformylase	1e-22	Peptide deformylase 2 OS=Ralstonia solanacearum (strain GMI1000) GN=def2 PE=3 SV=1	Q8XZJ6
FTT_0634	CAG45267.1	Q5NH37	UPI00004501D4	SPFH domain, band 7 family protein	6e-72	Protein HflC OS=Haemophilus influenzae (strain ATCC 51907 / DSM 11121 / KW20 / Rd) GN=hflC PE=3 SV=1	P44545
FTT_1660c	CAG46293.1	Q5NEH4	UPI000049C5CA	Dihydroorotase	1e-55	Allantoinase OS=Deinococcus geothermalis (strain DSM 11300) GN=allB PE=3 SV=1	Q1J391
FTT_0061	CAG44694.1	Q5NIK6	UPI000049C1B3	ATP synthase delta chain	2e-35	ATP synthase subunit delta OS=Acinetobacter baylyi (strain ATCC 33305 / BD413 / ADP1) GN=atpH PE=3 SV=1	Q6FFK3
FTT_0414	CAG45047.1	Q5NHN3	UPI000049C29F	Phosphoglucomutase	7e-15	Phosphoglucosamine mutase OS=Deinococcus geothermalis (strain DSM 11300) GN=glmM PE=3 SV=1	Q1IXS5
FTT_0270	CAG44903.1	Q5NI20	UPI000173AAD5	lipoprotein releasing system, subunit B, outer membrane lipoprotein	5e-30	Outer-membrane lipoprotein LolB OS=Coxiella burnetii (strain RSA 493 / Nine Mile phase I) GN=lolB PE=1 SV=1	Q83AQ2
FTT_0406	CAG45039.1	Q5NHP1	UPI000049C29A	lysine decarboxylase, inducable	0	Lysine decarboxylase, inducible, CadA OS=Escherichia coli (strain K12)	P0A9H3
FTT_1631c	CAG46264.1	Q5NEJ8	UPI000049C5B6	GlpX protein	3e-104	Fructose-1,6-bisphosphatase class 2, GlpX, OS=Bacillus subtilis	Q03224
FTT_1459c	CAG46092.1	Q5NEZ6	UPI000034E32C	NAD dependent epimerase	7e-53	UDP-glucose 4-epimerase OS=Mycobacterium smegmatis (strain ATCC 700084 / mc(2)155) GN=MSMEG_6142 PE=1 SV=2	A0R5C5
FTT_0034	CAG44667.1	Q5NIN2	UPI000049C1A0	NADH dehydrogenase I, D subunit	0	NADH-quinone oxidoreductase subunit D OS=Ruthia magnifica subsp. Calyptogena magnifica GN=nuoD PE=3 SV=1	A1AVR5
FTT_1484c	CAG46117.1	Q5NEX3	UPI000049C558	pyruvate dehydrogenase, E2 component	0	Dihydrolipoyllysine-residue acetyltransferase component of pyruvate dehydrogenase complex OS=Escherichia coli (strain K12) GN=aceF PE=1 SV=3	P06959
FTT_0036	CAG44669.1	Q5NIN0	UPI000049C1A1	NADH dehydrogenase I, F subunit	2e-148	NADH-quinone oxidoreductase subunit F OS=Rickettsia bellii (strain RML369-C) GN=nuoF PE=3 SV=1	Q1RHA0
FTT_1310c	CAG45943.1	Q5NFC9	UPI000049C4F3	ATP-dependent metalloprotease	0	ATP-dependent zinc metalloprotease FtsH OS=Escherichia coli O157:H7 GN=ftsH PE=3 SV=1	Q8X9L0
FTT_0934c	CAG45567.1	Q5NGB5	UPI000049C3F8	dethiobiotin synthetase	6e-38	ATP-dependent dethiobiotin synthetase BioD OS=Legionella pneumophila subsp. pneumophila (strain Philadelphia 1 / ATCC 33152 / DSM 7513) GN=bioD PE=3 SV=1	Q5ZVG5
FTT_1019c	CAG45652.1	Q5NG38	UPI000049C437	GMP synthase (glutamine-hydrolyzing)	0	GMP synthase [glutamine-hydrolyzing] OS=Methylococcus capsulatus (strain ATCC 33009 / NCIMB 11132 / Bath) GN=guaA PE=3 SV=1	Q60C21
FTT_0106c	CAG44739.1	Q5NIG6	UPI0000450238	Efflux protein, RND family, MFP subunit	3e-22	Multidrug resistance protein MexA OS=Pseudomonas aeruginosa (strain ATCC 15692 / DSM 22644 / CIP 104116 / JCM 14847 / LMG 12228 / 1C / PRS 101 / PAO1) GN=mexA PE=1 SV=1	P52477
FTT_0510	CAG45143.1	Q5NHE7	UPI000049C2E4	DNA gyrase subunit B	0	DNA gyrase subunit B OS=Vibrio cholerae serotype O1 (strain ATCC 39315 / El Tor Inaba N16961) GN=gyrB PE=3 SV=1	Q9KVX3
FTT_1571c	CAG46204.1	Q5NEP9	UPI000049C58F	UDP-3-O- glucosamine N-acyltransferase	1e-102	UDP-3-O-acylglucosamine N-acyltransferase OS=Coxiella burnetii (strain Dugway 5J108-111) GN=lpxD PE=3 SV=1	A9KC34
FTT_1654	CAG46287.1	Q5NEI0	UPI0000450271	HlyD family secretion protein	4e-25	Multidrug resistance protein MdtN OS=Escherichia coli O157:H7 GN=mdtN PE=3 SV=1	Q8X5R2
FTT_0688c	CAG45321.1	Q5NGY8	UPI000045008B	ATP-dependent protease, proteasome-related peptidase subunit	7e-75	ATP-dependent protease subunit HslV OS=Methylococcus capsulatus (strain ATCC 33009 / NCIMB 11132 / Bath) GN=hslV PE=3 SV=1	Q606K2
FTT_0360	CAG44993.1	Q5NHT5	UPI000049C279	Short-chain dehydrogenase/reductase	5e-17	D-beta-hydroxybutyrate dehydrogenase OS=Rhizobium meliloti (strain 1021) GN=bdhA PE=1 SV=1	O86034
FTT_0080	CAG44713.1	Q5NII7	UPI0000450180	triosephosphate isomerase	6e-34	L-erythrulose-4-phosphate epimerase OS=Mycobacterium smegmatis (strain ATCC 700084 / mc(2)155) GN=lerI PE=1 SV=1	A0R756
FTT_0105c	CAG44738.1	Q5NIG7	UPI000049C1D0	Transporter AcrB/AcrD/AcrF family	4e-154	Efflux pump membrane transporter BepE OS=Brucella suis biovar 1 (strain 1330) GN=bepE PE=1 SV=1	Q8G2M6
FTT_1485c	CAG46118.1	Q5NEX2	UPI000049C559	pyruvate dehydrogenase, E1 component	0	Pyruvate dehydrogenase E1 component OS=Pseudomonas aeruginosa (strain ATCC 15692 / DSM 22644 / CIP 104116 / JCM 14847 / LMG 12228 / 1C / PRS 101 / PAO1) GN=aceE PE=3 SV=2	Q59637
FTT_0063	CAG44696.1	Q5NIK4	UPI000045018B	ATP synthase gamma chain	9e-104	ATP synthase gamma chain OS=Pseudomonas stutzeri (strain A1501) GN=atpG PE=3 SV=1	A4VS63
FTT_0805	CAG45438.1	Q5NGN0	UPI000049C3B0	capsule biosynthesis protein capB	6e-73	Capsule biosynthesis protein CapB OS=Bacillus anthracis GN=capB PE=2 SV=2	P19580
FTT_0654	CAG45287.1	Q5NH20	UPI000049C344	DJ-1/PfpI family protein	4e-63	Glyoxalase ElbB OS=Shigella flexneri GN=elbB PE=3 SV=1	P0ABU6
FTT_0042	CAG44675.1	Q5NIM4	UPI000049C1A5	NADH dehydrogenase I, L subunit	0	NADH-quinone oxidoreductase subunit L OS=Neisseria meningitidis serogroup B (strain MC58) GN=nuoL PE=3 SV=1	Q9K1B0
FTT_1257	CAG45890.1	Q5NFH7	UPI000049C4D2	HlyD family secretion protein	3e-45	Multidrug export protein EmrA OS=Escherichia coli (strain K12) GN=emrA PE=1 SV=2	P27303
FTT_0387	CAG45020.1	Q5NHR0	UPI000049C28B	UDP-N-acetylglucosamine pyrophosphorylase/glucosamine-1-phosphate N-acetyltransferase	7e-171	Bifunctional protein GlmU OS=Aliivibrio salmonicida (strain LFI1238) GN=glmU PE=3 SV=1	B6EHG2
FTT_1315c	CAG45948.1	Q5NFC4	UPI000049C4F7	Glucose-6-phosphate isomerase	0	Glucose-6-phosphate isomerase OS=Aliivibrio salmonicida (strain LFI1238) GN=pgi PE=3 SV=1	B6ELK8
FTT_1336	CAG45969.1	Q5NFA4	UPI000049C507	ABC transporter, ATP-binding and membrane protein	3e-123	ATP-binding/permease protein CydC OS=Escherichia coli (strain K12) GN=cydC PE=3 SV=2	P23886
FTT_0120	CAG44753.1	Q5NIF2	UPI000049C1DE	signal recognition particle receptor FtsY	2e-119	Signal recognition particle receptor FtsY OS=Escherichia coli (strain K12) GN=ftsY PE=1 SV=1	P10121
FTT_0130	CAG44763.1	Q5NIE5	UPI000049C1E3	glycerol kinase	0	Glycerol kinase OS=Thermoanaerobacter sp. (strain X514) GN=glpK PE=3 SV=1	B0K643
FTT_0454	CAG45087.1	Q5NHK0	UPI000049C2B9	glycosyl transferase, group 2 family protein	1e-69	Putative glycosyltransferase CsbB OS=Bacillus subtilis (strain 168) GN=csbB PE=2 SV=1	Q45539
FTT_0047	CAG44680.1	Q5NIM0	UPI000049C1A9	uroporphyrinogen decarboxylase	2e-122	Uroporphyrinogen decarboxylase OS=Psychromonas ingrahamii (strain 37) GN=hemE PE=3 SV=1	A1SZJ4
FTT_0281	CAG44914.1	Q5NI11	UPI00004502EB	Cytochrome O ubiquinol oxidase subunit II	7e-87	Cytochrome bo(3) ubiquinol oxidase subunit 2 OS=Pseudomonas aeruginosa (strain ATCC 15692 / DSM 22644 / CIP 104116 / JCM 14847 / LMG 12228 / 1C / PRS 101 / PAO1) GN=cyoA PE=3 SV=1	Q9I427
FTT_1616	CAG46249.1	Q5NEL1	UPI000049C5AA	Cysteinyl-tRNA synthetase	6e-75	L-cysteine:1D-myo-inositol 2-amino-2-deoxy-alpha-D-glucopyranoside ligase OS=Streptosporangium roseum (strain ATCC 12428 / DSM 43021 / JCM 3005 / NI 9100) GN=mshC PE=3 SV=1	D2AU10
FTT_0816c	CAG45449.1	Q5NGL9	UPI00004502E6	chitin binding protein	2e-42	GlcNAc-binding protein A OS=Vibrio vulnificus (strain YJ016) GN=gbpA PE=3 SV=1	Q7MEW9
FTT_1147c	CAG45780.1	Q5NFS8	UPI000049C48A	4'-phosphopantothenoylcysteine decarboxylase,phosphopantothenoylcysteine synthetase,FMN-binding (bifunctional protein)	5e-102	Coenzyme A biosynthesis bifunctional protein CoaBC OS=Haemophilus influenzae (strain ATCC 51907 / DSM 11121 / KW20 / Rd) GN=coaBC PE=3 SV=1	P44953
FTT_1456c	CAG46089.1	Q5NEZ9	UPI000034E32F	asparagine synthase	2e-102	Asparagine synthetase [glutamine-hydrolyzing] 1 OS=Bacillus subtilis (strain 168) GN=asnB PE=1 SV=2	P54420
FTT_1373	CAG46006.1	Q5NF70	UPI000049C51E	3-oxoacyl- synthase III	3e-121	3-oxoacyl-[acyl-carrier-protein] synthase 3 OS=Thioalkalivibrio sulfidiphilus (strain HL-EbGR7) GN=fabH PE=3 SV=1	B8GSX7
FTT_0995	CAG45628.1	Q5NG59	UPI000049C425	major facilitator superfamily (MFS) transport protein	8e-33	Osmoprotectant uptake system A OS=Dickeya dadantii (strain 3937) GN=ousA PE=3 SV=2	Q47421
FTT_0065	CAG44698.1	Q5NIK2	UPI000049C1B6	ATP synthase epsilon chain	7e-25	ATP synthase epsilon chain OS=Burkholderia multivorans (strain ATCC 17616 / 249) GN=atpC PE=3 SV=1	A9AJG5
FTT_0251	CAG44884.1	Q5NI39	UPI000049C233	Branched-chain amino acid aminotransferase protein (class IV)	7e-66	Branched-chain-amino-acid aminotransferase OS=Salmonella typhimurium (strain LT2 / SGSC1412 / ATCC 700720) GN=ilvE PE=1 SV=2	P0A1A5
FTT_0088	CAG44721.1	Q5NII0	UPI000049C1C8	Type IV pili nucleotide-binding protein	5e-36	Probable type II secretion system protein HxcR OS=Pseudomonas aeruginosa (strain ATCC 15692 / DSM 22644 / CIP 104116 / JCM 14847 / LMG 12228 / 1C / PRS 101 / PAO1) GN=hxcR PE=2 SV=1	Q9I5N9
FTT_1557c	CAG46190.1	Q5NER1	UPI000049C585	Two-component response regulator	3e-54	Transcriptional regulatory protein BasR OS=Salmonella typhimurium (strain LT2 / SGSC1412 / ATCC 700720) GN=basR PE=1 SV=1	P36556
FTT_0007	CAG44640.1	Q5NIQ4	UPI00004EACEB	Aspartyl-tRNA synthetase	8e-21	Lysylphosphatidylglycerol biosynthesis bifunctional protein LysX OS=Mycobacterium abscessus (strain ATCC 19977 / DSM 44196 / CIP 104536 / JCM 13569 / NCTC 13031 / TMC 1543) GN=lysX PE=3 SV=1	B1MAX9
FTT_0766	CAG45399.1	Q5NGR6	UPI000049C395	purine nucleoside phosphorylase	1e-65	Purine nucleoside phosphorylase DeoD-type OS=Clostridium beijerinckii (strain ATCC 51743 / NCIMB 8052) GN=deoD PE=3 SV=1	A6M0X2
FTT_0980	CAG45613.1	Q5NG74	UPI000049C419	Aminotransferase, class II	3e-29	2-amino-3-ketobutyrate coenzyme A ligase OS=Salmonella typhimurium (strain LT2 / SGSC1412 / ATCC 700720) GN=kbl PE=3 SV=2	P37419
FTT_0323	CAG44956.1	Q5NHX0	UPI000049C262	elongation factor G (EF-G)	0	Elongation factor G OS=Alcanivorax borkumensis (strain ATCC 700651 / DSM 11573 / NCIMB 13689 / SK2) GN=fusA PE=3 SV=1	Q0VSL8
FTT_1039	CAG45672.1	Q5NG20	UPI000049C443	D-alanyl-D-alanine carboxypeptidase (Penicillin binding protein) family protein	5e-41	D-alanyl-D-alanine carboxypeptidase DacB OS=Escherichia coli (strain K12) GN=dacB PE=1 SV=2	P24228
FTT_1149c	CAG45782.1	Q5NFS6	UPI000049C48C	amino acid transporter family protein	2e-44	Aspartate-proton symporter OS=Bacillus subtilis (strain 168) GN=yveA PE=1 SV=1	O07002
FTT_0113	CAG44746.1	Q5NIF9	UPI000049C1D7	Phosphopentomutase	2e-152	Phosphopentomutase OS=Aeromonas salmonicida (strain A449) GN=deoB PE=3 SV=1	A4SRU2
FTT_1721c	CAG46354.1	Q5NEB9	UPI000049C5E8	Amidophosphoribosyltransferase	4e-18	Glutamine--fructose-6-phosphate aminotransferase [isomerizing] OS=Agrobacterium fabrum (strain C58 / ATCC 33970) GN=glmS PE=3 SV=3	Q8UEH1
FTT_1100	CAG45733.1	Q5NFW4	UPI000049C46E	conserved hypothetical protein	2e-25	Ribosomal silencing factor RsfS OS=Pseudomonas aeruginosa (strain UCBPP-PA14) GN=rsfS PE=1 SV=1	Q02SH2
FTT_0818	CAG45451.1	Q5NGL7	UPI000049C3B9	translation initiation factor IF-3	1e-74	Translation initiation factor IF-3 OS=Pseudomonas entomophila (strain L48) GN=infC PE=3 SV=1	Q1IC14
FTT_0040	CAG44673.1	Q5NIM6	UPI000049C1A3	NADH dehydrogenase I, J subunit	2e-24	NADH-quinone oxidoreductase subunit J OS=Rickettsia felis (strain ATCC VR-1525 / URRWXCal2) GN=nuoJ PE=3 SV=1	Q4UK29
FTT_0687c	CAG45320.1	Q5NGY9	UPI000049C35C	ATP-dependent protease, ATP-binding subunit	0	ATP-dependent protease ATPase subunit HslU OS=Marinobacter hydrocarbonoclasticus (strain ATCC 700491 / DSM 11845 / VT8) GN=hslU PE=3 SV=1	A1TYU5
FTT_0489c	CAG45122.1	Q5NHG5	UPI000045029D	thioredoxin reductase	2e-40	Alkyl hydroperoxide reductase subunit F OS=Staphylococcus aureus (strain N315) GN=ahpF PE=1 SV=1	P99118
FTT_0926	CAG45559.1	Q5NGC0	UPI000049C3F3	glutathione synthetase	5e-113	Glutathione synthetase OS=Escherichia coli O157:H7 GN=gshB PE=3 SV=1	P58578
FTT_1556c	CAG46189.1	Q5NER2	UPI000049C584	signal peptidase I	4e-59	Signal peptidase I OS=Pseudomonas aeruginosa (strain ATCC 15692 / DSM 22644 / CIP 104116 / JCM 14847 / LMG 12228 / 1C / PRS 101 / PAO1) GN=lepB PE=3 SV=1	Q9I5G7
FTT_0609	CAG45242.1	Q5NH62	UPI000049C323	Peptidase, M24 family protein	1e-19	Aminopeptidase HP_1037 OS=Helicobacter pylori (strain ATCC 700392 / 26695) GN=HP_1037 PE=1 SV=1	O25681
FTT_1331	CAG45964.1	Q5NFA9	UPI000049C503	Fructokinase	4e-19	Glucokinase OS=Bacillus halodurans (strain ATCC BAA-125 / DSM 18197 / FERM 7344 / JCM 9153 / C-125) GN=glcK PE=3 SV=1	Q9KCZ4
FTT_0109	CAG44742.1	Q5NIG3	UPI000049C1D3	Lipid A transport protein, ABC transporter,ATP-binding and membrane protein	3e-171	Lipid A export ATP-binding/permease protein MsbA OS=Escherichia coli (strain UTI89 / UPEC) GN=msbA PE=3 SV=1	Q1RDU4
FTT_1695	CAG46328.1	Q5NEE2	UPI00004502FA	Chaperonin protein, groES	4e-40	10 kDa chaperonin OS=Alkalilimnicola ehrlichii (strain ATCC BAA-1101 / DSM 17681 / MLHE-1) GN=groS PE=3 SV=1	Q0ACQ8
FTT_0963c	CAG45596.1	Q5NG89	UPI000049C40D	Phospho-2-dehydro-3-deoxyheptonate aldolase	2e-137	Phospho-2-dehydro-3-deoxyheptonate aldolase OS=Haemophilus influenzae (strain ATCC 51907 / DSM 11121 / KW20 / Rd) GN=aroG PE=3 SV=1	P44303
FTT_1663	CAG46296.1	Q5NEH2	UPI000049C5CC	Carbamoyl-phosphate synthase small chain	2e-139	Carbamoyl-phosphate synthase small chain OS=Zymomonas mobilis subsp. mobilis (strain ATCC 31821 / ZM4 / CP4) GN=carA PE=3 SV=2	O50235
FTT_1270c	CAG45903.1	Q5NFG6	UPI00004502C9	Chaperone protein grpE (heat shock protein family 70 cofactor)	8e-51	Protein GrpE OS=Chromohalobacter salexigens (strain DSM 3043 / ATCC BAA-138 / NCIMB 13768) GN=grpE PE=3 SV=1	Q1QSW9
FTT_1022c	CAG45655.1	Q5NG35	UPI000049C43A	conserved hypothetical protein	7e-47	S-methyl-5'-thioadenosine phosphorylase OS=Geobacter sulfurreducens (strain ATCC 51573 / DSM 12127 / PCA) GN=mtnP PE=3 SV=1	Q74E52
FTT_1258	CAG45891.1	Q5NFH6	UPI000049C4D3	outer membrane efflux protein	6e-38	Outer membrane protein OprM OS=Pseudomonas aeruginosa (strain ATCC 15692 / DSM 22644 / CIP 104116 / JCM 14847 / LMG 12228 / 1C / PRS 101 / PAO1) GN=oprM PE=1 SV=2	Q51487
FTT_1027c	CAG45660.1	Q5NG30	UPI000049C43D	3-deoxy-D-manno-octulosonate 8-phosphate phosphatase	2e-39	3-deoxy-D-manno-octulosonate 8-phosphate phosphatase KdsC OS=Escherichia coli O6:H1 (strain CFT073 / ATCC 700928 / UPEC) GN=kdsC PE=1 SV=1	P67653
FTT_1528	CAG46161.1	Q5NET4	UPI000049C574	long chain fatty acid CoA ligase	4e-149	Long-chain-fatty-acid--CoA ligase OS=Escherichia coli O6:H1 (strain CFT073 / ATCC 700928 / UPEC) GN=fadD PE=3 SV=1	P69452
FTT_0409	CAG45042.1	Q5NHN8	UPI0000450169	glycine cleavage system P protein, subunit 1	0	Probable glycine dehydrogenase (decarboxylating) subunit 1 OS=Halorhodospira halophila (strain DSM 244 / SL1) GN=gcvPA PE=3 SV=1	A1WWA5
FTT_0038	CAG44671.1	Q5NIM8	UPI000045028C	NADH dehydrogenase I, H subunit	4e-157	NADH-quinone oxidoreductase subunit H 2 OS=Nitrosococcus oceani (strain ATCC 19707 / BCRC 17464 / NCIMB 11848 / C-107) GN=nuoH2 PE=3 SV=1	Q3J835
FTT_0862c	CAG45495.1	Q5NGH8	UPI000049C3CF	heat shock protein HtpX	2e-60	Protease HtpX homolog OS=Helicobacter acinonychis (strain Sheeba) GN=htpX PE=3 SV=1	Q17WX4
FTT_1451c	CAG46084.1	Q5NF04	UPI000034E334	Glucose-1-phosphate thymidylyltransferase	2e-15	UTP--glucose-1-phosphate uridylyltransferase OS=Mycoplasma genitalium (strain ATCC 33530 / G-37 / NCTC 10195) GN=galU PE=3 SV=1	P47691
FTT_0803	CAG45436.1	Q5NGN2	UPI000049C3AE	Asparaginase	5e-67	Isoaspartyl peptidase/L-asparaginase OS=Synechocystis sp. (strain PCC 6803 / Kazusa) GN=sll0422 PE=1 SV=1	P74383
FTT_1168c	CAG45801.1	Q5NFQ8	UPI000049C499	N-acetylglucosamine-6-phosphate deacetylase	8e-31	N-acetylgalactosamine-6-phosphate deacetylase OS=Shewanella sp. (strain ANA-3) GN=agaAII PE=1 SV=1	A0KYQ5
FTT_0725c	CAG45358.1	Q5NGV4	UPI000049C377	Glycerol-3-phosphate transporter	1e-121	Glycerol-3-phosphate transporter OS=Bacillus subtilis (strain 168) GN=glpT PE=3 SV=1	P37948
FTT_0059	CAG44692.1	Q5NIK8	UPI000049C1B1	ATP synthase C chain	2e-22	ATP synthase subunit c OS=Shewanella sp. (strain ANA-3) GN=atpE PE=3 SV=1	A0L2T3
FTT_1665	CAG46298.1	Q5NEH0	UPI000044FFAB	aspartate carbamoyltransferase	1e-28	Ornithine carbamoyltransferase OS=Anoxybacillus flavithermus (strain DSM 21510 / WK1) GN=argF PE=3 SV=1	B7GM02
FTT_0599	CAG45232.1	Q5NH70	UPI000049C31D	SIS domain protein	2e-31	Glutamine--fructose-6-phosphate aminotransferase [isomerizing] OS=Bartonella henselae (strain ATCC 49882 / DSM 28221 / Houston 1) GN=glmS PE=3 SV=3	Q6G322
FTT_0562	CAG45195.1	Q5NHA4	UPI000045032F	polyamine transporter, ABC transporter,ATP-binding protein	4e-75	Fe(3+) ions import ATP-binding protein FbpC OS=Rhizobium etli (strain CFN 42 / ATCC 51251) GN=fbpC PE=3 SV=1	Q2K8C8
FTT_0002	CAG44635.1	Q5NIQ7	UPI000049C18E	DNA polymerase III, beta chain	9e-90	DNA polymerase III subunit beta OS=Pseudomonas putida (strain ATCC 47054 / DSM 6125 / NCIMB 11950 / KT2440) GN=dnaN PE=3 SV=1	P0A120
FTT_0801c	CAG45434.1	Q5NGN4	UPI000049C3AC	Carbohydrate/purine kinase pfkB family protein	2e-17	5-dehydro-2-deoxygluconokinase OS=Clostridium beijerinckii (strain ATCC 51743 / NCIMB 8052) GN=iolC PE=3 SV=1	A6M229
FTT_0871	CAG45504.1	Q5NGH1	UPI000049C3D3	Glycerol-3-phosphate dehydrogenase	2e-93	Glycerol-3-phosphate dehydrogenase [NAD(P)+] OS=Bartonella tribocorum (strain CIP 105476 / IBS 506) GN=gpsA PE=3 SV=1	A9IM16
FTT_1512c	CAG46145.1	Q5NEU6	UPI0000450126	heat shock protein, hsp40	2e-69	Curved DNA-binding protein OS=Coxiella burnetii (strain RSA 493 / Nine Mile phase I) GN=cbpA PE=3 SV=1	Q83CJ2
FTT_1802c	CAG46435.1	Q5NE58	UPI000049C613	anthranilate synthase component I	1e-64	Aminodeoxychorismate synthase component 1 OS=Bacillus subtilis (strain 168) GN=pabB PE=1 SV=1	P28820
FTT_0050	CAG44683.1	Q5NIL7	UPI000049C1AC	translation initiation factor IF-2	0	Translation initiation factor IF-2 OS=Aeromonas hydrophila subsp. hydrophila (strain ATCC 7966 / DSM 30187 / JCM 1027 / KCTC 2358 / NCIMB 9240) GN=infB PE=3 SV=1	A0KNE3
FTT_0030c	CAG44663.1	Q5NIN6	UPI000049C19E	ferric uptake regulation protein	5e-43	Ferric uptake regulation protein OS=Neisseria meningitidis serogroup A / serotype 4A (strain Z2491) GN=fur PE=3 SV=1	P0A0S7
FTT_0185	CAG44818.1	Q5NI96	UPI000049C209	D-alanine--D-alanine ligase B	3e-78	D-alanine--D-alanine ligase OS=Haemophilus somnus (strain 129Pt) GN=ddl PE=3 SV=1	Q0I1D1
FTT_0076	CAG44709.1	Q5NIJ1	UPI000049C1BF	2-oxoglutarate dehydrogenase E1 component	0	2-oxoglutarate dehydrogenase E1 component OS=Escherichia coli (strain K12) GN=sucA PE=1 SV=1	P0AFG3
FTT_1575c	CAG46208.1	Q5NEP5	UPI000049C592	DNA gyrase, subunit A	0	DNA gyrase subunit A OS=Salmonella typhimurium (strain LT2 / SGSC1412 / ATCC 700720) GN=gyrA PE=1 SV=3	P37411
FTT_1664	CAG46297.1	Q5NEH1	UPI000049C5CD	Carbamoyl-phosphate synthase large chain	0	Carbamoyl-phosphate synthase large chain OS=Agrobacterium fabrum (strain C58 / ATCC 33970) GN=carB PE=3 SV=2	Q8UDE9
FTT_1561	CAG46194.1	Q5NEQ8	UPI000044FFEB	3-Deoxy-D-manno-octulosonic-acid transferase	1e-103	3-deoxy-D-manno-octulosonic acid transferase OS=Escherichia coli (strain K12) GN=waaA PE=1 SV=1	P0AC75
FTT_0404	CAG45037.1	Q5NHP3	UPI0000450020	lipoprotein releasing system, subunit C,putative membrane protein	2e-112	Lipoprotein-releasing system transmembrane protein LolC OS=Neisseria meningitidis serogroup A / serotype 4A (strain Z2491) GN=lolC PE=3 SV=1	P57061
FTT_0554	CAG45187.1	Q5NHB2	UPI000049C2FD	conserved hypothetical protein	1e-14	Copper-sensing transcriptional repressor CsoR OS=Bacillus subtilis (strain 168) GN=csoR PE=1 SV=1	O32222
FTT_0684c	CAG45317.1	Q5NGZ2	UPI000049C35A	soluble pyridine nucleotide transhydrogenase	2e-65	Dihydrolipoyl dehydrogenase OS=Chlamydia muridarum (strain MoPn / Nigg) GN=lpdA PE=3 SV=1	Q9PJI3
FTT_1526c	CAG46159.1	Q5NET6	UPI000049C572	isocitrate dehydrogenase	0	Isocitrate dehydrogenase [NADP] OS=Corynebacterium efficiens (strain DSM 44549 / YS-314 / AJ 12310 / JCM 11189 / NBRC 100395) GN=icd PE=3 SV=1	Q8RQL9
FTT_0592	CAG45225.1	Q5NH77	UPI000049C317	carbonic anhydrase	2e-68	Carbonic anhydrase 2 OS=Shigella flexneri GN=can PE=3 SV=1	P61518
FTT_0876c	CAG45509.1	Q5NGG6	UPI000049C3D4	chorismate synthase	1e-174	Chorismate synthase OS=Hahella chejuensis (strain KCTC 2396) GN=aroC PE=3 SV=1	Q2SJE4
FTT_0307	CAG44940.1	Q5NHY6	UPI0000450189	Glutamyl-tRNA synthetase	1e-64	Glutamyl-Q tRNA(Asp) synthetase OS=Symbiobacterium thermophilum (strain T / IAM 14863) GN=gluQ PE=3 SV=1	Q67KZ3
FTT_1337c	CAG45970.1	Q5NFA3	UPI000049C508	C4-dicarboxylate transport protein	1e-158	C4-dicarboxylate transport protein 2 OS=Pseudomonas aeruginosa (strain UCBPP-PA14) GN=dctA2 PE=3 SV=1	Q02J03
FTT_0035	CAG44668.1	Q5NIN1	UPI000045027F	NADH dehydrogenase I, E subunit	2e-38	NADH-quinone oxidoreductase subunit E OS=Rickettsia bellii (strain RML369-C) GN=nuoE PE=3 SV=1	Q1RJJ1
FTT_0650c	CAG45283.1	Q5NH24	UPI000049C340	Glutaredoxin 2	9e-30	Glutaredoxin-2 OS=Escherichia coli O6:H1 (strain CFT073 / ATCC 700928 / UPEC) GN=grxB PE=3 SV=1	P0AC60
FTT_1473c	CAG46106.1	Q5NEY3	UPI0000450106	Galactose-proton symporter, major facilitator superfamily (MFS) transport protein	2e-82	Galactose-proton symporter OS=Escherichia coli (strain K12) GN=galP PE=1 SV=1	P0AEP1
FTT_0802	CAG45435.1	Q5NGN3	UPI000049C3AD	Cyanophycinase	4e-63	Cyanophycinase OS=Thermosynechococcus elongatus (strain BP-1) GN=cphB PE=3 SV=1	P0C8P3
FTT_1464c	CAG46097.1	Q5NEZ1	UPI000034E327	dTDP-glucose 4,6-dehydratase	4e-116	Probable polysaccharide biosynthesis protein EpsC OS=Bacillus subtilis (strain 168) GN=epsC PE=3 SV=1	P71052
FTT_1675	CAG46308.1	Q5NEG1	UPI000049C5D5	peptide deformylase	6e-47	Peptide deformylase OS=Thermodesulfovibrio yellowstonii (strain ATCC 51303 / DSM 11347 / YP87) GN=def PE=3 SV=1	B5YIL7
FTT_0953c	CAG45586.1	Q5NG99	UPI000049C405	Proton-dependent oligopeptide transport (POT) family protein	2e-120	Dipeptide and tripeptide permease A OS=Escherichia coli (strain K12) GN=dtpA PE=1 SV=1	P77304
FTT_0951c	CAG45584.1	Q5NGA1	UPI000049C404	GTP cyclohydrolase	1e-54	GTP cyclohydrolase 1 OS=Vibrio campbellii (strain ATCC BAA-1116 / BB120) GN=folE PE=3 SV=1	A7N6L2
FTT_0892	CAG45525.1	Q5NGF3	UPI000049C3DD	methylenetetrahydrofolate dehydrogenase/methenyltetrahydrofolate cyclohydrolase putative bifunctional protein	3e-107	Bifunctional protein FolD OS=Sulfurihydrogenibium sp. (strain YO3AOP1) GN=folD PE=3 SV=1	B2V9R3
FTT_1201c	CAG45834.1	Q5NFN2	UPI000049C4AE	Oxidoreductase, short-chain dehydrogenase family protein	2e-25	Sulfoacetaldehyde reductase OS=Chromohalobacter salexigens (strain DSM 3043 / ATCC BAA-138 / NCIMB 13768) GN=isfD PE=1 SV=1	Q1R183
FTT_0470	CAG45103.1	Q5NHI4	UPI0000450203	Bis(5'-nucleosyl)-tetraphosphatase	1e-72	Bis(5'-nucleosyl)-tetraphosphatase, Chromohalobacter salexigens (strain DSM 3043 / ATCC BAA-138 / NCIMB 13768)	Q1QZ29
FTT_1753	CAG46386.1	Q5NE95	UPI000044FFB9	propionate kinase	4e-125	Acetate kinase OS=Thermoanaerobacterium thermosaccharolyticum (strain ATCC 7956 / DSM 571 / NCIB 9385 / NCA 3814) GN=ackA PE=3 SV=2	Q59331
FTT_1044c	CAG45677.1	Q5NG15	UPI000049C447	Octaprenyl-diphosphate synthase	7e-110	Octaprenyl-diphosphate synthase OS=Shigella flexneri GN=ispB PE=3 SV=1	P0AD58
FTT_0625	CAG45258.1	Q5NH46	UPI000049C330	ATP-dependent Clp protease subunit X	0	ATP-dependent Clp protease ATP-binding subunit ClpX 2 OS=Methylococcus capsulatus (strain ATCC 33009 / NCIMB 11132 / Bath) GN=clpX2 PE=3 SV=1	Q60BE7
FTT_0043	CAG44676.1	Q5NIM3	UPI000049C1A6	NADH dehydrogenase I, M subunit	2e-122	NADH-quinone oxidoreductase subunit M OS=Rickettsia prowazekii (strain Madrid E) GN=nuoM PE=3 SV=1	Q9ZCG0
FTT_0067c	CAG44700.1	Q5NIK0	UPI000049C1B8	Glutaredoxin-related protein	1e-46	Glutaredoxin-4 OS=Shigella flexneri GN=grxD PE=3 SV=1	P0AC72
FTT_0756	CAG45389.1	Q5NGS5	UPI000049C38D	Cation-efflux family protein	3e-22	Cation-efflux pump FieF OS=Yersinia enterocolitica serotype O:8 / biotype 1B (strain NCTC 13174 / 8081) GN=fieF PE=3 SV=1	A1JHZ2
FTT_1234	CAG45867.1	Q5NFK0	UPI00003FC8F3	choloylglycine hydrolase family protein	2e-40	Choloylglycine hydrolase OS=Clostridium perfringens (strain 13 / Type A) GN=cbh PE=1 SV=3	P54965
FTT_0132	CAG44765.1	Q5NIE3	UPI000049C1E4	anaerobic glycerol-3-phosphate dehydrogenase	4e-69	Glycerol-3-phosphate dehydrogenase OS=Mycobacterium leprae (strain TN) GN=glpD PE=3 SV=1	P53435
FTT_0938	CAG45571.1	Q5NGB1	UPI000049C3FB	Adenosylmethionine-8-amino-7-oxononanoate aminotransferase	3e-105	Adenosylmethionine-8-amino-7-oxononanoate aminotransferase OS=Helicobacter pylori (strain J99 / ATCC 700824) GN=bioA PE=3 SV=1	Q9ZKM5
FTT_0039	CAG44672.1	Q5NIM7	UPI000045027B	NADH dehydrogenase I, I subunit	6e-85	NADH-quinone oxidoreductase subunit I OS=Thiobacillus denitrificans (strain ATCC 25259) GN=nuoI PE=3 SV=1	Q3SJP9
FTT_0789	CAG45422.1	Q5NGP6	UPI000049C3A3	D-ribulose-phosphate 3-epimerase	2e-38	D-allulose-6-phosphate 3-epimerase OS=Escherichia coli (strain K12) GN=alsE PE=1 SV=1	P32719
FTT_1635	CAG46268.1	Q5NEJ4	UPI000049C5BA	cell division protein	0	DNA translocase FtsK OS=Pseudomonas syringae pv. syringae (strain B728a) GN=ftsK PE=3 SV=1	Q9Z3U1
FTT_1530	CAG46163.1	Q5NET2	UPI000049C576	fusion product of 3-hydroxacyl-CoA dehydrogenase and acyl-CoA-binding protein	1e-139	Probable 3-hydroxyacyl-CoA dehydrogenase OS=Bacillus subtilis (strain 168) GN=fadN PE=2 SV=2	O32178
FTT_1253	CAG45886.1	Q5NFI1	UPI000049C4CE	Proton-dependent oligopeptide transport (POT) family protein	2e-112	Dipeptide and tripeptide permease B OS=Vibrio fischeri (strain MJ11) GN=dtpB PE=3 SV=1	B5FDK5
FTT_1223	CAG45856.1	Q5NFL1	UPI00004500B7	DedA family protein	5e-59	Protein DedA OS=Escherichia coli (strain K12) GN=dedA PE=1 SV=1	P0ABP6
FTT_1529	CAG46162.1	Q5NET3	UPI000049C575	Acyl-CoA dehydrogenase	0	Acyl-coenzyme A dehydrogenase OS=Escherichia coli (strain K12) GN=fadE PE=2 SV=2	Q47146
FTT_0266	CAG44899.1	Q5NI24	UPI0000450160	ABC transporter, ATP-binding protein	5e-57	Bicarbonate transport ATP-binding protein CmpD OS=Synechocystis sp. (strain PCC 6803 / Kazusa) GN=cmpD PE=2 SV=1	Q55463
FTT_0968c	CAG45601.1	Q5NG85	UPI000049C410	amino acid antiporter	6e-52	Glutamate/gamma-aminobutyrate antiporter OS=Lactococcus lactis subsp. lactis (strain IL1403) GN=gadC PE=3 SV=1	Q9CG19
FTT_1793c	CAG46426.1	Q5NE65	UPI000049C60C	Aminopeptidase N	0	Aminopeptidase N OS=Escherichia coli (strain K12) GN=pepN PE=1 SV=2	P04825
FTT_1797c	CAG46430.1	Q5NE61	UPI000049C610	peptide methionine sulfoxide reductase msrA	2e-48	Peptide methionine sulfoxide reductase MsrA OS=Bacillus licheniformis (strain ATCC 14580 / DSM 13 / JCM 2505 / NBRC 12200 / NCIMB 9375 / NRRL NRS-1264 / Gibson 46) GN=msrA PE=3 SV=1	Q65ID1
FTT_0278c	CAG44911.1	Q5NI14	UPI000049C242	cytochrome d terminal oxidase, polypeptide subunit II	4e-90	Cytochrome bd-I ubiquinol oxidase subunit 2 OS=Escherichia coli (strain K12) GN=cydB PE=1 SV=1	P0ABK2
FTT_1155c	CAG45788.1	Q5NFS0	UPI000049C491	shikimate kinase I	7e-68	Shikimate kinase OS=Legionella pneumophila subsp. pneumophila (strain Philadelphia 1 / ATCC 33152 / DSM 7513) GN=aroK PE=3 SV=1	Q5ZX01
FTT_0407	CAG45040.1	Q5NHP0	UPI0000450176	glycine cleavage complex protein T (aminomethyltransferase)	6e-135	Aminomethyltransferase OS=Idiomarina loihiensis (strain ATCC BAA-735 / DSM 15497 / L2-TR) GN=gcvT PE=3 SV=1	Q5QVA8
FTT_1452c	CAG46085.1	Q5NF03	UPI000034E333	Glycosyltransferase	5e-15	Putative glycosyltransferase EpsE OS=Bacillus subtilis (strain 168) GN=epsE PE=2 SV=2	P71054
FTT_0079	CAG44712.1	Q5NII8	UPI00004500D3	phosphoglucosamine mutase	6e-120	Phosphoglucosamine mutase OS=Saccharophagus degradans (strain 2-40 / ATCC 43961 / DSM 17024) GN=glmM PE=3 SV=1	Q21H51
FTT_0834	CAG45467.1	Q5NGK3	UPI0000450119	chorismate mutase	2e-32	Chorismate mutase AroH OS=Bacillus subtilis (strain 168) GN=aroH PE=1 SV=2	P19080
FTT_0205	CAG44838.1	Q5NI77	UPI000049C216	Hypoxanthine-guanine phosphoribosyltransferase	3e-42	Hypoxanthine phosphoribosyltransferase OS=Salmonella typhimurium (strain LT2 / SGSC1412 / ATCC 700720) GN=hpt PE=1 SV=2	O33799
FTT_0878c	CAG45511.1	Q5NGG4	UPI000045005E	peptide methionine sulfoxide reductase	1e-66	Peptide methionine sulfoxide reductase MsrA/MsrB OS=Vibrio cholerae serotype O1 (strain ATCC 39315 / El Tor Inaba N16961) GN=msrAB PE=3 SV=2	Q9KLX6
FTT_0187	CAG44820.1	Q5NI94	UPI000049C20A	cell division protein FtsA	7e-95	Cell division protein FtsA OS=Pseudomonas aeruginosa (strain ATCC 15692 / DSM 22644 / CIP 104116 / JCM 14847 / LMG 12228 / 1C / PRS 101 / PAO1) GN=ftsA PE=3 SV=2	P47203
FTT_1606	CAG46239.1	Q5NEM0	UPI000049C5A3	septum site-determining protein MinD	4e-115	Septum site-determining protein MinD OS=Neisseria meningitidis serogroup B (strain MC58) GN=minD PE=1 SV=1	Q7DDS7
FTT_0133	CAG44766.1	Q5NIE2	UPI000045025F	glycerol uptake facilitator protein	4e-74	Probable glycerol uptake facilitator protein OS=Thermotoga maritima (strain ATCC 43589 / MSB8 / DSM 3109 / JCM 10099) GN=glpF PE=3 SV=1	Q9X1E3
FTT_1455c	CAG46088.1	Q5NF00	UPI000034E330	sugar transamine/perosamine synthetase	4e-53	GDP-perosamine synthase OS=Escherichia coli O157:H7 GN=perA PE=1 SV=1	Q7DBF3
FTT_0733	CAG45366.1	Q5NGU6	UPI000049C37D	glutathione peroxidase	4e-54	Glutathione peroxidase homolog BsaA OS=Bacillus subtilis (strain 168) GN=bsaA PE=3 SV=1	P52035
FTT_0388	CAG45021.1	Q5NHQ9	UPI000049C28C	Glucosamine--fructose-6-phosphate aminotransferase	0	Glutamine--fructose-6-phosphate aminotransferase [isomerizing] OS=Pseudomonas putida (strain ATCC 47054 / DSM 6125 / NCIMB 11950 / KT2440) GN=glmS PE=3 SV=2	Q88BX8
FTT_0462	CAG45095.1	Q5NHJ2	UPI000049C2BF	Delta-aminolevulinic acid dehydratase	5e-130	Delta-aminolevulinic acid dehydratase OS=Bacillus halodurans (strain ATCC BAA-125 / DSM 18197 / FERM 7344 / JCM 9153 / C-125) GN=hemB PE=3 SV=1	Q9K8G2
FTT_0284	CAG44917.1	Q5NI08	UPI00004501C3	Cytochrome O ubiquinol oxidase subunit IV	9e-24	Cytochrome bo(3) ubiquinol oxidase subunit 4 OS=Escherichia coli (strain K12) GN=cyoD PE=1 SV=1	P0ABJ6
FTT_0607	CAG45240.1	Q5NH64	UPI000049C322	1-hydroxy-2-methyl-2-(E)-butenyl 4-diphosphate synthase	0	4-hydroxy-3-methylbut-2-en-1-yl diphosphate synthase (flavodoxin) OS=Nitrosomonas eutropha (strain C91) GN=ispG PE=3 SV=1	Q0AE42
FTT_0049	CAG44682.1	Q5NIL8	UPI000049C1AB	N utilization substance protein A	1e-141	Transcription termination/antitermination protein NusA OS=Coxiella burnetii (strain RSA 493 / Nine Mile phase I) GN=nusA PE=1 SV=1	Q83BS0
FTT_1600c	CAG46233.1	Q5NEM6	UPI000049C59F	fumerate hydratase	2e-52	Fumarate hydratase class I, OS=Escherichia coli (strain K12)	P14407
FTT_0966	CAG45599.1	Q5NG86	UPI00004502A6	translation initiation factor IF	6e-41	Translation initiation factor IF-1 OS=Haemophilus influenzae (strain PittGG) GN=infA PE=3 SV=1	A5UH53
FTT_0757	CAG45390.1	Q5NGS4	UPI000049C38E	UTP--glucose-1-phosphate uridylyltransferase	2e-83	UTP--glucose-1-phosphate uridylyltransferase OS=Haemophilus influenzae (strain ATCC 51907 / DSM 11121 / KW20 / Rd) GN=galU PE=3 SV=1	P44878
FTT_0626	CAG45259.1	Q5NH45	UPI000049C331	DNA-binding, ATP-dependent protease La	0	Lon protease OS=Azorhizobium caulinodans (strain ATCC 43989 / DSM 5975 / JCM 20966 / NBRC 14845 / NCIMB 13405 / ORS 571) GN=lon PE=3 SV=1	A8HYF7
FTT_0365	CAG44998.1	Q5NHT0	UPI000049C27C	phenol hydroxylase	9e-18	Anthranilate 1,2-dioxygenase electron transfer component, OS=Acinetobacter baylyi (strain ATCC 33305 / BD413 / ADP1)	O85675
FTT_0021	CAG44654.1	Q5NIP5	UPI000049C196	Aspartyl/glutamyl-tRNA(Asn/Gln) amidotransferase subunit B	0	Aspartyl/glutamyl-tRNA(Asn/Gln) amidotransferase subunit B OS=Methylococcus capsulatus (strain ATCC 33009 / NCIMB 11132 / Bath) GN=gatB PE=3 SV=1	Q60CK9
FTT_1313c	CAG45946.1	Q5NFC6	UPI00004501DF	transcriptional elongation factor	2e-70	Transcription elongation factor GreA OS=Thiomicrospira crunogena (strain XCL-2) GN=greA PE=3 SV=1	Q31H97
FTT_0020	CAG44653.1	Q5NIP6	UPI0000450243	Glutamyl-tRNA(Gln) amidotransferase subunit A	1e-163	Glutamyl-tRNA(Gln) amidotransferase subunit A OS=Thiomicrospira crunogena (strain XCL-2) GN=gatA PE=3 SV=1	Q31F53
FTT_1463c	CAG46096.1	Q5NEZ2	UPI000034E328	galactosyl transferase	8e-35	Uncharacterized sugar transferase EpsL OS=Bacillus subtilis (strain 168) GN=epsL PE=2 SV=1	P71062
FTT_1417	CAG46050.1	Q5NF32	UPI000049C53D	Carbon-nitrogen hydrolase	3e-31	Hydrolase MtnU OS=Bacillus subtilis (strain 168) GN=mtnU PE=3 SV=1	O31664
FTT_1150c	CAG45783.1	Q5NFS5	UPI000049C48D	Multifunctional protein, transcriptional repressor of proline utilization, proline dehydrogenase,pyrroline-5-carboxylate dehydrogenase	2e-52	Succinate-semialdehyde dehydrogenase [NADP(+)] OS=Bacillus subtilis (strain 168) GN=gabD PE=1 SV=1	P94428
FTT_1063	CAG45696.1	Q5NFZ8	UPI000049C454	Coproporphyinogen III oxidase	2e-132	Oxygen-dependent coproporphyrinogen-III oxidase OS=Methylococcus capsulatus (strain ATCC 33009 / NCIMB 11132 / Bath) GN=hemF PE=3 SV=1	Q603L4
FTT_0455c	CAG45088.1	Q5NHJ9	UPI000049C2BA	Dolichyl-phosphate-mannose-protein mannosyltransferase family protein	4e-42	Undecaprenyl phosphate-alpha-4-amino-4-deoxy-L-arabinose arabinosyl transferase 2 OS=Sodalis glossinidius (strain morsitans) GN=arnT2 PE=3 SV=1	Q2NRV9
FTT_0231c	CAG44864.1	Q5NI58	UPI000049C224	Acyltransferase	2e-45	Lipid A biosynthesis palmitoleoyltransferase OS=Escherichia coli (strain K12) GN=lpxP PE=1 SV=1	P0ACV2
FTT_0117	CAG44750.1	Q5NIF5	UPI000049C1DB	thymidylate kinase	2e-61	Thymidylate kinase OS=Pseudoalteromonas haloplanktis (strain TAC 125) GN=tmk PE=3 SV=1	Q3IHC1
FTT_0416	CAG45049.1	Q5NHN2	UPI000049C2A0	glycogen synthase	0	Glycogen synthase OS=Leptothrix cholodnii (strain ATCC 51168 / LMG 8142 / SP-6) GN=glgA PE=3 SV=1	B1Y0P9
FTT_1439c	CAG46072.1	Q5NF14	UPI0000450015	Deoxyribonuclease	1e-51	D-aminoacyl-tRNA deacylase OS=Synechocystis sp. (strain PCC 6803 / Kazusa) GN=dtd3 PE=1 SV=1	P73335
FTT_1105c	CAG45738.1	Q5NFW2	UPI000049C46F	peptide methionine sulfoxide reductase	2e-56	Peptide methionine sulfoxide reductase MsrB/MsrA OS=Treponema pallidum (strain Nichols) GN=msrAB PE=3 SV=1	O83641
FTT_1446	CAG46079.1	Q5NF08	UPI000045013F	transcription termination factor Rho	3e-15	Flagellum-specific ATP synthase OS=Aquifex aeolicus (strain VF5) GN=fliI PE=3 SV=1	O67531
FTT_1129c	CAG45762.1	Q5NFU0	UPI000049C482	conserved hypothetical protein	6e-39	Cyanophycin synthetase OS=Synechocystis sp. (strain PCC 6803 / Kazusa) GN=cphA PE=3 SV=1	P73833
FTT_0259	CAG44892.1	Q5NI31	UPI000049C238	hydroxymethylbilane synthase (porphobilinogen deaminase)	1e-104	Porphobilinogen deaminase OS=Mannheimia succiniciproducens (strain MBEL55E) GN=hemC PE=3 SV=1	Q65VX7
FTT_1018c	CAG45651.1	Q5NG39	UPI000049C436	1-deoxy-D-xylulose 5-phosphate synthase	0	1-deoxy-D-xylulose-5-phosphate synthase OS=Pectobacterium carotovorum subsp. carotovorum (strain PC1) GN=dxs PE=3 SV=1	C6DB37
FTT_0052	CAG44685.1	Q5NIL5	UPI0000450192	Histidyl-tRNA synthetase	2e-34	ATP phosphoribosyltransferase regulatory subunit OS=Halothermothrix orenii (strain H 168 / OCM 544 / DSM 9562) GN=hisZ PE=3 SV=1	B8D110
FTT_1731c	CAG46364.1	Q5NEB0	UPI000049C5F1	GTP-binding protein	8e-132	GTPase Obg OS=Marinobacter hydrocarbonoclasticus (strain ATCC 700491 / DSM 11845 / VT8) GN=obg PE=3 SV=1	A1TYY4
FTT_1126	CAG45759.1	Q5NFU3	UPI000049C47F	aromatic amino acid transporter of the HAAAP family	1e-22	Tryptophan-specific transport protein OS=Haemophilus influenzae (strain ATCC 51907 / DSM 11121 / KW20 / Rd) GN=mtr PE=3 SV=1	P44614
FTT_1335	CAG45968.1	Q5NFA5	UPI000049C506	ABC transporter, ATP-binding and membrane protein	2e-132	ATP-binding/permease protein CydD OS=Escherichia coli (strain K12) GN=cydD PE=1 SV=3	P29018
FTT_0094c	CAG44727.1	Q5NIH6	UPI000049C1CA	sensor histidine kinase	2e-27	Sensor kinase CusS OS=Escherichia coli O6:H1 (strain CFT073 / ATCC 700928 / UPEC) GN=cusS PE=3 SV=1	Q8FK37
FTT_1296	CAG45929.1	Q5NFE1	UPI000049C4EB	menaquinone biosynthesis methyltransferase	5e-62	Demethylmenaquinone methyltransferase OS=Staphylococcus epidermidis (strain ATCC 35984 / RP62A) GN=menG PE=3 SV=1	Q5HP74
FTT_0192	CAG44825.1	Q5NI89	UPI000049C20D	Lysyl-tRNA synthetase	1e-105	Lysylphosphatidylglycerol biosynthesis bifunctional protein LysX OS=Mycobacterium gilvum (strain PYR-GCK) GN=lysX PE=3 SV=1	A4T9U2
FTT_1205	CAG45838.1	Q5NFM8	UPI000049C4B0	glucose inhibited division protein A	0	tRNA uridine 5-carboxymethylaminomethyl modification enzyme MnmG OS=Vibrio parahaemolyticus serotype O3:K6 (strain RIMD 2210633) GN=mnmG PE=3 SV=1	Q87K98
FTT_0697	CAG45330.1	Q5NGX9	UPI000049C364	penicillin binding protein (peptidoglycan synthetase)	6e-117	Peptidoglycan synthase FtsI OS=Escherichia coli (strain K12) GN=ftsI PE=1 SV=1	P0AD68
FTT_1035c	CAG45668.1	Q5NG24	UPI000049C43F	RNA polymerase sigma-70 factor	9e-83	RNA polymerase principal sigma factor HrdA OS=Streptomyces coelicolor (strain ATCC BAA-471 / A3(2) / M145) GN=hrdA PE=1 SV=2	P18182
FTT_0964c	CAG45597.1	Q5NG88	UPI000049C40E	signal recognition particle protein, Ffh	5e-46	Signal recognition particle receptor FtsY OS=Escherichia coli (strain K12) GN=ftsY PE=1 SV=1	P10121
FTT_0118	CAG44751.1	Q5NIF4	UPI000049C1DC	peptide chain release factor 3	7e-54	Elongation factor G OS=Leptospira borgpetersenii serovar Hardjo-bovis (strain JB197) GN=fusA PE=3 SV=1	Q04VH3
FTT_1666c	CAG46299.1	Q5NEG9	UPI000049C5CE	3-hydroxyisobutyrate dehydrogenase	4e-15	2-hydroxy-3-oxopropionate reductase OS=Escherichia coli O6:H1 (strain CFT073 / ATCC 700928 / UPEC) GN=garR PE=3 SV=1	P0ABQ3
FTT_0032	CAG44665.1	Q5NIN4	UPI000045026C	NADH dehydrogenase I, B subunit	3e-100	NADH-quinone oxidoreductase subunit B OS=Cupriavidus pinatubonensis (strain JMP 134 / LMG 1197) GN=nuoB PE=3 SV=1	Q473U2
FTT_0993c	CAG45626.1	Q5NG61	UPI000049C423	deoxycytidine triphosphate deaminase	2e-116	Deoxycytidine triphosphate deaminase OS=Cupriavidus pinatubonensis (strain JMP 134 / LMG 1197) GN=dcd PE=3 SV=1	Q474W3
FTT_0114	CAG44747.1	Q5NIF8	UPI000049C1D8	Deoxyribose-phosphate aldolase	3e-64	Deoxyribose-phosphate aldolase OS=Shewanella frigidimarina (strain NCIMB 400) GN=deoC PE=3 SV=1	Q086G0
FTT_1299	CAG45932.1	Q5NFD8	UPI00004500B8	histidine triad (HIT) family protein	3e-28	Purine nucleoside phosphoramidase OS=Haemophilus influenzae (strain ATCC 51907 / DSM 11121 / KW20 / Rd) GN=HI_0961 PE=1 SV=1	P44956
FTT_1327	CAG45960.1	Q5NFB2	UPI000049C501	cytidine deaminase	1e-36	Cytidine deaminase OS=Bacillus halodurans (strain ATCC BAA-125 / DSM 18197 / FERM 7344 / JCM 9153 / C-125) GN=cdd PE=3 SV=1	Q9KD53
FTT_0598c	CAG45231.1	Q5NH71	UPI000049C31C	Sodium-dicarboxylate symporter family protein	1e-34	Proton/sodium-glutamate symport protein OS=Bacillus subtilis (strain 168) GN=gltT PE=3 SV=1	O07605
FTT_1325c	CAG45958.1	Q5NFB4	UPI0000450165	tRNA-(ms(2)io(6)a)-hydroxylase	6e-54	tRNA-(ms[2]io[6]A)-hydroxylase OS=Salmonella typhimurium (strain LT2 / SGSC1412 / ATCC 700720) GN=miaE PE=4 SV=1	Q08015
FTT_0937c	CAG45570.1	Q5NGB2	UPI0000450197	biotin synthase	1e-129	Biotin synthase OS=Coxiella burnetii (strain Dugway 5J108-111) GN=bioB PE=3 SV=1	A9KG71
FTT_1179	CAG45812.1	Q5NFP9	UPI000049C4A0	GTP binding translational elongation factor Tu and G family protein	4e-48	Elongation factor 4 OS=Magnetococcus marinus (strain ATCC BAA-1437 / JCM 17883 / MC-1) GN=lepA PE=3 SV=1	A0L631
FTT_1287	CAG45920.1	Q5NFF0	UPI00004502C3	cystathionine beta-synthase (cystein synthase)	3e-43	Cysteine synthase OS=Staphylococcus epidermidis (strain ATCC 35984 / RP62A) GN=cysK PE=3 SV=1	Q5HRP1
FTT_1444c	CAG46077.1	Q5NF10	UPI000049C54A	Exopolyphosphatase	2e-67	Guanosine-5'-triphosphate,3'-diphosphate pyrophosphatase, OS=Vibrio fischeri (strain ATCC 700601 / ES114)	Q5E8U7
FTT_0653	CAG45286.1	Q5NH21	UPI000049C343	lipoic acid synthetase	3e-157	Lipoyl synthase OS=Legionella pneumophila subsp. pneumophila (strain Philadelphia 1 / ATCC 33152 / DSM 7513) GN=lipA PE=3 SV=1	Q5ZXI6
FTT_0891	CAG45524.1	Q5NGF4	UPI000049C3DC	conserved hypothetical membrane protein	3e-18	Lipid A 1-phosphatase OS=Rhizobium etli (strain CFN 42 / ATCC 51251) GN=lpxE PE=3 SV=1	Q2K2U9
FTT_1413	CAG46046.1	Q5NF36	UPI000049C53A	Aminotransferase	7e-49	Aspartate aminotransferase OS=Thermus thermophilus (strain HB8 / ATCC 27634 / DSM 579) GN=aspC PE=1 SV=1	Q56232
FTT_0112	CAG44745.1	Q5NIG0	UPI000049C1D6	transcriptional regulator	2e-71	Type III pantothenate kinase OS=Legionella pneumophila (strain Lens) GN=coaX PE=3 SV=1	Q5WXZ6
FTT_0396	CAG45029.1	Q5NHQ1	UPI000049C294	DNA topoisomerase IV subunit A	0	DNA topoisomerase 4 subunit A OS=Escherichia coli (strain K12) GN=parC PE=1 SV=1	P0AFI2
FTT_0026c	CAG44659.1	Q5NIP0	UPI000049C19A	conserved membrane protein	8e-23	Bicyclomycin resistance protein OS=Escherichia coli (strain K12) GN=bcr PE=1 SV=4	P28246
FTT_1677c	CAG46310.1	Q5NEF9	UPI000044FFA0	tRNA (5-methylaminomethyl-2-thiouridylate)-methyltransferase	4e-168	tRNA-specific 2-thiouridylase MnmA OS=Marinobacter hydrocarbonoclasticus (strain ATCC 700491 / DSM 11845 / VT8) GN=mnmA PE=3 SV=1	A1U1H5
FTT_0788c	CAG45421.1	Q5NGP7	UPI000049C3A2	arabinose phosphate isomerase	5e-115	Arabinose 5-phosphate isomerase KdsD OS=Escherichia coli O157:H7 GN=kdsD PE=3 SV=1	Q8X9J0
FTT_1471c	CAG46104.1	Q5NEY5	UPI000049C551	Cold-shock DEAD-box protein A	3e-159	ATP-dependent RNA helicase DeaD OS=Buchnera aphidicola subsp. Schizaphis graminum (strain Sg) GN=deaD PE=3 SV=1	Q8K9H6
FTT_0578	CAG45211.1	Q5NH90	UPI000049C30C	selenocysteine lyase	4e-132	Probable cysteine desulfurase OS=Staphylococcus epidermidis (strain ATCC 12228) GN=csd PE=3 SV=1	Q8CTA4
FTT_0367c	CAG45000.1	Q5NHS8	UPI000049C27E	Glutamate--cysteine ligase	5e-112	Glutamate--cysteine ligase OS=Bordetella petrii (strain ATCC BAA-461 / DSM 12804 / CCUG 43448) GN=gshA PE=3 SV=1	A9HYE0
FTT_1754	CAG46387.1	Q5NE94	UPI000049C5FA	phosphate acetyltransferase	1e-59	Ethanolamine utilization protein EutD OS=Salmonella typhimurium (strain LT2 / SGSC1412 / ATCC 700720) GN=eutD PE=3 SV=2	P41790
