# Supplementary material for: Characterization of Inner and Outer Membrane Proteins from Francisella tularensis Strains LVS and Schu S4 and Identification of Potential Subunit Vaccine Candidates
Source: mBio. 2017 Oct 10;8(5):e01592-17. doi: 10.1128/mBio.01592-17 (PMC5635693; doi:10.1128/mBio.01592-17)
Supplement: TABLE S5 [file mbo005173519st5.xlsx]

## Sheet: All_gelslices_master
STable 5. Top 10 proteins, based on spectral counts, from gel bands that reacted with sera post-vaccination.
Gel Band #	Accession #	Protein	Gene Name/locus		Spectral Counts
1	Q5NH85	outer membrane associated protein	FTT_0583		59.7857
1	Q5NGE4	conserved hypothetical lipoprotein	FTT_0901		3.20833
1	Q5NEG0	hypothetical membrane protein	FTT_1676		2.0339
1	Q5NGC7	hypothetical protein	FTT_0918		2
1	Q5NEN3	Lipoprotein	FTT_1591		1.88889
1	Q5NGK6	OmpA family protein	FTT_0831c		1.84615
1	Q5NEE1	Chaperone protein, groEL	FTT_1696		1.82812
1	Q5NHV2	50S ribosomal protein L18	FTT_0341		1.46667
1	Q5NHR7	NAD(P)-specific glutamate dehydrogenase	FTT_0380c		1.40566
1	Q5NIK3	ATP synthase beta chain	FTT_0064		1.32258
2	Q5NGE4	conserved hypothetical lipoprotein	FTT_0901		33.4583
2	Q5NGF5	Type IV pili fiber building block protein	FTT_0890c		15
2	Q5NH85	outer membrane associated protein	FTT_0583		9.09524
2	Q5NF33	Hypothetical lipoprotein	FTT_1416c		8.88889
2	Q5NGL0	hypothetical protein	FTT_0825c		4.94444
2	Q5NG63	hypothetical lipoprotein	FTT_0991		4.58824
2	Q5NGE3	hypothetical protein	FTT_0902		4
2	Q5NHU5	30S ribosomal protein S11	FTT_0348		3.84211
2	Q5NGL5	50S ribosomal protein L20	FTT_0820		3.44444
2	Q5NGG3	superoxide dismuate (Cu-Zn) precusor	FTT_0879		3.38889
3	Q5NE75	hypothetical membrane protein	FTT_1778c		23.1
3	Q5NF33	Hypothetical lipoprotein	FTT_1416c		18.4444
3	Q5NEI1	hypothetical membrane protein	FTT_1653		7.38889
3	Q5NGE4	conserved hypothetical lipoprotein	FTT_0901		6.125
3	Q5NHW9	30S ribosomal protein S10	FTT_0324		5.45833
3	Q5NH44	Histone-like protein HU form B	FTT_0627		4.21429
3	Q5NGL5	50S ribosomal protein L20	FTT_0820		4.11111
3	Q5NI03	hypothetical lipoprotein	FTT_0289c		3.86667
3	Q5NEM3	50S ribosomal protein L28	FTT_1603		3.4
3	Q5NH85	outer membrane associated protein	FTT_0583		3.33333
